# Supplementary material for: Microbiome analysis of Pacific white shrimp gut and rearing water from Malaysia and Vietnam: implications for aquaculture research and management
Source: PeerJ. 2018 Oct 30;6:e5826. doi: 10.7717/peerj.5826 (PMC6214229; doi:10.7717/peerj.5826)
Supplement: Table S5 [file peerj-06-5826-s005.xls]

## Sheet: ASV_Vibrio_Table
OTU_ID	S1PA	KY13B	F2S3	KY5B	KY10C	A0B2B	KYP7	KY12B	KY10B	A0A3B	KYVPP1	KYP4	KY7A	KY7C	KYP9	KY6B	FAM2	KY13A	KY1B	KYP10	A0B3A	A0B2A	F2S1	KYPP2	KY5C	FAM3	A0A2A	A0A3A	KY9C	KYP3	FAM1	A0A2C	KY6C	KY12A	A0B3B	KY12C	S3PA	F2S2	KY13C	S2PA	KYP1	KY1C	KYP5	A0B3C	KY9B	KYP8	A0B3D	KY10A	KYP2
ASV2	43	6	2	0	0	1	134	0	0	5	219	631	1	0	276	0	6	5	0	37	31	0	61	200	0	2	18	2	0	146	2	12	0	3	18	0	55	36	2	951	590	0	173	10	1	1119	18	0	1948
ASV4	1	0	4	0	0	0	272	0	0	0	7	48	1	0	626	0	0	0	0	2718	3	0	0	873	0	0	1	0	0	339	0	0	0	0	2	0	1	11	0	12	1266	0	4068	0	1	140	1	0	1991
ASV14	145	1	579	0	0	2	45	1	0	0	48	138	2	1	391	0	5	0	0	1	7	1	223	1041	0	0	4	2	0	5	3	5	1	0	1	1	82	1647	0	71	38	0	11	1	0	28	4	0	77
ASV19	0	0	0	0	0	0	6	0	0	0	1	4	0	0	4	0	0	0	0	548	0	0	0	93	0	0	0	0	0	1	0	0	0	0	0	1	0	2	0	0	9	0	821	0	0	15	0	0	439
ASV22	0	0	0	0	0	0	183	0	0	0	0	26	0	0	434	0	0	0	0	21	0	0	0	353	0	0	0	0	1	209	0	0	0	0	0	0	0	0	0	0	831	0	2	0	0	33	0	0	5
ASV28	32	0	170	0	0	0	4	0	0	0	10	59	0	0	111	0	0	1	0	7	0	0	235	32	0	0	0	0	0	5	0	0	0	0	0	0	15	1531	0	1	87	0	5	0	0	274	0	0	51
ASV33	51	0	58	0	0	0	20	0	0	2	10	66	0	0	189	0	0	0	0	0	4	0	95	319	0	0	1	0	0	1	0	4	0	0	2	0	28	688	1	19	35	0	4	0	0	17	4	0	26
ASV48	1	0	7	0	0	0	0	0	0	0	1	3	0	1	10	0	0	0	0	325	0	0	0	58	0	0	4	0	1	1	0	2	0	0	0	0	4	18	0	4	16	0	460	0	1	9	0	0	178
ASV51	87	0	405	0	0	1	12	0	0	2	5	30	0	0	34	0	2	0	0	2	12	0	20	183	0	1	13	1	0	3	1	13	0	0	2	0	65	555	0	46	2	0	2	5	0	10	7	0	14
ASV52	1	0	3017	0	0	0	0	0	0	0	1	0	0	0	2	0	0	0	0	0	0	0	112	1	0	0	0	0	0	0	0	0	0	0	0	0	0	0	0	4	27	0	1	0	0	0	0	0	1
ASV69	295	0	10	0	0	6	0	0	0	7	0	0	0	0	0	0	13	0	0	0	1	13	22	0	0	7	141	10	0	0	9	155	0	0	1	0	625	4	0	376	1	0	0	0	0	0	0	0	2
ASV79	0	0	0	0	0	0	20	0	0	0	19	87	0	0	65	0	0	0	0	10	0	0	0	13	0	0	0	0	0	12	0	0	0	0	0	0	0	0	0	0	94	0	2	0	0	243	0	0	96
ASV110	0	0	23	0	0	0	5	0	0	0	1	9	0	0	3	1	0	0	0	1	0	0	0	0	0	0	0	0	0	6	0	0	0	0	0	0	1	9	0	0	11	0	1	0	0	25	0	0	1
ASV170	1	0	0	0	0	0	4	0	0	0	3	23	0	0	25	0	0	0	0	1	0	0	0	12	0	0	0	0	0	5	0	0	0	0	0	0	0	2	0	0	29	0	2	0	0	67	0	0	13
ASV178	40	0	48	0	0	4	0	0	0	4	0	1	0	0	0	0	6	0	0	1	35	7	0	0	0	2	15	2	0	0	69	21	0	0	18	0	50	77	0	43	0	0	0	11	0	1	27	0	3
ASV235	2	0	15	1	0	0	2	5	0	0	0	13	0	0	18	1	1	0	0	9	2	0	1	26	0	0	6	0	0	2	0	3	0	2	1	8	6	42	0	12	12	0	8	1	0	18	4	0	28
ASV268	4	0	39	0	0	0	0	0	0	0	0	0	0	0	0	0	0	0	0	0	7	0	0	0	0	0	1	0	0	0	0	2	0	0	1	0	5	103	0	6	0	0	0	3	0	0	4	0	0
ASV406	6	0	0	0	0	0	5	0	0	0	4	2	0	0	5	0	0	0	0	1	1	0	4	2	0	0	0	0	0	0	0	1	0	0	0	0	9	0	0	110	1	0	0	2	0	5	0	0	1
ASV425	3	0	19	0	0	0	0	0	0	2	0	0	0	0	0	0	0	0	0	0	3	1	2	0	0	1	1	2	0	0	4	1	0	0	1	0	1	72	0	2	0	0	0	2	0	0	3	0	0
ASV431	0	0	0	0	0	0	5	0	0	0	2	5	0	0	9	1	0	0	0	0	0	0	0	2	0	0	0	0	1	1	0	0	0	0	0	0	0	0	0	1	15	0	1	0	0	26	0	0	13
ASV478	0	0	2	0	0	0	2	0	0	0	2	15	0	0	6	0	0	0	0	1	0	0	0	4	0	0	0	0	0	3	0	0	0	0	0	0	0	3	0	1	16	0	2	0	0	39	0	0	15
ASV532	0	0	0	0	0	0	1	0	0	0	6	8	0	0	8	0	0	0	0	2	0	0	0	2	0	0	0	0	0	0	0	0	0	0	0	0	0	0	0	0	12	0	0	0	0	17	0	0	7
ASV584	1	1	5	0	0	0	0	0	0	0	0	3	0	0	2	0	0	0	0	0	0	0	1	13	1	0	0	0	0	0	0	0	0	1	0	0	0	8	2	0	5	0	3	0	2	2	0	0	2
ASV631	0	0	0	0	0	0	7	0	0	0	1	0	0	0	5	0	0	0	0	0	0	0	0	0	0	0	0	0	0	1	0	0	0	0	0	0	1	0	0	3	6	0	0	0	0	4	0	0	0
ASV664	0	0	0	0	0	0	102	0	0	0	1	4	0	0	3	0	0	0	0	126	0	0	0	30	0	0	0	0	0	111	0	0	0	0	0	0	1	0	0	1	61	0	32	0	0	12	0	0	24
ASV690	0	0	3	7	13	5	0	0	7	0	0	0	0	0	0	0	7	0	0	0	0	1	2	0	3	9	0	0	0	0	5	0	0	0	0	0	0	0	0	0	0	0	0	0	0	0	0	10	0
ASV844	0	0	10	1	0	0	0	0	0	0	0	0	0	0	0	0	0	0	0	0	0	0	0	0	1	0	0	0	0	0	0	0	0	0	0	0	0	80	0	0	0	0	0	0	0	0	0	0	0
ASV892	0	0	0	0	0	0	72	0	0	0	4	16	0	1	5	0	0	0	0	132	0	0	24	48	0	0	0	0	0	78	0	0	0	0	1	0	0	7	0	16	53	0	41	0	0	12	0	0	20
ASV983	7	0	23	0	0	0	0	0	0	0	0	2	0	0	0	0	1	0	0	0	0	0	0	11	0	0	1	0	1	0	1	6	1	0	0	0	8	41	0	13	1	0	0	1	0	0	2	0	1
ASV1089	0	0	0	0	0	0	45	0	0	0	7	11	0	0	6	0	0	0	0	16	0	0	3	9	0	0	0	0	0	35	0	0	0	0	0	0	0	0	0	46	18	0	7	0	0	11	0	0	6
ASV2591	0	0	0	0	0	0	7	0	0	0	4	18	0	0	1	0	0	0	0	0	0	0	19	3	0	0	0	0	0	7	0	0	0	0	0	0	0	7	0	34	7	0	0	0	0	4	0	0	6
[truncated: 19 more columns]

## Sheet: ASV_Vibrio_Count
Vibrio ASV	Count
ASV2	19873
ASV4	12916
ASV14	5035
ASV19	2024
ASV22	2122
ASV28	2753
ASV33	1761
ASV48	1186
ASV51	1767
ASV52	3224
ASV69	1918
ASV79	849
ASV110	117
ASV170	295
ASV178	579
ASV235	307
ASV268	182
ASV406	177
ASV425	124
ASV431	128
ASV478	150
ASV532	82
ASV584	182
ASV631	55
ASV664	552
ASV690	86
ASV844	104
ASV892	560
ASV983	137
ASV1089	259
ASV2591	141

## Sheet: OTU_Vibrio_Table
OTU_ID	S1PA	KY13B	F2S3	KY5B	KY10C	A0B2B	KYP7	KY12B	KY10B	A0A3B	KYVPP1	KYP4	KY7A	KY7C	KYP9	KY6B	FAM2	KY13A	KY1B	KYP10	A0B3A	A0B2A	F2S1	KYPP2	KY5C	FAM3	A0A2A	A0A3A	KY9C	KYP3	FAM1	A0A2C	KY6C	KY12A	A0B3B	KY12C	S3PA	F2S2	KY13C	S2PA	KYP1	KY1C	KYP5	A0B3C	KY9B	KYP8	A0B3D	KY10A	KYP2
OTU2	380	8	89	0	0	8	727	0	0	16	232	690	5	2	1360	0	18	4	0	3622	70	14	44	1526	0	10	183	16	1	826	71	169	0	2	46	0	696	216	2	1594	2788	0	5173	43	4	1379	41	0	4410
OTU10	320	1	4106	1	0	5	105	0	1	3	85	325	0	0	744	1	12	0	0	17	23	2	615	1572	0	0	14	2	2	28	2	24	1	2	9	2	194	4388	0	116	213	0	20	5	1	325	24	0	259
OTU403	0	0	1	9	10	6	0	0	6	0	0	1	0	0	0	0	8	0	0	0	0	2	4	0	2	9	0	0	0	0	5	0	0	0	0	0	0	0	0	0	0	0	0	0	0	0	0	8	0
OTU1085	8	0	42	0	0	0	13	0	0	0	1	50	0	0	52	0	0	0	0	361	5	0	2	92	0	0	3	0	1	11	0	5	0	0	3	0	11	140	0	51	60	0	467	1	1	113	4	1	263
OTU1927	3	0	54	0	0	0	0	2	0	0	0	0	0	1	0	0	0	0	0	0	0	0	0	1	0	0	0	0	0	0	0	0	0	1	0	1	2	25	0	0	0	0	0	0	0	2	0	0	0
OTU2489	2	1	0	0	0	0	5	0	0	0	10	69	0	0	27	0	0	1	0	3	0	0	9	7	0	0	0	0	0	13	0	0	0	0	0	0	0	10	0	5	73	0	6	0	0	314	0	0	48
OTU3512	1	0	0	0	0	0	31	0	0	0	9	33	0	0	5	0	0	0	0	34	0	0	7	17	0	0	0	0	0	34	0	0	0	0	0	0	0	1	0	38	19	0	10	0	0	15	0	0	4
[truncated: 19 more columns]

## Sheet: OTU_Vibrio_Count
Vibrio OTU	Count
OTU2	40544
OTU10	14659
OTU403	89
OTU1085	1989
OTU1927	110
OTU2489	750
OTU3512	302
