# Supplementary material for: Microbiome analysis of Pacific white shrimp gut and rearing water from Malaysia and Vietnam: implications for aquaculture research and management
Source: PeerJ. 2018 Oct 30;6:e5826. doi: 10.7717/peerj.5826 (PMC6214229; doi:10.7717/peerj.5826)
Supplement: Data S1 [file peerj-06-5826-s006.fasta]

>ASV1
TGGGGAATATTGGACAATGGACCAAAAGTCTGATCCAGCAATTCTGTGTGCACGATGAAGGTCTTCGGATCGTAAAGTGC
TTTCAGGTGGGAAGAAAAAAATGACGGTACCACCAGAAGAAGCGACGGCTAAATACGTGCCAGCAGCCGCGGTAATACGT
ATGTCGCAAGCGTTATCCGGAATTATTGGGCGTAAAGCGCGTCTAGGCGGCCTTTTAAGTCTGATGTGAAAATGCGGGGC
TCAACTCCGTATTGCGTTGGAAACTGGAGGGCTAGAGTATCAGAGAGGTGGGCGGAACTACAAGTGTAGAGGTGAAATTC
GTAGATATTTGTAGGAATGCCGATTGGGAAGCCAGCTCACTGGATGAATACTGACGCTGAAGCGCGAAAGCGTGGGGAGC
AAACG
>ASV2
TGGGGAATATTGCACAATGGGCGCAAGCCTGATGCAGCCATGCCGCGTGTGTGAAGAAGGCCTTCGGGTTGTAAAGCACT
TTCAGTCGTGAGGAAGGTAGTGTAGTTAATAGCTGCATTATTTGACGTTAGCGACAGAAGAAGCACCGGCTAACTCCGTG
CCAGCAGCCGCGGTAATACGGAGGGTGCGAGCGTTAATCGGAATTACTGGGCGTAAAGCGCATGCAGGTGGTTTGTTAAG
TCAGATGTGAAAGCCCGGGGCTCAACCTCGGAATTGCATTTGAAACTGGCAGACTAGAGTACTGTAGAGGGGGGTAGAAT
TTCAGGTGTAGCGGTGAAATGCGTAGAGATCTGAAGGAATACCGGTGGCGAAGGCGGCCCCCTGGACAGATACTGACACT
CAGATGCGAAAGCGTGGGGAGCAAACA
>ASV3
TGGGGAATTTTCCGCAATGGGCGAAAGCCTGACGGAGCAACGCCGCGTGAGGGATGAAGGCCTCTGGGCTGTAAACCTCT
TTTATCAAGGAAGAAGATCTGACGGTACTTGATGAATAAGCCACGGCTAATTCCGTGCCAGCAGCCGCGGTAATACGGGA
GTGGCAAGCGTTATCCGGAATTATTGGGCGTAAAGCGTCCGCAGGCGGTCTTTTAAGTCTGTTGTTAAAGCGTGGAGCTT
AACTCCATTTCAGCAATGGAAACTGGAAGACTAGAGTGTGGTAGGGGCAGAGGGAATTCCCGGTGTAGCGGTGAAATGCG
TAGATATCGGGAAGAACACCAGTGGCGAAGGCGCTCTGCTGGGCCATAACTGACGCTCATGGACGAAAGCCAGGGGAGCG
AAAG
>ASV4
TGGGGAATATTGCACAATGGGCGCAAGCCTGATGCAGCCATGCCGCGTGTGTGAAGAAGGCCTTCGGGTTGTAAAGCACT
TTCAGTCGTGAGGAAGGTAGTGTAGTTAATAGCTGCATTATTTGACGTTAGCGACAGAAGAAGCACCGGCTAACTCCGTG
CCAGCAGCCGCGGTAATACGGAGGGTGCGAGCGTTAATCGGAATTACTGGGCGTAAAGCGCATGCAGGTGGTTTGTTAAG
TCAGATGTGAAAGCCCGGGGCTCAACCTCGGAATAGCATTTGAAACTGGCAGACTAGAGTACTGTAGAGGGGGGTAGAAT
TTCAGGTGTAGCGGTGAAATGCGTAGAGATCTGAAGGAATACCGGTGGCGAAGGCGGCCCCCTGGACAGATACTGACACT
CAGATGCGAAAGCGTGGGGAGCAAACA
>ASV5
TGGGGAATTTTCCGCAATGGGCGAAAGCCTGACGGAGCAACGCCGCGTGAGGGATGAAGGCCTCTGGGCTGTAAACCTCT
TTTATCAAGGAAGAAGATCTGACGGTACTTGATGAATAAGCCACGGCTAATTCCGTGCCAGCAGCCGCGGTAATACGGGA
GTGGCAAGCGTTATCCGGAATTATTGGGCGTAAAGCGTCCGCAGGCGGTCTTGTAAGTCTGTTGTTAAAGCGTGGAGCTT
AACTCCATTTCAGCAATGGAAACTGTAAGACTAGAGTGTGGTAGGGGCAGAGGGAATTCCCGGTGTAGCGGTGAAATGCG
TAGATATCGGGAAGAACACCAGTGGCGAAGGCGCTCTGCTGGGCCATAACTGACGCTCATGGACGAAAGCCAGGGGAGCG
AAAG
>ASV6
GGAATATTGCGCAATGAGCGAAAGCTTGACGCAGCGACACCGCGTGTGGGATGACGGATCTAGGTTTGTAAACCACTTTC
AGGAGGGAAGAAAATGACGGTACCTCCACAAGAAGCCCCGGCCAACTACGTGCCAGCAGCCGCGGTAATACGTAGGGGGC
GAGCGTTGTCCGGATTTATTGGGCGTAAAGAGCTCGTAGGCGGTTCAACAAGTCGGTCGTGAAAGTTCAGGGCTCAACCC
TGAAATGTCGATCGATACTGTTGTGACTAGGATACGGTAGAGGTGAGTGGAATTCCGAGTGTAGCGGTGAAATGCGTAGA
TATTCGGAGGAACACCAATAGCGAAGGCAGCTCACTGGGCCGCTATCGACGCTGAGGAGCGAAAGCTAGGGGAGCAAACA
>ASV7
TGGGGAATATTGCACAATGGGGGAAACCCTGATGCAGCCATGCCGCGTGTGTGAAGAAGGCCTTCGGGTTGTAAAGCACT
TTCAGTAGGGAGGAAGGTAGTGTAGTTAACACCTGCATTATTTGACGTTACCTACAGAAGAAGCACCGGCTAACTCCGTG
CCAGCAGCCGCGGTAATACGGAGGGTGCGAGCGTTAATCGGAATTACTGGGCGTAAAGCGCATGCAGGCGGCCTGTTAAG
TCAGATGTGAAAGCCCGGGGCTTAACCTCGGAATTGCATTTGAAACTGGCAGGCTAGAGTCTTGTAGAGGGGGGTAGAAT
TTCAGGTGTAGCGGTGAAATGCGTAGAGATCTGAAGGAATACCAGTGGCGAAGGCGGCCCCCTGGACAAAGACTGACGCT
CAGATGCGAAAGCGTGGGGAGCAAACA
>ASV8
TGGGGAATTTTCCGCAATGGGCGAAAGCCTGACGGAGCAACGCCGCGTGAGGGATGAAGGCCTCTGGGCTGTAAACCTCT
TTTATCAAGGAAGAAGATCTGACGGTACTTGATGAATAAGCCACGGCTAATTCCGTGCCAGCAGCCGCGGTAATACGGGA
GTGGCAAGCGTTATCCGGAATTATTGGGCGTAAAGCGTCCGCAGGCGGTCTTTTAAGTCTGCTGTTAAAGCGTGGAGCTT
AACTCCATTTCGGCAGTGGAAACTGGAAGACTAGAGTGTGGTAGGGGCAGAGGGAATTCCCGGTGTAGCGGTGAAATGCG
TAGATATCGGGAAGAACACCAGTGGCGAAGGCGCTCTGCTGGGCCATAACTGACGCTCATGGACGAAAGCCAGGGGAGCG
AAAG
>ASV9
TGGGGAATATTGCACAATGGGCGAAAGCCTGATGCAGCAACGCCGCGTGCGGGATGAAGGCCCTAGGGTTGTAAACCGCT
TTCAGCAGGGAAGAAAATGACGGTACCTGTAGAAGAAGGTGCGGCCAACTACGTGCCAGCAGCCGCGGTGACACGTAGGC
ACCAAGCGTTGTCCGGATTTATTGGGCGTAAAGAGCTCGTAGGCGGTTCAGTAAGTCGGGTGTGAAAACTCTGGGCTCAA
CCCAGAGACGCCACCCGATACTGCTGTGACTAGAGTGCGGTAGGGGAGCGGGGAATTCCTAGTGTAGCGGTGAAATGCGC
AGATATTAGGAGGAACACCAGTGGCGAAGGCGCCGCTCTGGGCCGTAACTGACGCTGAGGAGCGAAAGCGTGGGTAGCAA
ACA
>ASV10
TGGGGAATTTTGGACAATGGGGGAAACCCTGATCCAGCCATCCCGCGTGTGCGATGAAGGCCTTCGGGTTGTAAAGCACT
TTTGGCAGGAAAGAAACGTCATGGGTTAATACCCCGTGAAACTGACGGTACCTGCAGAATAAGCACCGGCTAACTACGTG
CCAGCAGCCGCGGTAATACGTAGGGTGCAAGCGTTAATCGGAATTACTGGGCGTAAAGCGTGCGCAGGCGGTTCGGAAAG
AAAGATGTGAAATCCCAGAGCTTAACTTTGGAACTGCATTTTTAACTACCGGGCTAGAGTGTGTCAGAGGGAGGTGGAAT
TCCGCGTGTAGCAGTGAAATGCGTAGATATGCGGAGGAACACCGATGGCGAAGGCAGCCTCCTGGGATAACACTGACGCT
CATGCACGAAAGCGTGGGGAGCAAACA
>ASV11
TGGGGAATTTTCCGCAATGGGCGAAAGCCTGACGGAGCAACGCCGCGTGAGGGATGAAGGCCTCTGGGCTGTAAACCTCT
TTTATCAAGGAAGAAGATCTGACGGTACTTGATGAATAAGCCACGGCTAATTCCGTGCCAGCAGCCGCGGTAATACGGGA
GTGGCAAGCGTTATCCGGAATTATTGGGCGTAAAGCGTCCGCAGGCGGTCTGTCAAGTCTGCTGTTAAAGCGTGGAGCTT
AACTCCATTTCGGCAGTGGAAACTGACAGACTAGAGTGTGGTAGGGGCAGAGGGAATTCCCGGTGTAGCGGTGAAATGCG
TAGATATCGGGAAGAACACCAGTGGCGAAGGCGCTCTGCTGGGCCATAACTGACGCTCATGGACGAAAGCCAGGGGAGCG
AAAG
>ASV12
TGGGGAATTTTCCGCAATGGGCGAAAGCCTGACGGAGCAATGCCGCGTGGAGGATGAAGGCCTGTGGGTTGTAATCTCCT
TTTCTCAGAGAAGAAGTTCTGACGGTATCTGAGGAATAAGCATCGGCTAACTCCGTGCCAGCAGCCGCGGTAATACGGAG
GATGCAAGCGTTATCCGGAATCATTGGGCGTAAAGCGTCTGTAGGTGGCTTGGTAAGTCGACTGTTAAATCGTAGAGCTT
AACTCTATATCGGCAGTCGAAACTACTTCGCTTGAGTGTGGTAGGGGCAGAGGGAATTCCCGGTGTAGCGGTGAAATGCG
TAGATATCGGGAAGAACACCAACGGCGAAAGCACTCTGCTGGGCCAACACTGACACTGAGAGACGAAAGCTAGGGTAGCC
AATG
>ASV13
TGGGGAATATTGCACAATGGGCGCAAGCCTGATGCAGCCATGCCGCGTGTGTGAAGAAGGCCTTCGGGTTGTAAAGCACT
TTCAGTTGTGAGGAAAGGTTAGTCGCTAATATCGGCTAGCTGTGACGTTAGCAACAGAAGAAGCACCGGCTAACTCCGTG
CCAGCAGCCGCGGTAATACGGAGGGTGCGAGCGTTAATCGGAATTACTGGGCGTAAAGCGCGTGTAGGTGGCTTGTTAAG
CCAGATGTGAAAGCCCCGGGCTCAACCTGGGAACTGCATTTGGAACTGGCAGGCTAGAGTTTTGTAGAGGGTGGTAGAAT
TTCAGGTGTAGCGGTGAAATGCGTAGAGATCTGAAGGAATACCGGTGGCGAAGGCGACCACCTGGCCAATAACTGACACT
GAGACGCGAAGGCGTGGGTAGCAAACG
>ASV14
TGGGGAATATTGCACAATGGGCGCAAGCCTGATGCAGCCATGCCGCGTGTATGAAGAAGGCCTTCGGGTTGTAAAGTACT
TTCAGCAGTGAGGAAGGTGGGTATGTTAATAGCATACTCATTTGACGTTAGCTGCAGAAGAAGCACCGGCTAACTCCGTG
CCAGCAGCCGCGGTAATACGGAGGGTGCGAGCGTTAATCGGAATTACTGGGCGTAAAGCGCATGCAGGTGGTTTGTTAAG
TCAGATGTGAAAGCCCGGGGCTCAACCTCGGAATTGCATTTGAAACTGGCAAACTAGAGTACTGTAGAGGGGGGTAGAAT
TTCAGGTGTAGCGGTGAAATGCGTAGAGATCTGAAGGAATACCGGTGGCGAAGGCGGCCCCCTGGACAGATACTGACACT
CAGATGCGAAAGCGTGGGGAGCAAACA
>ASV15
TGGGGAATATTGCACAATGGGCGCAAGCCTGATGCAGCAACGCCGCGTGAGGGACGACGGCCTTCGGGTTGTAAACCTCT
TTTAGCAGGGAAGAAGCGAAAGTGACGGTACCTGCAGAAAAAGCACCGGCTAACTACGTGCCAGCAGCCGCGGTAATACG
TAGGGTGCAAGCGTTGTCCGGAATTATTGGGCGTAAAGAGCTCGTAGGCGGTTTGTCGCGTCTGCTGTGAAAATCCGAGG
CTCAACCTCGGACCTGCAGTGGGTACGGGCAAACTAGAGTGCGGTAGGGGAGATTGGAATTCCTGGTGTAGCGGTGGAAT
GCGCAGATATCAGGAGGAACACCAATGGCGAAGGCAGATCTCTGGGCCGTAACTGACGCTGAGGAGCGAAAGCGTGGGGA
GCGAACA
>ASV16
TGGGGAATATTGCACAATGGGCGCAAGCCTGATGCAGCAACGCCGCGTGGGGGACGACGGCCTTCGGGTTGTAAACCTCT
TTTAGCAGGGAAGAAGCGCAAGTGACGGTACCTGCAGAAAAAGCACCGGCTAACTACGTGCCAGCAGCCGCGGTAATACG
TAGGGTGCAAGCGTTGTCCGGAATTATTGGGCGTAAAGAGCTCGTAGGCGGTTTGTCGCGTCTGCTGTGAAAATCCGAGG
CTCAACCTCGGACCTGCAGTGGGTACGGGCAAACTAGAGTGCGGTAGGGGAGATTGGAATTCCTGGTGTAGCGGTGGAAT
GCGCAGATATCAGGAGGAACACCAATGGCGAAGGCAGATCTCTGGGCCGTAACTGACGCTGAGGAGCGAAAGCGTGGGGA
GCGAACA
>ASV17
TGGGGAATATTGCACAATGGGGGAAACCCTGATGCAGCCATGCCGCGTGTGTGAAGAAGGCCTTCGGGTTGTAAAGCACT
TTCAGTAGGGAGGAAGGTAGTGTAGTTAACACCTGCACTATTTGACGTTACCTACAGAAGAAGCACCGGCTAACTCCGTG
CCAGCAGCCGCGGTAATACGGAGGGTGCGAGCGTTAATCGGAATTACTGGGCGTAAAGCGCATGCAGGCGGCCTGTTAAG
TCAGATGTGAAAGCCCGGGGCTTAACCTCGGAATTGCATTTGAAACTGGCAGGCTAGAGTCTTGTAGAGGGGGGTAGAAT
TTCAGGTGTAGCGGTGAAATGCGTAGAGATCTGAAGGAATACCAGTGGCGAAGGCGGCCCCCTGGACAAAGACTGACGCT
CAGATGCGAAAGCGTGGGGAGCAAACA
>ASV18
TGGGGAATATTGCACAATGGGCGCAAGCCTGATGCAGCAACGCCGCGTGAGGGATGACGGCCTTCGGGTTGTAAACCTCT
TTTAGCAGGGAAGAAGCGAAAGTGACGGTACCTGCAGAAAAAGCACCGGCTAACTACGTGCCAGCAGCCGCGGTAATACG
TAGGGTGCAAGCGTTGTCCGGAATTATTGGGCGTAAAGAGCTCGTAGGCGGTTTGTCACGTCTGCTGTGAAAATCCAAGG
CTCAACCTTGGACTTGCAGTGGGTACGGGCAGGCTAGAGTGCGGTAGGGGAGATGGGAATTCCTGGTGTAGCGGTGGAAT
GCGCAGATATCAGGAGGAACACCAATGGCGAAGGCACATCTCTGGGCCGTAACTGACGCTGAGGAGCGAAAGCGTGGGGA
GCGAACA
>ASV19
TGGGGAATATTGCACAATGGGCGCAAGCCTGATGCAGCCATGCCGCGTGTGTGAAGAAGGCCTTCGGGTTGTAAAGCACT
TTCAGTCGTGAGGAAGGTGGTGTAGTTAATAGCTGCATTATTTGACGTTAGCGACAGAAGAAGCACCGGCTAACTCCGTG
CCAGCAGCCGCGGTAATACGGAGGGTGCGAGCGTTAATCGGAATTACTGGGCGTAAAGCGCATGCAGGTGGTTTGTTAAG
TCAGATGTGAAAGCCCGGGGCTCAACCTCGGAATAGCATTTGAAACTGGCAGACTAGAGTACTGTAGAGGGGGGTAGAAT
TTCAGGTGTAGCGGTGAAATGCGTAGAGATCTGAAGGAATACCGGTGGCGAAGGCGGCCCCCTGGACAGATACTGACACT
CAGATGCGAAAGCGTGGGGAGCAAACA
>ASV20
TGAGGAATATTGGTCAATGGACGCAAGTCTGAACCAGCCATGTCGCGTGCAGGAAGACTGCCCTATGGGTTGTAAACTGC
TTTTATACGGGAAGAAATATAGCTACGTGTAGTTATTTGCCGGTACCGTATGAATAAGCATCGGCTAACTCCGTGCCAGC
AGCCGCGGTAATACGGAGGATGCGAGCGTTATCCGGATTCATTGGGTTTAAAGGGTGCGTAGGCGGAAGTATAAGTCAGG
GGTGAAAGTTTGTGGCTCAACCATAAAATTGCCTTTGATACTGTATTTCTTGAGTACATTTGAGGTAGGCGGAATGTGTT
GTGTAGCGGTGAAATGCTTAGATATAACACAGAACACCGATTGCGAAGGCAGCTTACTAAACTGTAACTGACGCTGATGC
ACGAAAGCGTGGGGATCGAACA
>ASV21
TGGGGAATTTTCCGCAATGGGCGAAAGCCTGACGGAGCAATACCGCGTGAGGGAAGACGGCCTATGGGTTGTAAACCTCT
TTTTTCAGGGAGGAATTCAATGACGTGTACCTGAAGAATAAGCATCGGCTAACTCCGTGCCAGCAGCCGCGGTAAGACGG
AGGATGCAAGTGTTATCCGGAATCACTGGGCGTAAAGCGTCTGTAGGTGGTTAAGCAAGTCAACTGTTAAATCTTGAGGC
TCAACTTCAAAATCGCAGTCGAAACTGTTTGACTAGAGTATAGTAGGGGTAAAGGGAATTTCCAGTGGAGCGGTGAAATG
CGTAGATATTGGAAAGAACACCGATGGCGAAGGCACTTTACTGGGCTATTACTGACACTCAGAGACGAAAGCTAGGGTAG
CAAATG
>ASV22
TGGGGAATATTGCACAATGGGCGCAAGCCTGATGCAGCCATGCCGCGTGTGTGAAGAAGGCCTTCGGGTTGTAAAGCACT
TTCAGTCGTGAGGAAGGTGGTGTAGTTAATAGCTGCATTACTTGACGTTAGCGACAGAAGAAGCACCGGCTAACTCCGTG
CCAGCAGCCGCGGTAATACGGAGGGTGCGAGCGTTAATCGGAATTACTGGGCGTAAAGCGCATGCAGGTGGTTTGTTAAG
TCAGATGTGAAAGCCCGGGGCTCAACCTCGGAATAGCATTTGAAACTGGCAGACTAGAGTACTGTAGAGGGGGGTAGAAT
TTCAGGTGTAGCGGTGAAATGCGTAGAGATCTGAAGGAATACCGGTGGCGAAGGCGGCCCCCTGGACAGATACTGACACT
CAGATGCGAAAGCGTGGGGAGCAAACA
>ASV23
TCGAGAATCATTCACAATGGAGGCAACTCTGATGGTGCAACGCCGCGTGGAGGATGACGGTCCTAGGATTGTAAACTCCT
GTCATTGGGGAGTAAGACTTATGCGTTAAGAGCGTGTAAGTTTGATAGTACCCAAAGAGGAAGGGACGGCTAACTTCGTG
CCAGCAGCCGCGGTAATACGAAGGTCCCAAGCGTTGTTCGGAATCACTGGGCGTAAAGCGTGTGTAGGCTGCGCGGAAAG
TCAAATGTGAAAGCCCGGGGCTCAACCCCGGAACTGCATTCGATACTCCCGCGCTAGAGTGATGGAGAGGTAAGTGGAAT
TCTCGGTGTAGCAGTGAAATGCGTAGATATCGAGAGGAACATCAATGGCGAAGGCAACTTACTGGACATTTACTGACGCT
CAGACACGAAGGCCAGGGGAGCAAAAG
>ASV24
TGGGGAATCTTAGACAATGGGGGCAACCCTGATCTAGCCATGCCGCGTGAGTGATGAAGGCCTTAGGGTTGTAAAGCTCT
TTCAGCTGGGAAGATAATGACGGTACCAGCAGAAGAAGCCCCGGCTAACTCCGTGCCAGCAGCCGCGGTAATACGGAGGG
GGCTAGCGTTGTTCGGAATTACTGGGCGTAAAGCGCACGTAGGCGGACTGGAAAGTTGGGGGTGAAATCCCGGGGCTCAA
CCTCGGAACTGCCTTCAAAACTATCAGTCTGGAGTTCGAGAGAGGTGAGTGGAATACCGAGTGTAGAGGTGAAATTCGTA
GATATTCGGTGGAACACCAGTGGCGAAGGCGGCTCACTGGCTCGATACTGACGCTGAGGTGCGAAAGCGTGGGGAGCAAA
CA
>ASV25
TCGAGAATCATTGTCAATGCGCGAAAGCGTGAACGTGCGACGCCGCGTGTGGGAAGAAGGTGTGATGCATCGTAAACCAC
TGTCAGGGGGTATGAATAAGCGTGTTAATACCACGTGATGACGTCAACCCCAAAGGAAGTCGCAGCTAACTCCGTGCCAG
CAGCTGCGGTAATACGGAGGCGGCAAACGTTACTCGGAATCACTGGGCTTAAAGGGCGTGTAGGCGGCATGTTAAGTTGG
AGTTGAAAGCTGACGGCTCAACCGTCAAATTGGCCCCAATACTAACATGCTAGAGTCGCGGAGGGGTTGCTGGAACTTGT
GGTGTAACGGTGGAATGTATAGATATCACGAGGAACACCAATGGCGAAGGCAGGCAACTGGCCGATGACTGACGCTGAGG
CGCGAAAGCTAGGGGAGCAAACA
>ASV26
TGGGGAATTTTCCGCAATGGGCGAAAGCCTGACGGAGCAACGCCGCGTGAGGGATGAAGGCCTCTGGGCTGTAAACCTCT
TTTATCAAGGAAGAAGATCTGACGGTACTTGATGAATAAGCCACGGCTAATTCCGTGCCAGCAGCCGCGGTAATACGGGA
GTGGCAAGCGTTATCCGGAATTATTGGGCGTAAAGCGTCCGCAGGCGGTTTTGTAAGTCTGTTGTTAAAGCGTGGAGCTT
AACTCCATTTGAGCAATGGAAACTGCAAGACTAGAGTGTGGTAGGGGCAGAGGGAATTCCCGGTGTAGCGGTGAAATGCG
TAGATATCGGGAAGAACACCAGTGGCGAAGGCGCTCTGCTGGGCCATAACTGACGCTCATGGACGAAAGCCAGGGGAGCG
AAAG
>ASV27
TGGGGAATCTTAGACAATGGGGGCAACCCTGATCTAGCCATGCCGCGTGAGTGACGAAGGCCTTAGGGTCGTAAAGCTCT
TTCGCTGGAGAAGATAATGACGGTATCCAGTAAAGAAACCCCGGCTAACTCCGTGCCAGCAGCCGCGGTAATACGGAGGG
GGTTAGCGTTGTTCGGAATTACTGGGCGTAAAGCGCGCGTAGGCGGATTGGAAAGTTGGGGGTGAAATCCCGGGGCTCAA
CCCCGGAACGGCCTCCAAAACTCCCAGTCTTGAGTTCGAGAGAGGTGAGTGGAATTCCGAGTGTAGAGGTGAAATTCGTA
GATATTCGGAGGAACACCAGTGGCGAAGGCGGCTCACTGGCTCGATACTGACGCTGAGGTGCGAAAGCGTGGGGAGCAAA
CA
>ASV28
TGGGGAATATTGCACAATGGGCGCAAGCCTGATGCAGCCATGCCGCGTGTATGAAGAAGGCCTTCGGGTTGTAAAGTACT
TTCAGCAGTGAGGAAGGTGGATATGTTAATAGCATACTCATTTGACGTTAGCTGCAGAAGAAGCACCGGCTAACTCCGTG
CCAGCAGCCGCGGTAATACGGAGGGTGCGAGCGTTAATCGGAATTACTGGGCGTAAAGCGCATGCAGGTGGTTTGTTAAG
TCAGATGTGAAAGCCCGGGGCTCAACCTCGGAATTGCATTTGAAACTGGCAAACTAGAGTACTGTAGAGGGGGGTAGAAT
TTCAGGTGTAGCGGTGAAATGCGTAGAGATCTGAAGGAATACCGGTGGCGAAGGCGGCCCCCTGGACAGATACTGACACT
CAGATGCGAAAGCGTGGGGAGCAAACA
>ASV29
TGGGGAATTTTCCGCAATGGGCGAAAGCCTGACGGAGCAACGCCGCGTGAGGGATGAAGGCCTCTGGGCTGTAAACCTCT
TTTATCAAGGAAGAAGATCTGACGGTACTTGATGAATAAGCCACGGCTAATTCCGTGCCAGCAGCCGCGGTAATACGGGA
GTGGCAAGCGTTATCCGGAATTATTGGGCGTAAAGCGTCCGCAGGCGGTTTTGTAAGTCTGTTGTTAAAGCGTGGAGCTT
AACTCCATTTCAGCAATGGAAACTGCAAGACTAGAGTGTGGTAGGGGCAGAGGGAATTCCCGGTGTAGCGGTGAAATGCG
TAGATATCGGGAAGAACACCAGTGGCGAAGGCGCTCTGCTGGGCCATAACTGACGCTCATGGACGAAAGCCAGGGGAGCG
AAAG
>ASV30
TGGGGAATATTGGACAATGGACCAAAAGTCTGATCCAGCAATTCTGTGTGCACGATGAAGGTCTTCGGATCGTAAAGTGC
TTTCAGGTGGGAAGAAAAAAATGACGGTACCACCAGAAGAAGCGACGGCTAAATACGTGCCAGCAGCCGCGGTAATACGT
ATGTCGCAAGCGTTATCCGGAATTATTGGGCGTAAAGCGCGTCTAGGCGGCCTTTTAAGTCTGATGTGAAAATGCGGGGC
TCAACTCCGTATTGCGTTGGAAACTGGGAGGCTAGAGTATCAGAGAGGTGGGCGGAACTACAAGTGTAGAGGTGAAATTC
GTAGATATTTGTAGGAATGCCGATTGGGAAGCCAGCTCACTGGATGAATACTGACGCTGAAGCGCGAAAGCGTGGGGAGC
AAACG
>ASV31
TGGGGAATTTTCCGCAATGGGCGAAAGCCTGACGGAGCAACGCCGCGTGAGGGATGAAGGCCTCTGGGCTGTAAACCTCT
TTTATCAAGGAAGAAGATCTGACGGTACTTGATGAATAAGCCACGGCTAATTCCGTGCCAGCAGCCGCGGTAATACGGGA
GTGGCAAGCGTTATCCGGAATTATTGGGCGTAAAGCGTCCGCAGGCGGTCTGTCAAGTCTGCTGTTAAAGCGTGGAGCTT
AACTCCATTTCGGCAGTGGAAACTGGCAGACTAGAGTGTGGTAGGGGCAGAGGGAATTCCCGGTGTAGCGGTGAAATGCG
TAGATATCGGGAAGAACACCAGTGGCGAAGGCGCTCTGCTGGGCCATAACTGACGCTCATGGACGAAAGCCAGGGGAGCG
AAAG
>ASV32
TGGGGAATCTTAGACAATGGGGGAAACCCTGATCTAGCCATGCCGCGTGATCGATGAAGGCCTTAGGGTTGTAAAGATCT
TTCAGCTGGGAAGATAATGACTGTACCAGCAGAAGAAGCCCCGGCTAACTCCGTGCCAGCAGCCGCGGTAATACGGAGGG
GGCTAGCGTTGTTCGGAATTACTGGGCGTAAAGCGCACGTAGGCGGAACAGAAAGTCAGAGGTGAAATCCCAGGGCTCAA
CCTTGGAACTGCCTTTGAAACTCCTGTTCTTGAGGTCGAGAGAGGTGAGTGGAATTCCGAGTGTAGAGGTGAAATTCGTA
GATATTCGGAGGAACACCAGTGGCGAAGGCGGCTCACTGGCTCGATACTGACGCTGAGGTGCGAAAGCGTGGGGAGCAAA
CA
>ASV33
TGGGGAATATTGCACAATGGGCGCAAGCCTGATGCAGCCATGCCGCGTGTATGAAGAAGGCCTTCGGGTTGTAAAGTACT
TTCAGCAGTGAGGAAGGTGGATATGTTAATAGCATATTCATTTGACGTTAGCTGCAGAAGAAGCACCGGCTAACTCCGTG
CCAGCAGCCGCGGTAATACGGAGGGTGCGAGCGTTAATCGGAATTACTGGGCGTAAAGCGCATGCAGGTGGTTTGTTAAG
TCAGATGTGAAAGCCCGGGGCTCAACCTCGGAATTGCATTTGAAACTGGCAAACTAGAGTACTGTAGAGGGGGGTAGAAT
TTCAGGTGTAGCGGTGAAATGCGTAGAGATCTGAAGGAATACCGGTGGCGAAGGCGGCCCCCTGGACAGATACTGACACT
CAGATGCGAAAGCGTGGGGAGCAAACA
>ASV34
TAAGGAATATTGGACAATGGGCGCAAGCCTGATCCAGCCATCCCGCGTGGAGGATGACTGCCCTATGGGTTGTAAACTCC
TTTTATATGAGAAGAAACGCCTGGATTTATCCGGGCCTGACGGTATCTTATGAATAAGCACCGGCTAACTCCGTGCCAGC
AGCCGCGGTAATACGGAGGGTGCAAGCGTTATCCGGAATCACTGGGTTTAAAGGGTGCGTAGGTGGTTTAGTAAGTCAGA
TGTGAAAGCCCGTCGCTCAACGTCGGAATTGCATTTGATACTGCTGAACTTGAATCAGGTTGAGGTGGGCGGAATGTGGC
ATGTAGCGGTGAAATGCATAGATATGCCATAGAACACCAATTGCGAAGGCAGCTCACTGGCCCTGAATTGACACTGAGGC
ACGAAAGCGTGGGGAGCGAACA
>ASV35
TAGGGAATATTGGGCAATGGATGCAAGTCTGACCCAGCCATGCCGCGTGCCGGATGAAGGCCCTCAGGGTTGTAAACGGC
TTTTATCTGGGAAGAAGAGTAGGGATGCGTCCCTATGTGACGGTACCAGAGGAATAAGCACCGGCTAACTCCGTGCCAGC
AGCCGCGGTAATACGGAGGGTGCGAGCGTTGTCCGGATTTATTGGGTTTAAAGGGTGCGTAGGTGGCTTGATAAGTCAGT
GGTGAAATGCGGTCGCTCAACGATCGAACTGCCATTGATACTGTCGGGCTTGAGACAAGTGGAGGTTGCCGGAACGGATG
GTGTAGCGGTGAAATGCATAGATATCATCCAGAACACCGATTGCGAAGGCAGGTGACTACGTTTGATCTGACACTGAGGC
ACGAAAGCATGGGGAGCAAACA
>ASV36
TGGGGAATATTGCACAATGGGGGAAACCCTGATGCAGCCATGCCGCGTGTGTGAAGAAGGCCTTCGGGTTGTAAAGCACT
TTCAGTTGTGAGGAAAGGTTGTAGATTAATACTCTGCAGCTGTGACGTTAGCAACAGAAGAAGCACCGGCTAACTCCGTG
CCAGCAGCCGCGGTAATACGGAGGGTGCGAGCGTTAATCGGAATTACTGGGCGTAAAGCGCGTGTAGGTGGCTTGTTAAG
CCAGATGTGAAAGCCCCGGGCTCAACCTGGGAACTGCATTTGGAACTGGCAGGCTAGAGTTTTGTAGAGGGTGGTAGAAT
TTCAGGTGTAGCGGTGAAATGCGTAGAGATCTGAAGGAATACCGGTGGCGAAGGCGACCACCTGGCCAATAACTGACACT
GAGACGCGAAGGCGTGGGTAGCAAACG
>ASV37
TGAGGAATCTTGCGCAATGGAGGAAACTCTGACGCAGCCACGCCGCGTGCCGGAAGACGGCCCTATGGGTTGTAAACGGC
TTTTGTTCGGGAAGAAAGTATGGGTTTTGATCTGTATTGACGGTACCGATTGAATAAGCACCGGCTAACTCCGTGCCAGC
AGCCGCGGTAATACGGAGGGTGCAAGCGTTGTCCGGAATCATTGGGTGTAAAGGGTGCGTAGGCTGGTGTCTAAGTCTGG
GGTGAAATTTTGCCGCTTAACGGTAACATGGCCTTGGATACTGGATGCCTTGAATCTGACAGAGGTCGGTGGAATTCGTA
GTGTAGCGGTGAAATGCATAGATATTACGAAGAACACCAGTGGCGAAGGCGGCCGGCTGGGTCAGTATTGACGCTGAGGC
ACGAGAGCGTGGGGAGCGAACA
>ASV38
TGGGGAATCTTAGACAATGGGCGCAAGCCTGATCTAGCCATGCCGCGTGAGTGATGAAGGCCTTAGGGTCGTAAAGCTCT
TTCGCCTGTGAAGATAATGACTGTAGCAGGTAAAGAAACCCCGGCTAACTCCGTGCCAGCAGCCGCGGTAATACGGAGGG
GGTTAGCGTTGTTCGGAATTACTGGGCGTAAAGCGCGCGTAGGCGGACATTTAAGTCAGAGGTGAAATCCCAGGGCTCAA
CCCTGGAACTGCCTTTGATACTGGGTGTCTTGAGTTCGAGAGAGGTGAGTGGAATTCCGAGTGTAGAGGTGAAATTCGTA
GATATTCGGAGGAACACCAGTGGCGAAGGCGGCTCACTGGCTCGATACTGACGCTGAGGTGCGAAAGTGTGGGGAGCAAA
CA
>ASV39
TGGGGAATATTGCGCAATGGGCGAAAGCCTGACGCAGCAACGCCGCGTGCGGGATGACGGCCTTCGGGTTGTAAACCGCT
TTCAGCAGGGAAGAAGCGAAAGTGACGGTACCTGCAGAAGAAGCACCGGCTAACTACGTGCCAGCAGCCGCGGTAATACG
TAGGGTGCAAGCGTTGTCCGGATTTATTGGGCGTAAAGAGCTCGTAGGCGGTTAGTCACGTCGGATGTGAAAACCCAGTG
CTTAACACTGGGCCTGCATTCGATACGGGCTGACTAGAGTGTTGTAGGGGAGACTGGAACTCCTGGTGTAGCGGTGAAAT
GCGCAGATATCAGGAAGAACACCGGTGGCGAAGGCGGGTCTCTGGGCAACTACTGACGCTGAGGAGCGAAAGCGTGGGGA
GCAAACA
>ASV40
TGGGGAATCTTAGACAATGGGCGCAAGCCTGATCTAGCCATGCCGCGTGAGTGATGAAGGCCCTAGGGTCGTAAAGCTCT
TTCGCCAGGGATGATAATGACAGTACCTGGTAAAGAAACCCCGGCTAACTCCGTGCCAGCAGCCGCGGTAATACGGAGGG
GGTTAGCGTTGTTCGGAATTACTGGGCGTAAAGCGCGCGTAGGCGGACCAGAAAGTTGGGGGTGAAATCCCGGGGCTCAA
CCCCGGAACGGCCTCCAAAACTCCTGGTCTTGAGTTCGAGAGAGGTGAGTGGAATTCCGAGTGTAGAGGTGAAATTCGTA
GATATTCGGAGGAACACCAGTGGCGAAGGCGGCTCACTGGCTCGATACTGACGCTGAGGTGCGAAAGTGTGGGGAGCAAA
CA
>ASV41
TAGGGAATATTGGACAATGGGGGAAACCCTGATCCAGCAATGCAGCGTGAGTGACGAAGGCCTTAGGGTTGTAAAACTCT
TTCATCGGTGAGGATAATGACAGTAGCCGAAGAAGAAGGACCGGCTAATTCCGTGCCAGCAGCCGCGGTAATACGGAAGG
TCCTAGCGTTGTTCGGAATTACTGGGCGTAAAGCGCATGTAGGCGGAACAAAAAGTTAGAAGTGAAATCCCTGGGCTCAA
CCTAGGAATTGCTTTTAAAACTTTTGTTCTGGAATTCAGGAGAGGAAAATGGAATTTCCAGTGTAGAGGTGAAATTCGTA
GATATTGGAAGGAACACCAGTGGCGAAGGCGATTTTCTGGACTGATATTGACGCTGAGATGCGAAGGCATGGGTAGCAAA
CG
>ASV42
TAACGAATCTTCCGCAATGCGCGAAAGCGTGACGGGGCAATGCCGCGTGCAGGATTGAAGCCCCTCGGGGTGTAAACTGC
TGTCAAGGTCTAGGAACTCAATGACCAGACCTAAAGGAAGGGCCGGCTAACTCTGTGCCAGCAGCCGCGGTAATACAGAG
GGCCCGAGCGTTAATCGGAATCACTGGGCTTAAAGCGTGCGTAGGCGGGCGTGCAAGCATCTTGTGAAAGCCCCCGGCTC
AACCGGGGAATTGCTTGGTGAACTGCATGTCTTGAGGCAGGTAGAGGTGGTCGGAACGATAGGTGGAGCGGTGATATGCT
TAGATATCTATCGGAACGCCAAAGGAGAAGTCAGGCCGCTGGGCCTGTTCTGACGCTGAGGCACGAAAGCGTGGGTAGCG
AACG
>ASV43
TGGGGAATATTGCACAATGGGCGCAAGCCTGATGCAGCAACGCCGCGTGAGGGATGAAGGCCTTCGGGTTGTAAACCTCT
TTTAGCAGGGAAGAAGCGAAAGTGACGGTACCTGCAGAAAAAGCACCGGCTAACTACGTGCCAGCAGCCGCGGTAATACG
TAGGGTGCAAGCGTTGTCCGGAATTATTGGGCGTAAAGAGCTCGTAGGCGGTTTGTCACGTCTGCTGTGAAAATCCAAGG
CTCAACCTTGGACTTGCAGTGGGTACGGGCAGGCTAGAGTGCGGTAGGGGAGATGGGAATTCCTGGTGTAGCGGTGGAAT
GCGCAGATATCAGGAGGAACACCAATGGCGAAGGCACATCTCTGGGCCGTAACTGACGCTGAGGAGCGAAAGCGTGGGGA
GCGAACA
>ASV44
TCGGGAATATTGGACAATGGGGGAAACCCTGATCCAGCCATGCCGCGTGTGTGAAGAAGGCCCTAGGGTTGTAAAGCACT
TTTAGTAGTGAGGAAGGCTCAGCAGTTAATACCTGCTGGGATTGACGTTAGCTACAGAAAAAGCACCGGCTAATTTCGTG
CCAGCAGCCGCGGTAATACGAAAGGTGCAAGCGTTAATCGGAATTACTGGGCGTAAAGCGCGCGTAGGCGGCTTGGTAAG
TTGGATGTGAAAGCCCCGGGCTCAACCTGGGAACTGCATCCAAAACTGCCTAGCTAGAGTATGGTAGAGGATGGCGGAAT
TTCCTGTGTAGCGGTGAAATGCGTAGATATAGGAAGGAACATCAGTGGCGAAGGCGGCCATCTGGACCAATACTGACGCT
GAGGTGCGAAAGCGTGGGGAGCAAACA
>ASV45
TGAGGAATATTGGTCAATGGAGGCAACTCTGAACCAGCCATGCCGCGTGCAGGATGACTGCCCTATGGGTTGTAAACTGC
TTTTATGTAGGAAGAAACCTCTCTACGTGTAGAGAGCTGACGGTACTACACGAATAAGGACCGGCTAACTCCGTGCCAGC
AGCCGCGGTAATACGGAGGGTCCAAGCGTTATCCGGATTTATTGGGTTTAAAGGGTACGTAGGCGGAAGATTAAGTCAGT
AGTGAAAGCCCATCGCTCAACGATGGAACTGCTATTGATACTGGTTTTCTTGAATATACTTGAAGTAGGCGGAATACGAC
ATGTAGCGGTGAAATGCATAGAGATGTCGTAGAACACCGATTGCGAAGGCAGCTTACTAAGGTATTATTGACGCTAATGT
ACGAAAGCGTGGGGAGCGAACA
>ASV46
TGGGGAATATTGCACAATGGGCGAAAGCCTGATGCAGCAACGCCGCGTGCGGGAAGAAGGCCCTAGGGTTGTAAACCGCT
TTCAGCAGGGAAGAAAATGACGGTACCTGCAGAAGAAGGTGCGGCCAACTACGTGCCAGCAGCCGCGGTGACACGTAGGC
ACCAAGCGTTGTCCGGATTTATTGGGCGTAAAGAGCTCGTAGGCGGTTCAGTAAGTCGGGTGTGAAAACTCTGGGCTCAA
CCCAGAGACGCCACCCGATACTGCTGTGACTCGAGTGCGGTAGGGGAGCGGGGAATTCCTAGTGTAGCGGTGAAATGCGC
AGATATTAGGAGGAACACCAGTGGCGAAGGCGCCGCTCTGGGCCGTAACTGACGCTGAGGAGCGAAAGCGTGGGTAGCAA
ACA
>ASV47
TGGGGAATTTTGGACAATGGGCGAAAGCCTGATCCAGCAATACCGCGTGCAGGAAGAAGGCCTTCGGGTTGTAAACTGCT
TTTGTACGGAACGAAAAGGCTCTTTCTAATAAAGAGGGCTCATGACGGTACCGTAAGAATAAGCACCGGCTAACTACGTG
CCAGCAGCCGCGGTAATACGTAGGGTGCGAGCGTTAATCGGAATTACTGGGCGTAAAGCGTGCGCAGGCGGTTTTGTAAG
ACAGGCGTGAAATCCCCGGGCTCAACCTGGGAATTGCGCTTGTGACTGCAAGGCTAGAGTACGGTAGAGGGGGGTAGAAT
TCCGCGTGTAGCAGTGAAATGCGTAGATATGCGGAGGAACACCGATGGCGAAGGCAGCCCCCTGGACCTGTACTGACGCT
CATGCACGAAAGCGTGGGGAGCAAACA
>ASV48
TGGGGAATATTGCACAATGGGCGCAAGCCTGATGCAGCCATGCCGCGTGTGTGAAGAAGGCCTTCGGGTTGTAAAGCACT
TTCAGTCGTGAGGAAGGTGGTAGTGTTAATAGCACTATCATTTGACGTTAGCGACAGAAGAAGCACCGGCTAACTCCGTG
CCAGCAGCCGCGGTAATACGGAGGGTGCGAGCGTTAATCGGAATTACTGGGCGTAAAGCGCATGCAGGTGGTTTGTTAAG
TCAGATGTGAAAGCCCGGGGCTCAACCTCGGAATAGCATTTGAAACTGGCAGACTAGAGTACTGTAGAGGGGGGTAGAAT
TTCAGGTGTAGCGGTGAAATGCGTAGAGATCTGAAGGAATACCGGTGGCGAAGGCGGCCCCCTGGACAGATACTGACACT
CAGATGCGAAAGCGTGGGGAGCAAACA
>ASV49
TAGGGAATATTGGTCAATGGACGCAAGTCTGAACCAGCCATGCCGCGTGCAGGACGACGGCCCTCTGGGTTGTAAACTGC
TTTTGTATAGGAAGAAACGTCCCGACGTGTCGGGATTTGACGGTACTATAAGAATAAGGATCGGCTAACTACGTGCCAGC
AGCCGCGGTAATACGTAGGATCCAAGCGTTGTCCGGATTTATTGGGTTTAAAGGGTGCGCAGGCGGCTTGATAAGTCAGT
GGTGAAAGCCTATCGCTTAACGATAGAATTGCCATTGATACTGTTGAGCTTGAGTATAGTTGAGGTTGGCGGAATGTATC
ATGTAGCGGTGAAATGCTTAGATATGATACAGAACACCGATTGCGAAGGCAGCTGACTAAGCTATTACTGACGCTCATGC
ACGAAAGCGTGGGGATCAAACA
>ASV50
TGGGGAATTTTCCGCAATGGGCGAAAGCCTGACGGAGCAACGCCGCGTGAGGGATGAAGGCCTCTGGGCTGTAAACCTCT
TTTTTCAAGGAAGAAGATCTGACGGTACTTGAAGAATAAGCCACGGCTAATTCCGTGCCAGCAGCCGCGGTAATACGGGA
GTGGCAAGCGTTATCCGGAATTATTGGGCGTAAAGCGTCCGCAGGCGGCCATGTAAGTCTGTCGTTAAAGCGTGGAGCTT
AACTCCATTTCAGCGATGGAAACTGCAAGGCTTGAGTGTGGTAGGGGCAGAGGGAATTCCCGGTGTAGCGGTGAAATGCG
TAGATATCGGGAAGAACACCAGTGGCGAAGGCGCTCTGCTGGGCCATAACTGACGCTCATGGACGAAAGCCAGGGGAGCG
AAAG
>ASV51
TGGGGAATATTGCACAATGGGCGCAAGCCTGATGCAGCCATGCCGCGTGTATGAAGAAGGCCTTCGGGTTGTAAAGTACT
TTCAGCAGTGAGGAAGGTGGGTATGTTAATAGCATATTCATTTGACGTTAGCTGCAGAAGAAGCACCGGCTAACTCCGTG
CCAGCAGCCGCGGTAATACGGAGGGTGCGAGCGTTAATCGGAATTACTGGGCGTAAAGCGCATGCAGGTGGTTTGTTAAG
TCAGATGTGAAAGCCCGGGGCTCAACCTCGGAATTGCATTTGAAACTGGCAAACTAGAGTACTGTAGAGGGGGGTAGAAT
TTCAGGTGTAGCGGTGAAATGCGTAGAGATCTGAAGGAATACCGGTGGCGAAGGCGGCCCCCTGGACAGATACTGACACT
CAGATGCGAAAGCGTGGGGAGCAAACA
>ASV52
TGGGGAATATTGCACAATGGGCGCAAGCCTGATGCAGCCATGCCGCGTGTATGAAGAAGGCCTTCGGGTTGTAAAGTACT
TTCAGCAGTGAGGAAGGTGGGTATGTTAATAGCATACACATTTGACGTTAGCTGCAGAAGAAGCACCGGCTAACTCCGTG
CCAGCAGCCGCGGTAATACGGAGGGTGCGAGCGTTAATCGGAATTACTGGGCGTAAAGCGCATGCAGGTGGTTTGTTAAG
TCAGATGTGAAAGCCCGGGGCTCAACCTCGGAATTGCATTTGAAACTGGCAAACTAGAGTACTGTAGAGGGGGGTAGAAT
TTCAGGTGTAGCGGTGAAATGCGTAGAGATCTGAAGGAATACCGGTGGCGAAGGCGGCCCCCTGGACAGATACTGACACT
CAGATGCGAAAGCGTGGGGAGCAAACA
>ASV53
TCGGGAATATTGGACAATGGGCGCAAGCCTGATCCAGCCATGCCGCGTGTGTGAAGAAGGCCTTAGGGTTGTAAAGCACT
TTCAGGAGTGAAGAAAGGCGTTGGGTGAATAATCTGACGTTTTGACGTTAGCTCCAGAAGAAGCACCGGCTAACTCCGTG
CCAGCAGCCGCGGTAATACGGAGGGTGCGAACGTTAATCGGAATTACTGGGCGTAAAGCGCGCGTAGGCGGCTTGTTAAG
TCAGATGTGAAAGCCCCGGGCTCAACCTGGGAATTGCATTTGAAACTGGCAAGCTAGAGTGCAGTAGAGGGAGGTGGAAT
TCCAGGTGTAGCGGTGAAATGCGTAGATATCTGGAGGAACACCAGTGGCGAAGGCGGCCTCCTGGACTGACACTGACGCT
GAGGTGCGAAAGCGTGGGGAGCAAACA
>ASV54
TTAGGGATATTGGGCAATGGAGGAAACTCTGACCCAGCAATGCCGCGTGAGTGAAGAAGTATTTCGGTATGTAAAACTCT
GTTGTATGGGAGGAAAGAACTAGTAGGAAATGGCTAGGAGATGACTGTACCATACGAGAAAGTCACGGCTAACTACGTGC
CAGCAGCCGCGGTAATACGTAGGTGGCAAGCGTTATCCGGAATTATTGGGCGTAAAGGGTGCGTAGGTGGCATGTTAAGT
CTGGTGTAAAAGGCAATAGCTCAACTATTGTATGCATTGGAAACTGGCAAGCTAGAGTGTGTGAGAGGTAAGTGGAATTC
CAAGTGTAGCGGTGGAATGCGTAGATATTTGGAGGAACACCAGTGGCGAAGGCGGCTTACTGGCACACAACTGACACTGA
GGCACGACAGCGTGGGGAGCAAATA
>ASV55
TGGGGAATATTGGACAATGGGCGAAAGCCTGATCCAGCAATGCCGCGTGTGTGAAGAAGGCCTGCGGGTTGTAAAGCACT
TTCAGTTGGGAAGATGATGACGTTACCAACAGAAGAAGCACCGGCTAAATCCGTGCCAGCAGCCGCGGTAATACGGATGG
TGCGAGCGTTAATCGGAATTACTGGGCGTAAAGCGCGCGTAGGCGGCTAAGTCAGTCAGAAGTGAAAGCCCCGGGCTCAA
CCTGGGAATTGCTTTTGATACTGCTTGGCTAGAGTTTGGTAGAGGATAGTGGAATTCCAGGTGTAGCGGTGAAATGCGTA
GATATCTGGAGGAACATCAGTGGCGAAGGCGACTGTCTGGACCAAAACTGACGCTGAGGTGCGAAAGCGTGGGTAGCAAA
CA
>ASV56
TGGGGAATATTGGACAATGGACCAAAAGTCTGATCCAGCAATTCTGTGTGTTTGATGAAGGCCTTCGGGTTGTAAAGAAC
TTTCAGTGGGGAAGAAGCAAGTGACGGTACCCACAGAAGAAGCGACGGCTAAATACGTGCCAGCAGCCGCGGTAATACGT
ATGTCGCAAGCGTTATCCGGAATTATTGGGCATAAAGGGCGTCTAGGCGGTCTAATAAGTCTGATGTGAAAATGCGGGGC
TCAACTCCGTATTGCGTTGGAAACTGTTAGACTAGAGTTTTGGAGAGGTAGGCGGAACTACAAGTGTAGAGGTGAAATTC
GTAGAGATTTGTAGGAATGCCGATGACGAAGGTAGCTTACTGGACAAATACTGACGCTGAAGCGCGAAAGCTAGGGGAGC
AAACA
>ASV57
TGGGGAATTTTGGACAATGGGCGAAAGCCTGATCCAGCAATACCGCGTGCAGGAAGAAGGCCTTCGGGTTGTAAACTGCT
TTTGTACGGAACGAAAAGGCTCTTTCTAATAAAGAGGGCTCATGACGGTACCGTAAGAATAAGCACCGGCTAACTACGTG
CCAGCAGCCGCGGTAATACGTAGGGTGCGAGCGTTAATCGGAATTACTGGGCGTAAAGCGTGCGCAGGCGGTTTTGTAAG
ACAGGCGTGAAATCCCCGGGCTCAACCTGGGAATTGCGCTTGTGACTGCAAGGCTAGAGTGCGGTAGAGGGGGGTAGAAT
TCCGCGTGTAGCAGTGAAATGCGTAGATATGCGGAGGAACACCGATGGCGAAGGCAGCCCCCTGGACCTGTACTGACGCT
CATGCACGAAAGCGTGGGGAGCAAACA
>ASV58
TGGGGAATCTTGCACAATGGAGGAAACTCTGATGCAGCGATGCCGCGTGAGTGAAGAAGGCCCTTGGGTTGTAAAGCTCT
TTTGTCGGGAAAGATAATGACTGTACCCGAAGAATAAGGTCCGGCTAACTTCGTGCCAGCAGCCGCGGTAATACGAAGGG
ACCTAGCGTAATTCGGAATTACTGGGCGTAAAGCGCGCGTAGGCGGTTAAGTAAGTTAATTGTGAAAGCCCAAAGCTCAA
CTTTGGAATTGCAATTAAAACTACTTAGCTAGAGTTTATCAGAGGAAAGCGGAATACATAGTGTAGAGGTGAAATTCGTA
GATATTATGTAGAACACCAGTTGCGAAGGCGGCTTTCTGGGATAACACTGACGCTGAGGTGCGAAAGTATGGGTAGCGAA
GA
>ASV59
TGAGGAATATTGGACAATGGTCGAAAGACTGATCCAGCCATGCCGCGTGCAGGATGAATGCCCTATGGGTTGTAAACTGC
TTTTATACGGGAAGAACACCACCCACGTGTGGGTGACTGACGGTACCGTAAGAATAAGGACCGGCTAACTCCGTGCCAGC
AGCCGCGGTAATACGGAGGGTCCAAGCGTTATCCGGAATCATTGGGTTTAAAGGGTCCGTAGGCGGGCTATTAAGTCAGA
GGTGAAAGTTTGCAGCTCAACTGTAAAATTGCCTTTGATACTGGTAGTCTTGAGTTATAGTGAAGTGGTTAGAATATGTG
GTGTAGCGGTGAAATGCATAGATATCACATAGAATACCAATTGCGAAGGCAGATCACTAACTATATACTGACGCTGATGG
ACGAAAGCGTGGGGAGCGAACG
>ASV60
TGGAGAATCTTGCGCAATGGGCGAAAGCCTGACGCAGCCACGCCGCGTGCGGGAAGAAGGCCTTCGGGTCGTAAACCGCT
TTCAGGAGGGAAGAAGCGAAAGTGACGGTACCTCCAGAAGAAGGTCCGGCTAACTACGTGCCAGCAGCCGCGGTAATACG
TAGGGACCGAGCGTTGTCCGGATTCATTGGGCGTAAAGCGCATGTAGGCGGCCATGTAAGTCGGTTGTGAAATCCCGAGG
CTCAACTTCGGAACTGCAGCCGATACTGCATGGCTTGAGGAAGGTAGAGGAGAGTGGAATTCCCGGTGTAGCGGTGGAAT
GCGCAGATATCGGGAGGAACACCTATGGCGAAGGCAGCTCTCTGGGCCTCTCCTGACGCTGAGATGCGAAAGCGTGGGTA
GCGAACA
>ASV61
TCGAGAATCTTCCACAATGGACGCAAGTCCGATGGAGCGACGCCACGTGCGGGAAGAAGGCCTTCGGGTTGTAAACCGCT
GTTGAAGGGGAGGAAAGCTTTAGGGGTACACTCCTATTGCGTGACCGAGCCTTTGAGGAAGCGCGGGCTAAGTACGTGCC
AGCAGCCGCGGTAATACGTACTGCGCGAGCGTTATTCGGAATCACTGGGTGTAAAGGGTGCGTAGGCGGTTTGATAAGTC
AGGTGTGAAATCCCACTGCTCAACAGTGGAACTGCACTTGAAACTGTCAAACTCGAGCGATCTAGGGGTAAGCGGAACTT
CCGGTGGAGCGGTGAAATGTGTTGAGATCGGAAGGAACACCAATAGCGAAAGCAGCTTACTGGGGATTGTCTGACGCTGA
GGCACGAAAGCCAGGGGAGCGAACG
>ASV62
TGGGGAATTTTCCGCAATGGGCGAAAGCCTGACGGAGCAACGCCGCGTGAGGGATGAAGGCCTCTGGGCTGTAAACCTCT
TTTTTCAAGGAAGAAGATCTGACGGTACTTGAAGAATAAGCCACGGCTAATTCCGTGCCAGCAGCCGCGGTAATACGGGA
GTGGCAAGCGTTATCCGGAATTATTGGGCGTAAAGCGTCCGCAGGCGGCCTTGTAAGTCTGTTGTTAAAGCGTGGAGCTT
AACTCCATTTAAGCAATGGAAACTGCAAGGCTTGAGTGTGGTAGGGGCAGAGGGAATTCCCGGTGTAGCGGTGAAATGCG
TAGATATCGGGAAGAACACCAGTGGCGAAGGCGCTCTGCTGGGCCATAACTGACGCTCATGGACGAAAGCCAGGGGAGCG
AAAG
>ASV63
TGGGGAATATTGCACAATGGGCGCAAGCCTGATGCAGCAACGCCGCGTGGGGGACGAAGGCCTTCGGGTTGTAAACCTCT
TTTAGCAGGGAAGAAGCGCAAGTGACGGTACCTGCAGAAAAAGCACCGGCTAACTACGTGCCAGCAGCCGCGGTAATACG
TAGGGTGCAAGCGTTGTCCGGAATTATTGGGCGTAAAGAGCTCGTAGGCGGTTTGTCGCGTCTGCTGTGAAAATCCGAGG
CTCAACCTCGGACCTGCAGTGGGTACGGGCAAACTAGAGTGCGGTAGGGGAGATTGGAATTCCTGGTGTAGCGGTGGAAT
GCGCAGATATCAGGAGGAACACCAATGGCGAAGGCAGATCTCTGGGCCGTAACTGACGCTGAGGAGCGAAAGCGTGGGGA
GCGAACA
>ASV64
TGAGGAATATTGGTCAATGGAGGGAACTCTGAACCAGCCATCCCGCGTGTAGGAAGACGGCCTTATGGGTTGTAAACTAC
TTTTATACAGGAAGAAACGTACCCTCGTGAGGGTGCCTGACGGTACTGTAGGAATAAGCACCGGCTAACTCCGTGCCAGC
AGCCGCGGTAATACGGAGGGTGCGAGCGTTATCCGGATTTATTGGGTTTAAAGGGTCCGTAGGCGGGTTAATAAGTCAGT
GGTGAAATCCCATCGCTTAACGATGGAACTGCCATTGATACTGTTAGTCTTGAATGAGGGTGCAGTGGTTGGAATGTGTA
GTGTAGCGGTGAAATGCATAGATATTACACAGAACACCGATTGCGAAGGCAGATCACTAACCCTAAATTGACGCTGAGGG
ACGAAAGCGTGGGGAGCGAACA
>ASV65
TGAGGAATATTGGACAATGGAGGCAACTCTGATCCAGCCATGCCGCGTGCAGGAAGACGGCCCTATGGGTTGTAAACTGC
TTTTATACAGGAAGAATAGTACCTACGTGTAGGTATTTGACGGTACTGTACGAATAAGGATCGGCTAACTCCGTGCCAGC
AGCCGCGGTAATACGGAGGATCCAAGCGTTATCCGGAATCATTGGGTTTAAAGGGTCCGTAGGCGGTCTGATAAGTCAGA
GGTGAAATCCTGCAGCTCAACTGTAGCATTGCCTTTGATACTGTTAGACTTGAGTTATTGTGAAGTAGTTAGAATGTGTG
GTGTAGCGGTGAAATGCATAGATATCACACAGAATACCGATTGCGAAGGCAGATTACTAACAATATACTGACGCTGAGGG
ACGAAAGCGTGGGTAGCGAACA
>ASV66
TAAGGAATATTGGACAATGCCCGCAAGGGTGATCCAGCCATCCCGCGTGCAGGAAGACGGCCCTATGGGTTGTAAACTGC
TTTTATTAGGGAAGAACGACCTTCATTAATGAGGGTGTGACGGTACCTAAAGAATAAGCACCGGCTAACTCCGTGCCAGC
AGCCGCGGTAATACGGAGGGTGCGAGCGTTATCCGGAATCACTGGGTTTAAAGGGTGCGTAGGCGGAATAGTAAGTCAGG
CGTGAAAGGTTACAGCTTAACTGTAGAACTGCGTTTGATACTGTTATTCTTGAATAGAGATGAGGTCAGCGGAATGCGAC
ATGTAGCGGTGAAATGCATAGATATGTCGTAGAACACCGATTGCGAAGGCAGCTGACTGGACTTTTATTGACGCTGAGGC
ACGAAAGCGTGGGGAGCGAACA
>ASV67
TGAGGAATATTGGGCAATGGGCGGAAGCCTGACCCAGCCATGCCGCGTGCAGGAAGACGGTCCTATGGATTGTAAACTGC
TTTTATACGGGAAGAAACACTCCCTCGTGAGGGAGCTTGACGGTACCGTAAGAATAAGGATCGGCTAACTCCGTGCCAGC
AGCCGCGGTAATACGGAGGATCCAAGCGTTATCCGGAATCATTGGGTTTAAAGGGTCCGTAGGCGGCCTTATAAGTCAGT
GGTGAAATCTCCTAGCTCAACTAGGAAACTGCCATTGATACTGTAGGGCTTGAATTATAGTGAAGTAACTAGAATATGTA
GTGTAGCGGTGAAATGCTTAGATATTACATGGAATACCAATTGCGAAGGCAGGTTACTAACTATATATTGACGCTGATGG
ACGAAAGCGTGGGGAGCGAACA
>ASV68
TGAGGAATATTGCACAATGGGGGAAACCCTGATGCAGCAACGCCGCGTGAAGGATGAAGGTCTTCGGATTGTAAACTTCT
TTTCTGTGGGAAGAGCAAGGACGGTACCACAGGAATAAGACACGGCTAACTACGTGCCAGCAGCCGCGGTAATACGTAGG
TGTCGAGCGTTATCCGGAATTACTGGGCGTAAAGGGCTCGCAGGCGGTTTGACAAGTTCGACGTGAAATCTCTCGGCTTA
ACTGGGAGGGGACGTTGGAGACTGTCAGACTTGAGGTAGTGAGAGGGAGGCGGAATTCCCGGTGTAGTGGTGGAATGCGT
AGATATCGGGAAGAACACCAGTGGCGAAAGCGGCCTTCTGGCATTGACCTGACGCTGAGGAGCGAAAGCGTGGGTAGCGA
ACG
>ASV69
TGGGGAATATTGCACAATGGGCGCAAGCCTGATGCAGCCATGCCGCGTGTGTGAAGAAGGCCTTCGGGTTGTAAAGCACT
TTCAGTTGTGAGGAAGGTGGTGTCGTTAATAGCGGCATCATTTGACGTTAGCAACAGAAGAAGCACCGGCTAACTCCGTG
CCAGCAGCCGCGGTAATACGGAGGGTGCGAGCGTTAATCGGAATTACTGGGCGTAAAGCGCATGCAGGTGGTTTGTTAAG
TCAGATGTGAAAGCCCGGGGCTCAACCTCGGAACTGCATTTGAAACTGGCAGACTAGAGTACTGTAGAGGGGGGTAGAAT
TTCAGGTGTAGCGGTGAAATGCGTAGAGATCTGAAGGAATACCGGTGGCGAAGGCGGCCCCCTGGACAGATACTGACACT
CAGATGCGAAAGCGTGGGGAGCAAACA
>ASV70
TGGGGAATCTTAGACAATGGGGGAAACCCTGATCTAGCCATGCCGCGTGAGCGATGAAGGCCTTAGGGTTGTAAAGCTCT
TTCAGCTGGGAAGATAATGACGGTACCAGCAGAAGAAGCCCCGGCTAACTCCGTGCCAGCAGCCGCGGTAATACGGAGGG
GGCTAGCGTTGTTCGGAATTACTGGGCGTAAAGCGCACGTAGGCGGATCGGAAAGTTGGGGGTGAAATCCCGGGGCTCAA
CCCCGGAACTGCCTTCAAAACTATCGGTCTGGAGTTCGAGAGAGGTGAGTGGAATTCCGAGTGTAGAGGTGAAATTCGTA
GATATTCGGAGGAACACCAGTGGCGAAGGCGGCTCACTGGCTCGATACTGACGCTGAGGTGCGAAAGCGTGGGGAGCAAA
CA
>ASV71
TGGGGAATCTTAGACAATGGGGGCAACCCTGATCTAGCCATGCCGCGTGAGTGATGAAGGCCTTAGGGTCGTAAAGCTCT
TTCGCCTGTGATGATAATGACAGTAGCAGGTAAAGAAACCCCGGCTAACTCCGTGCCAGCAGCCGCGGTAATACGGAGGG
GGTTAGCGTTGTTCGGAATTACTGGGCGTAAAGCGCGCGTAGGCGGATTAGAAAGTTGGGGGTGAAATCCCGGGGCTCAA
CCCCGGAACTGCCTCCAAAACTGCTAGTCTAGAGTTCGAGAGAGGTGAGTGGAATTCCGAGTGTAGAGGTGAAATTCGTA
GATATTCGGAGGAACACCAGTGGCGAAGGCGGCTCACTGGCTCGATACTGACGCTGAGGTGCGAAAGTGTGGGGAGCAAA
CA
>ASV72
TGGGGAATTTTCCGCAATGGGCGAAAGCCTGACGGAGCAACGCCGCGTGAGGGATGAAGGCCTCTGGGCTGTAAACCTCT
TTTCTCAAGGAAGAAGATCTGACGGTACTTGAGGAATAAGCCACGGCTAATTCCGTGCCAGCAGCCGCGGTAATACGGGA
GTGGCAAGCGTTATCCGGAATTATTGGGCGTAAAGCGTCCGCAGGCGGCCCTTCAAGTCTGCTGTTAAAAAGTGGAGCTT
AACTCCATCGTGGCAGTGGAAACTGTTGGGCTAGAGTGTGGTAGGGGCAGAGGGAATTCCCGGTGTAGCGGTGAAATGCG
TAGATATCGGGAAGAACACCAGTGGCGAAGGCGCTCTGCTGGGCCATAACTGACGCTCATGGACGAAAGCCAGGGGAGCG
AAAG
>ASV73
TGGGGAATCTTAGACAATGGGCGCAAGCCTGATCTAGCCATGCCGCGTGAGTGATGAAGGCCTTAGGGTCGTAAAGCTCT
TTCGCTGGGGAAGATAATGACGGTACCCAGTAAAGAAACCCCGGCTAACTCCGTGCCAGCAGCCGCGGTAATACGGAGGG
GGTTAGCGTTGTTCGGAATTACTGGGCGTAAAGCGCGCGTAGGCGGACTGTTAAGTCGGGGGTGAAATCCCGGGGCTCAA
CCCCGGAACGGCCTTCGATACTGGCAGTCTGGAGTTCGAGAGAGGTGAGTGGAATTCCGAGTGTAGAGGTGAAATTCGTA
GATATTCGGAGGAACACCAGTGGCGAAGGCGGCTCACTGGCTCGATACTGACGCTGAGGTGCGAAAGTGTGGGGAGCAAA
CA
>ASV74
TGGGGAATATTGCGCAATGGGCGAAAGCCTGACGCAGCAACGCCGCGTGCGGGATGACGGCCTTCGGGTTGTAAACCGCT
TTCAGCAGGGAAGAAGCCGCAAGGTGACGGTACCTGCAGAAGAAGCACCGGCTAACTACGTGCCAGCAGCCGCGGTAATA
CGTAGGGTGCAAGCGTTGTCCGGATTTATTGGGCGTAAAGAGCTCGTAGGCGGTATGTCGCGTCGGATGTGAAAATCCAA
GGCTCAACCTTGGACCTGCATCCGATACGGGCACACTAGAGTGTGGTAGGGGAGACTGGAACTCCTGGTGTAGCGGTGAA
ATGCGCAGATATCAGGAAGAACACCAATGGCGAAGGCAGGTCTCTGGGCCATTACTGACGCTGAGGAGCGAAAGCGTGGG
GAGCAAACA
>ASV75
TGGGGAATATTGCACAATGGGCGCAAGCCTGATGCAGCAACGCCGCGTGAGGGATGAAGGCCTTCGGGTTGTAAACCTCT
TTTAGCAGGGAAGAAGCGAAAGTGACGGTACCTGCAGAAAAAGCACCGGCTAACTACGTGCCAGCAGCCGCGGTAATACG
TAGGGTGCAAGCGTTGTCCGGAATTATTGGGCGTAAAGAGCTCGTAGGCGGTTTGTCACGTCTGCTGTGAAATTTCGAGG
CTCAACCTCGAACTTGCAGTGGGTACGGGCAGGCTAGAGTGCGGTAGGGGAGATGGGAATTCCTGGTGTAGCGGTGGAAT
GCGCAGATATCAGGAGGAACACCAATGGCGAAGGCACATCTCTGGGCCGTAACTGACGCTGAGGAGCGAAAGCGTGGGGA
GCGAACA
>ASV76
TAACGAATCTTCCGCAATGCGCGAAAGCGTGACGGGGCAATGCCGCGTGCAGGATTGAAGCCCCTCGGGGTGTAAACTGC
TGTCAAGGTCTAGGAACTCAATGACCAGACCTAAAGGAAGGGCCGGCTAACTCTGTGCCAGCAGCCGCGGTAATACAGAG
GGCCCGAGCGTTAATCGGAATCACTGGGCTTAAAGCGTGCGTAGGCGGGCGTGCAAGCATCTTGTGAAAGCCCCCGGCTC
AACCGGGGAATTGCTTGGTGAACTGCATGTCTTGAGGCAGGTAGAGGTGGTCGGAACGATAGGTGGAGCGGTGATATGCT
TAGATATCTATCGGAACGCCAAAGGAGAAGTCAGGCCACTGGGCCTGTTCTGACGCTGAGGCACGAAAGCGTGGGTAGCG
AACG
>ASV77
TGGGGAATATTGGACAATGGGCGCAAGCCTGATCCAGCCATGCCGCGTGTGTGAAGAAGGCCTTCGGGTTGTAAAGCACT
TTCAGCGAGGAGGAAGGGTGTTGTGTTAATAGCACAGCATTTTGACGTTACTCGCAGAAGAAGCACCGGCTAACTCCGTG
CCAGCAGCCGCGGTAATACGGAGGGTGCAAGCGTTAATCGGAATTACTGGGCGTAAAGCGCACGTAGGCGGTGTGTTAAG
TTGGATGTGAAAGCCCCGGGCTCAACCTGGGAATTGCATTCAAAACTGGCACACTAGAGTATGTGAGAGGGGGGTAGAAT
TCCAAGTGTAGCGGTGAAATGCGTAGAGATTTGGAGGAATACCAGTGGCGAAGGCGGCCCCCTGGCACAATACTGACGCT
CAGGTGCGAAAGCGTGGGGAGCAAACA
>ASV78
TAAGGAATATTGGACAATGGGCGCAAGCCTGATCCAGCCATCCCGCGTGCAGGATGACTGCCCTATGGGTTGTAAACTGC
TTTTATTAGGGAAGAAACCCCAGGATTTATCTTGGGCTGCCGGTACCTAATGAATAAGCACCGGCTAACTCCGTGCCAGC
AGCCGCGGTAATACGGAGGGTGCAAGCGTTATCCGGAATCACTGGGTTTAAAGGGTGCGTAGGCGGCGTCATAAGTCAGG
GGTGAAAGCCCACAGCTCAACTGTGGAATTGCCCTTGATACTGTGGTGCTTGAATCAGGTTGAGGTAGGCGGAATGTGGC
ATGTAGCGGTGAAATGCTTAGATATGCCATAGAACACCGATTGCGAAGGCAGCTTACTGGACCTGCATTGACGCTGAGGC
ACGAAAGCGTGGGGAGCGAACA
>ASV79
TGGGGAATATTGCACAATGGGCGCAAGCCTGATGCAGCCATGCCGCGTGTATGAAGAAGGCCTTCGGGTTGTAAAGTACT
TTCAGCAGTGAGGAAGGCAGGTACGTTAATAGCGTGCTTGTTTGACGTTAGCTGCAGAAGAAGCACCGGCTAACTCCGTG
CCAGCAGCCGCGGTAATACGGAGGGTGCGAGCGTTAATCGGAATTACTGGGCGTAAAGCGCATGCAGGTGGTTTGTTAAG
TCAGATGTGAAAGCCCGGGGCTCAACCTCGGAATTGCATTTGAAACTGGCAGACTAGAGTACTGTAGAGGGGGGTAGAAT
TTCAGGTGTAGCGGTGAAATGCGTAGAGATCTGAAGGAATACCGGTGGCGAAGGCGGCCCCCTGGACAGATACTGACACT
CAGATGCGAAAGCGTGGGGAGCAAACA
>ASV80
TGGGGAATCTTGCGCAATGGGCGAAAGCCTGACGCAGCAACGCCGCGTGCGGGATGAAGGCCTTCGGGTTGTAAACCGCT
TTTACCAGGAAGGAAAATGACAGTACCTGGAGAATAAGGTGCGGCCAACTACGTGCCAGCAGCCGCGGTGACACGTAGGC
ACCAAGCGTTGTCCGGATTTATTGGGCGTAAAGAGCTCGTAGGCGGTTCAGTAAGTCGGGTGTGAAAACTCTGGGCTTAA
CCCAGAGACGCCACCCGATACTGCTGTGACTTGAGTCCGGTAGGGGAGTGGGGAATTCCTGGTGTAGCGGTGAAATGCGC
AGATATCAGGAGGAACACCAATGGCGAAGGCACCACTCTGGGCCGAGACTGACGCTGAGGAGCGAAAGCGTGGGTAGCAA
ACA
>ASV81
TGAGGAATATTGGACAATGGTCGGAAGACTGATCCAGCCATGCCGCGTGCAGGAAGACTGCCCTATGGGTTGTAAACTGC
TTTTGTACGGGAAGAAACCTCCCCTCGTGAGGGGATCTGACGGTACCGTACGAATAAGCATCGGCTAACTCCGTGCCAGC
AGCCGCGGTAATACGGAGGATGCGAGCGTTATCCGGAATCATTGGGTTTAAAGGGTCCGTAGGTGGATCTGTAAGTCAGG
GGTGAAAGCCCACAGCTCAACTGTGGAACTGCCCTTGATACTGCTGATCTTGAGTCGTTGTGAAGTGGTTAGAATATGTA
GTGTAGCGGTGAAATGCATAGATATTACATAGAATACCGATTGCGAAGGCAGATCACTAACAACGTACTGACACTGATGG
ACGAAAGCGTGGGGAGCGAACA
>ASV82
TGGGGAATATTGCGCAATGGGCGAAAGCCTGACGCAGCAACGCCGCGTGAGTGAGGAAGGCCCTCGGGTTGTAAAGCTCT
GTCAGATGGGAAGAACATCAGTTGGTCTAATAGGCCTTCTGCCTGACGGTACCATCAAAGGAAGCACCGGCTAACTTCGT
GCCAGCAGCCGCGGTAATACGAAGGGTGCAAGCGTTGTTCGGATTTACTGGGCGTAAAGCGCGCGCAGGCGGATTGTTAA
GCCAGATGTGAAATCTCGGGGCCCAACCCCGAAACTGCGTCTGGAACTGATAATCTAGAATCTTGGAGAGGGAAGTGGAA
TTTCGCATGTAGGGGTAAAATCCGTAGAGATGCGAAGGAACACCAGAGGCGAAGGCGGCTTCCTGGCCAAGTATTGACGC
TGAGGCGCGAAAGCGTGGGGAGCAAACA
>ASV83
TGGGGAATCTTGCGCAATGGGGGAAACCCTGACGCAGCAATGCCGCGTGGGCGAAGAAGGACCTCGGTTCGTAAAGCCCT
TTTATCGGGGAAGATGATGACGGTACCCGAAGAATCAGCACCGGCTAACTACGTGCCAGCAGCCGCGGTAATACGTAGGG
TGCAAGCGTTGTCCGGAATCACTGGGCGTAAAGGGCGCGCAGGCGGATTGGCAAGCGAGGGGTGAAATCCCGGGGCTCAA
CCCCGGAACGGCTCCTTGAACTGCCAGTCTTGAGAGGGTCAGGGGCCAGCGGAATTCCAGGTGGAGAGGTGAAATTCGTA
GAGATCTGGAGGAACGTCGGCGGCGAAAGCGGCTGGCTGGGACCCATCTGACGCTGAGGCGCGAAAGCGTGGGGAGCAAA
CA
>ASV84
TAGGGAATATTGGGCAATGGTCGGAAGACTGACCCAGCCATGCCGCGTGCAGGAAGACGGCCTATTGGGTTGTAAACTGC
TTTTATCTGGGAAGAAAATGGCCATGCGTGGCAAATTGCCGGTACCAGATGAATAAGCACCGGCTAACTCCGTGCCAGCA
GCCGCGGTAATACGGAGGGTGCAAGCGTTGTCCGGATTTATTGGGTTTAAAGGGTGCGTAGGCGGCTGATTAAGTCAGCG
GTGAAAGACTCCGGCTCAACCGGAGCAGTGCCGTTGATACTGGTTAGCTTGAGTGCTGCAGGGGTACATGGAATTGATGG
TGTAGCGGTGAAATGCATAGATACCATCAGGAACACCGATAGCGAAGGCATTGTACTGGGCAGCAACTGACGCTGAGGCA
CGAAAGCGTGGGGATCGAACA
>ASV85
TGGGGAATATTGCACAATGGGCGCAAGCCTGATGCAGCCATGCCGCGTGTGTGAAGAAGGCCTTCGGGTTGTAAAGCACT
TTCAGTTGTGAGGAAGGCCTAGTGGTTAATACCCACTAGGATTGACGTTAGCAACAGAAGAAGCACCGGCTAACTCCGTG
CCAGCAGCCGCGGTAATACGGAGGGTGCAAGCGTTAATCGGAATTACTGGGCGTAAAGCGCACGTAGGTGGATAGATAAG
CTGGGTGTGAAAAACCGGGGCTCAACCTCGGCCGTGCATTCAGAACTGTCTGTCTAGAGTAAGGGAGAGGGGGGTAGAAT
TCCAGGTGTAGCGGTGAAATGCGTAGAGATCTGGAGGAATACCGGTGGCGAAGGCGGCCCCCTGGCCCATTACTGACACT
GAGGTGCGAAAGCGTGGGTAGCGAACA
>ASV86
TGAGGAATATTGCGCAATGGACGAAAGTCTGACGCAGCCATGCCGCGTGCAGGAAGACGGCGCTACGCGTTGTAAACTGC
TTTTATATACCAAGAAACCTCAGGACGTGTCCTGAGCTGACGGTAGTGTATGAATAAGCACCGGCTAACTCCGTGCCAGC
AGCCGCGGTAATACGGAGGGTGCAAGCGTTATCCGGATTTATTGGGTTTAAAGGGTCCGTAGGCGGATGATTAAGTCAGT
GGTGAAAGCCCACAGCTCAACTGTGGAACTGCCATTGATACTGGTTATCTTGAGTACGATTGAAGTTGGCGGAATAAGTC
ATGTAGCGGTGAAATGCTTAGATATGACTTAGAACCCCGATTGCGAAGGCAGCCAACTAAGCCGTAACTGACGCTGAGGG
ACGAAAGCGTGGGGAGCGAACA
>ASV87
TGGGGAATATTGGACAATGGGCGCAAGCCTGATCCAGCCATGCCGCGTGTGTGAAGAAGGCCTTCGGGTTGTAAAGCACT
TTCAGCGAGGAGGAAGGGTGTTGTGTTAATAGCACAGCATTTTGACGTTACTCGCAGAAGAAGCACCGGCTAACTCCGTG
CCAGCAGCCGCGGTAATACGGAGGGTGCAAGCGTTAATCGGAATTACTGGGCGTAAAGCGCACGTAGGCGGTGTGTTAAG
TTGGATGTGAAAGCCCCGGGCTCAACCTGGGAATTGCATTCAAAACTGGCACGCTAGAGTATGTGAGAGGGGGGTAGAAT
TCCAAGTGTAGCGGTGAAATGCGTAGAGATTTGGAGGAATACCAGTGGCGAAGGCGGCCCCCTGGCACAATACTGACGCT
CAGGTGCGAAAGCGTGGGGAGCAAACA
>ASV88
TGGGGAATCTTAGACAATGGGGGCAACCCTGATCTAGCCATGCCGCGTGAGTGATGAAGGCCTTAGGGTCGTAAAGCTCT
TTCGCCTGTGATGATAATGACAGTAGCAGGTAAAGAAACCCCGGCTAACTCCGTGCCAGCAGCCGCGGTAATACGGAGGG
GGTTAGCGTTGTTCGGAATTACTGGGCGTAAAGCGCGCGTAGGCGGATTAGAAAGTTGGGGGTGAAATCCCGGGGCTCAA
CCTCGGAACTGCCTCCAAAACTGCTAGTCTAGAGTTCGAGAGAGGTGAGTGGAATTCCGAGTGTAGAGGTGAAATTCGTA
GATATTCGGAGGAACACCAGTGGCGAAGGCGGCTCACTGGCTCGATACTGACGCTGAGGTGCGAAAGTGTGGGGAGCAAA
CA
>ASV89
TAGGGAATATTGGGCAATGGTCGGAAGACTGACCCAGCCATGCCGCGTGCAGGAAGACGGCCTATTGGGTTGTAAACTGC
TTTTATCTGGGAAGAAAAGGGCCATGCGTGGCAAATTGCCGGTACCAGATGAATAAGCACCGGCTAACTCCGTGCCAGCA
GCCGCGGTAATACGGAGGGTGCAAGCGTTGTCCGGATTTATTGGGTTTAAAGGGTGCGTAGGCGGCTGATTAAGTCAGCG
GTGAAAGACTCCGGCTCAACCGGAGCAGTGCCGTTGATACTGGTTAGCTTGAGTGCTGCAGGGGTACATGGAATTGATGG
TGTAGCGGTGAAATGCATAGATACCATCAGGAACACCGATAGCGAAGGCATTGTACTGGGCAGCAACTGACGCTGAGGCA
CGAAAGCGTGGGGATCGAACA
>ASV90
TGAGGAATCTTGCGCAATGGGCGAAAGCCTGACGCAGCCACGCCGCGTGCCGGATGACGGCCCTATGGGTTGTAAACGGC
TTTTACTAGGGAAGAACGAGAGGGTTTTGATCTTCTGTGACGGTACCTAGTGAATAAGCACCGGCTAACTCCGTGCCAGC
AGCCGCGGTAATACGGAGGGTGCAAGCGTTGTCCGGAATCATTGGGTGTAAAGGGTGCGTAGGCGGGAGCCTAAGTCTGG
GGTGAAATCTTGCCGCTTAACGGTAAAATGGCCTTGGATACTGGGTTTCTTGAGTGCAGAAGAGGCAGGTGGAATTCGTG
GTGTAGCGGTGAAATGCTTAGATATCACGAAGAACATCAGTGGCGAAGGCGGCCTGCTGGTCTGCAACTGACGCTGAGGC
ACGAAAGCGTGGGGAGCGAACA
>ASV91
TGGGGAATTTTGGACAATGGGGGAAACCCTGATCCAGCCATCCCGCGTGAGTGAAGAAGGCCTTCGGGTTGTAAAGCTCT
TTCGAAAGTGAAGAAAACTTATTTCGTAATATGTTATAAGTATGACGGTAACTTTAGAAGAAGCACCGGCTAACTACGTG
CCAGCAGCCGCGGTAATACGTAGGGTGCGAGCGTTAATCGGAATTACTGGGCGTAAAGCGTGCGCAGGCGGTTTTGTAAG
TCAGATGTGAAATCCCCGAGCTTAACTTGGGAACTGCGTTTGAAACTACAAGACTAGAGTGTGTCAGAGGGGGGTAGAAT
TCCACGTGTAGCAGTGAAATGCGTAGAGATGTGGAGGAATACCAATGGCGAAGGCAGCCCCCTGGGATAACACTGACGCT
CATGCACGAAAGCGTGGGGAGCGAACA
>ASV92
TGGGGAATCTTGGACAATGGGGGCAACCCTGATCCAGCCATGCCGCGTGAGTGAAGAAGGCCTTAGGGTCGTAAAGCTCT
TTCGCCTGTGAAGATAATGACGGTAGCAGGTAAAGAAACCCCGGCTAACTCCGTGCCAGCAGCCGCGGTAATACGGAGGG
GGTTAGCGTTGTTCGGAATTACTGGGCGTAAAGCGCGCGTAGGCGGATTGGAAAGTTGGGGGTGAAATCCCGGGGCTCAA
CCCCGGAACTGCCTCCAAAACTCCCAGTCTTGAGTTCGAGAGAGGTGAGTGGAATTCCGAGTGTAGAGGTGAAATTCGTA
GATATTCGGAGGAACACCAGTGGCGAAGGCGGCTCACTGGCTCGATACTGACGCTGAGGTGCGAAAGTGTGGGGAGCAAA
CA
>ASV93
TAACGAATCTTCCGCAATGCGCGAAAGCGTGACGGGGCAATGCCGCGTGCAGGATTGAAGCCCCTCGGGGTGTAAACTGC
TGTCAAGGTCTAGGAACTCAATGACCAGACCTAAAGGAAGGGCCGGCTAACTCTGTGCCAGCAGCCGCGGTAATACAGAG
GGCCCGAGCGTTAATCGGAATCACTGGGCTTAAAGCGTGCGTAGGCGGGCGTGCAAGCATCTTGTGAAAGCCCCCGGCTC
AACCGGGGAATTGCTTGGTGAACTGCACGTCTTGAGGCAGGTAGAGGTGGTCGGAACGATAGGTGGAGCGGTGATATGCT
TAGATATCTATCGGAACGCCAAAGGAGAAGTCAGGCCACTGGGCCTGTTCTGACGCTGAGGCACGAAAGCGTGGGTAGCG
AACG
>ASV94
TAAGGAATATTGGACAATGGACGAAAGTCTGATCCAGCCATCCCGCGTGCAGGATGACTGCCCTATGGGTTGTAAACTGC
TTTTATGAGAGAAGAAACGCCTTAAATATTTAGGGTCTGACGGTACCTCATGAATAAGCACCGGCTAACTCCGTGCCAGC
AGCCGCGGTAATACGGAGGGTGCAAGCGTTATCCGGAATCACTGGGTTTAAAGGGTGCGTAGGCGGTCTGATAAGTCAGA
GGTGAAATACTGTCGCTCAACGATAGCATTGCCTTTGATACTGTTAGACTTGAATCAGAATGAGGTTGGCGGAATGTGAC
ATGTAGCGGTGAAATGCATAGATATGTCATGGAACACCGATTGCGAAGGCAGCTGACTGGAACTTGATTGACGCTGAGGC
ACGAAAGCGTGGGGAGCGAACA
>ASV95
TGGGGAATATTGCACAATGGGCGAAAGCCTGATGCAGCAACGCCGCGTGCGGGAAGACGGCCCTAGGGTTGTAAACCGCT
TTCAGCAGGGAAGAAAATGACGGTACCTGCAGAAGAAGGTGCGGCCAACTACGTGCCAGCAGCCGCGGTGACACGTAGGC
ACCAAGCGTTGTCCGGATTTATTGGGCGTAAAGAGCTCGTAGGCGGTTCAGTAAGTCGGGTGTGAAAACTCTGGGCTCAA
CCCAGAGACGCCACCCGATACTGCTGTGACTCGAGTGCGGTAGGGGAGCGGGGAATTCCTAGTGTAGCGGTGAAATGCGC
AGATATTAGGAGGAACACCAGTGGCGAAGGCGCCGCTCTGGGCCGTAACTGACGCTGAGGAGCGAAAGCGTGGGGAGCAA
ACA
>ASV96
TGGGGAATCTTAGACAATGGGCGCAAGCCTGATCTAGCCATGCCGCGTGAGTGATGAAGGCCTTAGGGTCGTAAAGCTCT
TTCGCCTGTGAAGATAATGACTGTAGCAGGTAAAGAAACCCCGGCTAACTCCGTGCCAGCAGCCGCGGTAATACGGAGGG
GGTTAGCGTTGTTCGGAATTACTGGGCGTAAAGCGCGCGTAGGCGGACATTTAAGTCAGGGGTGAAATCCCGGGGCTCAA
CCCCGGAACTGCCCTTGATACTGGGTGTCTTGAGTTCGAGAGAGGTGAGTGGAATTCCGAGTGTAGAGGTGAAATTCGTA
GATATTCGGAGGAACACCAGTGGCGAAGGCGGCTCACTGGCTCGATACTGACGCTGAGGTGCGAAAGTGTGGGGAGCAAA
CA
>ASV97
TAAGGAATATTGGACAATGGAGGCAACTCTGATCCAGCCATCCCGCGTGCAGGATGAATGCCCTTTGGGTTGTAAACTGC
TTTTACTAGGGAAGAAAGGTAGTCATTTATGATTATTTGACGGTACCTAAAGAATAAGCACCGGCTAACTCCGTGCCAGC
AGCCGCGGTAATACGGAGGGTGCAAGCGTTATCCGGATTTACTGGGTTTAAAGGGTGCGTAGGCGGCTTATTAAGTCATA
GGTGAAAGGCATCGGCTTAACCGATGGATTGCCTGTGATACTGGTGAGCTTGAATTGGGTTGAGGTTGGCGGAATGTGAC
ATGTAGCGGTGAAATGCATAGATATGTCATAGAACATCGATTGCGAAGGCAGCTGACTGGACCTTGATTGACGCTGAGGC
ACGAAAGCGTGGGTAGCGAACA
>ASV98
TGGGGAATTTTCCGCAATGGGCGAAAGCCTGACGGAGCAACGCCGCGTGAGGGATGAAGGCCTCTGGGCTGTAAACCTCT
TTTTTCAAGGAAGAAGATCTGACGGTACTTGAAGAATAAGCCACGGCTAATTCCGTGCCAGCAGCCGCGGTAATACGGGA
GTGGCAAGCGTTATCCGGAATTATTGGGCGTAAAGCGTCCGCAGGCGGCCTTGTAAGTCTGTTGTTAAAGCGTGGAGCTT
AACTCCATTTGAGCAATGGAAACTGCAAGGCTTGAGTGTGGTAGGGGCAGAGGGAATTCCCGGTGTAGCGGTGAAATGCG
TAGATATCGGGAAGAACACCAGTGGCGAAGGCGCTCTGCTGGGCCATAACTGACGCTCATGGACGAAAGCCAGGGGAGCG
AAAG
>ASV99
TGGGGAATCTTAGACAATGGGGGAAACCCTGATCTAGCCATGCCGCGTGAGTGATGAAGGCCCTAGGGTCGTAAAGCTCT
TTCGCCAGGGATGATAATGACAGTACCTGGTAAAGAAACCCCGGCTAACTCCGTGCCAGCAGCCGCGGTAATACGGAGGG
GGTTAGCGTTGTTCGGAATTACTGGGCGTAAAGCGCGCGTAGGCGGATTAGAAAGTTGGGGGTGAAATCCCGGGGCTCAA
CCCCGGAACTGCCTCCAAAACTACTAGTCTAGAGTTCGAGAGAGGTGAGTGGAATTCCGAGTGTAGAGGTGAAATTCGTA
GATATTCGGAGGAACACCAGTGGCGAAGGCGGCTCACTGGCTCGATACTGACGCTGAGGTGCGAAAGTGTGGGGAGCAAA
CA
>ASV100
TGAGGAATATTGGACAATGGAGGCAACTCTGATCCAGCCATGCCGCGTGCAGGAAGACGGCCCTATGGGTTGTAAACTGC
TTTTATACAGGAAGAAACGTAGGTACGTGTACCTATTTGACGGTACTGTATGAATAAGGATCGGCTAACTCCGTGCCAGC
AGCCGCGGTAATACGGAGGATCCAAGCGTTATCCGGAATCATTGGGTTTAAAGGGTCCGCAGGCGGTTTGTTAAGTCAGA
GGTGAAATCCTACCGCTCAACGGTAGAACGGCCTTTGATACTGACAGGCTTGAGTTATTGTGAAGTAGTTAGAATGTGTA
GTGTAGCGGTGAAATGCATAGATATTACACAGAATACCGATTGCGAAGGCAGATTACTAACAATATACTGACGCTGAGGG
ACGAAAGCGTGGGTAGCGAACA
>ASV101
TGAGGAATATTGGACAATGGAGGCAACTCTGATCCAGCCATGCCGCGTGCAGGAAGACTGCCCTATGGGTTGTAAACTGC
TTTTATACAGGAAGAAACCTATCTACGTGTAGATAGCTGACGGTACTGTACGAATAAGGATCGGCTAACTCCGTGCCAGC
AGCCGCGGTAATACGGAGGATCCAAGCGTTATCCGGAATCATTGGGTTTAAAGGGTCCGCAGGCGGTTTGTTAAGTCAGA
GGTGAAAGCCTACCGCTCAACGGTAGAACTGCCTTTGATACTGACAGACTTGAGTTATTGTGAAGTAGTTAGAATGTGTA
GTGTAGCGGTGAAATGCATAGATATTACACAGAATACCGATTGCGAAGGCAGATTACTAACAATATACTGACGCTGAGGG
ACGAAAGCGTGGGTAGCGAACA
>ASV102
TCGAGAATCATTGTCAATGCGCGAAAGCGTGAACGTGCGACGCCGCGTGTGGGAAGAAGGTGTTACGCATTGTAAACCAC
TGTCAGGGGGTATGAATAAGCGTGTTAATACCACGTGATGACGTCAACCCCAAAGGAAGTCGCAGCTAACTACGTGCCAG
CAGCTGCGGTAATACGTAGGCGGCAAACGTTACTCGGAATCACTGGGCTTAAAGGGCGTGTAGGCGGCATGTACAAGTTG
GAGTTGAAAGCTGGCGGCTCAACCGTCAAATTGGCCCCAATACTGTCATGCTAGAGTCGCGGAGGGGTTGCTGGAACTCG
TGGTGTAACGGTGGAATGTATAGATATCACGAGGAACACCAATGGCGAAGGCAGGCAACTGGCCGATGACTGACGCTGAG
GCGCGAAAGCTAGGGGAGCAAACA
>ASV103
TCGAGAATCTTCCGCAATGCACGAAAGTGTGACGGAGCGACGCCGCGTGATGGATGAAGTCCCTCGGGATGTAAACATCT
TTTATACGTGAAGAAGTATATTGACATTAGCGTAAGAATAAGAGGTTCCTAAACTCGTGCCAGCAGGAGCGGTAATACGA
GTACCTCAAGCGTTATCCGGAATTATTGGGCGTAAAGGGTCCGTAGGTGGTCCTATTAGTCAGTCGTGAAAGATCCATGC
TCAACATGGGGACCGCGATTGAAACGGTAGGACTTGAGTGTGCGAGAGGTAAACAGAACTCATGGTGTAGGGGTGAAATC
CGTTGATATCATGGGGAATACCAAAAGCGAAGGCAGTTTACTGGCGCATCACTGACACTAAGGGACGAAACCCTGGGTAG
CGAATG
>ASV104
TGGGGAATTTTCCGCAATGGGCGAAAGCCTGACGGAGCAATACCGCGTGAGGGAAGACAGCCCTCCGGGTCGTAAACCTC
TTTTCTTGGAGAAGAAAAATGACGGTATCCAAGGAATAAGCATCGGCTAACTCCGTGCCAGCAGCCGCGGTAATACGGAG
GATGCAAGCGTTATCCGGAATCACTGGGCGTAAAGCGTCTGTAGGTGGCTTAGTAAGTCCGTTGTCAAAGGTTAGGGCTT
AACCCTAAATAGGCAGTGGAAACTACTAGGCTAGAGCACAGTAGAGGTAGAGGGAATTCCCAGTGTAGCGGTGAAATGCG
TAGATATTGGGAAGAACACCAGTGGCGAAAGCGCTCTACTGGGCTGTTGCTGACACTGAGAGACGAAAGCTAAGGTAGCA
AATG
>ASV105
TGAGGAATCTTGCGCAATGGGGGAAACCCTGACGCAGCCACGCCGCGTGTCGGATGAAGGCCATATAGGTTGTAAACGAC
TTTTGGTCGGGAAGATAAGACGGGTTTCGACCTGTTGTGACGGTACCGATTGAATAAGCACCGGCTAACTCCGTGCCAGC
AGCCGCGGTAATACGGAGGGTGCAAGCGTTGTCCGGAATCATTGGGTGTAAAGGGTGCGTAGGCGGACTCTTAAGTCTGG
GGTGAAATCTTACCGCTTAACGGTGAAATTGCCTTGGATACTGAGAGTCTTGAGTACAGAAGAGGTTGGTGGAATTCGTG
GTGTAGCGGTGAAATGCATAGAGATCACGAAGAACACCGGTGGCGAAAGCGGCCAACTGGGCTGTTACTGACGCTGAGGC
ACGAAAGCGTGGGGAGCGAACA
>ASV106
TGGGGAATCTTAGACAATGGGCGCAAGCCTGATCTAGCCATGCCGCGTGAGTGATGAAGGCCTTAGGGTCGTAAAGCTCT
TTCGCCAGGGATGATAATGACAGTACCTGGTAAAGAAACCCCGGCTAACTCCGTGCCAGCAGCCGCGGTAATACGGAGGG
GGTTAGCGTTGTTCGGAATTACTGGGCGTAAAGCGCACGTAGGCGGACTGGAAAGTTGGGGGTGAAATCCCGGGGCTCAA
CCTCGGAACTGCCTTCAAAACTCCCAGTCTAGAGTTCGAGAGAGGTGAGTGGAATTCCGAGTGTAGAGGTGAAATTCGTA
GATATTCGGAGGAACACCAGTGGCGAAGGCGGCTCACTGGCTCGATACTGACGCTGAGGTGCGAAAGTGTGGGGAGCAAA
CA
>ASV107
TGGGGAATATTGCGCAATGGGCGAAAGCCTGACGCAGCGACGCCGCGTGAGGGATGAAGGCCTTCGGGTTGTAAACCTCT
TTCAGCGCAGAAGAAGCGAAAGTGACGGTATGCGCAGAAGAAGCACCGGCTAACTACGTGCCAGCAGCCGCGGTAATACG
TAGGGTGCAAGCGTTGTCCGGAATTATTGGGCGTAAAGAGCTCGTAGGCGGTTTGTCGCGTCTGCTGTGAAAACCTGGGG
CTTAACCCTGGGCCTGCAGTGGGTACGGGCAGACTAGAGTGCAGTAGGGGAGACTGGAATTCCTGGTGTAGCGGTGGAAT
GCGCAGATATCAGGAGGAACACCGGTGGCGAAGGCGGGTCTCTGGGCTGTAACTGACGCTGAGGAGCGAAAGCATGGGGA
GCGAACA
>ASV108
TGGGGAATCTTCGGCAATGGGCGAAAGCCTGACCGAGCCATGCCGCGTGAGTGATGAAGGCCTTAGGGTTGTAAAACTCT
TTCGCTAGGGAAGATAATGACGGTACCTAGTAAAGAAGCCCCGGCTAACTCCGTGCCAGCAGCCGCGGTAATACGGAGGG
GGCTAGCGTTGTTCGGAATCACTGGGCGTAAAGCGCACGTAGGTGGATTGGTAAGTTAGGGGTGAAATCCCGGAGCTCAA
CTCCGGAACTGCCTTTGATACTGCCAGTCTAGAGTTTGGAAGAGGTAAGTGGAATTCCGAGTGTAGAGGTGAAATTCGTA
GATATTCGGAGGAACACCAGTGGCGAAGGCGGCTTACTGGTCCAATACTGACACTGAGGTGCGAAAGCGTGGGGAGCAAA
CA
>ASV109
TGGGGAATTTTCCGCAATGGGCGAAAGCCTGACGGAGCAATACCGCGTGAGGGACGACGATCTTTGGATTGTAAACCTCT
TTTATTGGAGAAGAAGTTCTGACGGTATCCAATGAATAAGCATCGGCTAACTCCGTGCCAGCAGCCGCGGTAATACGGGG
GATGCAAGCGTTATCCGGAATTATTGGGCGTAAAGCGTTTGTAGGTGGCTTTTTAAGTCTGTTGTTAAATATTGAGGCTC
AACCTTGATCCAGCAACAGATACTGATTAGCTAGAGTGTAACAAAGGTAGAAGGAATTCCCAGTGTAGCGGTGAAATGCG
TAGATATTGGGAAGAACACCAGTGGCGAAAGCGTTCTGCTAGGTTATTACTGACACTGAGAAACGAAAGCTAGGGTAGCG
AATG
>ASV110
TGGGGAATATTGCACAATGGGCGCAAGCCTGATGCAGCCATGCCGCGTGTATGAAGAAGGCCTTCGGGTTGTAAAGTACT
TTCAGCAGTGAGGAAGGTGGAGTCGTTAATAGCGGCCTCATTTGACGTTAGCTGCAGAAGAAGCACCGGCTAACTCCGTG
CCAGCAGCCGCGGTAATACGGAGGGTGCGAGCGTTAATCGGAATTACTGGGCGTAAAGCGCATGCAGGTGGTTTGTTAAG
TCAGATGTGAAAGCCCGGGGCTCAACCTCGGAATTGCATTTGAAACTGGCAGACTAGAGTACTGTAGAGGGGGGTAGAAT
TTCAGGTGTAGCGGTGAAATGCGTAGAGATCTGAAGGAATACCGGTGGCGAAGGCGGCCCCCTGGACAGATACTGACACT
CAGATGCGAAAGCGTGGGGAGCAAACA
>ASV111
TCGAGAATCTTCGGCAATGGACGCAAGTCTGACCGAGCGACGCCGCGTGCGGGATGAAGGCCCTTGGGTTGTAAACCGCT
GTCAGAGGGGATGAAATGCGAGAGGGCTATCCCTCTCGTTTGACAGAGCCTCAGAGGAAGCACGGGCTAAGTACGTGCCA
GCAGCCGCGGTAACACGTACTGTGCGAACGTTATTCGGAATCACTGGGCTTAAAGGGTGCGTAGGCGGTTTAGTAAGTAG
GGTGTGAAATGCCAGAGCTCAACTTTGGCACGGCGCTCTAAACTGCTAAACTTGAGTGAGATAGGGGTGTACGGAACTTC
CGGTGGAGCGGTGAAATGCGTTGATATCGGAAGGAACACCGGTGGCGAAAGCGGTACACTGGGTCTTAACTGACGCTGAG
GCACGAAAGCCAGGGTAGCGAACG
>ASV112
TGAGGAATTTTCCGCAATGGGCGAAAGCCTGACGGAGCAATACCGCGTGAGGGACGAAAATCTTTGGATTGTAAACCTCT
TTTATTGGAAAAGAAGATCTGACGGTATCCAATGAATAAGCATCGGCTAACTCCGTGCCAGCAGCCGCGGTAATACGGGG
GATGCAAGCGTTATCCGGAATTATTGGGCGTAAAGCGTTTGTAGGTGGCTTTTTAAGTCTGCTGTTAAATATTGAGGCTC
AACCTTGATCCAGCAACAGATACTGATTAGCTAGAGTATAACAAAGGTAGAAGGAATTCCCAGTGTAGCGGTGAAATGCG
TAGATATTGGGAAGAACACCAGTGGCGAAAGCGTTCTACTAGGTTATTACTGACACTGAGAAACGAAAGCTAGGGGAGCG
AATG
>ASV113
TAGGGAATATTGGTCAATGGACGCAAGTCTGAACCAGCCATGCCGCGTGCAGGAAGAAGGTCCTATGGATTGTAAACTGC
TTTTCTACGGGAAGAAACCCCTGGATGCGTCCGGGGCTGACGGTACCGTAGGAATAAGGATCGGCTAACTCCGTGCCAGC
AGCCGCGGTAAGACGGAGGATCCAAGCGTTGTCCGGATTTACTGGGTTTAAAGGGTGCGTAGGCGGACGATTAAGTCAGT
GGTGAAAGCCTGTAGCTTAACTACAGAAGTGCCACTGAAACTGGTTGTCTTGAGTACGGTTGAGGTTGTTGGAATGCATC
ATGTAGCGGTGAAATGCTTAGATATGATACAGAACACCAATTGCGAAGGCAGACAACTAAGCCGTAACTGACGCTGAGGC
ACGAAAGCGTGGGGAGCAAACA
>ASV114
TGAGGAATATTGGTCAATGGAGGCAACTCTGAACCAGCCATGCCGCGTGAAGGATGACGGCCCTATGGGTTGTAAACTTC
TTTTGAATAGGAAGAAACTTATCTACGTGTAGATAACTGACGGTACTATTAGAATAAGGATCGGCTAACTCCGTGCCAGC
AGCCGCGGTAATACGGAGGATCCAAGCGTTATCCGGATTCATTGGGTTTAAAGGGTCCGTAGGCGGGTCTTTAAGTCAGT
GGTGAAAGCCGACAGCTCAACTGTCGAACTGCCATTGATACTGGAGACCTTGAGTACAAATGAAGTAGGCGGAATGAGTC
ATGTAGCGGTGAAATGCATAGATATGACTCAGAACACCGATTGCGAAGGCAGCTTACTAACATGTAACTGACGCTGAGGG
ACGAAAGCGTGGGGAGCGAACA
>ASV115
TGGGGAATTTTCCGCAATGGGCGAAAGCCTGACGGAGCAACGCCGCGTGAGGGATGAAGGCCTCTGGGCTGTAAACCTCT
TTTATCAAGGAAGAAGATCTGACGGTACTTGATGAATAAGCCACGGCTAATTCCGTGCCAGCAGCCGCGGTAATACGGGA
GTGGCAAGCGTTATCCGGAATTATTGGGCGTAAAGCGTCCGCAGGCGGTCTTATAAGTCTGCTGTTAAAGCGTGGAGCTT
AACTCCATTTCGGCAGTGGAAACTGTAAGACTAGAGTGTGGTAGGGGCAGAGGGAATTCCCGGTGTAGCGGTGAAATGCG
TAGATATCGGGAAGAACACCAGTGGCGAAGGCGCTCTGCTGGGCCATAACTGACGCTCATGGACGAAAGCCAGGGGAGCG
AAAG
>ASV116
TGGGGAATATTGCACAATGGGGGAAACCCTGATGCAGCAACGCCGCGTGGAGGATGACACATTTCGGTGCGTAAACTCCT
TTTATATAGGAAGATAATGACGGTACTATATGAATAAGCGCCGGCTAACTCCGTGCCAGCAGCCGCGGTAATACGGAGGG
CGCAAGCGTTACTCGGAATCACTGGGCGTAAAGAGCGTGTAGGCGGATAATTAAGTCAGGAGTGAAATCCTATAGCTCAA
CTATAGAACTGCTCTTGAAACTGATTATCTAGAATATGGGAGAGGTAGATGGAATTTCTGGTGTAGGGGTAAAATCCGTA
GAGATCAGAAGGAATACCGATTGCGAAGGCGATCTACTGGAACATTATTGACGCTGAGACGCGAAAGCGTGGGGAGCAAA
CA
>ASV117
TAAGGAATATTGGACAATGGGGGCAACCCTGATCCAGCCATCCCGCGTGCAGGAAGACGGCCCTATGGGTTGTAAACTGC
TTTTAGAAGGGAAGAAAATTATTCATTTATGAGTAACTGACGGTACCTTCAGAATAAGCACCGGCTAACTCCGTGCCAGC
AGCCGCGGTAATACGGAGGGTGCAAGCGTTATCCGGAATCACTGGGTTTAAAGGGTGCGTAGGCGGATATATAAGTCAGA
GGTGAAAGCTCTGAGCTCAACTGAGGAATTGCCTTTGATACTGTATATCTTGAATTGTGTTGAGGTTAGCGGAATGAGTC
ATGTAGCGGTGAAATGCATAGATATGACTTAGAACACCAATTGCGAAGGCAGCTAGCTAGGCATAAATTGACGCTGAGGC
ACGAAAGCGTGGGGAGCGAACA
>ASV118
TGGGGAATATTGCGCAATGGGCGAAAGCCTGACGCAGCAACGCCGCGTGCGGGATGACGGCCTTCGGGTTGTAAACCGCT
TTCAGCAGGGAAGAAGCCGCAAGGTGACGGTACCTGCAGAAGAAGCACCGGCTAACTACGTGCCAGCAGCCGCGGTAATA
CGTAGGGTGCAAGCGTTGTCCGGATTTATTGGGCGTAAAGAGCTCGTAGGCGGTCTGTTGCGTCGGTTGTGAAAACTCGG
GGCTTAACCCCGAGCCTGCATCCGATACGGGCAGACTTGAGTGTGGTAGGGGAGACTGGAATTCCTGGTGTAGCGGTGAA
ATGCGCAGATATCAGGAGGAACACCGATGGCGAAGGCAGGTCTCTGGGCCACAACTGACGCTGAGGAGCGAAAGCGTGGG
GAGCAAACA
>ASV119
TGGGGAATTTTCCGCAATGGGCGAAAGCCTGACGGAGCAACGCCGCGTGAGGGATGAAGGCCTCTGGGCTGTAAACCTCT
TTTATCAAGGAAGAAGATCTGACGGTACTTGATGAATAAGCCACGGCTAATTCCGTGCCAGCAGCCGCGGTAATACGGGA
GTGGCAAGCGTTATCCGGAATTATTGGGCGTAAAGCGTCCGCAGGCGGCCTTTTAAGTCTGTTGTCAAAGCGTGGAGCTT
AACTCCATTTCGGCAATGGAAACTGGGAGGCTTGAGTGTGGTAGGGGCAGAGGGAATTCCCGGTGTAGCGGTGAAATGCG
TAGATATCGGGAAGAACACCAGTGGCGAAGGCGCTCTGCTGGGCCATAACTGACGCTCATGGACGAAAGCCAGGGGAGCG
AAAG
>ASV120
TCGAGAATCTTCGGCAATGGGCGAAAGCCTGACCGAGCGACGCCGCGTGCGGGATGAAGGCCCTCGGGTTGTAAACCGCT
GTCGTAGAGGAGGAAGTGCAGGGGGGTTCTCCCCTTTGCTTGACCTATTCTAGGAGGAAGTACGGGCTAAGTTCGTGCCA
GCAGCCGCGGTAAGACGAACCGTACAAACGTTACTCGGAATTACTGGGCTTAAAGGGTGCGTAGGCTGCGCGGAAAGTTG
GGTGTGAAAGCCCTCGGCTCAACCGAGGAATTGCATCCAAAACTACCGTGCTCGAGGGAGACAGAGGTAAGCGGAACTCA
AGGTGGAGCGGTGAAATGCGTTGATATCTTGAGGAACACCGGTGGCGAAAGCGGCTTACTGGGTCTCTTCTGACGCTGAG
GCACGAAAGCTAAGGTAGCAAACG
>ASV121
TGGGGAATATTGCGCAATGGGCGAAAGCCTGACGCAGCAACGCCGCGTGCGGGATGACGGCCTTCGGGTTGTAAACCGCT
TTCAGCAGGGAAGAAGCCGCAAGGTGACGGTACCTGCAGAAGAAGCACCGGCTAACTACGTGCCAGCAGCCGCGGTAATA
CGTAGGGTGCAAGCGTTGTCCGGATTTATTGGGCGTAAAGAGCTCGTAGGCGGTATGTCGCGTCGGATGTGAAAACCCAA
GGCTCAACCTTGGGCCTGCATCCGATACGGGCACACTAGAGTGTGGTAGGGGAGACTGGAACTCCTGGTGTAGCGGTGAA
ATGCGCAGATATCAGGAAGAACACCAATGGCGAAGGCAGGTCTCTGGGCCATTACTGACGCTGAGGAGCGAAAGCGTGGG
GAGCAAACA
>ASV122
TGGGGAATATTGCACAATGGGCGAAAGCCTGATGCAGCAACGCCGCGTGCGGGAAGAAGGCCCTAGGGTTGTAAACCGCT
TTCAGCAGGGAAGAAAATGACGGTACCTGCAGAAGAAGGTGCGGCCAACTACGTGCCAGCAGCCGCGGTGACACGTAGGC
ACCAAGCGTTGTCCGGATTTATTGGGCGTAAAGAGCTCGTAGGCGGTTCAGTAAGTCGGGTGTGAAAACTCTGGGCTCAA
CCCAGAGACGCCACCCGATACTGCTGTGACTCGAGTGCGGTAGGGGAGCGGGGAATTCCTAGTGTAGCGGTGAAATGCGC
AGATATTAGGAGGAACACCAGTGGCGAAGGCGCCGCTCTGGGCCGTAACTGACGCTGAGGAGCGAAAGCGTGGGGAGCAA
ACA
>ASV123
TGAGGAATTTTGGTCAATGGGGGAAACCCTGAACCAGCGACGCCGTGTGTGGGATGAATGGGTTATGCCCTGTAAACCAC
TGTCGGATAGGAAAAAAAGAATCTTTGGGGTTCTGGGATTGTACTATCAAAGGAAGGACCGGCTAACTACGTGCCAGCAG
CCGCGGTAATACGTAGGGTCCGAGCGTTGTCCGGAATTACTGGGTATAAAGGGTGCGCAGGCGGGCTTTTGCGTCGGGGG
TTAAAGACCAGAGCTTAACTCTGGGAATGCCTCCGAAACGGGAAGTCTTGAGTATGAGAGAGGTAGGTAGAATTCCTGGT
GTAGCGGTGAAATGCGTAGATATCAGGAGGAATACCAGTGGCGAAGGCGGCCTACTGGCTCATTACTGACGCTCAGGCAC
GAAAGCGTGGGGAGCAAACA
>ASV124
TGGGGAATCTTAGACAATGGGCGCAAGCCTGATCTAGCCATGCCGCGTGAGTGATGAAGGCCTTAGGGTCGTAAAGCTCT
TTCGCTGGGGAAGATAATGACTGTACCCAGTAAAGAAACCCCGGCTAACTCCGTGCCAGCAGCCGCGGTAATACGGAGGG
GGTTAGCGTTGTTCGGAATTACTGGGCGTAAAGCGCGCGTAGGCGGATCAGAAAGTTGGGGGTGAAATCCCGGGGCTCAA
CCTCGGAACTGCCTCCAAAACTCCTGGTCTTGAGTTCGAGAGAGGTGAGTGGAATTCCGAGTGTAGAGGTGAAATTCGTA
GATATTCGGAGGAACACCAGTGGCGAAGGCGGCTCACTGGCTCGATACTGACGCTGAGGTGCGAAAGTGTGGGGAGCAAA
CA
>ASV125
TGGGGAATTTTCCGCAATGGGCGAAAGCCTGACGGAGCAACGCCGCGTGAGGGATGAAGGCCTCTGGGCTGTAAACCTCT
TTTATCAAGGAAGAAGATCTGACGGTACTTGATGAATAAGCCACGGCTAATTCCGTGCCAGCAGCCGCGGTAATACGGGA
GTGGCAAGCGTTATCCGGAATTATTGGGCGTAAAGCGTCCGCAGGCGGTCTTTTAAGTCTGCTGTTAAAGCGTGGAGCTT
AACTCCATTAAGGCAGTGGAAACTGGAAGACTAGAGTGTGGTAGGGGCAGAGGGAATTCCCGGTGTAGCGGTGAAATGCG
TAGATATCGGGAAGAACACCAGTGGCGAAGGCGCTCTGCTGGGCCATAACTGACGCTCATGGACGAAAGCCAGGGGAGCG
AAAG
>ASV126
TCGAGAATCTTCCACAATGCACGAAAGTGTGATGGAGCAATGCCGCGTGCCGGATGAAGGCCTTCGGGTCGTAAACGGCT
GTTCTAGGGGACGAAATTATTGACGGTACCCTAGCAGAAAGTAGTTGCTAACTCTGTGCCAGCAGCAGCGGTAATACAGA
GACTACGAGCGTTGACCGGATTTATTGGGCGTAAAGCGTGCGCAGGCTGTTTTGTAAGTCATCTGTTAAATCATCAGGCT
CAACCTGGTGGCAGCGGGTGATACTGCAAAACTAGAGGACGGGAGAGGTAAGCAGAATGCCCTGTGTAGGGGTAAAATCC
GTTAAGATAGGGTAGAATACCAAATGCGAAAGCAGCTTACTAGAACGTTCCTGACGCTGATGCACGAAAGCGTGGGTAGC
GAATG
>ASV127
TGGAGAATCTTGCGCAATGGGCGAAAGCCTGACGCAGCCACGCCGCGTGCGGGAAGAAGGCCTTCGGGTCGTAAACCGCT
TTCAGGAGGGAAGAAGCGAGAGTGACGGTACCTCCAGAAGAAGGTCCGGCTAACTACGTGCCAGCAGCCGCGGTAATACG
TAGGGACCGAGCGTTGTCCGGATTCATTGGGCGTAAAGCGCATGTAGGCGGCCATGTAAGTCGGTTGTGAAATCCCGAGG
CTCAACTTCGGAACTGCAGCCGATACTGCATGGCTTGAGGAAGGTAGAGGAGAGTGGAATTCCCGGTGTAGCGGTGGAAT
GCGCAGATATCGGGAGGAACACCTATGGCGAAGGCAGCTCTCTGGGCCTCTCCTGACGCTGAGATGCGAAAGCGTGGGTA
GCGAACA
>ASV128
TGAGGAATATTGGTCAATGGAGGGAACTCTGAACCAGCCATCCCGCGTGTAGGAAGACGGCCTTATGGGTTGTAAACTAC
TTTTATACAGGAAGAAACGTACCCTCGTGAGGGTGCCTGACGGTACTGTAGGAATAAGCACCGGCTAACTCCGTGCCAGC
AGCCGCGGTAATACGGAGGGTGCGAGCGTTATCCGGATTTATTGGGTTTAAAGGGTCCGTAGGCGGATTAATAAGTCAGT
GGTGAAATCCCATCGCTTAACGATGGAACTGCCATTGATACTGTTAGTCTTGAATGAGGGTGCAGTGGTTGGAATGTGTA
GTGTAGCGGTGAAATGCATAGATATTACACAGAACACCGATTGCGAAGGCAGATCACTAACCCTAAATTGACGCTGAGGG
ACGAAAGCGTGGGGAGCGAACA
>ASV129
TCGAGAATCTTCCACAATGCACGAAAGTGTGATGGAGCCATGCCGCGTGCCGGATGAAGGCCTTCGGGTCGTAAACGGCT
GTCCTAGGGGACGAATTTTGACGGTACCCTAGAAGAAAGTGGTTGCTAACTCTGTGCCAGCAGCAGCGGTAATACAGAGA
CCACGAACATTGACCGGATTTATTGGGCGTAAAGCGTGCGCAGGCGGTTTTGTAAGTCATTCGTTAAATCCTCAGGCTCA
ACCTGGGGGCCGCGGGTGATACTGCAAAACTTGAGGACGGGAGAGGTAAGCGGAATGCCTAGTGTAGGGGTAAAATCCGT
TAAGATTAGGTAGAACACCAAATGCGAAAGCAGCTTACTGGAACGTTCCTGACGCTGATGCACGAAAGCACGGGTAGCGA
AAG
>ASV130
TGAGGAATATTGCGCAATGGACGAAAGTCTGACGCAGCCATGCCGCGTGCAGGAAGACGGCGCTACGCGTTGTAAACTGC
TTTTATACACCAAGAAACCTTTGGACGTGTCCGAAGCTGACGGTAGTGTATGAATAAGCACCGGCTAACTCCGTGCCAGC
AGCCGCGGTAATACGGAGGGTGCAAGCGTTATCCGGATTTATTGGGTTTAAAGGGTCCGTAGGCGGATGATTAAGTCAGT
GGTGAAAGCCCACAGCTCAACTGTGGAACTGCCATTGATACTGGTTATCTTGAGTACGATTGAAGTTGGCGGAATAAGTC
ATGTAGCGGTGAAATGCTTAGATATGACTTAGAACCCCGATTGCGAAGGCAGCCAACTAAGCCGTAACTGACGCTGAGGG
ACGAAAGCGTGGGGAGCGAACA
>ASV131
TGAGGAATATTGGACAATGGAGGCAACTCTGATCCAGCCATGCCGCGTGCAGGAAGACGGCCCTATGGGTTGTAAACTGC
TTTTATACAGGAAGAATGGTACCTACGTGTAGGTATTTGACGGTACTGTACGAATAAGGATCGGCTAACTCCGTGCCAGC
AGCCGCGGTAATACGGAGGATCCAAGCGTTATCCGGAATCATTGGGTTTAAAGGGTCCGTAGGCGGTTTTTTAAGTCAGA
GGTGAAATCCTGCAGCTCAACTGTAGCATTGCCTTTGATACTGAAAGACTTGAGTTATTGTGAAGTAGTTAGAATGTGTA
GTGTAGCGGTGAAATGCATAGATATTACACAGAATACCGATTGCGAAAGCAGATTACTAATAATATACTGACGCTCAGGG
ACGAAAGCGTGGGTAGCGAACA
>ASV132
TGGGGAATCTTAGACAATGGGGGCAACCCTGATCTAGCCATGCCGCGTGAGTGATGAAGGCCCTAGGGTCGTAAAGCTCT
TTCGCCTGTGATGATAATGACAGTAGCAGGTAAAGAAACCCCGGCTAACTCCGTGCCAGCAGCCGCGGTAATACGGAGGG
GGTTAGCGTTGTTCGGAATTACTGGGCGTAAAGCGCGCGTAGGCGGATTAGAAAGTTGGGGGTGAAATCCCGGGGCTCAA
CCCCGGAACTGCCTCCAAAACTGCTAGTCTAGAGTTCGAGAGAGGTGAGTGGAATTCCGAGTGTAGAGGTGAAATTCGTA
GATATTCGGAGGAACACCAGTGGCGAAGGCGGCTCACTGGCTCGATACTGACGCTGAGGTGCGAAAGTGTGGGGAGCAAA
CA
>ASV133
TGGGGAATTTTCCGCAATGGGCGAAAGCCTGACGGAGCAACGCCGCGTGAGGGATGAAGGCCTCTGGGCTGTAAACCTCT
TTTATCAAGGAAGAAGATCTGACGGTACTTGATGAATAAGCCACGGCTAATTCCGTGCCAGCAGCCGCGGTAATACGGGA
GTGGCAAGCGTTATCCGGAATTATTGGGCGTAAAGCGTCCGCAGGCGGTCTTGTAAGTCTGTTGTTAAAGCGTGGAGCTT
AACTCCATTTGAGCAATGGAAACTGCAAGACTAGAGTGTGGTAGGGGCAGAGGGAATTCCCGGTGTAGCGGTGAAATGCG
TAGATATCGGGAAGAACACCAGTGGCGAAGGCGCTCTGCTGGGCCATAACTGACGCTCATGGACGAAAGCCAGGGGAGCG
AAAG
>ASV134
TGAGGAATATTGGTCAATGGGCGCAAGCCTGAACCAGCCATGCCGCGTGCAGGAAGAATGCCCTATGGGTTGTAAACTGC
TTTTATTTGGGAATAAACCTCTTTACGTGTAGAGAGCTGAAGGTACCAAATGAATAAGCACCGGCTAACTCCGTGCCAGC
AGCCGCGGTAATACGGAGGGTGCAAGCGTTATCCGGAATCATTGGGTTTAAAGGGTCCGCAGGCGGATTTATAAGTCAGT
GGTGAAATCCTATCGCTTAACGATAGAACTGCCATTGATACTGTAAGTCTTGAATTCGGTCGGAGTGGGCGGAATGTGTA
GTGTAGCGGTGAAATGCATAGATATTACACAGAACACCGATAGCGAAGGCAGCTCACTAGGCCTGAATTGACGCTCAGGG
ACGAAAGCGTGGGGATCAAACA
>ASV135
TGGGGAATCTTGGACAATGGGCGCAAGCCTGATCCAGCCATGCCGCGTGAGTGACGAAGGCCTTAGGGTCGTAAAGCTCT
TTCGCCAGGGATGATAATGACAGTACCTGGTAAAGAAACCCCGGCTAACTCCGTGCCAGCAGCCGCGGTAATACGGAGGG
GGTTAGCGTTGTTCGGAATTACTGGGCGTAAAGCGCACGTAGGCGGACTGGAAAGTTGGGGGTGAAATCCCGGGGCTCAA
CCTCGGAACTGCCTCCAAAACTACTAGTCTAGAGTTCGAGAGAGGTGAGTGGAATTCCGAGTGTAGAGGTGAAATTCGTA
GATATTCGGAGGAACACCAGTGGCGAAGGCGGCTCACTGGCTCGATACTGACGCTGAGGTGCGAAAGTGTGGGGAGCAAA
CA
>ASV136
TGGGGAATATTGCGCAATGGGCGAAAGCCTGACGCAGCAACGCCGCGTGCGGGATGAAGGCCTTCGGGTTGTAAACCGCT
TTCAGCAGGGAAGAAGCGAAAGTGACGGTACCTGCAGAAGAAGCACCGGCTAACTACGTGCCAGCAGCCGCGGTAATACG
TAGGGTGCAAGCGTTGTCCGGATTTATTGGGCGTAAAGAGCTCGTAGGCGGTTAGTCACGTCGGATGTGAAAACCCAGTG
CTTAACACTGGGCCTGCATTCGATACGGGCTGACTAGAGTGTTGTAGGGGAGACTGGAACTCCTGGTGTAGCGGTGAAAT
GCGCAGATATCAGGAAGAACACCGGTGGCGAAGGCGGGTCTCTGGGCAACTACTGACGCTGAGGAGCGAAAGCGTGGGGA
GCAAACA
>ASV137
TCGAGAATCTTTGGCAATGGGCGAAAGCCTGACCAAGCGATGCCGAGTGCGGGATGAAGGCCTTCGGGTTGTAAACCGCT
GTCAGAGGGGATGAAACTTCGGTTGACAGAGCCTCAGAGGAAGCACGGGCTAAGTACGTGCCAGCAGCCGCGGTAACACG
TACTGTGCGAACGTTATTCGGAATCACTGGGCTTAAAGGGTGCGTAGGCGGCGTATCAAGTCAGGTGTGAAATCCCACGG
CTCAACCGTGGAACTGCGCTTGAAACTGGTATGCTTGAGTAGAACAGGGGTGTGTGGAACTTCTTGTGGAGCGGTGAAAT
GTGTTGATATAAGAAGGAACACCGGTGGCGAAAGCGACACACTGGGTTCTGTCTGACGCTGAGGCACGAAAGCTAGGGGA
GCGAACG
>ASV138
TGGGGAATATTGCACAATGGGCGCAAGCCTGATGCAGCAACGCCGCGTGAGGGACGAAGGCCTTCGGGTTGTAAACCTCT
TTTAGCAGGGAAGAAGCGAAAGTGACGGTACCTGCAGAAAAAGCACCGGCTAACTACGTGCCAGCAGCCGCGGTAATACG
TAGGGTGCAAGCGTTGTCCGGAATTATTGGGCGTAAAGAGCTCGTAGGCGGTTTGTCACGTCTGCTGTGAAATTTCGAGG
CTCAACCTCGAACTTGCAGTGGGTACGGGCAGGCTAGAGTGCGGTAGGGGAGATGGGAATTCCTGGTGTAGCGGTGGAAT
GCGCAGATATCAGGAGGAACACCAATGGCGAAGGCACATCTCTGGGCCGTAACTGACGCTGAGGAGCGAAAGCGTGGGGA
GCAAACA
>ASV139
TGGAGAATCTTGCGCAATGGGCGAAAGCCTGACGCAGCCACGCCGCGTGCGGGAAGAAGGCCTTCGGGTCGTAAACCGCT
TTCAGGAGGGAAGAAGCGAAAGTGACGGTACCTCCAGAAGAAGCCCCGGCCAACTACGTGCCAGCAGCCGCGGTAATACG
TAGGGGGCGAGCGTTGTCCGGAATCATTGGGCGTAAAGCGCATGTAGGCGGCCATGTGAGTCGGATGTGAAATCCCGGGG
CTCAACTCCGGAACTGCATCCGATACTGCATGGCTTGAGGAAGGTAGAGGAGAGTGGAATTCCCGGTGTAGCGGTGGAAT
GCGCAGATATCGGGAGGAACACCTATGGCGAAGGCAGCTCTCTGGGCCTCTCCTGACGCTGAGATGCGAAAGCGTGGGTA
GCGAACA
>ASV140
TGGGGAATCTTAGACAATGGGGGAAACCCTGATCTAGCCATGCCGCGTGATCGATGAAGGCCTTAGGGTTGTAAAGATCT
TTCAGCTGGGAAGATAATGACGGTACCAGCAGAAGAAGCCCCGGCTAACTCCGTGCCAGCAGCCGCGGTAATACGGAGGG
GGCTAGCGTTATTCGGAATTACTGGGCGTAAAGCGCACGTAGGCGGATCAGAAAGTCAGAGGTGAAATCCCGGGGCTCAA
CCCCGGAACGGCCTTTGAAACTCCTGGTCTTGAGGTCGAGAGAGGTGAGTGGAATTCCGAGTGTAGAGGTGAAATTCGTA
GATATTCGGAGGAACACCAGTGGCGAAGGCGGCTCACTGGCTCGATACTGACGCTGAGGTGCGAAAGCGTGGGGAGCAAA
CA
>ASV141
TGAGGAATTTTCCGCAATGGGCGAAAGCCTGACGGAGCAATACCGCGTGAGGGATGAAGGATTTTGGTCTGTAAACCTCT
TTTTTCAAGAAAGAAGATCTGACGGTACTTGAAGAATAAGCATCGGCTAACTCCGTGCCAGCAGCCGCGGTAATACGGGG
GATGCAAGCGTTATCCGGAATTATTGGGCGTAAAGCGCCTGTAGGTTGTTTAATAAGTCTGTTGTTAAAGACTAGGGCTT
AACCCTAGAAAAGCAATGGAAACTACTAGACTTGAGTATGGCAGGGGTAGAGGGAACTTCTAGTGTAGCGGTGAAATGCG
TAGATATTAGAAAGAACACCAGTGGCGAAAGCGCTCTACTGGACCATTACTGACACTGAGAGGCGAAAGCTAGGGTAGCA
AAAG
>ASV142
TCGAGAATAATTCACAATGGACGAAAGTCTGATGGTGCAACGCCGCGTGGAGGATGACGGTCCTAGGACTGTAAACTCCT
GTCATCAGGGAGTAAGACCTGGAGGTTAATAGCCTACAGGGTTGATAGTACCTGAAGAGGAAGGGACGGCTAACTTCGTG
CCAGCAGCCGCGGTAATACGAAGGTCCCAAGCGTTGTTCGGAATCACTGGGCGTAAAGGGAGCGTAGGCTGTGCGGTAAG
TCAGATGTGAAATCCCGGGGCTCAACCCCGGAACTGCATCCGATACTGCCGTACTAGAGGATTGGAGAGGTAGCTGGAAT
TCACGGTGTAGCAGTGAAATGCGTAGATATCGTGAGGAACACCAATGGCGAAAGCAAGCTACTGGACAACTCCTGACGCT
GAGGCTCGAAGGCCAGGGTAGCGAAAG
>ASV143
TGGGGAATTTTCCGCAATGGGCGAAAGCCTGACGGAGCAATACCGCGTGAGGGAAGACGGCCCATGGGTTGTAAACCTCT
TTTTTCAGGGAGGAATAAATGACGTGTACCTGAAGAATAAGCATCGGCTAACTCCGTGCCAGCAGCCGCGGTAAGACGGA
GGATGCAAGTGTTATCCGGAATCACTGGGCGTAAAGCGTCTGTAGGTGGTTAAACAAGTCAACTGTTAAATCTTGAGGCT
TAACTTCAAAATCGCAGTCGAAACTGTTTGACTAGAGTATAGTAGGGGTAAAGGGAATTTCCAGTGGAGCGGTGAAATGC
GTAGATATTGGAAAGAACACCGATGGCGAAGGCACTTTACTGGGCTATTACTGACACTCAGAGACGAAAGCTAGGGTAGC
AAATG
>ASV144
TGGGGAATATTGGACAATGGGCGCAAGCCTGATCCAGCAATGCCGCGTGAATGATGAAGGCCTTAGGGTTGTAAAGTTCT
TTTAGCAGGGAAGATAATGACGGTACCTGCAGAAAAAGCCCCGGCTAACTCCGTGCCAGCAGCCGCGGTAAGACGGAGGG
GGCTAGCGTTATTCGGAATTACTGGGCGTAAAGAGTGCGTAGGCGGCTTAGCAAGTTGGAAGTGAAATCCCGGAGCTTAA
CTTCGGAACTGCTTTCAAAACTGCTAGGCTAGAGTATGGTAGGGGGTGATGGAATTCCTAGTGTAGAGGTGAAATTCTTA
GATATTAGGAGGAACACCGGTGGCGAAAGCGATCACCTGGGCCATTACTGACGCTGATGCACGAAAGCGTGGGGAGCAAA
CA
>ASV145
TTAGGAATCTTCCACAATGGGCGAAAGCCTGATGGAGCGACACCGCGTGAGGGATGACGGCTTTCGGGTTGTAAACCTCT
AAAAAAGGGACGAATCATGACGGTACCTTTTGAAAAGCACCGGCTAACTCCGTGCCAGCAGCCGCGGTAATACGGAGGGT
GCGAGCGTTATCCGGAATCACTGGGCGTAAAGGGCGCGTAGGCGGCCATGTAAGTCTGATGTTAAAGAGCGGGGCTCAAC
CCCGTCACGGCGTTGGATACTGCATGGCTTGACGGCTGGAGAGGTGAGTGGAATTACCAGTGTAGCGGTGGAATGCGTAG
ATACTGGTAGGAACACCCATTGCGAAGGCAGCTCACTGGACAGCACGTGACGCTGAGGCGCGAAAGTGTGGGGAGCAAAC
C
>ASV146
TAAGGAATATTGGGCAATGGGCGAGAGCCTGACCCAGCCATCCCGCGTGCAGGAAGACTGCCCTATGGGTTGTAAACTGC
TTTTATCAGAGAAGAAACGCCTGGATTTATTTGGGTCTGACGGTATCTGATGAATAAGCACCGGCTAACTCCGTGCCAGC
AGCCGCGGTAATACGGAGGGTGCAAGCGTTATCCGGAATCACTGGGTTTAAAGGGTGCGTAGGCGGTAGAGTAAGTCAGA
GGTGAAAGGCTGCAGCTTAACTGTGGAATTGCCTTTGATACTGCTTTACTTGAATGAGGTTGAGGCAGGCGGAATGCGGC
ATGTAGCGGTGAAATGCATAGATATGCCGTAGAACACCGATTGCGAAGGCAGCTTGCTGGACCTGAATTGACGCTGAGGC
ACGAAAGCGTGGGGAGCGAACA
>ASV147
TGAGGAATATTGGACAATGGTCGAAAGACTGATCCAGCCATGCCGCGTGCAGGATGACTGCCCTATGGGTTGTAAACTGC
TTTTATACGGGAAGAAAAACACCTACGTGTAGGTGACTGACGGTACCGTAAGAATAAGGACCGGCTAACTCCGTGCCAGC
AGCCGCGGTAATACGGAGGGTCCAAGCGTTATCCGGAATCATTGGGTTTAAAGGGTCCGTAGGCGGGCTATTAAGTCAGA
GGTGAAAGTTTGCAGCTCAACTGTAAAATTGCCTTTGATACTGATAGTCTTGAATTGTAGTGAAGTGGTTAGAATATGTG
GTGTAGCGGTGAAATGCATAGATATCACATAGAATACCGATTGCGAAGGCAGATCACTAACTATATATTGACGCTGAGGG
ACGAAAGCGTGGGGAGCGAACG
>ASV148
TGAGGAATATTGGTCAATGGGCGAAAGCCTGAACCAGCCATGTCGCGTGCAGGAAGACTGCCCTATGGGTTGTAAACTGC
TTTTATACGGGAATAATTGCCCTACGTGTAGGGAGTTGCATGTACCGTATGAATAAGCACCGGCTAACTCCGTGCCAGCA
GCCGCGGTAATACGGAGGGTGCAAGCGTTATCCGGATTTATTGGGTTTAAAGGGTGCGTAGGTGGAAGTATAAGTCAGTG
GTGAAAGTTTGCCGCTTAACGGTAAAATTGCCATTGAAACTGTATTTCTTGAGAGTATTCGAAGTAGGCGGAATGAGTAA
TGTAGCGGTGAAATGCATAGATATTACTCAGAACACCGATTGCGTAGGCAGCTTACTAGGATATTTCTGACACTGATGCA
CGAAAGCGTGGGGAGCGAACA
>ASV149
TGGGGAATTTTCCGCAATGGGCGAAAGCCTGACGGAGCAATACCGCGTGAGGGAAGAATGCCTATGGGTTGTAAACCTCT
TTTTTCAGGGAGGAATAAAATGACGTGTACCTGAAGAATAAGCATCGGCTAACTCCGTGCCAGCAGCCGCGGTAAGACGG
AGGATGCAAGTGTTATCCGGAATCACTGGGCGTAAAGCGTCTGTAGGTGGTTTAATAAGTCAACTGTTAAATCTTGATGG
CTTAACTTCAAAATCGCAGTCGAAACTATTAGACTAGAGTATAGTAGAGGTAAAGGGAATTTCCAGTGGAGCGGTGAAAT
GCGTAGATATTGGAAAGAACACCGATGGCGAAAGCACTTTACTGGGCTATTACTAACACTCAGAGACGAAAGCTAGGGTA
GCAAATG
>ASV150
TGGGGAATCTTGCGCAATGGGGGAAACCCTGACGCAGCAATGCCGCGTGGGCGAAGAAGGACTTCGGTTCGTAAAGCCCT
TTTATCGGGGAAGATAGTGACGGTACCCGAAGAATAAGCACCGGCTAACTACGTGCCAGCAGCCGCGGTAATACGTAGGG
TGCAAGCGTTGTCCGGAATCACTGGGCGTAAAGGGCGCGCAGGCGGATCGGCAAGCGAGGGGTGAAATCCCGGGGCTCAA
CCCCGGAACGGCTCTTCGAACTGCCAGTCTTGAGAAGGTCAGGGGCTAGCGGAATTCCAGGTGGAGAGGTGAAATTCGTA
GAGATCTGGAGGAACGTCGGCGGCGAAAGCGGCTGGCTGGGACCTTTCTGACGCTGAGGCGCGAAAGCGTGGGGAGCAAA
CA
>ASV151
TGAGGAATATTGGACAATGGGCGGGAGCCTGATCCAGCCATGCCGCGTGCAGGAAGACTGCCCTATGGGTTGTAAACTGC
TTTTATACAGGAAGAATAAGCCTTACGTGTAAGGTGATGACGGTACTGTAAGAATAAGGACCGGCTAACTCCGTGCCAGC
AGCCGCGGTAATACGGAGGGTCCGAGCGTTATCCGGAATTATTGGGTTTAAAGGGTCCGTAGGCGGATGATTAAGTCAGG
GGTGAAAGTTTGCAGCTCAACTGTAAAATTGCCTTTGATACTGGTTATCTTGAGTTGTATTGAAGTAGGCGGAATATGTA
GTGTAGCGGTGAAATGCATAGATATTACATAGAACACCAATTGCGAAGGCAGCTTACTAAGTACTAACTGACGCTGATGG
ACGAAAGCGTGGGTAGCGAACA
>ASV152
TGAGGAATATTGGACAATGGGCGCAAGCCTGATCCAGCCATGCCGCGTGCAGGAAGACTGCCCTATGGGTTGTAAACTGC
TTTTATACGGGAAGAAACACCCCCTCGTGAGGGGGCTTGACGGTACCGTAAGAATAAGGATCGGCTAACTCCGTGCCAGC
AGCCGCGGTAATACGGAGGATCCAAGCGTTATCCGGAATCATTGGGTTTAAAGGGTCCGTAGGTGGATTGGTAAGTCAGA
GGTGAAAGCCTGCAGCTCAACTGTAGAACTGCCTTTGATACTGCTAGTCTTGAGTCGTTGTGAAGTGGTTAGAATATGTA
GTGTAGCGGTGAAATGCATAGATATTACATAGAATACCAATTGCGAAGGCAGATCACTAACAACGTACTGACACTGATGG
ACGAAAGCGTGGGGAGCGAACA
>ASV153
TGGGGAATATTGCACAATGGGCGCAAGCCTGATGCAGCCATGCCGCGTGTGTGAAGAAGGCCTTCGGGTTGTAAAGCACT
TTCAGTAAGGAGGAAAGGTTAGTAGTTAATACCTGCTAGCTGTGACGTTACTTACAGAAGAAGCACCGGCTAACTCCGTG
CCAGCAGCCGCGGTAATACGGAGGGTGCGAGCGTTAATCGGAATTACTGGGCGTAAAGCGTACGCAGGCGGTTTGTTAAG
CGAGATGTGAAAGCCCCGGGCTCAACCTGGGAACTGCATTTCGAACTGGCAAACTAGAGTGTGATAGAGGGTGGTAGAAT
TTCAGGTGTAGCGGTGAAATGCGTAGAGATCTGAAGGAATACCGATGGCGAAGGCAGCCACCTGGGTCAACACTGACGCT
CATGTACGAAAGCGTGGGGAGCAAACG
>ASV154
TAAGGAATATTGGACAATGGACGAAAGTCTGATCCAGCCATGCCGCGTGCAGGATGACGGCCCTATGGGTTGTAAACTGC
TTTTGTATGGGAACAAACCACTTCCTGCGGGAGGTGCTGAGGGTACCATAAGAATAAGCACCGGCTAACTCCGTGCCAGC
AGCCGCGGTAATACGGAGGGTGCAAGCGTTATCCGGATTCACTGGGTTTAAAGGGTGCGTAGGCGGTTTAGTAAGTCTGT
TGTGAAAGGCGCCGGCTTAACCGGACGGACTGCAATGGATACTGCTAAACTTGAATCAAGTTTAGGTAGGCGGAATGCGA
CATGTAGCGGTGAAATGCATAGATATGTCGTGGAACACCGATTGCGAAGGCAGCTTGCTGGGCTTAGATTGACGCTGAGG
CACGAAAGCGTGGGGAGCGAACA
>ASV155
TGGGGAATATTGGACAATGGGCGCAAGCCTGATCCAGCCATGCCGCGTGTGTGAAGAAGGCCTTCGGGTTGTAAAGCACT
TTCAGTTGGGAGGAAAGGTTAGTCGCTAATATCGGCTAGCTGTGACGTTACCAACAGAAGAAGCACCGGCTAACTCCGTG
CCAGCAGCCGCGGTAATACGGAGGGTGCAAGCGTTAATCGGAATTACTGGGCGTAAAGCGTACGCAGGCGGTTGATTAAG
CGAGATGTGAAAGCCCCGGGCTCAACCTGGGAACTGCATTTCGAACTGGTCAACTAGAGTGTGATAGAGGGTGGTAGAAT
TTCAGGTGTAGCGGTGAAATGCGTAGAGATCTGAAGGAATACCGATGGCGAAGGCAGCCACCTGGGTCAACACTGACGCT
CATGTACGAAAGCGTGGGGAGCAAACA
>ASV156
TGAGGAATTTTCCGCAATGGGCGAAAGCCTGACGGAGCAATACCGCGTGAAGGATGACGGCCTATGGGTTGTAAACTTCT
TTTCTCAGAGAAGAATTTTGACGGTATCTGAGGAATAAGCATCGGCTAACTCTGTGCCAGCAGCCGCGGTAAGACAGAGG
ATGCAAGCGTTATCCGGATTAATTGGGCGTAAAGCGTCTGTAGGTGGTTTATCAAGTCTTTTGTCAAAGATCAGGGCCTA
ACCCTGGGCAGGCAGAGGAAACTAGTAGACTAGAGTTCGGTAGGGGCAGAGGGAATTCCCGGTGGAGCGGTGAAATGCGT
AGAGATCGGGAGGAACACCAAAGGCGAAGGCACTCTGCTGGGCCGCAACTGACACTGAGAGACGAAAGCGAGGGGAGCAA
ATG
>ASV157
TAAGGAATATTGGACAATGGACGAAAGTCTGATCCAGCCATCCCGCGTGCAGGATGACTGCCCTATGGGTTGTAAACTGC
TTTTATGAGAGAAGAAACGCCTTAAATATTTAGGGTCTGACGGTACCTCATGAATAAGCACCGGCTAACTCCGTGCCAGC
AGCCGCGGTAATACGGAGGGTGCAAGCGTTATCCGGAATCACTGGGTTTAAAGGGTGCGTAGGCGGTCTGATAAGTCAGA
GGTGAAATACTGTCGCTCAACGATAGCATTGCCTTTGATACTGTTGGACTTGAATCAGAATGAGGTTGGCGGAATGTGAC
ATGTAGCGGTGAAATGCATAGATATGTCATGGAACACCGATTGCGAAGGCAGCTGACTGGAACTTGATTGACGCTGAGGC
ACGAAAGCGTGGGGAGCGAACA
>ASV158
TGGGGAATCATGGACAATGGAGGAAACTCTGATCCTGCAATTCTGCGTGGAGGACGACGCCTTACGGGGTGTAAACTCCT
TTTCTGGTGGAAGACGACTGACGGTACACCAGGAATAAGGGACGGCTAACTACGTGCCAGCAGCCGCGGTAATACGTAGG
TCCCAAGCGTTATCCGGATTTACTGGGCGTAAAGCGTCTGTAGCTGGTTATATAAGTCTGTTTTCAAATCCTGCGACTCA
ATCGTAGAAAGGGAATGGATACTGTATGGCTGGAGGTACTGAGGGGTAAGTGGAATTTCCGGTGGAGCGGTGGAATGCGT
TGATATCGGAAGGAACGCCAAAAGCGAAAGCAGCTTACTATTGGATACCTGACAGTGAGAGACGAAAGTGTGGGTAGCAA
ACG
>ASV159
TAAGGAATCTTCCGCAATGGACGAAAGTCTGACGGAGCGACACCGCGTGGTGGATGACGGCCTATGGGTTGTAAACACCT
TTTCTGAGGGAAGAAGATCTGACGGTACCTCAGGAATAAGCCCCGGCTAATTACGTGCCAGCAGCCGCGGTAATACGTAA
GGGGCAAGCGTTACCCGGAATTATTGGGCGTAAAGCGTCCGCAGGTGGATTAATAAGTCTGTTATTAAATACCGGTGCTC
AACATCGGTGCTGTAATGGAAACTGTTAATCTAGAGTATAGGAGAGGTGTGCAGAATTGTGCAAGTAGGGGTAAAATCCG
TAGATATGCATAGGAATACCAAAAGCGAAGGCAGCACACTGGACTATTACTGACACTCAGGGACGAAAGCGTGGGGAGCA
AAAG
>ASV160
TGAGGAATATTGCGCAATGGGCGAAAGCCTGACGCAGCCACGCCGCGTGGAGGATGACACCCCTATGGGGCGTAAACTCC
TTTTATGTGAGAAGAAGGTCCAAGTCGCTTGGAATTGACGGTATCACATGAATAAGCACCGGCTAACTCCGTGCCAGCAG
CCGCGGTAATACGGAGGGTGCAAGCGTTGTCCGGAATCACTGGGTGTAAAGGGTGTGTAGGCGGGACTATAAGTCAGGGG
TGAAATCCCACAGCTTAACTGTGGAACTGCCCTTGATACTGTAGTTCTTGAGTCTCGGAGAGGTTGCTGGAATTCGTGGT
GTAGCGGTGAAATGCGTAGATATCACGAGGAACACCAGAGGTGTAGACGGGCAACTGGACGAGTACTGACGCTGAGGCAC
GAAAGCGCGGGGAGCAAACA
>ASV161
TGAGGAATATTGGACAATGGGCGAGAGCCTGATCCAGCCATGCCGCGTGCAGGAAGACGGTCCTATGGATTGTAAACTGC
TTTTATACGGGAAGAAACACCCCTTCGTGAAGGGGCTTGACGGTACCGTAAGAATAAGGATCGGCTAACTCCGTGCCAGC
AGCCGCGGTAATACGGAGGATCCAAGCGTTATCCGGAATCATTGGGTTTAAAGGGTCCGTAGGTGGATGATTAAGTCAGA
GGTGAAATCCTGCAGCTCAACTGTAGAATTGCCTTTGATACTGGTTATCTTGAGTTATTATGAAGTAGTTAGAATATGTA
GTGTAGCGGTGAAATGCATAGATATTACATAGAATACCGATTGCGAAGGCAGATTACTAATAATGGACTGACACTGATGG
ACGAAAGCGTGGGGAGCGAACA
>ASV162
TGAGGAATCTTGCGCAATGGGGGAAACCCTGACGCAGCCACGCCGCGTGCCAGATGAAGGCCCTACGGGTCGTAAATGGC
TTTTGGTCGGGAAGATAAGCCGGGTTTCGACCTGGTGTGACGGTACCGACTGAATAAGCACCGGCTAACTCCGTGCCAGC
AGCCGCGGTAATACGGAGGGTGCAAGCGTTGTCCGGAATCATTGGGTGTAAAGGGTGCGTAGGCGGATGTCTAAGTCTGG
GGTGAAATCTTGCAGCTTAACTGTAAAATTGCCTTGGATACTGGATGTCTTGAGTACAGAAGAGGATGGTGGAATTCGTA
GTGTAGCGGTGAAATGCATAGATATTACGAAGAACACCGGTGGCGAAAGCGGCCATCTGGTCTGTTACTGACGCTGAGGC
ACGAAAGCGTGGGGAGCGAACA
>ASV163
TCGAGAATCTTCGGCAATGGGCGAAAGCCTGACCGAGCGATGCCGCGTGCGGGATGAAGGCCCTCGGGTTGTAAACCGCT
GTCAACGAGGAGGAAATGCAAGGGGGTTCTCCCTCTTGTTTGACCTATTCGAGGAGGAAGTACGGGCTAAGTTCGTGCCA
GCAGCCGCGGTAAGACGAACCGTACAAACGTTATTCGGAATTATTGGGCTTAAAGGGTGCGTAGGCTGCGCGGAAAGTTG
GGTGTGAAAGCCCTCGGCTCAACCGAGGAATTGCGCCCAAAACTGCCGTGCTCGAGGGAGACAGAGGTGAGCGGAACTCA
AGGTGGAGCGGTGAAATGCGTTGATATCTTGAGGAACACCGGTGGCGAAAGCGGCTCACTGGGTCTCTTCTGACGCTGAG
GCACGAAAGCCAAGGTAGCAAACG
>ASV164
TGGGGAATCTTAGACAATGGGGGCAACCCTGATCTAGCCATGCCGCGTGAGTGATGAAGGCCCTAGGGTCGTAAAGCTCT
TTCGCCTGTGATGATAATGACAGTAGCAGGTAAAGAAACCCCGGCTAACTCCGTGCCAGCAGCCGCGGTAATACGGAGGG
GGTTAGCGTTGTTCGGAATTACTGGGCGTAAAGCGCGCGTAGGCGGGCTATTAAGTCGGGGGTGAAATCCCGGGGCTCAA
CCCCGGAACTGCCCTCGATACTGGTAGCCTTGAGTTCGAGAGAGGTGAGTGGAATTCCGAGTGTAGAGGTGAAATTCGTA
GATATTCGGAGGAACACCAGTGGCGAAGGCGGCTCACTGGCTCGATACTGACGCTGAGGTGCGAAAGCGTGGGGAGCAAA
CA
>ASV165
TGGGGAATCTTAGACAATGGGCGCAAGCCTGATCTAGCCATGCCGCGTGAGTGATGAAGGCCTTAGGGTCGTAAAGCTCT
TTCGCCTGTGAAGATAATGACTGTAGCAGGTAAAGAAACCCCGGCTAACTCCGTGCCAGCAGCCGCGGTAATACGGAGGG
GGTTAGCGTTGTTCGGAATTACTGGGCGTAAAGCGCGCGTAGGCGGACATTTAAGTCAGAGGTGAAATCCCAGGGCTCAA
CCCTGGAACTGCCTTTGATACTGGGTGTCTTGAGTTCGAGAGAGGTGAGTGGAATTCCGAGTGTAGAGGTGAAATTCGTA
GATATTCGGAGGAACACCAGTGGCGAAGGCGGCTCACTGGCTCGATACTGACGCTGAGGTGCGAAAGCGTGGGGAGCAAA
CA
>ASV166
TGAGGAATATTGCACAATGGGGGAAACCCTGATGCAGCAACGCCGCGTGGAGGATGAAGGCCTTTGGGTCGTAAACTCCT
TTTCTGTGGGAAGAGCAAGGACGGTACCATAGGAATAAGTCACGGCTAACTACGTGCCAGCAGCCGCGGTAACACGTAGG
TGGCAAGCGTTATCCGGAATTACTGGGCGTAAAGCGCACGCAGGCGGCTACTCAAGTCTGACGTGAAAGCTCCTGGCTTA
ACCGGGAGAGGTCGTTGGAAACTGAGTGGCTTGAGGTAGTGAGAGGGGTGCAGAATTCCCGGTGTAGTGGTGGAATGCGT
AGATATCGGGAGGAATACCAGTGGCGAAAGCGGCACCCTGGCACTTACCTGACGCTCATGTGCGAAAGCGTGGGGAGCGA
ACG
>ASV167
TGGGGAATATTGCGCAATGGACGAAAGTCTGACGCAGCCATGCCGCGTGGATGAAGAAGGCCCTAGGGTTGTAAAGTCCT
TTCGACGGGGAAGATGATGACGGTACCCGTAGAAGAAGCTCCGGCTAACTTCGTGCCAGCAGCCGCGGTAATACGAAGGG
AGCAAGCGTTGTTCGGAATTACTGGGCGTAAAGGGCGCGTAGGCGGATGCATCAGTCAGGGGTGAAAGCCATGGGCTCAA
CCTGTGAACTGCCTTTGATACTGTGCATCTAGAGTTTGTGAGAGGGTGGCGGAATACCCAGTGTAGAGGTGAAATTCGTA
GATATTGGGTAGAACACCAGTGGCGAAGGCGGCCACCTGGCACAATACTGACGCTGAGGCGCGAAAGCGTGGGGAGCAAA
CA
>ASV168
TAACGAATCTTCCGCAATGCGCGAAAGCGTGACGGGGCAATGCCGCGTGCAGGATTGAAGCCCCTCGGGGTGTAAACTGC
TGTCAAGGTCTAGGAACTCAATGACCAGACCTAAAGGAAGGGCCGGCTAACTCTGTGCCAGCAGCCGCGGTAATACAGAG
GGCTCGAGCGTTAATCGGAATCACTGGGCTTAAAGCGTGCGTAGGCGGGCGTGTAAGCATCTTGTGAAAGCCCCCGGCTC
AACCGGGGAATTGCTTGGTGAACTGCACGTCTTGAGGCAAGTAGAGGTGGTCGGAACGATAGGTGGAGCGGTGAAATGCG
TAGATATCTATCGGAACGCCAACGGAGAAGTCAGGCCACTGGGCTTGTTCTGACGCTGAGGCACGAAAGCGTGGGTAGCA
AACG
>ASV169
TAGGGAATATTGGGCAATGGAGGCAACTCTGACCCAGCCATCCCGCGTGCAGGAATAAGGCCCTATGGGTTGTAAACTGC
TTTTATTAGGGAAGAAAAACTTGGATTCATCCGAGCTTGACGGTACCTAACGAATAAGCACCGGCTAACTCCGTGCCAGC
AGCCGCGGTAATACGGAGGGTGCAAGCGTTATCCGGATTTACTGGGTTTAAAGGGTGCGCAGGCGGTAATGTAAGTCAGT
GGTGAAAGCTTCCAGCTCAACTGGAAAACTGCCATTGATACTGCTTTACTTGAGTTTGGGAGAGGTAGGCGGAATACATC
ATGTAGCGGTGAAATGCTTAGATATGATGTAGAACACCGATTGCGAAGGCAGCTTACTATACCAATACTGACGCTCATGC
ACGAAAGCGTGGGGAGCAAACA
>ASV170
TGGGGAATATTGCACAATGGGCGCAAGCCTGATGCAGCCATGCCGCGTGTATGAAGAAGGCCTTCGGGTTGTAAAGTACT
TTCAGTCGTGAGGAAGGTGGTAGTGTTAATAGCACTATCATTTGACGTTAGCGACAGAAGAAGCACCGGCTAACTCCGTG
CCAGCAGCCGCGGTAATACGGAGGGTGCGAGCGTTAATCGGAATTACTGGGCGTAAAGCGCATGCAGGTGGTTTGTTAAG
TCAGATGTGAAAGCCCGGGGCTCAACCTCGGAATTGCATTTGAAACTGGCAGACTAGAGTACTGTAGAGGGGGGTAGAAT
TTCAGGTGTAGCGGTGAAATGCGTAGAGATCTGAAGGAATACCGGTGGCGAAGGCGGCCCCCTGGACAGATACTGACACT
CAGATGCGAAAGCGTGGGGAGCAAACA
>ASV171
TAGGGAATATTCCGCAATGGGGGCAACCCTGACGGAGCAATACCTCGTGGATGATGAAGGGTTTAGGCTCGTAAAATCCA
GTCAGCAGGAAAGAAGGCCTGTAGTTCAAACAGGGCTACGGGATTGACGGTACCTGCAGAGGAAGCAACGGCTAATTACG
TGCCAGCAGCCGCGGTAATACGTAAGTTGCGAGCGTTGTCCGGAATTACTGGGCGTAAAGGACGTGCAGGCGGTCTGCAT
AGTCGGGTGTGAAATACCGGGGCTCAACCCCGGGGCTGCATCCGATACTGGCAGACTAGAGTCTTGGAGGGGAGAGCAGA
ATTCCAGGTGTAGCGGTGAAATGCGTAGATATCTGGGAGAATACCGGTGGCGAAGGCGGCTCTCTGGCCAAGTACTGACG
CTGAGGCGTGAAAGCGTGGGTAGCAAACA
>ASV172
TGGAGAATCTTGCGCAATGGGCGAAAGCCTGACGCAGCCACGCCGCGTGCGGGAAGAAGGCCTTCGGGTCGTAAACCGCT
TTCAGGAGGGAAGAAGCGAGAGTGACGGTACCTCCAGAAGAAGCCCCGGCCAACTACGTGCCAGCAGCCGCGGTAATACG
TAGGGGGCGAGCGTTGTCCGGAATCATTGGGCGTAAAGCGCATGTAGGCGGCCATGTGAGTCGGATGTGAAATCCCGGGG
CTCAACTCCGGAACTGCATCCGATACTGCATGGCTTGAGGAAGGTAGAGGAGAGTGGAATTCCCGGTGTAGCGGTGGAAT
GCGCAGATATCGGGAGGAACACCTATGGCGAAGGCAGCTCTCTGGGCCTCTCCTGACGCTGAGATGCGAAAGCGTGGGTA
GCGAACA
>ASV173
TTAGGGATATTCGGCAATGGGCGAAAGCCTGACCGAGCAATGCCGCGTGAATGAAGAAGTATTTCGATATGTAAAGTTCT
GTTGTAAGGAAAGAATGGTAGTGATAGGAAATGATCATTATTTGACGGTACCTTACCAGAAAGCCCCGGCTAACTACGTG
CCAGCAGCCGCGGTAATACGTAGGGGGCGAGCGTTATCCGGAATTATTGGGCGTAAAGGGTGCGTAGGCGGCCTTACAAG
TCTGAGTTGAAAGCCCACGGCTTAACCGTGGAGGGTGCTCGGAAACTGTAAGGCTTGAATCCAGAAGAGGCAAGTGGAAT
TCTATGTGGAGCGGTGGAATGCGTAGATATATGGAGGAACACCAGTGGCGAAGGCGGCTTGCTGGTCTGGGATTGACGCT
GAGGCACGAAAGCGTGGGGAGCAAACA
>ASV174
TGAGGAATATTGGTCAATGGACGCAAGTCTGAACCAGCCATGCCGCGTGCAGGAAGACTGCCCTATGGGTTGTAAACTGC
TTTTAAACGGGAAGAAACCCCCCAACGTGTTGGGGGCTGACGGTACCGTAAGAATAAGGATCGGCTAACTCCGTGCCAGC
AGCCGCGGTAATACGGAGGATCCGAGCGTTATCCGGAATCATTGGGTTTAAAGGGTCCGTAGGCGGCTGTATAAGTCAGT
GGTGAAATCTGTTAGCTCAACTAACAAATTGCCATTGATACTGTATAGCTTGAATAATTGTGAAGTAGCTAGAATATGTA
GTGTAGCGGTGAAATGCTTAGATATTACATGGAATACCAATTGCGAAGGCAGGTTACTAACAATTCATTGACGCTGATGG
ACGAAAGCGTGGGGAGCGAACA
>ASV175
TGAGGAATATTGGACAATGGAGGCAACTCTGATCCAGCCATGCCGCGTGCAGGAAGACGGCCCTATGGGTTGTAAACTGC
TTTTATACAGGAAGAATAGTACCTACGTGTAGGTATTTGACGGTACTGTACGAATAAGGATCGGCTAACTCCGTGCCAGC
AGCCGCGGTAATACGGAGGATCCAAGCGTTATCCGGAATCATTGGGTTTAAAGGGTCCGTAGGCGGTCTGATAAGTCAGA
GGTGAAATCCTGCAGCTCAACTGTAGCATTGCCTTTGATACTGTTAGACTTGAGTTATTGTGAAGTAGTTAGAATGTGTG
GTGTAGCGGTGAAATGCATAGATATCACACAGAATACCGATTGCGAAGGCAGATTACTAACAATACACTGACGCTGAGGG
ACGAAAGCGTGGGTAGCGAACA
>ASV176
TGAGGAATATTGGGCAATGGAGGCAACTCTGACCCAGCCATGCCGCGTGCAGGAAGACGGCCCTCTGGGTTGTAAACTGC
TTTTGTTTGGGAATAAACCCTTCTACGTGTAGGAGGCTGAAGGTACCTTACGAATAAGCATCGGCTAACTCCGTGCCAGC
AGCCGCGGTAATACGGAGGATGCAAGCGTTATCCGGATTTATTGGGTTTAAAGGGTCCGTAGGCGGGTCTTTAAGTCAGT
GGTGAAAGCCCACAGCTCAACTGTGGAACTGCCATTGATACTGGAGATCTTGAGTGTAGTAGAAGTAGGCGGAATAGGGC
ATGTAGCGGTGAAATGCATAGATATGCCCTAGAACACCGATTGCGAAGGCAGCTTACTATGTTACAACTGACGCTGAGGG
ACGAAAGCGTGGGGAGCAAACA
>ASV177
TAGGAATCGTGCGCAATGGGCGAAAGCCTGACGCCGCGACACCGCGTGAGGGATGACGGTCTTCGGATTGTAAACCTACA
TCAAAAAGTCACGGCTAACTTCGTGCCAGCAGCAGCGGTAATACGGAGGTGGCAAGCGTTGTCCGATGTTATTTGGCGTA
AAGAGTTCTGTAGGCGGAATTGTAAGTTATATGTGAAATGCCTTGGCCCAACCAAGGTTTGGCGTGTAATACTGCAGTTC
TAGAGTGAGGTAGAGGTTGGCGGAACGTACAGTGTAGTAGTGAAATGCGTTGATATTGTACGGAACACCAAAGGCGTAGG
CAGCCAACTGGGCCTTCACTGACGCTGAGAGACGAAAGCGTGGGTAGCGAAAC
>ASV178
TGGGGAATATTGCACAATGGGCGCAAGCCTGATGCAGCCATGCCGCGTGTGTGAAGAAGGCCTTCGGGTTGTAAAGCACT
TTCAGTCGTGAGGAAGGTGGTGTTGTTAATAGCAGCATCATTTGACGTTAGCGACAGAAGAAGCACCGGCTAACTCCGTG
CCAGCAGCCGCGGTAATACGGAGGGTGCGAGCGTTAATCGGAATTACTGGGCGTAAAGCGCATGCAGGTGGTTTGTTAAG
TCAGATGTGAAAGCCCGGGGCTCAACCTCGGAATAGCATTTGAAACTGGCAAGCTAGAGTACTGTAGAGGGGGGTAGAAT
TTCAGGTGTAGCGGTGAAATGCGTAGAGATCTGAAGGAATACCGGTGGCGAAGGCGGCCCCCTGGACAGATACTGACACT
CAGATGCGAAAGCGTGGGGAGCAAACA
>ASV179
TAAGGAATATTGGGCAATGGGCGAGAGCCTGACCCAGCCATCCCGCGTGCAGGAAGACTGCCCTATGGGTTGTAAACTGC
TTTTATCAGAGAAGAAACGCCTGGATTTATTTGGGTCTGACGGTATCTGATGAATAAGCACCGGCTAACTCCGTGCCAGC
AGCCGCGGTAATACGGAGGGTGCAAGCGTTATCCGGAATCACTGGGTTTAAAGGGTGCGTAGGCGGTAAGATAAGTCAGA
GGTGAAAGGCTGCAGCTTAACTGTGGGAATGCCTTTGATACTGTTTTACTTGAATGAGGTTGAGGCTGGCGGAATGCGGC
ATGTAGCGGTGAAATGCATAGATATGCCGTAGAACACCGATTGCGAAGGCAGCCAGCTGGACCTGAATTGACGCTGAGGC
ACGAAAGCGTGGGGAGCGAACA
>ASV180
TGGGGAATATTGGACAATGGGCGCAAGCCTGATCCAGCCATACCGCGTGTGTGAAGAAGGCCTTCGGGTTGTAAAGCACT
TTAAGTAAGGAAGAAAAGTATATTGTTAATACCAATGTACCGTGACATTACTTACAGAATAAGGACCGGCTAATTCCGTG
CCAGCAGCCGCGGTAATACGGAAGGTCCAAGCGTTAATCGGAATTACTGGGCGTAAAGCGCGCGTAGGTGGTTTATTAAG
TTGGGTGTGAAAGCCCCGGGCTCAACCTGGGAACTGCATCCAAAACTGATTCACTAGAGTACGAAAGAGGGAGGTAGAAT
TCACAGTGTAGCGGTGGAATGCGTAGATATTGTGAAGAATACCAATGGCGAAGGCAGCCTCCTGGTTCTGTACTGACACT
GAGGTGCGAAAGCGTGGGTAGCGAACA
>ASV181
TCGGGAATATTGGACAATGGGCGAAAGCCTGATCCAGCAATACCGCGTGTGTGAAGAAGGCCTGCGGGTTGTAAAGCACT
TTCAGTTGGGAAGATAATGACGTTACCAACAGAAGAAGCACCGGCTAACTCCGTGCCAGCAGCCGCGGTAATACGGAGGG
TGCAAGCGTTAATCGGAATTACTGGGCGTAAAGCGCACGTAGGCGGTTTACTAAGTCGGATGTGAAATCCCCGGGCTCAA
CCTGGGAACTGCACCCGATACTGGTAGACTAGAATTTGGGAGAGGTGAGTGGAATTTCCGGTGTAGCGGTGAAATGCATA
GAGATCGGAAGGAACACCAGTGGCGAAGGCGACTCACTGGACCAAAATTGACGCTGAGGTGCGAAAGCGTGGGTAGCAAA
CA
>ASV182
TGAGGAATATTGGGCAATGGACGAAAGTCTGACCCAGCCATGCCGCGTGCAGGACGACGGCCCTATGGGTTGTAAACTGC
TTTTATATGGGGATAAACCTCCTTACGTGTAGGGAGCTGAAGGTACCATATGAATAAGCACCGGCTAACTCCGTGCCAGC
AGCCGCGGTAATACGGAGGGTGCAAGCGTTATCCGGATTTATTGGGTTTAAAGGGTCCGTAGGCGGGCAATTAAGTCAGT
GGTGAAATCCTACAGCTCAACTGTAGAACTGCCATTGATACTGGTTGTCTAGAGTATAGTTGAGGTGGGCGGAATGTGAC
ATGTAGCGGTGAAATGCATAGATATGTCACAGAACACCGATTGCGAAGGCAGCTCACTAAGCTATTACTGACGCTCAGGG
ACGAAAGCGTGGGGAGCGAACA
>ASV183
TGGGGAATCTTGGACAATGGGCGCAAGCCTGATCCAGCCATGCCGCGTGAGTGACGAAGGCCTTAGGGTCGTAAAGCTCT
TTCGCCAGGGATGATAATGACAGTACCTGGTAAAGAAACCCCGGCTAACTCCGTGCCAGCAGCCGCGGTAATACGGAGGG
GGTTAGCGTTGTTCGGAATTACTGGGCGTAAAGCGCGCGTAGGCGGACTGGAAAGTTGGGGGTGAAATCCCGGGGCTCAA
CCTCGGAACTGCCTCCAAAACTCCCAGTCTAGAGTTCGAGAGAGGTGAGTGGAATTCCGAGTGTAGAGGTGAAATTCGTA
GATATTCGGAGGAACACCAGTGGCGAAGGCGGCTCACTGGCTCGATACTGACGCTGAGGTGCGAAAGTGTGGGGAGCAAA
CA
>ASV184
TGGGGAATTTTGGACAATGGGCGCAAGCCTGATCCAGCAATGCCGCGTGCAGGAAGAAGGCCTTCGGGTTGTAAACTGCT
TTTGTACGGAACGAAAAGGCTCTGGTTAATACCTGGGGCTGATGACGGTACCGTAAGAATAAGCACCGGCTAACTACGTG
CCAGCAGCCGCGGTAATACGTAGGGTGCGAGCGTTAATCGGAATTACTGGGCGTAAAGCGTGCGCAGGCGGTTTTGTAAG
ACAGGCGTGAAATCCCCGGGCTTAACCTGGGAATGGCGCTTGTGACTGCAAGGCTGGAGTGCGGCAGAGGGGGATGGAAT
TCCGCGTGTAGCAGTGAAATGCGTAGATATGCGGAGGAACACCGATGGCGAAGGCAATCCCCTGGGCCTGCACTGACGCT
CATGCACGAAAGCGTGGGGAGCAAACA
>ASV185
TGAGGAATCTTGGACAATGGGGGAAACCCTGATCCAGCCATGCCGCGTGAGTGATGAAGGCCCTAGGGTTGTAAAGCTCT
TTCACCGGTGAAGATAATGACGGTAGCCGGAGAAGAAGCCCCGGCTAACTCCGTGCCAGCAGCCGCGGTAATACGGAGGG
GGCTAGCGTTGTTCGGAATTACTGGGCGTAAAGCGCGCGTAGGCGGACCGTTAAGTCAGGGGTGAAATCCCGAGGCTCAA
CCTCGGAACTGCCCTTGATACTGGCGGCCTTGAGGTCAAGAGAGGCAAGTGGAATTCCGAGTGTAGAGGTGAAATTCGTA
GATATTCGGAAGAACACCAGTGGCGAAGGCGACTTGCTGGCTTGATACTGACGCTGAGGTGCGAAAGCGTGGGGAGCAAA
CA
>ASV186
ACCGGGAATTTTGCACAATGGACGAAAGTCTGATGCAGCGACACCGCGTGCGGGAAGAAGTACTTCGGTATGTAAACCGC
TGTGGCGAGGGATGAACTTTGACAGTACCTCGCTAGAAAGCACTAGCTAACTACGTGCCAGAAGCTTCGGTAATACGTAG
AGTGCGAGCGTTATCCGGATTTATTGGGCGTAAAGGGTCAGTCGGCGTCCTTTTAAGTTTCTTGTTTAAGCCTGGGGCTC
AACTCCAGAAAAGCAAGAAAAACTGGAAGGATAGAGTCTGTTCGAGGAAACTAGAATTCTTGGTGGAGGGGTGAAATCCG
TAGATATCAAGAGGAATACCGCGCGCGAAGGCAGGTTTCTAGGACAGTACTGACGCTCAGAGACGAAAGCTTGGGGAGCA
AATG
>ASV187
TGAGGAATATTGGTCAATGGGAGCAATCCTGAACCAGCAATGCCGCGTGTGGGATGACAGGGCTCTGCCTTGTAAACCAC
TGTCGGACGGGACGAGAAGGTGCCTCGGGCACCCGGGACGGTACCGTCAAAGGAAGGGTCGGCTAACTACGTGCCAGCAG
CCGCGGTAATACGTAGGACCCAAGCGTTGTCCGGATTTACTGGGTATAAAGGGTGCGCAGGCGGCCGAGTGCGTCAGAGG
TGAAATATCCATGCTTAACGTGGAGGGTGCCTTTGATACGGCTTGGCTTGAGTCCGAGAGAGGGTGATGGAATTCCTGGT
GTAGCGGTGAAATGCGTAGATATCAGGAGGAACACCGGTGGCGAAGGCGGTCACCTGGCTCGGAACTGACGCTCAGGCAC
GAAAGCGCGGGGATCAAACA
>ASV188
TGGGGAATATTGCGCAATGGGGGAAACCCTGACGCAGCAATGCCGCGTGAGTGAGGAAGGCCCTCGGGTTGTAAAGCTCT
GTCAGATAGGAAGAACTGCCATTGGTCCAATAGGCCTTTGGTTTGACGGTACTATCAAAGGAAGCACCGGCTAACTTCGT
GCCAGCAGCCGCGGTAATACGAAGGGTGCAAGCGTTGTTCGGATTTACTGGGCGTAAAGCGCGCGCAGGCGGATTGGTAA
GTCAGATGTGAAATCTCGGGGCTCAACCCCGAAACTGCGTCTGAAACTATCAATCTAGAGTCTCGGAGAGGGAAGGGGAA
TTTCGCATGTAGGGGTAAAATCCGTAGAGATGCGAAGGAACACCAGAGGCGAAGGCGCCTTCCTGGACGAGTACTGACGC
TGAGGCGCGAAAGCGTGGGGAGCAAACA
>ASV189
TGGGGAATATTGCACAATGGGCGAAAGCCTGATGCAGCAACGCCGCGTGCGGGAAGAAGGCCCTAGGGTTGTAAACCGCT
TTCAGCAGGGAAGAAAATGACGGTACCTGCAGAAGAAGGTGCGGCCAACTACGTGCCAGCAGCCGCGGTGACACGTAGGC
ACCAAGCGTTGTCCGGATTTATTGGGCGTAAAGAGCTCGTAGGCGGTTCAGTAAGTCGGGTGTGAAAACTCTGGGCTCAA
CCCAGAGACGCCACCCGATACTGCTGTGACTAGAGTGCGGTAGGGGAGCGGGGAATTCCTAGTGTAGCGGTGAAATGCGC
AGATATTAGGAGGAACACCAGTGGCGAAGGCGCCGCTCTGGGCCGTAACTGACGCTGAGGAGCGAAAGCGTGGGGAGCAA
ACA
>ASV190
TCGAGAATCATTCACAATGGGGGAAACCCTGATGGTGCGACGCCGCGTGGGGGATGAAGGTCTTCGGATTGTAAACCCCT
GTCATTAGTGAACAAACCTTTCGGGTTAATAGCCCGAAAGCTGATAGTAGCTAAAGAGGAAGGGACGGCTAACTCCGTGC
CAGCAGCCGCGGTAATACGGAGGTCCCAAGCGTTGTTCGGATTTACTGGGCGTAAAGGGTGCGTAGGTGGCCAGGAAAGT
CTGATGTGAAAGCCCCGAGCTCAACTCGGGAAATGCATTGGATACTACTTGGCTTGAGGATCGGAGGGGAGACTGGAATT
CTCGGTGTAGCAGTGAAATGCGTAGATATCGAGAGGAACACCAGTGGCGAAGGCGAGTCTCTGGACGATTCCTGACACTG
AGGCACGAAAGCTAGGGGAGCAAACA
>ASV191
TGGGGAATCTTAGACAATGGGCGCAAGCCTGATCTAGCCATGCCGCGTGAGTGATGAAGGCCCTAGGGTCGTAAAGCTCT
TTCGCCTGTGAAGATAATGACTGTAGCAGGTAAAGAAACCCCGGCTAACTCCGTGCCAGCAGCCGCGGTAATACGGAGGG
GGTTAGCGTTGTTCGGAATTACTGGGCGTAAAGCGCGCGTAGGCGGACATTTAAGTCAGGGGTGAAATCCCGGGGCTCAA
CCCCGGAACTGCCCTTGATACTGGGTGTCTTGAGTTCGAGAGAGGTGAGTGGAATTCCGAGTGTAGAGGTGAAATTCGTA
GATATTCGGAGGAACACCAGTGGCGAAGGCGGCTCACTGGCTCGATACTGACGCTGAGGTGCGAAAGTGTGGGGAGCAAA
CA
>ASV192
TGGGGAATTTTGGACAATGGGCGAAAGCCTGATCCAGCAATACCGCGTGCAGGAAGAAGGCCCTCGGGTTGTAAACTGCT
TTTGTACGGAACGAAAAGGTCCTGGCTAATATCTGGGGCTGATGACGGTACCGTAAGAATAAGCACCGGCTAACTACGTG
CCAGCAGCCGCGGTAATACGTAGGGTGCAAGCGTTAATCGGAATTACTGGGCGTAAAGCGTGCGCAGGCGGCTGTGTAAG
ACAGGTGTGAAATCCCCGAGCTCAACTTGGGAATTGCACTTGTGACTGCATAGCTAGAGTACGGCAGAGGGGGATGGAAT
TCCGCGTGTAGCAGTGAAATGCGTAGATATGCGGAGGAACACCGATGGCGAAGGCAGTCCCCTGGGCCTGTACTGACGCT
CATGCACGAAAGCGTGGGGAGCAAACA
>ASV193
TGGGGAATCTTGCACAATGGAGGAAACTCTGATGCAGCGATGCCGCGTGAGTGAAGAAGGCCCTTGGGTTGTAAAGCTCT
TTCGTCGGGGAAGAAAATGACTGTACCCGAATAAGAAGGTCCGGCTAACTTCGTGCCAGCAGCCGCGGTAATACGAAGGG
ACCTAGCGTAGTTCGGAATTACTGGGCTTAAAGAGTTCGTAGGTGGTTGAAAAAGTTAGTGGTGAAATCCCAGAGCTTAA
CTCTGGAACTGCCATTAAAACTTTTCAGCTAGAGTATGATAGAGGAAAGCAGAATTTCTAGTGTAGAGGTGAAATTCGTA
GATATTAGAAAGAATACCAATTGCGAAGGCAGCTTTCTGGATCATTACTGACACTGAGGAACGAAAGCATGGGTAGCGAA
GA
>ASV194
TGGGGAATTTTCCGCAATGGGCGAAAGCCTGACGGAGCAACGCCGCGTGAGGGATGAAGGCCTCTGGGCTGTAAACCTCT
TTTCTCAAGGAAGAAGATCTGACGGTACTTGAGGAATAAGCCACGGCTAATTCCGTGCCAGCAGCCGCGGTAATACGGGA
GTGGCAAGCGTTATCCGGAATTATTGGGCGTAAAGCGTCCGCAGGCGGCCCATCAAGTCTGCTGTTAAAAAGTGGAGCTT
AACTCCATCATGGCAGTGGAAACTGTTGGGCTAGAGTGTGGTAGGGGCAGAGGGAATTCCCGGTGTAGCGGTGAAATGCG
TAGATATCGGGAAGAACACCAGTGGCGAAGGCGCTCTGCTGGGCCATAACTGACGCTCATGGACGAAAGCCAGGGGAGCG
AAAG
>ASV195
TGGGGAATATTGCGCAATGGGCGAAAGCCTGACGCAGCAACGCCGCGTGCGGGATGACGGCCTTCGGGTTGTAAACCGCT
TTCAGCAGGGAAGAAGCGAAAGTGACGGTACCTGCAGAAGAAGCACCGGCTAACTACGTGCCAGCAGCCGCGGTAATACG
TAGGGTGCAAGCGTTGTCCGGATTTATTGGGCGTAAAGAGCTCGTAGGCGGTCAGTCGCGTCGGATGTGAAAACCCGGAG
CTTAACTCCGGGCCTGCATTCGATACGGGCTGACTAGAGTGTTGTAGGGGAGACTGGAACTCCTGGTGTAGCGGTGAAAT
GCGCAGATATCAGGAAGAACACCGGTGGCGAAGGCGGGTCTCTGGGCAACTACTGACGCTGAGGAGCGAAAGCGTGGGGA
GCAAACA
>ASV196
TGGGGAATATTGGACAATGGGCGAAAGCCTGATCCAGCAATACCGCGTGAATGATGAAGGCCTTAGGGTTGTAAAGTTCT
TTTAGTTGGAAAGATAATGACGGTACCAACAGAAAAAGCCCCGGCTAACTCCGTGCCAGCAGCCGCGGTAAGACGGAGGG
GGCTAGCGTTGTTCGGAATTACTGGGCGTAAAGGGCGCGTAGGCGGATTAGTAAGTTGGGAGTGAAAGCCCGGGGCTTAA
CCTCGGAACTGCTTTCAAAACTGCTAGTCTTGAGTGAAGTAGGGGATGATGGAATTCCTAGTGTAGAGGTGAAATTCTTA
GATATTAGGAGGAACACCGGTGGCGAAGGCGGTCATCTGGACTTCAACTGACGCTGAGGCGCGAAAGCGTGGGGAGCAAA
CA
>ASV197
TGGGGAATCTTAGACAATGGGGGAAACCCTGATCTAGCCATGCCGCGTGAGCGATGAAGGCCTTAGGGTTGTAAAGCTCT
TTCAGCTGGGAAGATAATGACGGTACCAGCAGAAGAAGCCCCGGCTAACTCCGTGCCAGCAGCCGCGGTAATACGGAGGG
GGCTAGCGTTGTTCGGAATTACTGGGCGTAAAGCGCGCGTAGGCGGATTGTTAAGTCGGGGGTGAAATCCCGGGGCTCAA
CCCCGGAACTGCCTTCGATACTGGCAATCTTGAGGTCGAGAGAGGTGAGTGGAATTCCGAGTGTAGAGGTGAAATTCGTA
GATATTCGGAGGAACACCAGTGGCGAAGGCGGCTCACTGGCTCGATACTGACGCTGAGGTGCGAAAGCGTGGGGAGCAAA
CA
>ASV198
TGAGGAATATTGGTCAATGGGAGCAATCCTGAACCAGCAATGCCGCGTGTGGGATGACAGGGCTCAGCCTTGTAAACCAC
TGTCGGATGGGACGAGAAGGTGTTTTTGACACCCGGGACGGTACCATCAAAGGAAGGGTCGGCTAACTACGTGCCAGCAG
CCGCGGTAATACGTAGGACCCAAGCGTTGTCCGGATTTACTGGGTATAAAGGGTGCGCAGGCGGCCGTGTGCGTCAGAAG
TGAAATATCCGGGCTTAACCCGGAGGGTGCTTTTGATACGGCATGGCTTGAGTCCGAGAGAGGATGATGGAATTCCTGGT
GTAGCGGTGGAATGCGTAGATATCAGGAGGAACACCGGTGGCGAAGGCGGTCATCTGGCTCGGAACTGACGCTCAGGCAC
GAAAGCGTGGGGATCAAACA
>ASV199
TCGAGAATCTTCGGCAATGGACGCAAGTCTGACCGAGCGACGCCGCGTGCGGGATGAAGGCCTTCGGGTTGTAAACCGCT
GTCAGAGGGGATGAAATTCAGCAGGGCAATCCCTGCTGTTTGACATAGCCTCAGAGGAAGTACGGGCTAAGTACGTGCCA
GCAGCCGCGGTAATACGTACTGTGCGAACGTTATTCGGAATCACTGGGCTTAAAGGGTGCGTAGGCGGCGAACTAAGTAG
GGTGTGAAATCCCATCGCTCAACGATGGAACTGCGCTCTAAACTGGTTTGCTTGAGTAAGATAGGGGTGTGCGGAACTTC
AAGTGGAGCGGTGAAATGTGTAGATATTTGAAGGAACACCGGTGGCGAAAGCGGCACACTAGGTCTTAACTGACGCTGAG
GCACGAAAGCCAGGGTAGCGAACG
>ASV200
TGAGGAATATTGGACAATGGTCGAGAGACTGATCCAGCCATGCCGCGTGCAGGAAGACGGCCCTACGGGTTGTAAACTGC
TTTTGTACGGGAAGAATAATGCCCACGTGTGGGCAGATGACGGTACCGTACGAATAAGGACCGGCTAACTCCGTGCCAGC
AGCCGCGGTAATACGGAGGGTCCGAGCGTTATCCGGAATCATTGGGTTTAAAGGGTCCGCAGGCGGATCAGTAAGTCAGA
GGTGAAAGTTTGCAGCTCAACTGTAAAATTGCCTTTGATACTGCTGGTCTTGAGTTACGATGAAGTGGCTGGAATATGTG
GTGTAGCGGTGAAATGCATAGATATCACATAGAACACCGATTGCGAAGGCAGGTCACTAATCGCCAACTGACGCTGATGG
ACGAAAGCGTGGGGAGCGAACG
>ASV201
TGGGGAATCTTAGACAATGGGCGCAAGCCTGATCTAGCCATGCCGCGTGAGCGATGAAGGCCTTAGGGTTGTAAAGCTCT
TTCAGCTGGGAAGATAATGACTGTACCAGCAGAAGAAGCCCCGGCTAACTCCGTGCCAGCAGCCGCGGTAATACGGAGGG
GGCTAGCGTTGTTCGGAATTACTGGGCGTAAAGCGCACGTAGGCGGACTGGAAAGTCAGGGGTGAAATCCCGGGGCTCAA
CCCCGGAACTGCCTTTGAAACTCCCAGTCTTGAGGTCGAGAGAGGTGAGTGGAATTCCGAGTGTAGAGGTGAAATTCGTA
GATATTCGGAGGAACACCAGTGGCGAAGGCGGCTCACTGGCTCGATACTGACGCTGAGGTGCGAAAGCGTGGGGAGCAAA
CA
>ASV202
TAAGGAATATTGGGCAATGGAGGCAACTCTGACCCAGCCATCCCGCGTGCAGGATGACTGCCCTATGGGTTGTAAACTGC
TTTTACAAGGGAAGAAACAGGTTTATTTATAAGCCTCTGACGGTACCTTGGGAATAAGCACCGGCTAACTCCGTGCCAGC
AGCCGCGGTAATACGGAGGGTGCAAGCGTTATCCGGAATCACTGGGTTTAAAGGGTGCGTAGGCGGCTTAGTAAGTCAGA
AGTGAAAGCCCGTCGCTCAACGATGGAATTGCTTTTGATACTGCTGAGCTTGAATTGAGTTGAGGCTGGCGGAATGTGGC
ATGTAGCGGTGAAATGCATAGATATGCCATAGAACACCAATTGCGAAGGCAGCTGGCTGGGCTTTGATTGACGCTGAGGC
ACGAAAGCGTGGGGAGCGAACA
>ASV203
TCGAGAATCTTCGGCAATGGGCGAAAGCCTGACCGAGCGACGCTGCGTGCGGGATGAAGGCCCTTGGGTTGTAAACCGCT
GTCAGGGGGGATGAAAGCGCAAGCTTGACAGAGCCCCAGAGGAAGCGCGGGCTAAGTTCGTGCCAGCAGCCGCGGTAATA
CGAACTGCGCGAACGTTATTCGGAATCACTGGGCTTACAGGGTGCGTAGGCGGCCTACCAGGTCAGATGTGAAATCCCAC
AGCTCAACTGTGGAACTGCATTTGAAACCGGCAGGCTTGAGTAAACTAGAGGTAAACGGAACTTCAGGTGGAGCGGTGAA
ATGTGTTGAGATCTGAAGGAACACCAGAGGCGAAAGCGGTTTACTGGAGTTTTTCTGACGCTGAGGCACGAAAGCCAGGG
GAGCGAACG
>ASV204
TAACGAATCTTCCGCAATGCGCGAAAGCGTGACGGAGCAATGCCGCGTGTGGGATGAAGCGGTTACGCCGTGTAAACCAC
TGTCAGGACTTAGGAAGAACTGACCGAGTCCAAAGGAAGGGCCGGCTAATCTCGTGCCAGCAGCCGCGGTAATACGAGAG
GCCCGAGCGTTAGGCGGAATCACTGGGCTTAAAGGGTGCGTAGGCGGATCAGTAAGCATTTTGTGAAATCCCTCGGCTCA
ACCGAGGAATTGCAGAGTGAACTGCTGATCTTGAGGTAGGCAGAGGTCATCGGAACGTACGGTGGAGCGGTGAAATGCGT
AGATATCGTACGGAACGCCGAAGGGGTAGCCAGGTGACTGGGCCTTACCTGACGCTGAGGCACGAAAGCGTGGGGATCAA
ACA
>ASV205
TGGGGAATATTGCACAATGGGCGAAAGCCTGATGCAGCAACGCCGCGTGCGGGAAGAAGGCCCTAGGGTTGTAAACCGCT
TTCAGCAGGGAAGAAAATGACGGTACCTGCAGAAGAAGGTGCGGCCAACTACGTGCCAGCAGCCGCGGTGACACGTAGGC
ACCAAGCGTTGTCCGGATTTATTGGGCGTAAAGAGCTCGTAGGCGGTTCAGTAAGTCGGGTGTGAAAACTCTGGGCTCAA
CCCAGAGACGCCACCCGATACTGCTGTGACTTGAGTACGGTAGGGGAGCGGGGAATTCCTGGTGTAGCGGTGAAATGCGC
AGATATCAGGAGGAACACCAGTGGCGAAGGCGCCGCTCTGGGCCGAAACTGACGCTGAGGAGCGAAAGCGTGGGTAGCAA
ACA
>ASV206
TGAGGAATATTGGTCAATGGACGAAAGTCTGAACCAGCCATGCCGCGTGCAGGATGACGGCCCTATGGGTTGTAAACTGC
TTTTATACAGGAATAAACCACCGAACGTGTTCGGTGCTGAAGGTACTGTAAGAATAAGGATCGGCTAACTCCGTGCCAGC
AGCCGCGGTAATACGGAGGATCCAAGCGTTATCCGGATTCATTGGGTTTAAAGGGTCCGCAGGCGGGGTATTAAGTCAGT
GGTGAAAGCCGGCAGCTTAACTGTCGAATTGCCATTGATACTGGTACTCTTGAGTGTAGTTGAAGTAGGCGGAATAAGTC
ATGTAGCGGTGAAATGCATAGATATGACTTAGAACACCGATTGCGAAGGCAGCTTACTAAGCTACTACTGACGCTCATGG
ACGAAAGCGTGGGGAGCGAACA
>ASV207
TGAGGAATATTGGACAATGGGCGAAAGCCTGATCCAGCCATGCCGCGTGCAGGAAGACGGCCCTACGGGTTGTAAACTGC
TTTTATACGGGAAGAAAAAGGGGCACGTGTGCCCTGTTGACGGTACCGTAAGAATAAGGACCGGCTAACTCCGTGCCAGC
AGCCGCGGTAATACGGAGGGTCCAAGCGTTATCCGGAATCATTGGGTTTAAAGGGTCCGTAGGCGGGCCATTAAGTCAGG
GGTGAAAGGCCACGGCTCAACCGTGGGACTGCCCTTGATACTGATGGTCTTGAGTTGTGTTGGAGTTGCCGGAATATGTA
GTGTAGCGGTGAAATGCATAGATATTACATAGAACACCTATCGCGAAGGCAGGTAACTAAGCACCAACTGACGCTGATGG
ACGAAAGCGTGGGGAGCGAACG
>ASV208
TGGGGAATATTGCGCAATGGAGGTAACTCTGACGCAGCGACGCCGCGTGGGTGAAGAAGTTTTTCGGAATGTAAAACCCA
GTCAAGAGGGAAGATTATGACGGTACCTCTAGAGGAAGCCCCGGCTAATTACGTGCCAGCAGCCGCGGTAATACGTAAGG
GGCAAGCGTTATCCGGATTTATTGGGCATAAAGAGCATGTAGGTGGTATTTTAAGTCAGGTGTTAAAGACTGGGGCTCAA
CCCTAGTATGCCTCTGAAACTGGAATACTTGAGGACAGTAGAGGAAAGCGGAACTCACGGTGTAGCGGTGAAATGCGTAG
ATATCGTGAGGAACACCAGTTGCGAAGGCGGCTTTCTGGCCTGATCCTGACACTGAGATGCGAAAGCGTGGGGAGCGAAC
G
>ASV209
TGAGGAATATTGGACAATGGAGGCAACTCTGATCCAGCCATGCCGCGTGCAGGAAGACTGCCCTATGGGTTGTAAACTGC
TTTTATACGGGAAGAAACCCTCCCACGTGTGGGAGGCTGACGGTACCGTAAGAATAAGCATCGGCTAACTCCGTGCCAGC
AGCCGCGGTAATACGGAGGATGCAAGCGTTATCCGGAATCATTGGGTTTAAAGGGTCCGTAGGCGGGCGATTAAGTCAGG
GGTGAAAGTTTGCAGCTCAACTGTAAAATTGCCCTTGATACTGGTTGTCTTGAATTACTGTGAAGTGGTTAGAATATGTA
GTGTAGCGGTGAAATGCATAGATATTACATAGAATACCAATTGCGAAGGCAGATCACTAACAGTATATTGACGCTGAGGG
ACGAAAGCGTGGGGAGCGAACA
>ASV210
TGAGGAATATTGGTCAATGGACGAAAGTCTGAACCAGCCATGCCGCGTGCAGGATGACGGCCCTCTGGGTTGTAAACTGC
TTTTGTTTAGGAATAAACCCCCGGACGTGTCCGGGGCTGAATGTACTATTCGAATAAGGATCGGCTAACTCCGTGCCAGC
AGCCGCGGTAATACGGAGGATCCAAGCGTTATCCGGATTCATTGGGTTTAAAGGGTGCGTAGGCGGATTAATAAGTCAGT
GGTGAAATCTCTCGGCTCAACCGAGAAACTGCCATTGATACTGTTAGTCTTGAGTGTACTTGAAGTGGGCGGAATAAGTC
ATGTAGCGGTGAAATGCATAGATATGACTTAGAACACCAATTGCGTAGGCAGCTCACTAAATTACTACTGACGCTGAGGC
ACGAAAGCGTGGGGAGCGAACA
>ASV211
TAGGGAATTTTGCGCAATGGAGGAAACTCTGACGCAGCAATACCGTGTGCGGGAAGACGCTCCGTGGAGTGTAAACCGCT
GTCAGGTGGGACGAATAAATGACTGTACCACCAGAGGAAGCACCGGCTAACTCTGTGCCAGCAGCCGCGGTAATACAGAG
GGTGCAAGCGTTGTCCGGATTTATTGGGCGTAAAGCGTCTGTAGGTCGTTTGTTAAGTCTGAAGTGAAAGAATGGAGCTC
AACTCCATACCCGCTTTGGAAACTGGCAGACTAGAGAATGTTAGAGGTAAGTGGAATTCCTAGTGTAGCGGTGAAATGCG
TAGATATTAGGAAGAACACCAGAGGCGAAGGCGGCTTACTGGGACATTTCTGACACTGAGAGACGAAAGCTTGGGGAGCG
AAAG
>ASV212
TCGAGAATCTTCCACAATGGACGAAAGTCTGATGGAGCGACGCCGCGTGGCTGATGAAGTCCTTCGGGATGTAAAAGCCT
TTTATAAGGGAGGAATTTTATTGACGTTACCTTATGAATAAGGGGTTGCTAAACTCGTGCCAGCAGCAGCGGTAATACGA
GTGCCCCAAGCGTTATCCGGAATTATTGGGCGTAAAGGGTCCGCAGGCGGTTGTGTTAGTCTTTTGTGAAAGACCGGGGC
TCAACTCCGGAACCGCAAAAGAAACGGCACAACTAGAGTATGTGAGGGGTGTGTGGAACTCATGGTGTAGGGGTGAAATC
CGTTGATATCATGGGGAACACCAAAAGCGAAGGCAGCACACTGGCACATTACTGACGCTCAGGGACGAAAGCGTGGGTCG
CGAATG
>ASV213
TGAGGAATTTTCCGCAATGGGCGAAAGCCTGACGGAGCAATACCGCGTGAGGGACGAAAATCTTTGGATTGTAAACCTCT
TTTATTGGAAAAGAAGCTCTGACGGTATCCAATGAATAAGCATCGGCTAACTCCGTGCCAGCAGCCGCGGTAATACGGGG
GATGCAAGCGTTATCCGGAATTATTGGGCGTAAAGCGTTTGTAGGTGGCTTTTTAAGTCTGCTGTTAAATATTGAGGCTC
AACCTTGATCCAGCAACAGATACTGATTAGCTAGAGTGTAACAAAGGTAGAAGGAATTCCCAGTGTAGCGGTGAAATGCG
TAGATATTGGGAAGAACACCAGTGGCGAAAGCGTTCTACTAGGTTATTACTGACACTGAGAAACGAAAGCTAGGGGAGCG
AATG
>ASV214
TGGGGAATTTTGGACAATGGGCGAAAGCCTGATCCAGCAATGCCGCGTGTGCGAAGAAGGCCTTCGGGTTGTAAAGCACT
TTTGTCAGGAAAGAAATTGTTCGGGTTAATACCCCGAGCCGTTGACGGTACCTGAAGAATAAGCACCGGCTAACTACGTG
CCAGCAGCCGCGGTAATACGTAGGGTGCGAGCGTTAATCGGAATTACTGGGCGTAAAGCGTGCGCAGGCGGTTTGTTAAG
ACAGTTGTGAAATCCCCGGGCTCAACCTGGGAACTGCAATTGTGACTGGCAGGCTAGAGTTTGGCAGAGGGGGGTGGAAT
TCCTGGTGTAGCAGTGAAATGCGTAGATATCAGGAGGAACACCGATGGCGAAGGCAGCCCCCTGGGCCATGACTGACGCT
CATGCACGAAAGCGTGGGGAGCAAACA
>ASV215
TCGGGAATATTGGACAATGGGGGAAACCCTGATCCAGCCATGCCGCGTGTGTGAAGAAGGCCCTAGGGTTGTAAAGCACT
TTTAGTAGTGAGGAAGGCTCAGTAGTTAATACCTGCTGGGATTGACGTTAGCTACAGAAAAAGCACCGGCTAATTTCGTG
CCAGCAGCCGCGGTAATACGAAAGGTGCAAGCGTTAATCGGAATTACTGGGCGTAAAGCGCGCGTAGGCGGCTTGGTAAG
TTGGATGTGAAAGCCCCGGGCTCAACCTGGGAACTGCATCCAAAACTGCCTAGCTAGAGTATGGTAGAGGATGGCGGAAT
TTCCTGTGTAGCGGTGAAATGCGTAGATATAGGAAGGAACATCAGTGGCGAAGGCGGCCATCTGGACCAATACTGACGCT
GAGGTGCGAAAGCGTGGGGAGCAAACA
>ASV216
TAAGGAATATTGGTCAATGGGCGCAAGCCTGAACCAGCCATGCCGCGTGCAGGAAGACGGCCCTACGGGTTGTAAACTGC
TTTTATACGGGAAGAACTCCCCCTACGTGTAGGGGGCTGACGGTACCGTAAGAATAAGGATCGGCTAACTCCGTGCCAGC
AGCCGCGGTAATACGGAGGATCCAAGCGTTATCCGGATTCATTGGGTTTAAAGGGTGCGTAGGCGGTGCGTTAAGTCAGG
GGTGAAATTTGGCAGCTCAACTGTCAAACTGCCTTTGATACTGGCGCGCTTGAATGTGATTGAGGTAGGCGGAATGCGGC
ATGTAGCGGTGAAATGCGTAGATATGCCGCAGAACACCAATAGCGAAGGCAGCTTACCAAGTCATGATTGACGCTGATGC
ACGAAAGCGTGGGTAGCGAACA
>ASV217
TAGGGAATTTTCCACAATGGGCGAAAGCCTGATGGAGCAACGCCGCGTGCAGGATGAAGGCCTTCGGGTTGTAAACTGCT
TTTATAAGCGAAGAATATGACGGTAGCTTATGAATAAGGGTCTGCTAACTACGTGCCAGCAGCCGCGGTCATACGTGGGA
CCCAAGCGTTATCCGGATTTACTGGGTGTAAAGAGTTGCGTAGGCGGTTTATTAAGCAAAGCATTAAAGCGTGTGGCTTA
ACCATACAGATGTGCTTTGAACTGGTAGACTAGAGTATAGGAGAGGTCACTGGAATTGCTAGTGTAGGAGTGAAATCCGT
AGATATTAGCAGGAACACCGATGGCGTAGGCAGGTGACTGGCCTATTACTGACGCTCAGGCACGAAAGCGTGGGGAGCGA
ACC
>ASV218
TGAGGAATTTTCCGCAATGGGCGAAAGCCTGACGGAGCAATACCGCGTGAGGGATGAAGTATCTTGGTATGTAAACCTCT
TTTCTCAAGAAAGAAGTTCTGACGGTACTTGAGGAATAAGCATCGGCTAACTCCGTGCCAGCAGCCGCGGTAATACGGGG
GATGCAAGCGTTATCCGGAATCATTGGGCGTAAAGCGCCTGTAGGTTGTTTAGTAAGTCCATTGTTAAAGACCAGGGCTT
AACCCTGGGAAAGCAATAGAAACTACTAGACTTGAGTATGGCAGGGGTAGAGGGAATTTCTAGTGTAGCGGTGAAATGCG
TAGATATTAGAAAGAACACCGGTGGCGAAAGCGCTCTACTGGACCATTACTGACACTGAGAGGCGAAAGCTAGGGTAGCA
AAAG
>ASV219
TGAGGAATATTGGGCAATGGACGAAAGTCTGACCCAGCCATGCCGCGTGCAGGATGACGGCCCTATGGGTTGTAAACTGC
TTTTATATGGGAAGAAACCCCTGAACGTGTTCGGGGCTGACGGTACCATAAGAATAAGCATCGGCTAACTCCGTGCCAGC
AGCCGCGGTAATACGGAGGATGCAAGCGTTATCCGGATTTATTGGGTTTAAAGGGTCCGTAGGCGGATTTTTAAGTCAGT
GGTGAAAGCCTACAGCTTAACTGTAGAACTGCCGTTGATACTGGAAGTCTTGAGTATAGTTGAAGTGGGCGGAATACGTC
ATGTAGCGGTGAAATGCATAGATATGACGTAGAACACCTATTGCGAAGGCAGCTCACTAAGCTATAACTGACGCTGAGGG
ACGAAAGCGTGGGGAGCAAACA
>ASV220
TGGGGAATCTTAGACAATGGGGGCAACCCTGATCTAGCCATGCCGCGTGAGTGATGAAGGCCCTAGGGTCGTAAAGCTCT
TTCGCCTGTGAAGATAATGACTGTAGCAGGTAAAGAAACCCCGGCTAACTCCGTGCCAGCAGCCGCGGTAATACGGAGGG
GGTTAGCGTTGTTCGGAATTACTGGGCGTAAAGCGCGCGTAGGCGGACTATTAAGTCAGGGGTGAAATCCCGGGGCTCAA
CCCCGGAACTGCCCTTGATACTGGTAGTCTTGAGTTCGAGAGAGGTGAGTGGAATTCCGAGTGTAGAGGTGAAATTCGTA
GATATTCGGAGGAACACCAGTGGCGAAGGCGGCTCACTGGCTCGATACTGACGCTGAGGTGCGAAAGTGTGGGGAGCAAA
CA
>ASV221
TGAGGAATATTGCACAATGGGGGAAACCCTGATGCAGCAACGCCGCGTGAAGGATGAAGGTCTTCGGATTGTAAACTTCT
TTTCTGCGGGAAGAGGAAGGACGGTACCGCAGGAATAAGACACGGCTAACTACGTGCCAGCAGCCGCGGTAATACGTAGG
TGTCAAGCGTTATCCGGAATTACTGGGCGTAAAGGGCTCGCAGGCGGTTTGACAAGTTCGACGTGAAATCTCTCGGCTTA
ACTGGGAGGGGCCGTTGGAGACTGTCAGACTTGAGGTAGTGAGAGGGAGGCGGAATTCCCGGTGTAGTGGTGGAATGCGT
AGATATCGGGAAGAACACCAGTGGCGAAAGCGGCCTTCTGGCATTGACCTGACGCTGAGGAGCGAAAGCGTGGGTAGCGA
ACG
>ASV222
TGAGGAATATTGGTCAATGGACGCAAGTCTGAACCAGCCATGCCGCGTGGAGGATTAAGGCCTTCTGGGTTGTAAACTTC
TTTTATTAGGGAAGAAAAGCGAGGTTTCTACTTCGTCCGACGGTACCTAATGAATAAGCACCGGCTAACTCCGTGCCAGC
AGCCGCGGTAATACGGAGGGTGCAAGCGTTATCCGGATTTACTGGGTTTAAAGGGTGTGTAGGCGGATATTTAAGTCAGA
GGTGAAATCTCCGAGCTCAACTCGGAAACTGCCTTTGATACTATTTATCTTGAATTTCGTTGAGGTTGGCGGAATATATC
ATGTAGCGGTGAAATGCATAGATATGATATAGAACACCGATTGCGAAGGCAGCTGACTGGACGAACATTGACGCTGAGGC
ACGAAAGCGTGGGTAGCGAACA
>ASV223
TGGGGAATATTGGACAATGGGGGCAACCCTGATCCAGCGACGCCGCGTGTGTGAAGAAGGCCTGCGGGTTGTAAAGCACT
TTTAGTGGGGAGGAAAACCCCCGACCTAATACGTCGGGAATTGACTTAACCCACAGAAAAAGCACCGGCTAACTCTGTGC
CAGCAGCCGCGGTAATACAGAGGGTGCAAGCGTTAATCGGAATTACTGGGCGTAAAGCGTGCGTAGACGGTTATTTAAGT
CAGATGTGAAATCCCCGGGCTCAACCTGGGAATTGCATTTGAGACTGAATAGCTAGGGTGTGGAAGAGGGAAGCGGAATT
TCCGGTGTAGCGGTGAAATGCGTAGATATCGGAAGGAACATCAGTGGCGAAAGCGGCTTCCTGGTCCAACACCGACGTTC
AGGCACGAAAGCGTGGGGAGCAAACA
>ASV224
TCGAGAATCTTCCGCAATGGACGAAAGTCTGACGGAGCGACGCCGCGTGGTGGATGAAGTCCTTAGGGACGTAAACACCT
TTTATGAGGGAGGAAGTTTATTGACGTTACCTCATGAATAAGGGGCTCCCAACTCTGTGCCAGCAGGAGCGGTAATACAG
AGGCCCCAAGCATTATCCGGATTTACTGGGCGTAAAGGGTGCGTAGGCGGTTATATTAGTCGGGTGTAAAATCCTGGGGC
TCAACCTCAGGCTCGCATTCGAAACGGTATAACTAGAAGGAGTCAGAGGCAAGCAGAACTCATGGTGTAGGGGTGAAATC
CGTTGATATCATGGGGAATACCAAATGCGAAGGCAGCTTGCTGGGACTTTCTTGACGCTGAGGCACGAAAGCGTGGGTAG
CGAATC
>ASV225
TGGGGAATATTGGACAATGGGGGCAACCCTGATCCAGCAATGCCGCGTGCGTGATGAAGGTCTTAGGACTGTAAAGCGCT
TTCACCCGTGACGATGATGACGGTAGCGGGAGAAGAAGCCCCGGCTAACTCCGTGCCAGCAGCCGCGGTAATACGGAGGG
GGCAAGCGTTGTTCGGAATTACTGGGCGTAAAGGGCGCGTAGGCGGCGCTGCAAGTTAGATGTGAAAGCCCCGGGCTCAA
CCTGGGAGGTGCATTTGATACTGCGGTGCTTGAATCCGGAAGGGGGTAGTGGAATTCCCAGTGTAGAGGTGAAATTCGTA
GATATTGGGAAGAACACCGGTGGCGAAGGCGGCTACCTGGTCCGGCATTGACGCTGAGGCGCGAAAGCGTGGGGAGCAAA
CA
>ASV226
TGGGGAATATTGCACAATGGGCGCAAGCCTGATGCAGCAACGCCGCGTGGGGGACGAAGGCCTTCGGGTTGTAAACCCCT
TTTAGCAGGGAAGAAGCGAAAGTGACGGTACCTGCAGAAAAAGCACCGGCTAACTACGTGCCAGCAGCCGCGGTAATACG
TAGGGTGCAAGCGTTGTCCGGAATTATTGGGCGTAAAGAGCTCGTAGGCGGTGTGTCGCGTCTGCTGTGAAAATCCGAGG
CTCAACCTCGGACCTGCAGTGGGTACGGGCACACTAGAGTGCGGTAGGGGAGATTGGAATTCCTGGTGTAGCGGTGGAAT
GCGCAGATATCAGGAGGAACACCGATGGCGAAGGCAGATCTCTGGGCCGTAACTGACGCTGAGGAGCGAAAGCGTGGGGA
GCGAACA
>ASV227
GGAATATTGCACAATGGGCGAAAGCCTGATGCAGCGACACCGCGTGCGGGATGAAGGCCTTCGGGTTGTAAACCGCTTTC
AGGAGGGAAGAAACTGACGGTACCTCCAGAAGAAGCTCCGGCCAACTACGTGCCAGCAGCCGCGGTAATACGTAGGGAGC
AAACGTTGTCCGGATTTATTGGGCGTAAAGGGCTCGTAGGCGGTTCAACAAGTCGGTCGTGAAAGCCCGGGGCTCAACCC
CGGGACGCCGGTCGAAACTGTTGTGACTTGAGTTCGGTAGAGGTGAGTGGAATTCTCGGTGTAGCGGTGGAATGCGCAGA
TATCGAGAGGAACACCCGTAGCGAAGGCGGCTCACTGGGCCGATACTGACGCTGAGGAGCGAAAGCGTGGGGAGCAAACA
>ASV228
TAGGGAATATTGGGCAATGGTCGGAAGACTGACCCAGCCATGCCGCGTGCAGGAAGACGGCCTATTGGGTTGTAAACTGC
TTTTATCTGGGAAGAAAAAGGCCATGCGTGGCAAATTGCCGGTACCAGATGAATAAGCACCGGCTAACTCCGTGCCAGCA
GCCGCGGTAATACGGAGGGTGCAAGCGTTGTCCGGATTTATTGGGTTTAAAGGGTGCGTAGGCGGCTGATTAAGTCAGCG
GTGAAAGACTCCGGCTCAACCGGAGCAGTGCCGTTGATACTGGTTAGCTTGAGTGCTGCAGGGGTACATGGAATTGATGG
TGTAGCGGTGAAATGCATAGATACCATCAGGAACACCGATAGCGAAGGCATTGTACTGGGCAGCAACTGACGCTGAGGCA
CGAAAGCGTGGGGATCGAACA
>ASV229
TGAGGAATATTGGACAATGGTCGGAAGACTGATCCAGCCATGCCGCGTGCAGGAAGACTGCCCTATGGGTTGTAAACTGC
TTTTGTACGGGAAGAAACCGCCCCTCGTGAGGGGCTCTGACGGTACCGTACGAATAAGCATCGGCTAACTCCGTGCCAGC
AGCCGCGGTAATACGGAGGATGCAAGCGTTATCCGGAATCATTGGGTTTAAAGGGTCCGTAGGTGGGCGATTAAGTCAGT
GGTGAAATCCTGCAGCTCAACTGTAGAATTGCCTTTGATACTGGTCGTCTTGAGTCGCTGTGAAGTGGTTGGAATATGTA
GTGTAGCGGTGAAATGCATAGATATTACATAGAACACCTATTGCGAAGGCAGATCACTAACAGCGTACTGACACTGATGG
ACGAAAGCGTGGGGAGCGAACA
>ASV230
TAGGGAATATTGCGCAATGGAGGAAACTCTGACGCAGCAATGCCACGTGAGTGAGGAAGGTCTTCGGATTGTAAAGCTCT
GTCCTATAGGAAGAACTGCATTATGGTTAATACCCATAGTGTTTGACGGTACTATAGAAGAAAGCACCGGCTAACTCCGT
GCCAGCAGCCGCGGTAATACGGAGGGTGCAAGCGTTGTTCGGATTTACTGGGCGTAAAGCGCGCGCAGGCGGATTATCAA
GTCAGATGTGAAATCTCGGGGCTTAACCCCGAAACTGCGTCTGAAACTGGTAGTCTAGAGTCTCATAGGGGGTAGGGGAA
TTTCACGTGTAGGGGTAAAATCCGTAGAGATGTGAAGGAACACCGGTGGCGAAGGCGCCTACCTGGATGAGTACTGACGC
TGAGGCGCGAAAGCGTGGGGAGCAAACA
>ASV231
TAACGAATCTTCCGCAATGCACGAAAGTGTGACGGGGCAATGCCGCGTGTGGGATGAAGCCCTTCGGGGTGTAAACCACT
GTCAGGGTTCAGGAAACAAATGACCAGACCCAAAGGAAGGGCCGGCTAACTCTGTGCCAGCAGCCGCGGTAATACAGAGG
GCCCGAGCGTTAATCGGAATCACTGGGCTTAAAGCGTACGTAGGCGGACTTGTAGGCATCTTGTGAAATCCCTCGGCTCA
ACCGGGGAATTGCAGGGTGAACCACAAGTCTTGAGGCGAGTAGAGGCGGTCGGAACGATAGGTGGAGCGGTGAAATGCGT
AGATATCTATCGGAACGCCAAAGGTGAAGACAGGCCGCTGGGCTCGTCCTGACGCTGAGGTACGAAAGCGTGGGTAGCGA
ACG
>ASV232
TGGAGAATCTTGCGCAATGGGCGAAAGCCTGACGCAGCCACGCCGCGTGCGGGAAGAAGGCCTTCGGGTCGTAAACCGCT
TTCAGGAGGGAAGAAGCGAAAGTGACGGTACCTCCAGAAGAAGGTCCGGCTAACTACGTGCCAGCAGCCGCGGTAATACG
TAGGGACCGAGCGTTGTCCGGAATCATTGGGCGTAAAGCGCATGTAGGCGGCCATGTGAGTCGGTTGTGAAATCCCGAGG
CTCAACTTCGGAACTGCAGCCGATACTGCATGGCTTGAGGAAGGTAGAGGAGAGTGGAATTCCCGGTGTAGCGGTGGAAT
GCGCAGATATCGGGAGGAACACCTATGGCGAAGGCAGCTCTCTGGGCCTCTCCTGACGCTGAGATGCGAAAGCGTGGGTA
GCGAACA
>ASV233
TAACGAATCTTCCGCAATGCGCGAAAGCGTGACGGGGCAATGCCGCGTGCAGGATTGAAGCCCCTCGGGGTGTAAACTGC
TGTCAAGGTCTAGGAACTCAATGACCAGATCTAAAGGAAGGGCCGGCTAACTCTGTGCCAGCAGCCGCGGTAATACAGAG
GGCCCGAGCGTTAATCGGAATCACTGGGCTTAAAGCGTGCGTAGGCGGGCGTGCAAGCATCTTGTGAAAGCCCCCGGCTC
AACCGGGGAATTGCTTGGTGAACTGCACGTCTTGAGGCAGGTAGAGGTGGTCGGAACGATAGGTGGAGCGGTGATATGCT
TAGATATCTATCGGAACGCCAAAGGAGAAGTCAGGCCGCTGGGCCTGTTCTGACGCTGAGGCACGAAAGCGTGGGTAGCG
AACG
>ASV234
TGAGGAATATTGGACAATGGTCGAAAGACTGATCCAGCCATGCCGCGTGCAGGAAGACTGCCCTATGGGTTGTAAACTGC
TTTTGTACGGGAAGAAACCCCCCTACGTGTAGGGGGCTGACGGTACCGTAAGAATAAGCATCGGCTAACTCCGTGCCAGC
AGCCGCGGTAATACGGAGGATGCAAGCGTTATCCGGAATCATTGGGTTTAAAGGGTCCGTAGGTGGATTAGTCAGTCAGA
GGTGAAATCCTGCAGCTCAACTGTAGAACTGCCTTTGATACTGCTAGTCTTGAATTATTGTGAAGTGGTTAGAATATGTA
GTGTAGCGGTGAAATGCATAGATATTACATAGAATACCGATTGCGAAGGCAGATCACTAACAATATATTGACACTGATGG
ACGAAAGCGTGGGGAGCGAACG
>ASV235
TGGGGAATATTGCACAATGGGCGCAAGCCTGATGCAGCCATGCCGCGTGTGTGAAGAAGGCCTTCGGGTTGTAAAGCACT
TTCAGTCGTGAGGAAGGTGGTAGTGTTAATAGCACTATCATTTGACGTTAGCGACAGAAGAAGCACCGGCTAACTCCGTG
CCAGCAGCCGCGGTAATACGGAGGGTGCGAGCGTTAATCGGAATTACTGGGCGTAAAGCGCATGCAGGTGGTTTGTTAAG
TCAGATGTGAAAGCCCGGGGCTCAACCTCGGAATTGCATTTGAAACTGGCAGACTAGAGTACTGTAGAGGGGGGTAGAAT
TTCAGGTGTAGCGGTGAAATGCGTAGAGATCTGAAGGAATACCGGTGGCGAAGGCGGCCCCCTGGACAGATACTGACACT
CAGATGCGAAAGCGTGGGGAGCAAACA
>ASV236
TGGGGAATATTGGACAATGGGCGCAAGCCTGATCCAGCCATGCCGCGTGTGTGAAGAAGGCCTTCGGGTTGTAAAGCACT
TTCAGCGAGGAGGAAGGGTGTTGTGTTAATAGCACAGCATTTTGACGTTACTCGCAGAAGAAGCACCGGCTAACTCCGTG
CCAGCAGCCGCGGTAATACGGAGGGTGCAAGCGTTAATCGGAATTACTGGGCGTAAAGCGCACGTAGGCGGTGTGTTAAG
TTGGATGTGAAAGCCCCGGGCTCAACCTGGGAATTGCATTCAAAACTGGCACGCTAGAGTATGTGAGAGGGGGGTAGAAT
TCCAAGTGTAGCGGTGAAATGCGTAGAGATTTGGAGGAATACCAGTGGCGAAGGCGGCCCCCTGGCACAATACTGACGCT
GAGGTGCGAAAGCGTGGGGAGCAAACA
>ASV237
TAAGGAATATTGGACAATGGAGGCAACTCTGATCCAGCCATCCCGCGTGCAGGATGACGGCCCTATGGGTTGTAAACTGC
TTTTGTATGAGAAGAAGCCTGTCCATTTATGGGCAGTTGACGGTATCATAAGAATAAGCACCGGCTAACTCCGTGCCAGC
AGCCGCGGTAATACGGAGGGTGCAAGCGTTATCCGGAATCACTGGGTTTAAAGGGTGCGTAGGCGGCTCAGTCAGTCAGA
GGTGAAAGCCCGTCGCTTAACGATGGAATTGCCTTTGATACTGCTGAGCTAGAATAGAGATGAGGTGGGCGGAATGCGAC
ATGTAGCGGTGAAATGCATAGATATGTCGTAGAACACCGATTGCGAAGGCAGCTCACTGGACTTATATTGACGCTGAGGC
ACGAAAGCGTGGGGAGCAAACA
>ASV238
TGGAGAATCTTGCGCAATGGGCGAAAGCCTGACGCAGCCACGCCGCGTGCGGGAAGAAGGCCTTCGGGTCGTAAACCGCT
TTCAGGAGGGAAGAAGCGAAAGTGACGGTACCTCCAGAAGAAGCCCCGGCCAACTACGTGCCAGCAGCCGCGGTAATACG
TAGGGGGCAAGCGTTGTCCGGAATCATTGGGCGTAAAGCGCATGTAGGCGGCCGCGTGAGTCGGATGTGAAATCCCGGGG
CTCAACTCCGGAACTGCATCCGATACTGCGCGGCTTGAGGAAGGTAGAGGAGAGTGGAATTCCCGGTGTAGCGGTGGAAT
GCGCAGATATCGGGAGGAACACCTATGGCGAAGGCAGCTCTCTGGGCCTCTCCTGACGCTGAGATGCGAAAGCGTGGGTA
GCGAACA
>ASV239
TAGGGAATATTGGGCAATGGACGAAAGTCTGACCCAGCCATGCCGCGTGCAGGATGAAGGCCCTATGGGTCGTAAACTGC
TTTTATACAGGAAGAAACCTCCGGACGTGTCCGGAGCTGACGGTACTGTACGAATAAGGATCGGCTAACTACGTGCCAGC
AGCCGCGGTAATACGTAGGATCCAAGCGTTGTCCGGATTTATTGGGTTTAAAGGGTGCGTAGGCGGGATATTAAGTCAGT
GGTGAAAGCCTGCAGCTTAACTGTAGAATTGCCTCTGAAACTGGTATCCTTGAGTGTGGTTGAGGTGGATGGAATGTATC
ATGTAGCGGTGAAATGCTTAGATATGATACAGAACACCGATTGCGAAGGCAGTTCACTAAACCATTACTGACGCTGAGGC
ACGAAAGCATGGGGAGCGAACA
>ASV240
TGGGGAATCTTAGACAATGGGGGCAACCCTGATCTAGCCATGCCGCGTGAGTGATGAAGGCCCTAGGGTCGTAAAGCTCT
TTCGCCTGTGATGATAATGACAGTAGCAGGTAAAGAAACCCCGGCTAACTCCGTGCCAGCAGCCGCGGTAATACGGAGGG
GGTTAGCGTTGTTCGGAATTACTGGGCGTAAAGCGCACGTAGGCGGATTGGAAAGTTGGGGGTGAAATCCCGGGGCTCAA
CCCCGGAACTGCCCTCAAAACTATCAGTCTAGAGTTCGAGAGAGGTGAGTGGAATTCCGAGTGTAGAGGTGAAATTCGTA
GATATTCGGAGGAACACCAGTGGCGAAGGCGGCTCACTGGCTCGATACTGACGCTGAGGTGCGAAAGTGTGGGGAGCAAA
CA
>ASV241
TGAGGAATATTGGGCAATGGACGAAAGTCTGACCCAGCCATGCCGCGTGCAGGATGACTGCCCTATGGGTTGTAAACTGC
TTTTGTAAGGGAATAAACCCTCGTTCGTGAACGAGGCTGAAGGTACCTTACGAATAAGGATCGGCTAACTCCGTGCCAGC
AGCCGCGGTAATACGGAGGATCCAAGCGTTATCCGGATTCATTGGGTTTAAAGGGTCCGCAGGCGGGTTATTAAGTCAGT
GGTGAAATCCTGCAGCTTAACTGTAGAACTGCCATTGATACTGGTAATCTTGAGTATAGTTGAGGTGGGCGGAATGTGTC
ATGTAGCGGTGAAATGCATAGATATGACACAGAACACCGATTGCGAAGGCAGCTCACTAAGCTATTACTGACGCTCATGG
ACGAAAGCGTGGGGAGCGAACA
>ASV242
TGGGGAATCTTAGACAATGGGGGCAACCCTGATCTAGCCATGCCGCGTGAGTGATGAAGGCCTTAGGGTCGTAAAGCTCT
TTCGCCTGTGATGATAATGACAGTAGCAGGTAAAGAAACCCCGGCTAACTCCGTGCCAGCAGCCGCGGTAATACGGAGGG
GGTTAGCGTTGTTCGGAATTACTGGGCGTAAAGCGCGCGTAGGCGGATTAGAAAGTTGGGGGTGAAATCCCGGGGCTCAA
CCTCGGAATTGCCTCCAAAACTGCTAGTCTAGAGTTCGAGAGAGGTGAGTGGAATTCCGAGTGTAGAGGTGAAATTCGTA
GATATTCGGAGGAACACCAGTGGCGAAGGCGGCTCACTGGCTCGATACTGACGCTGAGGTGCGAAAGTGTGGGGAGCAAA
CA
>ASV243
TCGAGAATCTTCCGCAATGGGCGAAAGCCTGACGGAGCGACACCGCGTGTAGGATGAAGGCCCTAGGGTTGTAAACTACT
GTCACGCAATAGGAATCCCTTCGGGGTTGACCAAAGCGAGAGGAAGCACCGGCTAACTCCGTGCCAGCAGCCGCGGTAAG
ACGGAGGGTGCAAACGTTGTTCGGAATCATTGGGCATAAAGGGCACGCAGGCGGCCCAGTCAGTCAGTTGTGAAATCCCA
CGGCTCAACCGTGGAACTGCATCTGATACTGCTGGGCTAGAGGCTGGTTGGGGTGAGTGGAACTCCTGGTGGAGCGGTGA
AATGCGTAGATATCAGGAGGAACACCAGTGGCGAAAGCGGCTCACTGGACCAGCTCTGACGCTCAGGTGCGAAAGCTAGG
GTAGCGAACG
>ASV244
TGAGGAATATTGGTCAATGGAGGCAACTCTGAACCAGCCATGCCGCGTGAAGGATGACGGCCCTATGGGTTGTAAACTTC
TTTTGAATAGGAAGAAACTTATCTACGTGTAGATAACTGACGGTACTATTAGAATAAGGATCGGCTAACTCCGTGCCAGC
AGCCGCGGTAATACGGAGGATCCAAGCGTTATCCGGATTCATTGGGTTTAAAGGGTCCGTAGGCGGGTCTTTAAGTCAGT
GGTGAAAGCCGACAGCTTAACTGTCGAACTGCCATTGATACTGGAGACCTTGAGTACAAATGAAGTAGGCGGAATGAGTC
ATGTAGCGGTGAAATGCATAGATATGACTCAGAACACCGATTGCGAAGGCAGCTTACTAACATGTAACTGACGCTGAGGG
ACGAAAGCGTGGGGAGCGAACA
>ASV245
TGGGGAATATTGGACAATGGGGGCAACCCTGATCCAGCCATGCCGCGTGTGTGAAGAAGGCCTTAGGGTTGTAAAGCACT
TTCAGTGGTGAGGAAGGTTGCGAGGTTAATACCCTTGTAATTTGACGTTAGCCACAGAAGAAGCACCGGCTAACTCTGTG
CCAGCAGCCGCGGTAATACAGAGGGTGCAAGCGTTAATCGGAATTACTGGGCGTAAAGCGCGCGTAGGTGGTTTGTTAAG
TCGGATGTGAAATCCCCGGGCTCAACCTGGGAACTGCACCCGATACTGGCAGGCTAGAGTACAATAGAGGGGTGTGGAAT
TTCCTGTGTAGCGGTGAAATGCGTAGATATAGGAAGGAACATCAGTGGCGAAGGCGACACCCTGGATTGATACTGACACT
GAGGTGCGAAAGCGTGGGGAGCAAACA
>ASV246
TGGGGAATATTGCACAATGGGGGAAACCCTGATGCAGCAACGCCGCGTGGAGGATGACACATTTCGGTGCGTAAACTCCT
TTTATATAGGAAGATAATGACGGTACTATATGAATAAGCGCCGGCTAACTCCGTGCCAGCAGCCGCGGTAATACGGAGGG
CGCAAGCGTTACTCGGAATCACTGGGCGTAAAGAGCGTGTAGGCGGGTAATTAAGTCAGGAGTGAAATCCTATGGCTCAA
CCATAGAACTGCTCTTGAAACTGATTACCTAGAATATGGGAGAGGTAGATGGAATTTCTGGTGTAGGGGTAAAATCCGTA
GAGATCAGAAGGAATACCGATTGCGAAGGCGATCTACTGGAACATTATTGACGCTGAGACGCGAAAGCGTGGGGAGCAAA
CA
>ASV247
TGGGGAATATTGCGCAATGGGCGAAAGCCTGACGCAGCAACGCCGCGTGAGTGACGACGTCTTTCGGGATGTAAAACTCT
GTCAGTAGGGAAGATTATGACGGTACCTACAAAGGAAGCTCCGGCTAATTACGTGCCAGCAGCCGCGGTAATACGTAAGG
GGCGAGCGTTAACCGGATTTATTGGGCATAAAGCGCACGCAGGCGGCTAAATAAGTCAGATGTGAAATACTGTGGCTCAA
CCATAGTCTGCATTTGATACTGTTTAGCTAGAGAACGGGAGAGGAAAGCGGAACTCATAGTGTAGCGGTGAAATGCGTAG
ATATTATGAGGAACACCAGTTGCGAAGGCGGCTTTCTAGACCGATTCTGACGCTAAGGTGCGAAAGCGTGGGGAGCGAAC
G
>ASV248
TCGAGAATCTTTGGCAATGGGCGAAAGCCTGACCAAGCGACGCTGCGTGCGGGATGAAGGCCTTTGGGTTGTAAACCGCT
GTCAGAGGGGATCAAAGGAAACTTGAGAGAGCCTCAGAGGAAGCGCGGGCTAAGTTCGTGCCAGCAGCCGCGGTAATACG
AACTGCGCGAACGTTATTCGGAATCACTGGGCTTACAGGGTGCGTAGGCGGCCCACCAGGTCAGATGTGAAATCCCACAG
CTCAACTGTGGAACTGCATTTGAAACCGGCGGGCTTGAGTGAGCTAGAGGTATACGGAACTTCCGGTGGAGCGGTGATAT
GTGTTGATATCGGAAGGAACACCAGAGGCGAAAGCGGTATACTGGAGCTTGTCTGACGCTGAGGCACGAAAGCTAGGGTA
GCGAACG
>ASV249
TCGGGAATATTGGACAATGGGGGAAACCCTGATCCAGCCATGCCGCGTGTGTGAAGAAGGCCCTAGGGTTGTAAAGCACT
TTTAGTAGTGAGGAAGGCTCAGTAGTTAATACCTACTGGGATTGACGTTAGCTACAGAAAAAGCACCGGCTAATTTCGTG
CCAGCAGCCGCGGTAATACGAAAGGTGCAAGCGTTAATCGGAATTACTGGGCGTAAAGCGCGCGTAGGCGGCTTGGTAAG
TTGGATGTGAAAGCCCCGGGCTCAACCTGGGAACTGCATCCAAAACTGCCTAGCTAGAGTATGGTAGAGGATGGCGGAAT
TTCCTGTGTAGCGGTGAAATGCGTAGATATAGGAAGGAACATCAGTGGCGAAGGCGGCCATCTGGACCAATACTGACGCT
GAGGTGCGAAAGCGTGGGGAGCAAACA
>ASV250
TAAGGAATATTGGACAATGGGCGGAAGCCTGATCCAGCCATCCCGCGTGTAGGAAGACTGCCCTATGGGTTGTAAACTAC
TTTTACTAGGGAAGAAGAGCAGTTATTAATAACTGTGTGACGGTACCTAGAGAATAAGCACCGGCTAACTCCGTGCCAGC
AGCCGCGGTAATACGGAGGGTGCGAGCGTTATCCGGAATTACTGGGTTTAAAGGGTGCGTAGGTTGCGTAATAAGTCAGA
GGTGAAAGGCACGAGCTTAACTGGTGAATTGCCTTTGATACTGTTATGCTTGAATTAAGTTGAGGTTAGCGGAATGTGAC
ATGTAGCGGTGAAATGCATAGATATGTCATAGAACACCAATTGCGTAGGCAGCTAGCTAGGCTTATATTGACGCTGAGGC
ACGAAAGCGTGGGGAGCGAACA
>ASV251
TCGAGAATCATTCGCAATGGGCGAAAGCCTGACGGTGCGACGCCGCGTGGAGGATGACGGCCTTCGGGTTGTAAACTCCT
GTCATCAGAGAGTAATGCTTCAGTCAGTAACTGGGCTGAAGAGTGATAGTATCTGAAGAGGAAGGGACGGCTAACTTCGT
GCCAGCAGCCGCGGTAATACGAAGGTCCCAAGCGTTGTTCGGATTTACTGGGCGTAAAGCGTCTGTAGGCGGCGCGGTAA
GTCAGATGTGAAAGCCCGGGGCTCAACCTCGGAATTGCATCCGATACTGCCGTGCTAGAGGATCGGAGGGGAGTCTGGAA
TTCACGGTGTAGCAGTGAAATGCGTAGATATCGTGAGGAACACTAGTGGCGAAGGCGAGACTCTGGACGATTCCTGACGC
TGAGAGACGAAGGCCAGGGTAGCGAAAA
>ASV252
TGAGGAATTTTCCGCAATGGGCGAAAGCCTGACGGAGCAATACCGCGTGAAGGATGACGGCCTATGGGTTGTAAACTTCT
TTTCTCAGAGAAGAATTTTGACGGTATCTGAGGAATAAGCATCGGCTAACTCTGTGCCAGCAGCCGCGGTAAGACAGAGG
ATGCAAGCGTTATCCGGATTAATTGGGCGTAAAGCGTCTGTAGGTGGTTTATCAAGTTTTTTGTCAAAGATCGGGGCCTA
ACTCCGGGCAGGCAGAGAAAACTAATAGACTTGAGTTCGGTAGGGGCAGAGGGAATTCCCGGTGGAGCGGTGAAATGCGT
AGAGATCGGGAGGAACACCAAAGGCGAAGGCACTCTGCTGGGCCGCAACTGACACTGAGAGACGAAAGCGAGGGTAGCAA
ATG
>ASV253
TGGGGAATTTTCCGCAATGGGCGAAAGCCTGACGGAGCAATACCGCGTGAGGGAAGACAGCCCTCAGGGTCGTAAACCTC
TTTTCTTGGAGAAGAATCAATGACGGTATCCAAGGAATAAGCATCGGCTAACTCCGTGCCAGCAGCCGCGGTAATACGGA
GGATGCAAGCGTTATCCGGAATCACTGGGCGTAAAGCGTCTGTAGGTGGTTTAGTAAGTCTGTTGTCAAAGATTAGGGCT
TAACCCTAAATAGGCAGTGGAAACTACTAGACTCGAGCACAGTAGAGGTAGAGGGAATTCCCAGTGTAGCGGTGAAATGC
GTAGATATTGGGAAGAACACCAGTGGCGAAAGCGCTCTACTGGGCTGTTGCTGACACTCAGAGACGAAAGCTAAGGTAGC
AAATG
>ASV254
TGAGGAATATTGGTCAATGGGCGGAAGCCTGAACCAGCCATCCCGCGTGCAGGAAGACGGCCTTATGGGTTGTAAACTGC
TTTTGTACAAGAAGAAACGTACCTACGTGTAGGTATTTGACGGTACTGTACGAATAAGCACCGGCTAACTCCGTGCCAGC
AGCCGCGGTAATACGGAGGGTGCAAGCGTTATCCGGATTTATTGGGTTTAAAGGGTCCGTAGGCGGATTAATAAGTCAGA
GGTGAAATCCTGCAGCTTAACTGTAGAATTGCCTTTGATACTGTTAGTCTTGAATTAGGGTGCAGTGGTTGGAATGTGTA
GTGTAGCGGTGAAATGCATAGATATTACACAGAACACCGATTGCGAAGGCAGATCACTAACCCTATATTGACGCTGAGGG
ACGAAAGCGTGGGGAGCGAACA
>ASV255
TGAGGAATATTGGGCAATGGACGAGAGTCTGACCCAGCCATGCCGCGTGCAGGATGACGGCCCTATGGGTTGTAAACTGC
TTTTATACAGGAATAAACCTATCTACGTGTAGATAGCTGAATGTACTGTACGAATAAGGATCGGCTAACTCCGTGCCAGC
AGCCGCGGTAATACGGAGGATCCAAGCGTTATCCGGATTCATTGGGTTTAAAGGGTCCGTAGGCGGATTTTTAAGTCAGT
GGTGAAAGCCCACAGCTCAACTGTGGAACTGCCATTGATACTGGAAGTCTTGAGTTTGGTTGAAGTTGGCGGAATACGTC
ATGTAGCGGTGAAATGCATAGATATGACGTAGAACACCGATTGCGAAGGCAGCTGACTAAGTCAATACTGACGCTGAGGG
ACGAAAGCGTGGGGAGCGAACA
>ASV256
TGGGGAATATTGCACAATGGGCGCAAGCCTGATGCAGCCATGCCGCGTGTGTGAAGAAGGCCTTCGGGTTGTAAAGCACT
TTCAGTTGTGAGGAAGGCCTATTGGTTAATACCCACTAGGATTGACGTTAGCAACAGAAGAAGCACCGGCTAACTCCGTG
CCAGCAGCCGCGGTAATACGGAGGGTGCAAGCGTTAATCGGAATTACTGGGCGTAAAGCGCACGTAGGTGGATAGATAAG
CTGGGTGTGAAAAACCGGGGCTCAACCTCGGCCGTGCATTCAGAACTGTCTGTCTAGAGTAAGGGAGAGGGGGGTAGAAT
TCCAGGTGTAGCGGTGAAATGCGTAGAGATCTGGAGGAATACCGGTGGCGAAGGCGGCCCCCTGGCCCATTACTGACACT
GAGGTGCGAAAGCGTGGGTAGCGAACA
>ASV257
TGGGGAATCTTGCACAATGGGGGAAACCCTGATGCAGCGATGCCGCGTGAGTGAAGAAGGCCCTTGGGTTGTAAAACTCT
TTCGTCGAGGAAGAAAATGACTGTACTCGAATAAGAAGGTCCGGCTAACTTCGTGCCAGCAGCCGCGGTAATACGAAGGG
ACCTAGCGTAGTTCGGAATTACTGGGCTTAAAGAGTTCGTAGGTGGTTAAAAAAGTTGATGGTGAAATCCCAAGGCTCAA
CCTTGGAACTGCCATCAAAACTTTTTAGCTAGAGTATGATAGAGGAAAGCGGAATTTCTAGTGTAGAGGTGAAATTCGTA
GATATTAGAAAGAACACCAAAAGCGAAGGCAGCTTTCTGGATCATTACTGACACTGAGGAACGAAAGCATGGGTAGCGAA
GA
>ASV258
TGAGGAATATTGGACAATGGGCGGAAGCCTGATCCAGCCATGCCGCGTGCAGGAAGACTGCCCTATGGGTTGTAAACTGC
TTTTGTACGGGAAGAAACCCACCTACGTGTAGGTGGCTGACGGTACCGTAAGAATAAGCATCGGCTAACTCCGTGCCAGC
AGCCGCGGTAATACGGAGGATGCAAGCGTTATCCGGAATCATTGGGTTTAAAGGGTCCGTAGGTGGATCGGTCAGTCAGA
GGTGAAATCCTGCAGCTCAACTGTAGAACTGCCTTTGATACTGCCGGTCTTGAATTATCGTGAAGTGGTTAGAATATGTA
GTGTAGCGGTGAAATGCATAGATATTACATAGAATACCGATTGCGAAGGCAGATCACTAACGATACATTGACACTGATGG
ACGAAAGCGTGGGGAGCGAACG
>ASV259
TGGGGAATATTGGGCAATGGGCGCAAGCCTGACCCAGCAATACCGCGTGTGTGAAGAAGGCCTGAGGGTTGTAAAGCACT
TTCAGTGGGGAGGAAAGGTTGATGGTTAATACCCATTAGCTGTGACGTTACCCACAGAAGAAGCACCGGCTAACTCCGTG
CCAGCAGCCGCGGTAATACGGAGGGTGCAAGCGTTAATCGGAATTACTGGGCGTAAAGCGCGCGTAGGCGGTTATATAAG
TCAGTCGTGAAATCCCTGGGCTTAACCTGGGCACTGCGATTGAAACTGTATAACTAGAGTATGGTAGAGGTGAGTGGAAT
TTCCGGTGTAGCGGTGAAATGCGTAGATATCGGAAGGAACATCAGTGGCGAAGGCGACTCACTGGACCAATACTGACGCT
GAGGTGCGAAAGCGTGGGTAGCGAACA
>ASV260
TGGGGAATCTTAGACAATGGGGGAAACCCTGATCTAGCCATGCCGCGTGAGTGACGAAGGCCCTAGGGTCGTAAAGCTCT
TTCAGCTGTGAAGATAATGACGGTAGCAGCAGAAGAAACCCCGGCTAACTCCGTGCCAGCAGCCGCGGTAATACGGAGGG
GGTTAGCGTTGTTCGGAATTACTGGGCGTAAAGCGCGCGTAGGCGGACTATTAAGTCAGGGGTGAAATCCCGGGGCTCAA
CCCCGGAACTGCCCTTGATACTGGTAGTCTTGAGTTCGAGAGAGGTGAGTGGAATTCCGAGTGTAGAGGTGAAATTCGTA
GATATTCGGAGGAACACCAGTGGCGAAGGCGGCTCACTGGCTCGATACTGACGCTGAGGTGCGAAAGCGTGGGGAGCAAA
CA
>ASV261
TGGGGAATATTGCACAATGGGCGCAAGCCTGATGCAGCCATGCCGCGTGTGTGAAGAAGGCCCTAGGGTTGTAAAGCACT
TTCAGCAGTGAGGAAAGGTTAGTAGTTAATACCTGCTAGCTGTGACGTTAACTGCAGAAGAAGCACCGGCTAACTCCGTG
CCAGCAGCCGCGGTAATACGGAGGGTGCGAGCGTTAATCGGAATTACTGGGCGTAAAGCGCGCGTAGGTGGATTGGTCAG
TCAGATGTGAAAGCCCAGGGCTCAACCTTGGAACTGCATCTGATACTGCTAATCTAGAATACGGTAGAGGGTAGTGGAAT
TTCCTGTGTAGCGGTGAAATGCGTAGATATAGGAAGGAACACCAGTGGCGAAGGCGACTACCTGGACCGATATTGACACT
GAGGTGCGAAAGCGTGGGGAGCAAACA
>ASV262
TGGGGAATTTTCCGCAATGGGCGAAAGCCTGACGGAGCAATACCGCGTGGAGGATGAAGGCCTTTGGGTTGTAATCTCCT
TTTCTCAAGGAAGAAACTATGACGGTATTTGAGGAATAAGCACCGGCTAACTCCGTGCCAGCAGCCGCGGTAATACGGAG
GGTGCAAGCGTTATCCGGAATTATTGGGCGTAAAGCGTCTGTAGGTGGCTTAGTAAGTCTACTGTTAAATACTAGGGCTT
AACTCTGGAACGGCAGTGGAAACTACTAGGCTTGAGTACGGTAGAAGTAAAGGGAATTCCCAGTGTAGCGGTGAAATGCG
TAGATATTGGGAAGAACACCAACGGCGAAAGCACTTTACTAGGCCGACACTGACACTAAGAGACGAAAGCTAGGGTAGCG
AACG
>ASV263
TGGGGAATATTGCACAATGGGCGCAAGCCTGATGCAGCAACGCCGCGTGAGGGATGAAGGCCTTCGGGTTGTAAACCTCT
TTTAGCAGGGAAGAAGCGAAAGTGACGGTACCTGCAGAAAAAGCACCGGCTAACTACGTGCCAGCAGCCGCGGTAATACG
TAGGGTGCAAGCGTTGTCCGGAATTATTGGGCGTAAAGAGCTCGTAGGCGGTTTGTCGCGTCTGCTGTGAAAATCCGAGG
CTCAACCTCGGACCTGCAGTGGGTACGGGCAAACTAGAGTGCGGTAGGGGAGATTGGAATTCCTGGTGTAGCGGTGGAAT
GCGCAGATATCAGGAGGAACACCAATGGCGAAGGCAGATCTCTGGGCCGTAACTGACGCTGAGGAGCGAAAGCGTGGGGA
GCGAACA
>ASV264
TAGGGAATTTTGCGCAATGGGCGAAAGCCTGACGCAGCAATGCCGCGTGAGTGAAGAAGGCCCTCGGGTCGTAAAGCTCT
TTATCTTCGGGAAGATGATGACGGTACCGAAGGAAGAAGCACCGGCTAACTACGTGCCAGCAGCCGCGGTAATACGTAGG
GTGCAAGCGTTGTTCGGAATCACTGGGCGTAAAGGGCGTGTAGGCGGAACGATTAGCGAGGGGTGAAATCCCGGGGCTCA
ACCCCGGAACTGCTCTTCGAACTGTCGATCTAGAGAAGGTCAGGGGCCGGCGGAATTCCTGGTGTAGAGGTGAAATTCGT
AGAGATCAGGAGGAACATCGGAGGCGAAGGCGGCCGGCTGGGGCCATTCTGACGCTGAGGCGCGAAAGCGTGGGGAGCAA
ACA
>ASV265
TCGAGAATTTTTCACAATGGGGGAAACCCTGATGGAGCGACGCCGCGTGGAGGATGAAGGTTTTCGGATTGTAAACTCCT
GTCATTAGAGAACAAGGCACACGGTTTAACTGGCCGTGTGTTGATAGTATCTGAAGAGGAAGAGACGGCTAACTCTGTGC
CAGCAGCCGCGGTAATACAGAGGTCTCAAGCGTTGTTCGGATTCATTGGGCGTAAAGGGTGCGTAGGTGGCGATGCAAGT
CGGGTGTGAAATCTCCAAGCTTAACTTGGAAACTGCACTCGATACTGCGTTGCTAGAGGACTGTAGAGGGCATTGGAATT
CACGGTGTAGCAGTGATATGCGTAGATATCGTGAGGAAGACCAGTGGCGAAGGCGAATGCCTGGGCAGTTCCTGACACTG
AGGCACGAAGGCCAGGGGAGCGAACG
>ASV266
TCGAGAATCTTCCGCAATGCACGAAAGTGTGACGGAGCGACGCCGCGTGATCGATGAAGTACTTCGGTATGTAAAGGTCT
TTTATACGTGAAGAAATTATTGACATTAGCGTATGAATAAGGGGCTCCTAACCACGTGCCAGCAGGAGCGGTAATACGTG
GGCCCCGAGCGTTATCCGGAATCACTGGGCGTAAAGGGTGCGTAGGTGGCATATCTAGTCGGAGGTCAAAGACCCATGCT
CAACATGGGGAAGGCCTCCGAAACGGGTAAGCTAGAGTATGTGAGAGGTATACGGAACTCAAGGTGTAGGGGTGAAATCC
GTTGATATCTTGGGGAACACCAAATGCGAAGGCAGTATACTGGCACATCACTGACACTGAGGCACGAAACCCTGGGTAGC
GAATG
>ASV267
TGAGGAATATTGCACAATGGGGGAAACCCTGATGCAGCAACGCCGCGTGAAGGAAGAAGGCTTTCGAGTTGTAAACTTCT
TTTCTGGGGGAAGAGGAAGGACGGTACCCCAGGAATAAGACACGGCTAACTACGTGCCAGCAGCCGCGGTAATACGTAGG
TGTCGAGCGTTATCCGGAATTACTGGGCGTAAAGGGCACGCAGGCGGCTTTTCAAGTCTGACGTGAAAGCTCCCGGCTTA
ACCGGGAGAGGCCGTTGGAAACTGAGAAGCTTGAGGCAATGAGAGGGGTGCGGAATTCCCGGTGTAGTGGTGGAATGCGT
AGATATCGGGAAGAACACCAGTGGCGAAAGCGGCATCCTGGCATTGGCCTGACGCTCATGTGCGAAAGCGTGGGTAGCGA
ACG
>ASV268
TGGGGAATATTGCACAATGGGCGCAAGCCTGATGCAGCCATGCCGCGTGTGTGAAGAAGGCCTTCGGGTTGTAAAGCACT
TTCAGTCGTGAGGAAGGTGGTAGTGTTAATAGCACTATCATTTGACGTTAGCGACAGAAGAAGCACCGGCTAACTCCGTG
CCAGCAGCCGCGGTAATACGGAGGGTGCGAGCGTTAATCGGAATTACTGGGCGTAAAGCGCATGCAGGTGGTTTGTTAAG
TCAGATGTGAAAGCCCGGGGCTCAACCTCGGAATAGCATTTGAAACTGGCAAGCTAGAGTACTGTAGAGGGGGGTAGAAT
TTCAGGTGTAGCGGTGAAATGCGTAGAGATCTGAAGGAATACCGGTGGCGAAGGCGGCCCCCTGGACAGATACTGACACT
CAGATGCGAAAGCGTGGGGAGCAAACA
>ASV269
TGGGGAATTTTCCGCAATGGGCGAAAGCCTGACGGAGCAATACCGCGTGAGGGACGACGATCTTTGGATTGTAAACCTCT
TTTATTGGAGAAGAAGTTCTGACGGTATCCAATGAATAAGCATCGGCTAACTCCGTGCCAGCAGCCGCGGTAATACGGGG
GATGCAAGCGTTATCCGGAATTATTGGGCGTAAAGCGTTTGTAGGTGGCTTTTTAAGTCTGTTGTTAAATATTGAGGCTC
AACCTTGATTCAGCAACAGATACTGATTAGCTAGAGTGTAACAAAGGTAGAAGGAATTCCCAGTGTAGCGGTGAAATGCG
TAGATATTGGGAAGAACACCAGTGGCGAAAGCGTTCTGCTAGGTTATTACTGACACTGAGAAACGAAAGCTAGGGTAGCG
AATG
>ASV270
TGGGGAATATTGGACAATGGGCGCAAGCCTGATCCAGCCATGCCGCGTGTGTGAAGAAGGCCTTCGGGTTGTAAAGCACT
TTTGTACGGGAAGAAAAGCGCCGGCTTAATACGTGGGCGTCATGACGGTACCGTAAGAATAAGCACCGGCTAACTTCGTG
CCAGCAGCCGCGGTAATACGAAGGGTGCAAGCGTTACTCGGAATTACTGGGCGTAAAGCGTGCGTAGGTGGTTTGTTAAG
TCTGATGTGAAAGCCCTGGGCTCAACCTGGGAACTGCATTGGATACTGGCTGACTAGAGTGCGGTAGAGGGTAGCGGAAT
TCCCGGTGTAGCAGTGAAATGCGTAGATATCGGGAGGAACATCCGTGGCGAAGGCGGCTACCTGGACCAGCACTGACACT
GAGGCACGAAAGCGTGGGGAGCAAACA
>ASV271
TGGGGAATTTTCCGCAATGGGCGAAAGCCTGACGGAGCAATACCGCGTGAGGGAGGAAGGTCTTTGGATTGTAAACCTCT
TTTATTAGGGAAGAAGAAAGTGACGGTACCTAATGAATAAGCATCGGCTAACTCCGTGCCAGCAGCCGCGGTAATACGGA
GGATGCGAGCGTTATCCGGAATTATTGGGCGTAAAGAGTCCGTAGGTGGTTTAGCAAGTCTGCCGTTAAAGAATGGAGCT
TAACTCCATAGGGGCGGTGGAAACTGCGAGACTAGAGTACAGTAGGGGTAGCAGGAATTCCCAGTGTAGCGGTGAAATGC
GTAGATATTGGGAAGAACATCGGTGGCGAAAGCGTGCTACTGGGCTGAAACTGACACTGAGGGACGAAAGCTAGGGTAGC
GAAAG
>ASV272
TAAGGAATATTGGACAATGGGCGGAAGCCTGATCCAGCCATCCCGCGTGCAGGAAGACAGCCCTATGGGTTTTAAACTGC
TTTTGGAAGGGAAGAAACGCCTATATTTATATGGGTTTGACGGTACCTTCAGAATAAGCACCGGCTAACTCCGTGCCAGC
AGCCGCGGTAATACGGAGGGTGCGAGCGTTATCCGGAATTACTGGGTTTAAAGGGTGCGTAGGCGGATCTTTAAGTCAGA
GGTGAAAGCTTTCAGCTTAACTGAGAAATTGCCTTTGATACTGGAGGTCTTGAAATATGGTGAGGTTAGCAGAATGTGGC
ATGTAGCGGTGAAATGCATAGATATGCCATAGAATACCAATTGCGAAGGCAGCTAACTGGTCATTATTTGACGCTGAGGC
ACGAAAGCGTGGGGAGCGAACA
>ASV273
TCGAGAATCTTCGGCAATGGGCGAAAGCCTGACCGAGCGATGCCGCGTGCGGGATGAAGGCCCTCGGGTTGTAAACCGCT
GTCAACGAGGAGGAAGTGCAAGAGGGTTCTCCCTCTTGTTTGACCTATTCGAGAAGGAAGTACGGGCTAAGTTCGTGCCA
GCAGCCGCGGTAAGACGAACCGTACAAACGTTATTCGGAATTATTGGGCTTAAAGGGTGCGTAGGCTGCGCAGAAAGTTG
GGTGTGAAAGCCCTCGGCTCAACCGAGGAACTGCGCCCAAAACTACTGTGCTCGAGGGAGACAGAGGTGAGCGGAACTCA
AGGTGGAGCGGTGAAATGCGTTGATATCTTGAGGAACACCGGTGGCGAAAGCGGCTCACTGGGTCTCTTCTGACGCTGAG
GCACGAAAGCCAAGGTAGCAAACG
>ASV274
TGGGGAATCTTAGACAATGGGGGAAACCCTGATCTAGCCATGCCGCGTGATCGATGAAGGCCCTAGGGTTGTAAAGATCT
TTCAGTTGGGAAGATAATGACTGTACCAACAGAAGAAGCCCCGGCTAACTCCGTGCCAGCAGCCGCGGTAATACGGAGGG
GGCTAGCGTTATTCGGAATTACTGGGCGTAAAGCGCACGTAGGCGGATCAGAAAGTCAGAGGTGAAATCCCAGGGCTCAA
CCTTGGAACTGCCTTTGAAACTCCTGATCTTGAGTTCGAGAGAGGTGAGTGGAATTCCGAGTGTAGAGGTGAAATTCGTA
GATATTCGGAGGAACACCAGTGGCGAAGGCGGCTCACTGGCTCGATACTGACGCTGAGGTGCGAAAGCGTGGGGAGCAAA
CA
>ASV275
TAAGGAATATTGGACAATGGAGGCAACTCTGATCCAGCCATCCCGCGTGCAGGATGAATGCCCTTTGGGTTGTAAACTGC
TTTTACTAGGGAAGAAAGGTGATCATTTATGATTATTTGACGGTACCTAAAGAATAAGCACCGGCTAACTCCGTGCCAGC
AGCCGCGGTAATACGGAGGGTGCAAGCGTTATCCGGATTTACTGGGTTTAAAGGGTGCGTAGGCGGCTTATTAAGTCATA
GGTGAAAGGCATCGGCTTAACCGATGGATTGCCTGTGATACTGGTGAGCTTGAATTGGGTTGAGGTTGGCGGAATGTGAC
ATGTAGCGGTGAAATGCATAGATATGTCATAGAACATCGATTGCGAAGGCAGCTGACTGGACCTTGATTGACGCTGAGGC
ACGAAAGCGTGGGTAGCGAACA
>ASV276
TGGGGAATATTGCACAATGGGCGCAAGCCTGATGCAGCCATGCCGCGTGTGTGAAGAAGGCCTTCGGGTTGTAAAGCACT
TTCAGTTGTGAGGAAAGGGTAGTAGTTAATACCTGCTATCTGTGACGTTAACAACAGAAGAAGCACCGGCTAACTCCGTG
CCAGCAGCCGCGGTAATACGGAGGGTGCAAGCGTTAATCGGAATTACTGGGCGTAAAGCGCACGTAGGTGGATAGATAAG
CTGGGTGTGAAAAACCGGGGCTCAACCTCGGCCGTGCATTCAGAACTGTCTGTCTAGAGTAAGGGAGAGGGGGGTAGAAT
TCCAGGTGTAGCGGTGAAATGCGTAGAGATCTGGAGGAATACCGGTGGCGAAGGCGGCCCCCTGGCCCATTACTGACACT
GAGGTGCGAAAGCGTGGGTAGCGAACA
>ASV277
TCGAGAATCTTCGGCAATGGGCGAAAGCCTGACCGAGCGACGCCGCGTGCGGGATGAAGGCCTTTGGGTTGTAAACCGCT
GTCGTAGGGGAGGAAGTGCAAGGGGGTTCTCCCTCTTGTTTGACCTATCCTAGGAGGAAGTACGGGCTAAGTTCGTGCCA
GCAGCCGCGGTAAGACGAACCGTACAAACGTTACTCGGAATTACTGGGCTTAAAGGGTGCGTAGGCTGCGCGGAAAGTTG
GGTGTGAAAGCCCTCGGCTCAACCGAGGAATTGCATCCAAAACTGTCGTGCTCGAGGGAGACAGAGGTGAGCGGAACTCA
GGGTGGAGCGGTGAAATGCGTTGATATCCTGAGGAACACCGGTGGCGAAAGCGGCTCACTGGGTCTCTTCTGACGCTGAG
GCACGAAAGCCAAGGTAGCAAACG
>ASV278
TCGAGAATCTTCGGCAATGGGCGAAAGCCTGACCGAGCGACGCCGCGTGCGGGATGAAGGCCTTTGGGTTGTAAACCGCT
GTCGTAGGGGAGGAAATGCAAGGGGGTTCTCCCTCTTGTTTGACCTATCCTAGGAGGAAGTACGGGCTAAGTTCGTGCCA
GCAGCCGCGGTAAGACGAACCGTACAAACGTTACTCGGAATTACTGGGCTTAAAGGGTGCGTAGGCTGCGCGGAAAGTTG
GGTGTGAAAGCCCTCGGCTCAACCGAGGAATTGCATCCAAAACTGTCGTGCTCGAGGGAGACAGAGGTGAGCGGAACTCA
GGGTGGAGCGGTGAAATGCGTTGATATCCTGAGGAACACCGGTGGCGAAAGCGGCTCACTGGGTCTCTTCTGACGCTGAG
GCACGAAAGCCAAGGTAGCAAACG
>ASV279
TGAGGAATATTGGTCAATGGACGCAAGTCTGAACCAGCCATGCCGCGTGCAGGAAGACTGCCCTATGGGTTGTAAACTGC
TTTTAAACGGGAAGAAACCCTCGCTCGTGAGCGGGGCTGACGGTACCGTAAGAATAAGGATCGGCTAACTCCGTGCCAGC
AGCCGCGGTAATACGGAGGATCCGAGCGTTATCCGGAATCATTGGGTTTAAAGGGTCCGTAGGCGGCTGTATAAGTCAGT
GGTGAAATCTGTTAGCTCAACTAACAAATTGCCATTGATACTGTATAGCTTGAATAATTGTGAAGTAGCTAGAATATGTA
GTGTAGCGGTGAAATGCTTAGATATTACATGGAATACCAATTGCGAAGGCAGGTTACTAACAATTCATTGACGCTGATGG
ACGAAAGCGTGGGGAGCGAACA
>ASV280
TGAGGAATATTGCGCAATGGACGAAAGTCTGACGCAGCCATGCCGCGTGAAGGATGACGGCGCTACGCGTTGTAAACTTC
TTTTATATGCCAAGAAACCTTCGGACGTGTCCGAAGCTGACGGTAGCATATGAATAAGCACCGGCTAACTCCGTGCCAGC
AGCCGCGGTAATACGGAGGGTGCAAGCGTTATCCGGATTTATTGGGTTTAAAGGGTCCGTAGGCGGGTCATTAAGTCAGT
GGTGAAAGCCGGCAGCTCAACTGTCGAACTGCCATTGATACTGGTGACCTTGAATATGGTTGAAGTTGGCGGAATAGGTC
ATGTAGCGGTGAAATGCTTAGATATGACCTAGAACACCGATTGCGAAGGCAGCCAACTAAGCCATCATTGACGCTGAGGG
ACGAAAGCGTGGGGAGCGAACA
>ASV281
TCGAGAATCTTTGGCAATGGGCGAAAGCCTGACCAAGCGATGCCGCGTGCGGGATGAAGGCCTTCGGGTTGTAAACCGCT
GTCAGAGGGGATGAAACTTCGGTTGACAGAGCCTCAGAGGAAGCACGGGCTAAGTACGTGCCAGCAGCCGCGGTAACACG
TACTGTGCGAACGTTATTCGGAATCACTGGGCTTAAAGGGTGCGTAGGCGGCTTATCAAGTCAGGTGTGAAATCCCACGG
CTCAACCGTGGAACTGCGCTTGAAACTGGTTAGCTTGAGTAAGACAGGGGTGTTTGGAACTTCTAGTGGAGCGGTGAAAT
GTGTTGATATTAGAAGGAACACCGGTGGCGAAAGCGGAACACTGGGTCTTAACTGACGCTGAGGCACGAAAGCCAGGGGA
GCGAACG
>ASV282
TCGAGAATCTTCGGCAATGGGCGAAAGCCTGACCGAGCGACGCCGCGTGCGGGATGAAGGCCCTTGGGTTGTAAACCGCT
GTCGTAGGGGAGGAAATGCAAGGGGGTTCTCCCTCTTGTTTGACCTATCCTAGGAGGAAGTACGGGCTAAGTTCGTGCCA
GCAGCCGCGGTAAGACGAACCGTACAAACGTTACTCGGAATTACTGGGCTTAAAGGGTGCGTAGGCTGCGCGAAAAGTTG
GGTGTGAAAGCCCTCGGCTCAACCGAGGAATTGCATCCAAAACTGTCGTGCTCGAGGGAGACAGAGGTGAGCGGAACTCA
GGGTGGAGCGGTGAAATGCGTTGATATCCTGAGGAACACCGGTGGCGAAAGCGGCTCACTGGGTCTCTTCTGACGCTGAG
GCACGAAAGCCAAGGTAGCAAACG
>ASV283
TGGGGAATCTTAGACAATGGGGGAAACCCTGATCTAGCCATGCCGCGTGAGCGATGAAGGCCTTAGGGTTGTAAAGCTCT
TTCGCCAGGGATGATAATGACAGTACCTGGTAAAGAAGCCCCGGCTAACTCCGTGCCAGCAGCCGCGGTAATACGGAGGG
GGCTAGCGTTGTTCGGAATTACTGGGCGTAAAGCGCGCGTAGGCGGGCTGTTAAGTCGGGGGTGAAATCCCGGGGCTCAA
CCCCGGAACTGCCTCCGATACTGGCAGCCTCGAGGTCGAGAGAGGTGAGTGGAATTCCGAGTGTAGAGGTGAAATTCGTA
GATATTCGGAGGAACACCAGTGGCGAAGGCGGCTCACTGGCTCGATACTGACGCTGAGGTGCGAAAGTGTGGGGAGCAAA
CA
>ASV284
TGGGGAATCTTCGGCAATGGGCGCAAGCCTGACCGAGCCATGCCGCGTGAGCGATGAAGGCCTTAGGGTTGTAAAGCTCT
TTCGCCAGGGATGATAATGACAGTACCTGGTAAAGAAACCCCGGCTAACTCCGTGCCAGCAGCCGCGGTAATACGGAGGG
GGTTAGCGTTGTTCGGAATTACTGGGCGTAAAGCGCGCGTAGGCGGATTGGAAAGTTAGAGGTGAAATCCCAGGGCTCAA
CCCTGGAACTGCCTTTAAAACTCCCAGTCTTGAGTTCGAGAGAGGTGAGTGGAATTCCGAGTGTAGAGGTGAAATTCGTA
GATATTCGGAGGAACACCAGTGGCGAAGGCGGCTCACTGGCTCGATACTGACGCTGAGGTGCGAAAGCGTGGGGAGCAAA
CA
>ASV285
GCGAGAATTCTCTACAATGCACGAAAGTGTGATAGGGGGAGTCGAAGTGCTCATGGCAACATGGGCTTTTTACAAAGGTA
AATACTTTGTAGAATAAGTGGTGGGCAAGACTGGTGCCAGCAGCCGCGGTTATACCAGCGCCACTAGTGGCAATCGTGAT
TATTGGGCCTAAAGCGTCCGTAGCTGGTTGAGTAAATCTTTTGTGAAATTGATGGACTTAATTCATCAACGTGCATAAGA
CACTACTCAGCTAGGGACCGGGAGGAGCTAGAAGTATTGCGTGGGGAGCGGTAAAATGTGATAATCCTCGCAAGACTACC
TGTGGCGAAAGCGTCTAGCCAGAACGGATCCGACAGTGAGGGACGAAAGCCAGGGGAGCGAACC
>ASV286
TGGGGAATCTTAGACAATGGGCGCAAGCCTGATCTAGCCATGCCGCGTGAGTGACGAAGGCCCTAGGGTCGTAAAGCTCT
TTCACCAGGGATGATAATGACAGTACCTGGAGAAGAAACCCCGGCTAACTCCGTGCCAGCAGCCGCGGTAATACGGAGGG
GGTTAGCGTTGTTCGGAATTACTGGGCGTAAAGCGCGCGTAGGCGGGCTGTTAAGTCGGGGGTGAAATCCCGGGGCTCAA
CCCCGGAACTGCCCTCGATACTGGCAGCCTAGAGTTCGAGAGAGGTGAGTGGAATTCCGAGTGTAGAGGTGAAATTCGTA
GATATTCGGAGGAACACCAGTGGCGAAGGCGGCTCACTGGCTCGATACTGACGCTGAGGTGCGAAAGCGTGGGGAGCAAA
CA
>ASV287
TGAGGAATTTTGGTCAATGGGGGAAACCCTGAACCAGCGACGCCGTGTGTGGGATGAATGGGTTATGCCCTGTAAACCAC
TGTCGGATAGGAAAAAAAGAATCTTCGGGGTTCTGGGATTGTACTATCAAAGGAAGGACCGGCTAACTACGTGCCAGCAG
CCGCGGTAATACGTAGGGTCCGAGCGTTGTCCGGAATTACTGGGTATAAAGGGTGCGCAGGCGGGCTTTTGCGTCGGGGG
TTAAAGACCAGAGCTTAACTCTGGGAATGCCTCCGAAACGGGAAGTCTTGAGTATGAGAGAGGTAGGTAGAATTCCTGGT
GTAGCGGTGAAATGCGTAGATATCAGGAGGAATACCAGTGGCGAAGGCGGCCTACTGGCTCATTACTGACGCTCAGGCAC
GAAAGCGTGGGGAGCAAACA
>ASV288
TAAGGAATATTGGACAATGGTCGCAAGACTGATCCAGCCATCCCGCGTGCAGGATGACTGCCCTATGGGTTGTAAACTGC
TTTTATATGGGAAGAATAGCATAGATTTATCTGTGTATGACGGTACCATATGAATAAGCACCGGCTAACTCCGTGCCAGC
AGCCGCGGTAATACGGAGGGTGCAAGCGTTATCCGGAATCACTGGGTTTAAAGGGTGCGTAGGTGGCCCGATAAGTCAGA
GGTGAAAGCCCGTCGCTTAACGATGGAATTGCCTTTGATACTGTTGGGCTTGAAATAGGTTGAGGTAGGCGGAATGTGAC
ATGTAGCGGTGAAATGCATAGATATGTCATAGAACACCGATTGCGAAGGCAGCTTACTGGACCTTATTTGACGCTGAGGC
ACGAAAGCGTGGGGATCAAACA
>ASV289
TCGAGAATCTTCGGCAATGGGCGAAAGCCTGACCGAGCGACGCCGCGTGCGGGATGAAGGCCCTCGGGTTGTAAACCGCT
GTCGTTGGGGAGGAAATGCACGGGGGCTATCCCTCATGTTTGACCTATCCAAGGAGGAAGTACGGGCTAAGTTCGTGCCA
GCAGCCGCGGTAAGACGAACCGTACGAACGTTATTCGGAATTACTGGGCTTAAAGGGTGCGTAGGCTGCGCGGAAAGTTG
GGTGTGAAAGCCCTCAGCTCAACTGAGGAATTGCATCCAAAACTGCCGTGCTCGAGGGAGACAGAGGTGAGCGGAACTCA
AGGTGGAGCGGTGAAATGCGTTGATATCTTGAGGAACACCGGTGGCGAAAGCGGCTCACTGGGTCTCTTCTGACGCTGAG
GCACGAAAGCTAAGGTAGCAAACG
>ASV290
TGAGGAATATTGGACAATGGGCGCGAGCCTGATCCAGCCATGCCGCGTGCAGGAAGACTGCCCTATGGGTTGTAAACTGC
TTTTATACGGGAAGAAACCCACCTACGTGTAGGTGGCTGACGGTACCGTAAGAATAAGCATCGGCTAACTCCGTGCCAGC
AGCCGCGGTAATACGGAGGATGCAAGCGTTATCCGGAATCATTGGGTTTAAAGGGTCCGTAGGTGGACAATTAAGTCAGA
GGTGAAATCCTGCAGCTCAACTGTAGAATTGCCTTTGATACTGGTTGTCTTGAATTATTGTGAAGTGGTTAGAATATGTA
GTGTAGCGGTGAAATGCATAGATATTACATAGAATACCAATTGCGAAGGCAGATCACTAACAATATATTGACACTGATGG
ACGAAAGCGTGGGGAGCGAACG
>ASV291
TAGGGAATCTTGCACAATGGGCGAAAGCCTGATGCAGCGACGCCGCGTGGGGGATGAAGGCCTTCGGGTTGTAAACCCCT
TTCAGTAGGGACGAAAATGACGGTACCTACAGAAGAAGATCCGGCCAACTACGTGCCAGCAGCCGCGGTAACACGTAGGG
ATCGAGCGTTGTCCGGAATTATTGGGCGTAAAGAGCTCGTAGGTGGTTCAGTAAGTCGGATGTGAAAACTCAGGGCTCAA
CCCGGAGACGCCATCCGATACTGCTGTGACTAGAATTCGGTAGAGGAGTGTGGAATTCCTGGTGTAGCGGTGAAATGCGC
AGATATCAGGAGGAACACCAACAGCGAAGGCAGCACTCTGGGCCGATATTGACACTGAGGAGCGAAAGCGTGGGGAGCAA
ACA
>ASV292
TGAGGAATATTGGACAATGGTCGAAAGACTGATCCAGCCATGCCGCGTGCAGGATGAATGCCCTATGGGTTGTAAACTGC
TTTTATACGGGAAGAAAAACACCTACGTGTAGGTGACTGACGGTACCGTAAGAATAAGGACCGGCTAACTCCGTGCCAGC
AGCCGCGGTAATACGGAGGGTCCAAGCGTTATCCGGAATCATTGGGTTTAAAGGGTCCGTAGGCGGGCTATTAAGTCAGA
GGTGAAAGTTTGCAGCTCAACTGTAAAATTGCCTTTGATACTGATAGTCTTGAATTGTAGTGAAGTGGTTAGAATATGTG
GTGTAGCGGTGAAATGCATAGATATCACATAGAATACCGATTGCGAAGGCAGATCACTAACTATATATTGACGCTGAGGG
ACGAAAGCGTGGGGAGCGAACG
>ASV293
TAAGGAATATTGGACAATGGAGGCAACTCTGATCCAGCCATCCCGCGTGCAGGATGAATGCCCTTTGGGTTGTAAACTGC
TTTTACTAGGGAAGAAAGGTATTCATTTATGATTATTTGACGGTACCTAAAGAATAAGCACCGGCTAACTCCGTGCCAGC
AGCCGCGGTAATACGGAGGGTGCAAGCGTTATCCGGATTTACTGGGTTTAAAGGGTGCGTAGGCGGCTTATTAAGTCATA
GGTGAAAGGCATCGGCTTAACCGATGGATTGCCTGTGATACTGGTGAGCTTGAATTGGGTTGAGGTTGGCGGAATGTGAC
ATGTAGCGGTGAAATGCATAGATATGTCATAGAACATCGATTGCGAAGGCAGCTGACTGGACCTTGATTGACGCTGAGGC
ACGAAAGCGTGGGTAGCGAACA
>ASV294
TTTCGAATCATTCACAATGGGCGAAAGCCTGATGGTGCGACGCCGCGTGAGGGATGAAGGTCTTCGGATTGTAAACCTCT
GTCACTAGGGAAGAAAAATCAGCCGTTAATAGCGTCTGATCTGACTTAACCTGGAGAGGAAGCAGTGGCTAACTCTGTGC
CAGCAGCCGCGGTAATACAGAGACTGCAAGCGTTATTCGGATTCACTGGGCGTAAAGGGTGCGCAGGCGGTTGCGTGTGT
TAGGTGTGAAAGCCCGAGGCTCAACCTCGGAATTGCGCCTGAAACTACGTGACTAGAGCATTGGAGAGGGTAGCGGAATT
CATGGTGTAGCAGTGAAATGCGTAGATATCATGAGGAACACCAGAGGCGAAGGCGGCTACCTGGACAATTGCTGACGCTC
AGGCACGAAAGCGTGGGGAGCAAAAG
>ASV295
TGGGGAATTTTCCGCAATGGGCGAAAGCCTGACGGAGCAATACCGCGTGAGGGATGAAGGCCTGTGGGTTGTAAACCTCT
TTTCTCAAGGAAGAAGTTCTGACGGTACTTGAGGAATAAGCATCGGCTAACTCTGTGCCAGCAGCCGCGGTAATACAGAG
GATGCAAGCGTTATCCGGAATCACTGGGCATAAAGCGTCTGTAGGTTGTTTAATAAGTCTGCTGTTAAAGACTAGGGCTT
AACCCTAGGAAAGCAGTGGAAACTGTTAGACTTGAGTATGGTAGAGGTACAGGGAATTCCTAGTGTAGCGGTGAAATGCG
TAGATATTAGGAAGAACACCAATGGCGAAAGCACTGTACTGGGCCACAACTGACACTGAGAGACGACAGCTAGGGGAGCA
AATG
>ASV296
TGGGGAATATTGCGCAATGGGCGAAAGCCTGACGCAGCCATGCCGCGTGTGTGAAGAAGGCCTTCGGGTTGTAAAGCACT
TTCAATTGGGAGGAAGGGTTTAACGTTAATAGCGTTGAATCTTGACGTTACCTTTAGAAGAAGCACCGGCTAACTCCGTG
CCAGCAGCCGCGGTAATACGGAGGGTGCGAGCGTTAATCGGAATTACTGGGCGTAAAGCGCGCGTAGGCGGTTTGTTAAG
TCGGATGTGAAATCCCCGGGCTCAACCTGGGAACTGCACCCGATACTGGCCGACTTGAGTGCGAGAGAGGGAGGTAGAAT
TCCATGTGTAGCGGTGAAATGCGTAGATATATGGAGGAATACCGGTGGCGAAGGCGGCCTCCTGGCTCGACACTGACGCT
GAGGTGCGAAAGCGTGGGTAGCAAACA
>ASV297
TCGAGAATCTTCCGCAATGGGCGAAAGCCTGACGGAGCGACGCCGCGTGCGGGATGAAGGCCCTTGGGTTGTAAACCGCT
GTCAGAGGGGATGAAATCATGGTAGGCAATCCTTCCATGTTGACAGAGCCTCAGAGGAAGCACGGGCTAAGTACGTGCCA
GCAGCCGCGGTAACACGTACTGTGCGAACGTTATTCGGAATCACTGGGCTTAAAGGGTATGTAGGCGGTTTATCAAGTCA
GGTGTGAAATGCCAGAGCTCAACTGTGGCACTGCGCTTGAAACTGATAGGCTAGAGTATTCCAGAGGTGTGCGGAACTGC
CAGTGGAGCGGTGAAATGCGTTGATATTGGCAGGAACACCAGAGGCGAAGGCGGCACACTGGGGGATAACTGACGCTGAG
ATACGAAAGCCAGGGTAGCGAACG
>ASV298
TGGGGAATTTTGCGCAATGGGCGAAAGCCTGACGCAGCAATGCCGCGTGAGTGAAGAAGGCCTTCGGGTCGTAAAGCTCT
TTATCTTTGGGAAGATGATGACGGTACCAAAGGAAGAAGCACCGGCTAACTACGTGCCAGCAGCCGCGGTAATACGTAGG
GTGCAAGCGTTGTTCGGAATCACTGGGCGTAAAGGGCGTGTAGGCGGAGTGATTAGCGAGGGGTGAAATCCCGGGGCTCA
ACCCCGGAACTGCTTTTCGAACTGTCACTCTAGAGAAGGTCAGGGGCCGGCGGAATTCCTGGTGTAGAGGTGAAATTCGT
AGATATCAGGAGGAACATCGGAGGCGAAGGCGGCCGGCTGGGGCCATTCTGACGCTGAGGCGCGAAAGCGTGGGGAGCAA
ACA
>ASV299
TAGGGAATTTTCCACAATGGACGAAAGTCTGATGGAGCAACGCCGCGTGCAGGATGAATGCCTTCGGGTTGTAAACTGCT
TTTATTTGTGATGAATATGACAGTAACAAATGAATAAGGGACGGCTAACTACGTGCCAGCAGCCGCGGTCATACGTAGGT
CCCAAGCGTTATCCGGAATTACTGGGCGTAAAGAGTTGCGTAGGCGGCTCGTTAAGCAAGGTGTGAAAGCGTACGGCTCA
ACCGTATAAACATACTTTGAACTGACAAGCTAGAGTGTATGAGAGGTCACTGGAATTCCTAGTGTAGGAGTGAAATCCGT
AGATATTAGGAGGAACACCGATGGCGTAGGCAGGTGACTGGCATACTACTGACGCTAAGGCACGAAAGCGTGGGGAGCGA
ACC
>ASV300
TGGGGAATCTTGCGCAATGGGCGAAAGCCTGACGCAGCCAACCCGCGTGGGTGATTGAAGGCCTTCGGGTTGTAAAGCCC
TGTCGAGAGGGAAGAAGTTCTGACGGTACCTCTCAAGAAAGCACCGGCTAACTCCGTGCCAGCAGCCGCGGTAATACGGA
GGGTGCAAGCGTTGCTCGGAATCACTGGGCGTAAAGCGTCCGCAGGCGGATGGTCAGGTCCGATGTGAAAGCCCGGGGCT
CAACCTCGGAACTGCATTGGAAACCGGCCATCTTGAGTACGGGAGAGGGAAGTGGAATTCCTGGTGTAGAGGTGAAATTC
GTAGATATCAGGAGGAACACCAGTGGCGAAAGCGACTTCCTGGCCCGATACTGACGCTCATGGACGAAAGCGTGGGTAGC
AAACA
>ASV301
TGAGGAATATTGGACAATGGGCGAAAGCCTGATCCAGCCATGCCGCGTGCAGGAAGACGGCCCTATGGGTTGTAAACTGC
TTTTGTACGGGAAGAAACACCTCCACGTGTGGAGACTTGACGGTACCGTAAGAATAAGCATCGGCTAACTCCGTGCCAGC
AGCCGCGGTAATACGGAGGATGCAAGCGTTATCCGGAATCATTGGGTTTAAAGGGTCCGTAGGCGGACAATTAAGTCAGA
GGTGAAAGTCTGCGGCTCAACCGTAGGACTGCCTTTGATACTGGTTGTCTTGAATCGTTGTGAAGTGGTTAGAATGAGCA
GTGTAGCGGTGAAATGCTTAGAGATTGCTCAGAATACCGATTGCGAAGGCAGATCACTAACAACGTATTGACGCTGAGGG
ACGAAAGCGTGGGGAGCGAACA
>ASV302
TGGGGAATTTTGGACAATGGGCGCAAGCCTGATCCAGCCATGCCGCGTGCGGGAAGAAGGCCTTCGGGTTGTAAACCGCT
TTTGTCAGGGAAGAAATCTTCTGGGCTAATACCTCGGGAGGATGACGGTACCTGAAGAATAAGCACCGGCTAACTACGTG
CCAGCAGCCGCGGTAATACGTAGGGTGCAAGCGTTAATCGGAATTACTGGGCGTAAAGCGTGCGCAGGCGGTTGTGCAAG
ACAGGTGTGAAATCCCCGGGCTTAACCTGGGAACTGCACTTGTGACTGCACGGCTGGAGTGCGGCAGAGGGGGATGGAAT
TCCGCGTGTAGCAGTGAAATGCGTAGATATGCGGAGGAACACCGATGGCGAAGGCAATCCCCTGGGCCTGCACTGACGCT
CATGCACGAAAGCGTGGGGAGCAAACA
>ASV303
TAGGGAATCTTGCACAATGGGCGAAAGCCTGATGCAGCGACGCCGCGTGGGGGATGAAGGCCCTAGGGTCGTAAACCCCT
TTCAGTAGGGAAGAAAATGACGGTACCTACAGAAGAAGCCCCGGCCAACTACGTGCCAGCAGCCGCGGTAAGACGTAGGG
GGCGAGCGTTGTCCGGATTTATTGGGCGTAAAGAGCTCGTAGGTGGTTGCGTAAGTCGGATGTGAAAACTCAGGGCTCAA
CTCTGAGACGCCATCCGATACTGCGCTGACTTGAGTTCGGTAGAGGAGTGTGGAATTTCTAGTGTAGCGGTGAAATGCGC
AGATATTAGAAGGAACACCTATTGCGAAGGCAGCACTCTGGGCCGACACTGACACTGAGGAGCGAAAGCATGGGTAGCAA
ACA
>ASV304
TGGGGAATATTGGACAATGGGCGCAAGCCTGATCCAGCCATGCCGCGTGTGTGAAGAAGGCTCTAGGGTTGTAAAGCACT
TTCAGTAGGGAGGAAGGCCAGAGGCTTAATAAGTCTTTGGATTGACGTTACCTACAGAAGCAGCACCGGCTAACTCCGTG
CCAGCAGCCGCGGTAATACGGAGGGTGCAAGCGTTAATCGGAATTACTGGGCGTAAAGCGCGCGTAGGCGGTTTGTTAAG
TGTGATGTGAAAGCCCAGGGCTCAACCTTGGAACTGCATCACATACTGGCAGGCTAGAGTACGGTAGAGGGGGGTAGAAT
TCCACGTGTAGCGGTGAAATGCGTAGAGATGTGGAGGAATACCAGTGGCGAAGGCGGCCCCCTGGATCGATACTGACGCT
GAGGTGCGAAAGCGTGGGGAGCAAACA
>ASV305
TGGGGAATCTTAGACAATGGGGGCAACCCTGATCTAGCCATGCCGCGTGAGTGATGAAGGCCTTAGGGTCGTAAAGCTCT
TTCGCCTGTGAAGATAATGACGGTAGCAGGTAAAGAAACCCCGGCTAACTCCGTGCCAGCAGCCGCGGTAATACGGAGGG
GGTTAGCGTTGTTCGGAATTACTGGGCGTAAAGCGCGCGTAGGCGGACTATTAAGTCAGGGGTGAAATCCCGGGGCTCAA
CCCCGGAACTGCCTTTGATACTGGTAGTCTTGAGTTCGAGAGAGGTGAGTGGAATTCCGAGTGTAGAGGTGAAATTCGTA
GATATTCGGAGGAACACCAGTGGCGAAGGCGGCTCACTGGCTCGATACTGACGCTGAGGTGCGAAAGTGTGGGGAGCAAA
CA
>ASV306
GGAATATTGCACAATGGGCGAAAGCCTGATGCAGCGACACCGCGTGCGGGATGAAGGCCTTCGGGTTGTAAACCGCTTTC
AGGAGGGAAGAAACTGACGGTACCTCCAGAAGAAGCTCCGGCCAACTACGTGCCAGCAGCCGCGGTAATACGTAGGGAGC
GAACGTTGTCCGGATTTATTGGGCGTAAAGGGCTCGTAGGCGGTTCAACAAGTCGGTCGTGAAAGCCCGGGGCTCAACCC
CGGGACGCCGGTCGAAACTGTTGTGACTTGAGTTCGGTAGAGGTGAGTGGAATTCTCGGTGTAGCGGTGGAATGCGCAGA
TATCGAGAGGAACACCCGTAGCGAAGGCGGCTCACTGGGCCGATACTGACGCTGAGGAGCGAAAGCGTGGGGAGCAAACA
>ASV307
TGGGGAATCTTAGACAATGGGGGAAACCCTGATCTAGCCATGCCGCGTGAGTGACGAAGGCCCTAGGGTCGTAAAGCTCT
TTCGCTGGGGAAGATAATGACGGTACCCAGTAAAGAAACCCCGGCTAACTCCGTGCCAGCAGCCGCGGTAATACGGAGGG
GGTTAGCGTTGTTCGGAATTACTGGGCGTAAAGCGCACGTAGGCGGGCTGTTAAGTCGGGGGTGAAATCCCGGGGCTCAA
CCCCGGAACTGCCTTCGATACTGGCAGCCTTGAGTTCGAGAGAGGTGAGTGGAATTCCGAGTGTAGAGGTGAAATTCGTA
GATATTCGGAGGAACACCAGTGGCGAAGGCGGCTCACTGGCTCGATACTGACGCTGAGGTGCGAAAGCGTGGGGAGCAAA
CA
>ASV308
TGAGGAATTTTGGACAATGGGGGAAACCCTGATCCAGCGACGCCGCGTGTGGGATGAAGGAGCTACGCTCTGTAAACCAC
TGTCAGCAGGGAAGAAATACCCCTTTTGGGGGTTGGGACTGTACCTGCAGAGGAAGGACCGGCTAACTACGTGCCAGCAG
CCGCGGTAATACGTAGGGTCCAAGCGTTGTCCGGAATTACTGGGTATAAAGGGTGCGCAGGCGGATTTGTGCGTCTGGGG
TTAAAGACCACGGCTTAACTGTGGGAGTGCCCTAGATACGGCAAATCTTGAGTGTGAGAGAGGAAGATGGAATTCCTGGT
GTAGCGGTGAAATGCGTAGATATCAGGAGGAACACCGGTGGCGAAGGCGGTCTTCTGGCTCATCACTGACGCTTAGGCAC
GAAAGCGCGGGTAGCAAACA
>ASV309
TCGAGAATCTTCGGCAATGGGCGAAAGCCTGACCGAGCGACGCCGCGTGCGGGATGAAGGCCCTCGGGTTGTAAACCGCT
GTCAGTTGGGAGGAAATATCAGGGGGTTCTCCCCTTGGTTTGACCGATCTTCAGAGGAAGGACGGGCTAAGTTCGTGCCA
GCAGCCGCGGTAAGACGAACCGTCCAAACGTTATTCGGTATCACTGGGCTTAAAGCGTTCGTAGGCGGCCTAGAAGGTGA
GGTGTGAAAGCCCACGGCTCAACCGTGGAATTGCGCTTCAAACCACTAGGCTCGAGGGAGACAGGGGTGATGGGAACTGT
TGGTGGAGCGGTGAAATGCGTTGATATCAACAGGAACACCGGTGGCGAAAGCGCATCACTGGGTCTTTTCTGACGCTGAG
GAACGAAAGCTAGGGGAGCGAACG
>ASV310
TGGGGAATATTGCGCAATGGACGAAAGTCTGACGCAGCGACGCCGCGTGAGGGACGAAGGTCTTCGGATTGTAAACCTCT
TTCAGTAGGGACGAAGCGAAAGTGACGGTACCTAAAGAAGAAGCACCGGCTAACTATGTGCCAGCAGCCGCGGTAATACA
TAGGGTGCAAGCGTTGTCCGGATTTATTGGGCGTAAAGAGTTCGTAGGCGGTTTATCGCGTCGGGTGTGAAAACTCAGGG
CTTAACCCTGAGCCTGCACTCGATACGGGTTTACTTGAGGACGGCAGGGGAGACTGGAACTCCTGGTGTAGCGGTGGAAT
GCGCAGATATCAGGAAGAACACCAATGGCGAAGGCAGGTCTCTGGGCCGATTCTGACGCTGAGGAACGAAAGCGTGGGGA
GCAAACA
>ASV311
TGGGGAATCTTGGACAATGGGGGCAACCCTGATCCAGCCATGCCGCGTGAGTGATGAAGGCCTTAGGGTCGTAAAGCTCT
TTCGCCTGTGAAGATAATGACGGTAGCAGGTAAAGAAACCCCGGCTAACTCCGTGCCAGCAGCCGCGGTAATACGGAGGG
GGTTAGCGTTGTTCGGAATTACTGGGCGTAAAGCGCACGTAGGCGGATCGGAAAGTTGGGGGTGAAATCCCGGGGCTCAA
CCCCGGAACGGCCTCCAAAACTATCGGTCTAGAGTTCGAGAGAGGTGAGTGGAATTCCGAGTGTAGAGGTGAAATTCGTA
GATATTCGGAGGAACACCAGTGGCGAAGGCGGCTCACTGGCTCGATACTGACGCTGAGGTGCGAAAGTGTGGGGAGCAAA
CA
>ASV312
TAAGGAATATTGGACAATGGACGAAAGTCTGATCCAGCCATCCCGCGTGCAGGATGACTGCCCTATGGGTTGTAAACTGC
TTTTATGAGAGAAGAAACGCCTTAAATATTTAGGGTCTGACGGTACCTCATGAATAAGCACCGGCTAACTCCGTGCCAGC
AGCCGCGGTAATACGGAGGGTGCAAGCGTTATCCGGAATCACTGGGTTTAAAGGGTGCGTAGGTGGTTTAGTAAGTCAGA
TGTGAAAGCCCGTCGCTCAACGTCGGAATTGCATTTGATACTGCTGAACTTGAATCAGGTTGAGGTGGGCGGAATGTGGC
ATGTAGCGGTGAAATGCATAGATATGCCATAGAACACCAATTGCGAAGGCAGCTCACTGGCCCTGAATTGACACTGAGGC
ACGAAAGCGTGGGGAGCGAACA
>ASV313
TGGGGAATCTTAGACAATGGGGGAAACCCTGATCTAGCCATGCCGCGTGAGCGATGAAGGCCTTAGGGTTGTAAAGCTCT
TTCAGCTGGGAAGATAATGACGGTACCAGCAGAAGAAGCCCCGGCTAACTCCGTGCCAGCAGCCGCGGTAATACGGAGGG
GGCTAGCGTTGTTCGGAATTACTGGGCGTAAAGCGCACGTAGGCGGACTGGAAAGTTGGGGGTGAAATCCCGGGGCTCAA
CCTCGGAACTGCCTTCAAAACTATCAGTCTGGAGTTCGAGAGAGGTGAGTGGAATACCGAGTGTAGAGGTGAAATTCGTA
GATATTCGGTGGAACACCAGTGGCGAAGGCGGCTCACTGGCTCGATACTGACGCTGAGGTGCGAAAGCGTGGGGAGCAAA
CA
>ASV314
TCGAGAATCTTCGGCAATGGGCGAAAGCCTGACCGAGCGATGCCGCGTGCGGGATGAAGGCCCTCGGGTTGTAAACCGCT
GTCAACGAGGAGGAAATGCAAGGGGGTTCTCCCTCTTGTTTGACCTATTCGAGGAGGAAGTACGGGCTAAGTTCGTGCCA
GCAGCCGCGGTAAGACGAACCGTACAAACGTTATTCGGAATTATTGGGCTTAAAGGGTGCGTAGGCTGCGCGGACAGTTG
GGTGTGAAAGCCCTCGGCTCAACCGAGGAATTGCGCCCAATACTACCGTGCTCGAGGGAGACAGAGGTGAGCGGAACTCA
AGGTGGAGCGGTGAAATGCGTTGATATCTTGAGGAACACCGGTGGCGAAAGCGGCTCACTGGGTCTCTTCTGACGCTGAG
GCACGAAAGCCAAGGTAGCAAACG
>ASV315
TGAGGAATATTGGACAATGGGCGCAAGCCTGATCCAGCCATGCCGCGTGCAGGAAGACTGCCCTATGGGTTGTAAACTGC
TTTTATACAGGAAGAAACACCTCTACGTGTAGAGGCTTGACGGTACTGTAAGAATAAGCACCGGCTAACTCCGTGCCAGC
AGCCGCGGTAATACGGAGGGTGCAAGCGTTATCCGGAATCATTGGGTTTAAAGGGTCCGCAGGCGGTCAATTAAGTCAGA
GGTGAAATCCCATAGCTTAACTATGGAACTGCCTTTGATACTGGTTGACTTGAGTTATACGGAAGTAGATAGAATATGTA
GTGTAGCGGTGAAATGCTTAGATATTACATAGAATACCGATTGCGAAGGCAGTCTACTACGTATATACTGACGCTCATGG
ACGAAAGCGTGGGGAGCGAACA
>ASV316
CGACGAATATTCCGCAATGGGCGAAAGCCTGACGGAGCAATGCCGCGTGTAGGATGAAGCTCCTCGGAGTGTAAACTACT
GTCAGGGGTTACTAACTCAATGAAGAACCCCAGAGGAAGGGCCGGCTAACTTCGTGCCAGCAGCCGCGGTAATACGAAGG
GCCCGAGCGTTAATCGGAATCACTGGGCTTAAAGGGTGCGTAGGCGGATCAGCAAGTGCTTTGTGAAATCCCACAGCTCA
ACTGTGGAACTGCTTGGCAAACTGTTGATCTTGAGAATGGTAGGGGTTGCCAGAACTCTAGGTGGAGCGGTGAAATGCGT
AGATATCTAGAGGAATGCCAATGGAGAAGTCAGGCAACTGGGCCATTTCTGACGCTGAGGCACGAAAGCATGGGTAGCGA
ACG
>ASV317
TGGGGAATCTTAGACAATGGGGGCAACCCTGATCTAGCCATGCCGCGTGAGTGATGAAGGCCTTAGGGTTGTAAAGCTCT
TTCAGCTGGGAAGATAATGACGGTACCAGCAGAAGAAGCCCCGGCTAACTCCGTGCCAGCAGCCGCGGTAATACGGAGGG
GGCTAGCGTTGTTCGGAATTACTGGGCGTAAAGCGCACGTAGGCGGATCGGAAAGTTGGGGGTGAAATCCCGGGGCTCAA
CCCCGGAACTGCCTTCAAAACTATCGGTCTGGAGTTCGAGAGAGGTGAGTGGAATTCCGAGTGTAGAGGTGAAATTCGTA
GATATTCGGAGGAACACCAGTGGCGAAGGCGGCTCACTGGCTCGATACTGACGCTGAGGTGCGAAAGCGTGGGGAGCAAA
CA
>ASV318
TCGAGAATCTTCCACAATGGGCGAAAGCCTGATGGAGCGACGCTGCGTGCAGGATGAAGGCCTTAGGGTTGTAAACTGCT
GTCACGCTATAGGAACCCACATCGGTGAATAGTCGGTGTGCTGACCAAAGCGAGAGGAAGTGCCGGCTAACTCCGTGCCA
GCAGCCGCGGTAATACGGAGGGCGCAAGCGTTGTTCGGATTCACTGGGCATAAAGGGCGCGTAGGCTGTCAATTGAGTTG
GGTGTGAAAGCCCCCGGCCCAACCGGGGAACTGCACTCAATACTGGTTGACTAGAGGATGGTAGGGGCCAATGGAACTCC
AGGTGGAACGGTGAAATGTGTAGATATCTGGAGGAACACCGGTGGCGAAAGCGATTGGCTGGGCCATCTCTGACGCTGAG
GCGCGAAAGCCAGGGGAGCGAACG
>ASV319
TGGGGAATTTTCCGCAATGGGCGAAAGCCTGACGGAGCAATACCGCGTGAGGGAAGACGGCCTATGGGTTGTAAACCTCT
TTTCTCAGGGAGGAACTCAATGACGTTACCTGAGGAATAAGCATCGGCTAACTCCGTGCCAGCAGCCGCGGTAAGACGGA
GGATGCAAGTGTTATCCGGAATCACTGGGCGTAAAGCGTCTGTAGGTGGCTTAACAAGTCAACTGTTAAATCTTGAAGCT
CAACTTCGAAATCGCAGTCGAAACTGTTAGGCTAGAGTATAGTAGGGGTAAAGGGAATTTCCAGTGGAGCGGTGAAATGC
GTAGAGATTGGAAAGAACACCGATGGCGAAGGCACTTTACTGGGCTATTACTGACACTCAGAGACGAAAGCTAGGGTAGC
AAATG
>ASV320
TGGGGAATATTGGACAATGGGCGCAAGCCTGATCCAGCCATGCCGCGTGAGTGATGAAGGCCCTAGGGTTGTAAAGCTCT
TTCACCGGTGAAGATAATGACGGTAACCGGAGAAGAAGCCCCGGCTAACTTCGTGCCAGCAGCCGCGGTAATACGAAGGG
GGCTAGCGTTGTTCGGATTTACTGGGCGTAAAGCGCACGTAGGCGGATCGTTAAGTGAGGGGTGAAATCCCGGGGCTCAA
CCCCGGAACTGCCTCTCATACTGGCGGTCTTGAGTTCGAGAGAGGTGAGTGGAATTCCGAGTGTAGAGGTGAAATTCGTA
GATATTCGGAGGAACACCAGTGGCGAAGGCGGCTCACTGGCTCGATACTGACGCTGAGGTGCGAAAGCGTGGGGAGCAAA
CA
>ASV321
TGGGGAATATTGGGCAATGGACGAAAGTCTGACCCAGCAACGCCGCGTGGGGGATGAAGGCCTTAGGGTTGTAAACTCCT
TTTATTAGGGAAGATAGTGACGGTACCTAATGAATAAGCATCGGCTAACTTCGTGCCAGCAGCCGCGGTAATACGAAGGA
TGCTAGCGTTACTCGGAATTACTGGGCGTAAAGAATGCGTAGGCGGGCATTTAAGTTGATAGTGCAATCCCCAAGCTTAA
CTTAGGAATTGCTATCAAAACTAAATGCCTTGAATATGAAAGGGAGCAAGGGAATTCCTGGTGTAGGGGTAAAATCCGTA
GATATCAGGAGGAAGACCGGAAGCGAAAGCGCTTGCTTGGTTCATTATTGACGCTGAGGCATGAAAGCGTGGGGATCGAA
CA
>ASV322
TGAGGAATATTGGACAATGGAGGCAACTCTGATCCAGCCATGCCGCGTGCAGGAAGACGGTCCTCTGGATTGTAAACTGC
TTTTTTAAGGGAATAAACCTCCGATCGTGCATCGGAGCTGAATGTACCTTAGGAATAAGCACCGGCTAACTCCGTGCCAG
CAGCCGCGGTAATACGGAGGGTGCAAGCGTTATCCGGAATCATTGGGTTTAAAGGGTGCGTAGGCGGGCAAATAAGTCAG
TGGTGAAATCCCATCGCTTAACGATGGAACTGCCATTGATACTGTTTGTCTTGAATTCGGTTAGAGTGGGCGGAATGTGT
AGTGTAGCGGTGAAATGCATAGATATTACACAGAACACCGATAGCGAAGGCAGCTCACTGAGCCTGAATTGACGCTGATG
CACGAAAGCGTGGGGAGCGAACA
>ASV323
TGGGGAATCTTAGACAATGGGGGCAACCCTGATCTAGCCATGCCGCGTGAGTGATGAAGGCCCTAGGGTCGTAAAGCTCT
TTCGCCTGTGAAGATAATGACGGTAGCAGGTAAAGAAACCCCGGCTAACTCCGTGCCAGCAGCCGCGGTAATACGGAGGG
GGTTAGCGTTGTTCGGAATTACTGGGCGTAAAGCGCGCGTAGGCGGGCTGTTAAGTCAGAGGTGAAATCCCAGGGCTCAA
CCCTGGAACTGCCTTTGATACTGGCAGCCTTGAGTTCGAGAGAGGTGAGTGGAATTCCGAGTGTAGAGGTGAAATTCGTA
GATATTCGGAGGAACACCAGTGGCGAAGGCGGCTCACTGGCTCGATACTGACGCTGAGGTGCGAAAGTGTGGGGAGCAAA
CA
>ASV324
TGGGGAATATTGCACAATGGGGGAAACCCTGATGCAGCAACGCCGCGTGGAGGATGACACATTTCGGTGCGTAAACTCCT
TTTATATAGGAAGATAATGACGGTACTATATGAATAAGCGCCGGCTAACTCCGTGCCAGCAGCCGCGGTAATACGGAGGG
CGCAAGCGTTACTCGGAATCACTGGGCGTAAAGAGCGTGTAGGCGGGTAAATAAGTTTGAAGTGAAATCCTATGGCTCAA
CCATAGAACTGCTTTGAAAACTGTTTACCTAGAATATGGGAGAGGTAGATGGAATTTCTGGTGTAGGGGTAAAATCCGTA
GAGATCAGAAGGAATACCGATTGCGAAGGCGATCTACTGGAACATTATTGACGCTGAGACGCGAAAGCGTGGGGAGCAAA
CA
>ASV325
TGGGGAATATTGGACAATGGGGGCAACCCTGATCCAGCCATGCCGCGTGAGTGAAGAAGGCCTTAGGGTTGTAAAGCTCT
TTCACTGACGACGATGATGACGGTAGTCAGAGAAGAAGCCCCGGCTAACTCCGTGCCAGCAGCCGCGGTAATACGGAGGG
GGCTAGCGTTGTTCGGAATTACTGGGCGTAAAGGGCGCGTAGGCGGCGTGCTAAGTCAGAGGTGAAAGCCCTGGGCTCAA
CCCGGGAACTGCCTTTGAGACTGGCATGCTTGAGACCGGGAGAGGTGAGTGGAATTCCCAGTGTAGAGGTGAAATTCGTA
GATATTGGGAAGAACACCAGTGGCGAAGGCGGCTCACTGGACCGGATCTGACGCTGAGGCGCGAAAGCGTGGGGAGCAAA
CA
>ASV326
TGGGGAATATTGCACAATGGGGGAAACCCTGATGCAGCAACGCCGCGTGGAGGATGACGCATTTCGGTGTGTAAACTCCT
TTTATATAGGAAGATAATGACGGTACTATATGAATAAGCACCGGCTAACTCCGTGCCAGCAGCCGCGGTAATACGGAGGG
TGCAAGCGTTACTCGGAATCACTGGGCGTAAAGCGCGCGCAGGCGGCCTTTTAAGTTGGATGTGAAAGCCTACGGCTCAA
CCGTAGAACTGCATCCAAAACTACTAGGCTAGAGTCTGGGAGGGGAAGATGGAATTAGTTGTGTAGGGGTAAAATCCGTA
GAGATAACTAGGAATACCAAAAGCGAAGGCAATCTTCTGGAACAGTACTGACGCTGAGGCGCGAAAGCGTGGGGAGCAAA
CA
>ASV327
TGGGGAATCTTGCGCAATGGGCGAAAGCCTGACGCAGCAACGCCGCGTGCGGGAAGAAGGCTCTCGGGTTGTAAACCGCT
TTCAGCAGGAACGAAACTGACGGTACCTGCAGAAGAAGGTGCGGCCAACTACGTGCCAGCAGCCGCGGTGACACGTAGGC
ACCAAGCGTTGTCCGGATTTATTGGGCGTAAAGAGCTCGTAGGCGGTTCAGTAAGTCGGGTGTGAAAACTCAGGGCTCAA
CTCTGAGACTGCACCCGATACTGCTGTGACTTGAGTACGGTAGGGGAGCGGGGAATTCCTGGTGTAGCGGTGAAATGCGC
AGATATCAGGAGGAACACCGGTGGCGAAGGCGCCGCTCTGGGCCGAAACTGACGCTGAGGAGCGAAAGCGTGGGTAGCAA
ACA
>ASV328
TGGGGAATATTGCACAATGGGGGAAACCCTGATGCAGCCATGCCGCGTGTGTGAAGAAGGCCTTCGGGTTGTAAAGCACT
TTCAGTTGTGAGGAAAAGTTGGTAGTTAATACCTGCCAGCCGTGACGTTAACAACAGAAGAAGCACCGGCTAACTCCGTG
CCAGCAGCCGCGGTAATACGGAGGGTGCGAGCGTTAATCGGAATTACTGGGCGTAAAGCGCACGCAGGCGGTTTGTTAAG
CTAGATGTGAAAGCCCCGGGCTCAACCTGGGATGGTCATTTAGAACTGGCAGACTAGAGTCTTGGAGAGGGGAGTGGAAT
TCCAGGTGTAGCGGTGAAATGCGTAGATATCTGGAGGAACATCAGTGGCGAAGGCGACTCCCTGGCCAAAGACTGACGCT
CATGTGCGAAAGTGTGGGTAGCGAACA
>ASV329
TAGGGAATCTTGGGCAATGGGCGAAAGCCTGACCCAGCCATGCCGCGTGAATGATGAAGGTCTTAGGATTGTAAAATTCT
TTCACCGGGGACGATAATGACGGTACCCGGAGAAGAAGCCCCGGCTAACTTCGTGCCAGCAGCCGCGGTAATACGAAGGG
GGCTAGCGTTGCTCGGAATTACTGGGCGTAAAGGGCGCGTAGGCGGATCGTTAAGTCAGAGGTGAAAGCCCAGGGCTCAA
CCTTGGAACTGCCTTTGATACTGGCGATCTGGAGTACGGGAGAGGTGTGTGGAACTCCGAGTGTAGAGGTGAAATTCGTA
GATATTCGGAAGAACACCAGTGGCGAAGGCGACACACTGGCCCGTTACTGACGCTGAGGCGCGAAAGCGTGGGGAGCAAA
CA
>ASV330
TGAGGAATATTGCGCAATGGGGGCAACCCTGACGCAGCGACGTCGCGTGAATGATGAAGTCTCTAGGGATGTAAAGTTCT
GTCAAGAGGGAGTATAATGATAGTACCTCTAAAGGAAGCTCCGGCTAATTACGTGCCAGCAGCCGCGGTAATACGTAAGG
AGCGAACGTTATCCGGATTTACTGGGTATAAAGTGCGCGTAGGCGGTTACTTAAGTTAGGTGTTAAATCCTTTAGCTCAA
CTAAAGTCTGCATCTAAAACTGGGTAACTAGAGAGTAGTAGAGGAAAGCGGAACTCACAGTGTAGCGGTGAAATGCATAG
ATATTGTGAGGAACACCGGTTGCGAAGGCGGCTTTCTGGCCTATTTCTGACGCTGAGGTGCGAAAGCGTGGGGAGCGAAC
G
>ASV331
TGAGGAATATTGGACAATGGGCGGAAGCCTGATCCAGCCATGCCGCGTGTAGGAAGACTGCCCTATGGGTTGTAAACTAC
TTTTATATAGGAAGAAACCCCAGTACGTGTACTGGGCTGACGGTACTATAAGAATAAGCATCGGCTAACTCCGTGCCAGC
AGCCGCGGTAATACGGAGGATGCAAGCGTTATCCGGAATCATTGGGTTTAAAGGGTCCGTAGGTGGATAAATAAGTCAGA
GGTGAAAGTTTGCGGCTCAACCGTAAAATTGCCTTTGATACTGTTTATCTTGAGTACTTATGAAGTGGTTAGAATGTGTA
GTGTAGCGGTGAAATGCATAGATATTACACAGAATACCAATTGCGAAGGCAGATCACTAATAAGTTACTGACACTGATGG
ACGAAAGCGTGGGGAGCGAACA
>ASV332
TGGGGAATATTGCACAATGGGCGCAAGCCTGATGCAGCGACGCCGCGTGGGGGATGACGGCCTTCGGGTTGTAAACCTCT
TTCAGTACCGACGAAGCGCAAGTGACGGTAGGTACAGAAGAAGCACCGGCCAACTACGTGCCAGCAGCCGCGGTAATACG
TAGGGTGCGAGCGTTGTCCGGAATTACTGGGCGTAAAGAGCTCGTAGGTGGTTTGTCGCGTTGTCCGTGAAATCCCACGG
CTTAACTGTGGGCGTGCGGGCGATACGGGCAGACTGGAGTACTGCAGGGGAGACTGGAATTCCTGGTGTAGCGGTGGAAT
GCGCAGATATCAGGAGGAACACCGGTGGCGAAGGCGGGTCTCTGGGCAGTAACTGACGCTGAGGAGCGAAAGCGTGGGGA
GCGAACA
>ASV333
TGGGGAATATTGCACAATGGGCGCAAGCCTGATGCAGCCATACCGCGTGTGTGAAGAAGGCCTTAGGGTTGTAAAGCACT
TTCAGTCGTGAGGAAAGGTTAGTAGTTAATACCTGCTAGCTGTGACGTTAGCGACAGAAGAAGCACCGGCTAATTCCGTG
CCAGCAGCCGCGGTAATACGGAAGGTGCGAGCGTTAATCGGAATTACTGGGCGTAAAGCGCGCGTAGGTGGTTCAGTCAG
TCAGATGTGAAAGCCCCGGGCTCAACCTGGGAACTGCACCTGATACTGCTGGACTTGAGTACGGTAGAGGGTAGTGGAAT
TTCCTGTGTAGCGGTGAAATGCGTAGATATAGGAAGGAACACCAGTGGCGAAGGCGACTACCTGGACCGATACTGACACT
GAGGTGCGAAAGCGTGGGGAGCAAACA
>ASV334
TGAGGAATTTTCCGCAATGGGCGAAAGCCTGACGGAGCAATACCGCGTGAAGGATGACGGCCTATGGGTTGTAAACTTCT
TTTCTCAGAGAAGAATTTTGACGGTATCTGAGGAATAAGCATCGGCTAACTCTGTGCCAGCAGCCGCGGTAAGACAGAGG
ATGCAAGCGTTATCCGGATTAATTGGGCGTAAAGCGTCTGTAGGTGGTTTATCAAGTCTTTTGTCAAAGATCAGGGCCTA
ACCCTGGGCAGGCAGAAGAAACTAATAAACTTGAGTTCGGTAGGGGCAGAGGGAATTCCCGGTGGAGCGGTGAAATGCGT
AGAGATCGGGAGGAACACCAAAGGCGAAGGCACTCTGCTGGGCCGTAACTGACACTGAGAGACGAAAGCGAGGGTAGCAA
ATG
>ASV335
TGGGGAATCTTAGACAATGGGGGAAACCCTGATCTAGCCATGCCGCGTGAGTGACGAAGGCCTTAGGGTCGTAAAGCTCT
TTCGCTGGGGAAGATAATGACTGTACCCAGTAAAGAAACCCCGGCTAACTCCGTGCCAGCAGCCGCGGTAATACGGAGGG
GGTTAGCGTTGTTCGGAATTACTGGGCGTAAAGCGCGCGTAGGCGGACTGGAAAGTTGGGGGTGAAATCCCGGGGCTCAA
CCCCGGAACGGCCTCCAAAACTATCAGTCTAGAGTTCGAGAGAGGTGAGTGGAATTCCGAGTGTAGAGGTGAAATTCGTA
GATATTCGGAGGAACACCAGTGGCGAAGGCGGCTCACTGGCTCGATACTGACGCTGAGGTGCGAAAGCGTGGGGAGCAAA
CA
>ASV336
TGGGGAATTTTGCGCAATGGTCGAAAGACTGACGCAGCGACGCCGCGTGTGGGAGGAAGCCCTTCGGGGTGTAAACCACT
GTCAGTGGGGAAGAACCCTCATCGTACGAATAGTGCGGTGAGCTGACGGTACCCACAGAGGAAGCGCCGGCTAACTCCGT
GCCAGCAGCCGCGGTAAGACGGAGGGCGCAAGCGTTGTTCGGAATTACTGGGCGTAAAGCGCGGGCAGGTGGCCTGTTAA
GTCGTCTGTGAAACTCCGGGGCTCAACTCCGGACATGCAGACGATACTGGCAGGCTAGAGAATGGTAGAGGCAAGCGGAA
TTCCTGGTGTAGCGGTGGAATGCGTAGATATCAGGAAGAACACCTGTGGCGAAGGCGGCTTGCTGGGCCATTTCTGACAC
TCATCCGCGAAAGCGTGGGGAGCAAACA
>ASV337
TCGAGAATAATTCACAATGGACGAAAGTCTGATGGTGCAACGCCGCGTGGAGGATGACGGTCTTCGGATTGTAAACTCCT
GTCATCGGGGAGTAAGACCTGGGTCTTAACAGGACACAGGGTTGATAGTACCCGAAGAGGAAGGGACGGCTAACTTCGTG
CCAGCAGCCGCGGTAATACGAAGGTCCCGAGCGTTGTTCGGAATCACTGGGCGTAAAGGGAGCGTAGGCGGTTTGGTAAG
TCAGATGTGAAATCCCGGGGCTCAACCCCGGAACTGCATCCGATACTGCCGGACTTGAGTAATGGAGGGGTAGCTGGAAT
TCTCGGTGTAGCAGTGAAATGCGTGGATATCGAGAGGAACACTCGTGGCGAAGGCGAGCTACTGGACATTTACTGACGCT
GAGGCTCGAAGGCCAGGGTAGCGAAAG
>ASV338
TGAGGAATTTTGGACAATGGGGGAAACCCTGATCCAGCGACGCCGCGTGTGGGATGAATGGGTTATGCCCTGTAAACCAC
TGTCAGCAGAGAAGAAAAGGTTCCTTTGGAACCCGGGACTGTATCTGCAGAGGAAGGACCGGCTAACTACGTGCCAGCAG
CCGCGGTAATACGTAGGGTCCAAGCGTTATCCGGAATTACTGGGTATAAAGGGTGCGTAGGCGGTCTTGTGCGTCGAAGG
TTAAAGGCCATGGCTCAACCATGGAAATGCCCTCGATACGGCAAGACTTGAGTATGAGAGAGGAAGATGGAATTCCTGGT
GTAGCAGTGAAATGCGTAGATATCAGGAGGAACACCGGTGGCGAAGGCGGTCTTCTGGCTCATTACTGACGCTGAGGCAC
GAAAGTGTGGGGAGCGAACA
>ASV339
TGGGGAATTTTGGACAATGGGCGAAAGCCTGATCCAGCAATGCCGCGTGTGCGAAGAAGGCCTTCGGGTTGTAAAGCACT
TTTGTCAGGAAAGAAATTGTTCGGGTTAATACCCCGGGCCGTTGACGGTACCTGAAGAATAAGCACCGGCTAACTACGTG
CCAGCAGCCGCGGTAATACGTAGGGTGCGAGCGTTAATCGGAATTACTGGGCGTAAAGCGTGCGCAGGCGGTTTGTTAAG
ACAGTTGTGAAATCCCCGGGCTCAACCTGGGAACTGCAATTGTGACTGGCAGGCTAGAGTTTGGCAGAGGGGGGTGGAAT
TCCTGGTGTAGCAGTGAAATGCGTAGATATCAGGAGGAACACCGATGGCGAAGGCAGCCCCCTGGGCCATGACTGACGCT
CATGCACGAAAGCGTGGGGAGCAAACA
>ASV340
TGGGGAATCTTAGACAATGGGCGCAAGCCTGATCTAGCCATGCCGCGTGATCGATGAAGGCCTTAGGGTTGTAAAGATCT
TTCAGCTGGGAAGATAATGACTGTACCAGCAGAAGAAGCCCCGGCTAACTCCGTGCCAGCAGCCGCGGTAATACGGAGGG
GGCTAGCGTTATTCGGAATTACTGGGCGTAAAGCGCACGTAGGCGGACTGGAAAGTTGGGGGTGAAATCCCGGGGCTCAA
CCTCGGAACTGCCTTCAAAACTCCCAGTCTTGAGGTCGAGAGAGGTGAGTGGAATTCCGAGTGTAGAGGTGAAATTCGTA
GATATTCGGAGGAACACCAGTGGCGAAGGCGGCTCACTGGCTCGATACTGACGCTGAGGTGCGAAAGCGTGGGGAGCAAA
CA
>ASV341
TGAGGAATATTGGACAATGGGCGGAAGCCTGATCCAGCCATGCCGCGTGCAGGAAGACTGCCCTATGGGTTGTAAACTGC
TTTTGTACGGGAAGAAACCCCCCTACGTGTAGGGGGCTGACGGTACCGTAAGAATAAGCATCGGCTAACTCCGTGCCAGC
AGCCGCGGTAATACGGAGGATGCAAGCGTTATCCGGAATCATTGGGTTTAAAGGGTCCGTAGGTGGATCGGTCAGTCAGA
GGTGAAATCCTGCAGCTCAACTGTAGAACTGCCTTTGATACTGCCGTTCTTGAATCGTTGTGAAGTGGTTAGAATATGTA
GTGTAGCGGTGAAATGCATAGATATTACATAGAATACCGATTGCGAAGGCAGATCACTAACAACGTATTGACACTGATGG
ACGAAAGCGTGGGGAGCGAACG
>ASV342
TAGGGAATCTTCCGCAATGGGCGAAAGCCTGACGGAGCAATACCTCGTGAGTGATGAAGGCTTTAGGGTCGTAAAGCTCA
GTCAGCAGGGAAGAAGGGTATGATTGCGAATAGTTTTCATATTTTGACGGTACCTGCAGAGGAAGCCACGGCTAATTACG
TGCCAGCAGCCGCGGTAATACGTAAGTGGCGAGCGTTGTCCGGAATTACTGGGCGTAAAGAACGCGTAGGCGGTTTATTA
AGTTGGGGGTGAAAACACGGGGCCCAACCCCGTGCCTGCCTTCAAAACTGGTAAACTAGAGTCTCGGAGGGGAAAACGGT
ATTCCATGTGTAGCGGTGAAATGCGTAGATATATGGGAGAACACCAATGGCGAAAGCAGTTTTCTGGACGAGCACTGACG
CTGAGGCGTGAAAGCATGGGTAGCGAACA
>ASV343
TCGGGAATATTGGACAATGGGGGAAACCCTGATCCAGCAATACCGCGTGTGTGAAGAAGGCCTGCGGGTTGTAAAGCACT
TTCAGTTGGGAAGATAATGACGTTACCAACAGAAGAAGCACCGGCTAACTCCGTGCCAGCAGCCGCGGTAATACGGAGGG
TGCAAGCGTTAATCGGAATTACTGGGCGTAAAGCGCACGTAGGCGGTTCATTAAGTCGGATGTGAAATCCCCGGGCTCAA
CCTGGGAACTGCACCCGATACTGGTGGACTAGAATCTGGGAGAGGGGAGTGGAATTTCCGGTGTAGCGGTGAAATGCATA
GAGATCGGAAGGAACATCAGTGGCGAAGGCGACTCCCTGGCCCAAGATTGACGCTGAGGTGCGAAAGCGTGGGTAGCAAA
CA
>ASV344
TGGGGAATATTGCACAATGGGCGCAAGCCTGATGCAGCAACGCCGCGTGAGGGACGACGGCCTTCGGGTTGTAAACCTCT
TTTAGCAGGGAAGAAGCGCAAGTGACGGTACCTGCAGAAAAAGCACCGGCTAACTACGTGCCAGCAGCCGCGGTAATACG
TAGGGTGCAAGCGTTGTCCGGAATTATTGGGCGTAAAGAGCTCGTAGGCGGTCTGTCGCGTCTGCTGTGAAAACCCGAGG
CTCAACCTCGGGCCTGCAGTGGGTACGGGCAGACTAGAGTGCGGTAGGGGAGATTGGAATTCCTGGTGTAGCGGTGGAAT
GCGCAGATATCAGGAGGAACACCGATGGCGAAGGCAGATCTCTGGGCCGTAACTGACGCTGAGGAGCGAAAGCGTGGGGA
GCGAACA
>ASV345
TGGGGAATCTTCGGCAATGGGCGCAAGCCTGACCGAGCCATGCCGCGTGAGCGATGAAGGCCTTAGGGTTGTAAAGCTCT
TTCGCCAGGGATGATAATGACAGTACCTGGTAAAGAAACCCCGGCTAACTCCGTGCCAGCAGCCGCGGTAATACGGAGGG
GGTTAGCGTTGTTCGGAATTACTGGGCGTAAAGCGCGCGTAGGCGGATTGGAAAGTTGGGGGTGAAATCCCAGGGCTCAA
CCCTGGAACTGCCTTCAAAACTCCCAGTCTTGAGTTCGAGAGAGGTGAGTGGAACTCCGAGTGTAGAGGTGAAATTCGTA
GATATTCGGAAGAACACCAGTGGCGAAGGCGGCTCACTGGCTCGATACTGACGCTGAGGTGCGAAAGTGTGGGGAGCAAA
CA
>ASV346
TGGGGAATATTGGACAATGGGCGCAAGCCTGATCCAGCCATGCCGCGTGTGTGAAGAAGGCCTTCGGGTTGTAAAGCACT
TTAAGTAGGGAGGAAGGCCCTGTAGTTAATACCTGCAGGGATTGACGTTACCTACAGAATAAGCACCGGCTAACTCCGTG
CCAGCAGCCGCGGTAATACGGAGGGTGCAAGCGTTAATCGGAATTACTGGGCGTAAAGCGCGCGTAGGCGGTTTGTTAAG
TGAGATGTGAAAGCCCAGGGCTCAACCTTGGAACTGCATCTCATACTGGCAGGCTAGAGTACGGTAGAGGGGGGTAGAAT
TCCACGTGTAGCGGTGAAATGCGTAGAGATGTGGAGGAATACCAGTGGCGAAGGCGGCCCCCTGGATCGATACTGACGCT
GAGGTGCGAAAGCGTGGGGAGCAAACA
>ASV347
TGAGGAATATTGCGCAATGGGGGAAACCCTGACGCAGCCACGCCGCGTGCAGGAAGAAGGTCCTCTGGATTGTAAACTGC
TTTTATCCGGGAAGAACGGGTGGGATTCGTCCTGCCGTGACGGTACCGGATGAATAAGCACCGGCTAACTCCGTGCCAGC
AGCCGCGGTAATACGGAGGGTGCGAGCGTTGTCCGGAATCATTGGGTGTAAAGGGTGCGTAGGCGGGTTCTTAAGTCTGG
GGTGAAAGTCTGCGGCTCAACCGTAGGATTGCCTTGGATACTGGGAGTCTTGAGGGTGACAGAGGCCGGTAGAATTCGTG
GTGTAGCGGTGAAATGCATAGATATCACGAAGAATACCAGTGGCGTAGGCGGCCGGCTGGGTCACGACTGACGCTGAGGC
ACGAGAGCGTGGGGAGCAAACA
>ASV348
TCGAGAATCTTCGGCAATGGGCGAAAGCCTGACCGAGCGACGCCGCGTGCGGGATGAAGGCCTTTGGGTTGTAAACCGCT
GTCGTAGGGGAGGAAATGCAAGGGGGTTCTCCCTCTTGTTTGACCTATCCTAGGAGGAAGTACGGGCTAAGTTCGTGCCA
GCAGCCGCGGTAAGACGAACCGTACAAACGTTACTCGGAATTACTGGGCTTAAAGGGTGCGTAGGCTGCGCGGAAAGTTG
GGTGTGAAAGCCCTCGGCTCAACCGAGGAATTGCATCCAAAACTGCCGTGCTCGAGGGAGACAGAGGTGAGCGGAACTCA
GGGTGGAGCGGTGAAATGCGTTGATATCCTGAGGAACACCGGTGGCGAAAGCGGCTCACTGGGTCTCTTCTGACGCTGAG
GCACGAAAGCCAAGGTAGCAAACG
>ASV349
TCGAGAATCTTCCGCAATGGACGAAAGTCTGACGGAGCGACGCCGCGTGCGGGAAGAAGGTGCTTCGCATTGTAAACCGC
TGTCAGGGGGGATGAAATCTCCGGGGGCTATCCCTCGGAGTTGACAGAGCCCCAAAGGAAGCACGGGCTAAGTATGTGCC
AGCAGCCGCGGTAATACATACTGTGCGAACGTTATTCGGAATCACTGGGCTTAAAGGGTGCGTAGGCGGCGATTCAAGTC
AGATGTGAAATGCCTGAGCTCAACTGAGGCATTGCGTTTGAAACTGGATTGCTGGAGTGTTCCAGGGGTGTGCGGAACTG
CCAGTGGAGCGGTGAAATGTGTTGATATTGGCAGGAACACCAGAGGCGAAAGCGGCACACTGGGGGATAACTGACGCTGA
GGCACGAAAGCCAGGGTAGCGAACG
>ASV350
TGGGGAATATTGGACAATGGGGGCAACCCTGATCCAGCAATGCCGCGTGTGTGAAGAAGGCCTGAGGGTTGTAAAGCACT
TTCAATTGTGAAGAAAGGTTAATAGTTAATACCTATTGACTGTGACGTTAACTTTAGAAGAAGCACCGGCTAACTCCGTG
CCAGCAGCCGCGGTAATACGGAGGGTGCAAGCGTTAATCGGAATTACTGGGCGTAAAGCGTGCGTAGGTGGTTGTTTAAG
TCAGATGTGAAAGCCCCGGGCTTAACCTGGGAACTGCATTTGAAACTGGATAACTAGAGTATAGTAGAGGAAAGTAGAAT
TTCTGGTGTAGCGGTGAAATGCGTAGATATCAGAAGGAATACCGATGGCGAAGGCAGCTTTCTGGACTAATACTGACACT
GAGGTACGAAAGCGTGGGTAGCAAACA
>ASV351
TCGAGAATCTTCGGCAATGGGCGAAAGCCTGACCGAGCGACGCCGCGTGCGGGATGAAGGCCCTCGGGTTGTAAACCGCT
GTCGTTGGGGAGGAAATGCATGGGGGCTATCCCTCATGTTTGACCTATCCAAGGAGGAAGTACGGGCTAAGTTCGTGCCA
GCAGCCGCGGTAAGACGAACCGTACGAACGTTATTCGGAATTACTGGGCTTAAAGGGTGCGTAGGCTGCGCGGAAAGTTG
GGTGTGAAAGCCCTCAGCTCAACTGAGGAATTGCATCCAAAACTGCCGTGCTCGAGGGAGACAGAGGTGAGCGGAACTCA
AGGTGGAGCGGTGAAATGCGTTGATATCTTGAGGAACACCGGTGGCGAAAGCGGCTCACTGGGTCTCTTCTGACGCTGAG
GCACGAAAGCTAAGGTAGCAAACG
>ASV352
TAGGGAATATTGGACAATGGGTGCGAGCCTGATCCAGCCATGCCGCGTGCAGGAAGACGGCCTTCTGGGTTGTAAACTGC
TTTTGCCAGGGGATAAAAAGCCCATGCGTGGGAAATTGAAGGTACCTGGTGAATAAGCCACGGCTAACTACGTGCCAGCA
GCCGCGGTAATACGTAGGTGGCAAGCGTTGTCCGGATTTATTGGGTTTAAAGGGTGCGTAGGCGGTCTGATAAGTCAGTG
GTGAAATACGGCAGCTCAACTGTCGAGGTGCCATTGATACTGCCAGACTTGAGTACAGACGAGGTAGGCGGAATTGACGG
TGTAGCGGTGAAATGCTTAGATATCGTCAAGAACACCGATAGCGAAGGCAGCTTACTAGGCTGAAACTGACGCTGATGCA
CGAAAGTGTGGGGATCAAACA
>ASV353
TAAGGAATATTGGACAATGGGCGGGAGCCTGATCCAGCCATCCCGCGTGCAGGATGACGGCCCTCTGGGTTGTAAACTGC
TTTTGCAGGGGAAGAAACGCCCGGGCTTGCCCGGGCCTGACGGTACCCTGCGAAGAAGCACCGGCTAACTCCGTGCCAGC
AGCCGCGGTAATACGGAGGGTGCGAGCGTTATCCGGAATCACTGGGTTTAAAGGGTGCGTAGGCGGCCCGTTAAGTCAGG
GGTGAAATCCCGCAGCTCAACTGCGGAACTGCCCTTGATACTGGCGGGCTCGGATCGGCGCGAGGCGGGCGGAACGTGGC
ATGTAGCGGTGAAATGCTTAGATATGCCACAGAACACCGATTGCGTAGGCAGCTTGCCAGAGCCGTATCGACGCTGAGGC
ACGAAAGCGTGGGGAGCGAACA
>ASV354
TGGGGAATCTTAGACAATGGGGGAAACCCTGATCTAGCCATGCCGCGTGAGTGATGAAGGCCCTAGGGTCGTAAAGCTCT
TTCAGCTGTGAAGATAATGACGGTAGCAGCAGAAGAAACCCCGGCTAACTCCGTGCCAGCAGCCGCGGTAATACGGAGGG
GGTTAGCGTTGTTCGGAATTACTGGGCGTAAAGCGCGCGTAGGCGGACTAGTCAGTCAGAGGTGAAATCCCGGGGCTCAA
CCCCGGAACTGCCTTTGATACTGCTAGTCTTGAGTTCGAGAGAGGTGAGTGGAATTCCGAGTGTAGAGGTGAAATTCGTA
GATATTCGGAGGAACACCAGTGGCGAAGGCGGCTCACTGGCTCGATACTGACGCTGAGGTGCGAAAGTGTGGGGAGCAAA
CA
>ASV355
TAAGGAATATTGGACAATGGAGGCAACTCTGATCCAGCCATCCCGCGTGCAGGAAGACGGCCCTATGGGTTGTAAACTGC
TTTTATCAGGGAAGAATCCCCTTGTTTTAATGAGGGTTGACGGTACCTGAAGAATAAGCACCGGCTAACTCCGTGCCAGC
AGCCGCGGTAATACGGAGGGTGCAAGCGTTATCCGGAATCACTGGGTTTAAAGGGTGCGCAGGCGGCACTATAAGTCAGA
GGTGAAAGGCCGGGGCTCAACCCTGGGACTGCCTTTGATACTGTAGAGCTGGAGTTTGGTTAAGGTAGGCGGAATGCGGC
ATGTAGCGGTGAAATGCATAGATATGCCGTGGAACACCAATTGCGAAGGCAGCTTACTGGCCCAATACTGACGCTGAGGC
ACGAAAGCGTGGGTAGCGAACA
>ASV356
TGGGGAATATTGCGCAATGGGGGAAACCCTGACGCAGCAACGCCGCGTGAGTGATGAAGGCCTTCGGGTCGTAAAGCTCT
GTTGGGAGGGAAGAATTTTGACGGTACCTCCTGAGGAAGCACCGGCTAACTCCGTGCCAGCAGCCGCGGTAATACGGAGG
GTGCAAACGTTGTTCGGAATCATTGGGCGTAAAGAGCACGTAGGCGGCTCATTAGGTCGGGTGTGAAATCCCGGGGCTTA
ACCCCGGAATTGCGCTCGAAACCGGTGAGCTTGAATCCTGGAGGGAGAAGTAGAATTCCTGGTGTAGGGGTGAAATCCGT
AGATATCAGGAGGAATACCAGTGGCGAAGGCGACTTCTTGGCCAAGGATTGACGCTGAGGTGCGAAAGCGTGGGTAGCAA
ACA
>ASV357
TGGGGAATCTTAGACAATGGGGGAAACCCTGATCTAGCCATGCCGCGTGAGTGATGAAGGCCTTAGGGTCGTAAAGCTCT
TTCGCCAGGGATGATAATGACAGTACCTGGTAAAGAAACCCCGGCTAACTCCGTGCCAGCAGCCGCGGTAATACGGAGGG
GGTTAGCGTTGTTCGGAATTACTGGGCGTAAAGCGCGCGTAGGCGGATTGGAAAGTTGGGGGTGAAATCCCAGGGCTCAA
CCCTGGAACTGCCTTCAAAACTCCCAGTCTAGAGTTCGAGAGAGGTGAGTGGAATTCCGAGTGTAGAGGTGAAATTCGTA
GATATTCGGAGGAACACCAGTGGCGAAGGCGGCTCACTGGCTCGATACTGACGCTGAGGTGCGAAAGTGTGGGGAGCAAA
CA
>ASV358
TAACGAATCTTCCGCAATGCGCGAAAGCGTGACGGGGCAATGCCGCGTGCAGGATTGAAGCCCCTCGGGGTGTAAACTGC
TGTCAGGGTCTAGGAACTCAATGACCAGACCCAAAGGAAGGGCCGGCTAACTCTGTGCCAGCAGCCGCGGTAATACAGAG
GGCTCGAGCGTTAATCGGAATCACTGGGCTTAAAGCGTGCGTAGGCGGGCGTGTAAGCATCTTGTGAAAGCCCCCGGCTC
AACCGGGGAATTGCTTGGTGAACTGCACGTCTTGAGGCAAGTAGAGGTGGTCGGAACGATAGGTGGAGCGGTGAAATGCG
TAGATATCTATCGGAACGCCAACGGAGAAGTCAGGCCACTGGGCTTGTTCTGACGCTGAGGCACGAAAGCGTGGGTAGCA
AACG
>ASV359
TAGGGAATATTGGTCAATGGACGCAAGTCTGAACCAGCCATGCCGCGTGCAGGACGACGGCCCTCTGGGTTGTAAACTGC
TTTTGTATAGGAAGAAACGCTCCGACGTGTCGGAGTTTGACGGTACTATAAGAATAAGGATCGGCTAACTACGTGCCAGC
AGCCGCGGTAATACGTAGGATCCAAGCGTTGTCCGGATTTATTGGGTTTAAAGGGTGCGCAGGCGGCTTGATAAGTCAGT
GGTGAAAGCCTATCGCTTAACGATAGAATTGCCATTGATACTGTTGAGCTTGAGTATAGTTGAGGTTGGCGGAATGTATC
ATGTAGCGGTGAAATGCTTAGATATGATACAGAACACCGATTGCGAAGGCAGCTGACTAAGCTATTACTGACGCTCATGC
ACGAAAGCGTGGGGATCAAACA
>ASV360
TGGGGAATATTGCACAATGGGCGCAAGCCTGATGCAGCCATGCCGCGTGTGTGAAGAAGGCCCTAGGGTTGTAAAGCACT
TTCAGCAGTGAGGAAAGGTTAGTAGTTAATACCTGCTAGCTGTGACGTTAACTGCAGAAGAAGCACCGGCTAACTCCGTG
CCAGCAGCCGCGGTAATACGGAGGGTGCGAGCGTTAATCGGAATTACTGGGCGTAAAGCGCGCGTAGGTGGATTGGTCAG
TCAGATGTGAAAGCCCAGGGCTCAACCTTGGAACTGCACCTGATACTGCCAATCTAGAATACGGTAGAGGGTAGTGGAAT
TTCCTGTGTAGCGGTGAAATGCGTAGATATAGGAAGGAACACCAGTGGCGAAGGCGACTACCTGGACCGATATTGACACT
GAGGTGCGAAAGCGTGGGGAGCAAACA
>ASV361
TGAGGAATATTGGGCAATGGAGGAAACTCTGACCCAGCCATGCCGCGTGCAGGAAGACGGCCCTATGGGTTGTAAACTGC
TTTTGTACGAGAATAAACCTTTCCACGTGTGGAAAGCTGAAGGTACCGTACGAATAAGGATCGGCTAACTCCGTGCCAGC
AGCCGCGGTAATACGGAGGATCCAAGCGTTATCCGGATTTATTGGGTTTAAAGGGTCCGTAGGCGGGTTTTTAAGTCAGT
GGTGAAAGCCTACAGCTTAACTGTAGAATTGCCATTGATACTGGAGACCTTGAGTGTAGTAGAAGTAGGCGGAATAAGGC
ATGTAGCGGTGAAATGCATAGATATGCCTTAGAACACCGATTGCGAAGGCAGCTTACTATGTTACAACTGACGCTGAGGG
ACGAAAGCGTGGGGAGCGAACA
>ASV362
TGAGGAATATTGGACAATGGGCGAAAGCCTGATCCAGCCATGCCGCGTGAAGGATGACTGCCCTATGGGTTGTAAACTTC
TTTTATGTAGGAAGAAACCCCTTCTCGTGAGAAGGGCTGACGGTACTACAGGAATAAGGACCGGCTAACTCCGTGCCAGC
AGCCGCGGTAATACGGAGGGTCCAAGCGTTATCCGGATTTATTGGGTTTAAAGGGTGCGTAGGCGGGAAATTAAGTCAGT
GGTGAAAGCCCACAGCTCAACTGTGGAACTGCCATTGAAACTGATTTTCTTGAATATGATTGAAGTGGGCGGAATATGAC
ATGTAGCGGTGAAATGCTTAGATATGTCATAGAACACCGATAGCGAAGGCAGCTCACTAAGTCATCATTGACGCTGAGGC
ACGAAAGCGTGGGGAGCGAACA
>ASV363
TGGAGAATCTTGCGCAATGGGCGAAAGCCTGACGCAGCCACGCCGCGTGCGGGAAGAAGGCCCTAGGGTCGTAAACCGCT
TTCAGGAGGGAAGAAGCGAAAGTGACGGTACCTCCAGAAGAAGCCCCGGCCAACTACGTGCCAGCAGCCGCGGTAATACG
TAGGGGGCAAGCGTTGTCCGGAATCATTGGGCGTAAAGCGCATGTAGGCGGCCATGTGAGTCGGATGTGAAATCCCGGGG
CTCAACTCCGGAACTGCATCCGATACTGCACGGCTTGAGGAAGGTAGAGGAGAGTGGAATTCCCGGTGTAGCGGTGGAAT
GCGCAGATATCGGGAGGAACACCTATGGCGAAGGCAGCTCTCTGGGCCTCTCCTGACGCTGAGATGCGAAAGCGTGGGTA
GCGAACA
>ASV364
GGAATATTGCACAATGGGCGAAAGCCTGATGCAGCGACGCCGCGTGCGGGATGAAGGCCTTCGGGTTGTAAACCGCTTTC
AGGAGGGAAGAAACTGACGGTACCTCCAGAAGAAGCTCCGGCCAACTACGTGCCAGCAGCCGCGGTAATACGTAGGGAGC
GAACGTTGTCCGGATTTATTGGGCGTAAAGGGCTCGTAGGCGGTTCAGCAAGTCGGTCGTGAAAGCCCGGGGCTCAACCC
CGGGATGCCGGTCGAAACTGCTGTGACTTGAGTTCGGTAGAGGTGAGTGGAATTCTCGGTGTAGCGGTGGAATGCGCAGA
TATCGAGAGGAACACCCGTAGCGAAGGCGGCTCACTGGGCCGATACTGACGCTGAGGAGCGAAAGCGTGGGGAGCAAACA
>ASV365
TGGGGAATATTGCACAATGGGCGAAAGCCTGATGCAGCCATGCCGCGTGTGTGAAGAAGGCCTTCGGGTTGTAAAGCACT
TTCAGCGAGGAGGAAAGGTTGACGGTTAATACCCGTCAGCTGTGACGTTACTCGCAGAAGAAGCACCGGCTAACTCCGTG
CCAGCAGCCGCGGTAATACGGAGGGTGCGAGCGTTAATCGGAATTACTGGGCGTAAAGCGCATGCAGGCGGCCAAGTCAG
TCAGATGTGAAAGCCCCGGGCTTAACCTGGGAATTGCATTTGAAACTGCTTGGCTAGAGTCCTTGAGAGGGGGGTAGAAT
TTCAGGTGTAGCGGTGAAATGCGTAGAGATCTGAAGGAATACCAGTGGCGAAGGCGGCCCCCTGGCAAGAGACTGACGCT
CAGATGCGAAAGCGTGGGGAGCAAACA
>ASV366
ACCGGGAATCTTGCGCAATGGACGAAAGTCTGACGCAGCGACACCGCGTGTGGGATGACACTCTTCGGAGCGTAAACCAC
TGTGGCGAGGGAGAAATTTCTGATAGTACCTCGCTAGAAAGCACCAGCTAACTACGTGCCAGAAGCTTCGGTAATACGTA
GGGTGCAAGCGTTATCCGGATTTATTGGGCGTAAAGGGTTCGTCGGCGTCCTGTTAAGTTTCATGTTCAAGCCCAGGGCT
CAACTCTGGAAGAGCATGGGAAACTGGCAGGATAGAGTGTGTTCGAGGAAATTGGAATTCTCGGTGGAGGGGTGAAATCC
GTAGATATCGAGAGGAACACCGCGCGCGAAGGCAGATTTCTAGAACATTACTGACGCTCAGGAACGAAAGCTTGGGTAGC
AAAAG
>ASV367
ACTAGGAATTTTGCGCAATGAACGAAAGTTTGACGCAGCGACGCCGCGTGGAGGATGAAGGTTTTCGGATTGTAAACTCC
TTTTATTGGGGAACAAGTTCTGAGTGTACCCAATGAATAAGGCCCCCCTAACTACGTGCCAGAAGGGTCGGTGATACGTA
GGGGTCAAGCGTTGTCCGGTTTTACTGGGCGTAAAGAGATGCGTAGGCGTTCTTTTAAGTCTTCTGTGAAATCTCATAGC
TTAACTATGAAACTGCGGAGGAAACTGAAAGAATTGAGGAAATCAGAGGCAAGCGGAATTCTCGGTGGAGCGGTGAAATG
CGTTGATATCGAGAGGAACACCAATGGCGAAGGCAGCTTGCTGGGATTTTCCTGACGCTAAGGCTCGAAAGCGTGGGTAG
CAAAAC
>ASV368
TAAGGAATATTGGACAATGGTCGCAAGACTGATCCAGCCATCCCGCGTGCAGGATGACTGCCCTATGGGTTGTAAACTGC
TTTTATATGGGAAGAATAGCATAGATTCATCTGTGTATGACGGTACCATATGAATAAGCACCGGCTAACTCCGTGCCAGC
AGCCGCGGTAATACGGAGGGTGCAAGCGTTATCCGGAATCACTGGGTTTAAAGGGTGCGTAGGTGGCCCGATAAGTCAGA
GGTGAAAGCCCGTCGCTTAACGATGGAATTGCCTTTGATACTGTTGGGCTTGAAATAGGTTGAGGTAGGCGGAATGTGAC
ATGTAGCGGTGAAATGCATAGATATGTCATAGAACACCGATTGCGAAGGCAGCTTACTGGACCTTATTTGACGCTGAGGC
ACGAAAGCGTGGGGATCAAACA
>ASV369
TGGGGAATATTGGACAATGGACCAAAAGTCTGATCCAGCAATTCTGTGTGCACGATGAAGGTCTTCGGATTGTAAAGTGC
TTTCAGTTGGGAAGAAGAAAGTGACGGTACCAACAGAAGAAGCGACGGCTAAATACGTGCCAGCAGCCGCGGTAATACGT
ATGTCGCAAGCGTTATCCGGATTTATTGGGCGTAAAGCGCGTCTAGGCGGTTTTGTAAGTCTGATGTGAAAATGCGGGGC
TCAACTCCGTATTGCGTTGGAAACTGCAGAACTAGAGTACTGGAGAGGTGGGCGGAACTACAAGTGTAGAGGTGAAATTC
GTAGATATTTGTAGGAATGCCGATGGAGAAGTCAGCTCACTGGACAGATACTGACGCTGAAGCGCGAAAGCGTGGGGAGC
AAACA
>ASV370
TGAGGAATCTTCCACAATGGGCGAAAGCCTGATGGAGCAACGCCGCGTGCAGGATGAAGGCCTTCGGGTCGTAAACTGCT
TTTATAAGTGAGGAATATGACGGTAACTTATGAATAAGGATCGGCTAACTACGTGCCAGCAGCCGCGGTCATACGTAGGA
TCCGAGCGTTATCCGGAGTGACTGGGCGTAAAGAGTTGCGTAGGCGGTTAGTTAAGCGAATAGTGAAATCTGGTGGCTCA
ACCATTCAGGCTATTATTCGAACTGGCTAACTCGAGAATGGTAGAGGTAACTGGAATTTCTTGTGTAGGAGTGAAATCCG
TAGATATAAGAAGGAACACCAATGGCGTAGGCAGGTTACTGGACCATTTCTGACGCTAAGGCACGAAAGCGTGGGGAGCG
AACC
>ASV371
TGGGGAATATTGCACAATGGGCGCAAGCCTGATGCAGCAACGCCGCGTGGGGGACGAAGGCCTTCGGGTTGTAAACCTCT
TTTAGTAGGGAAGAAGCGCAAGTGACGGTACCTACAGAAAAAGCACCGGCTAACTACGTGCCAGCAGCCGCGGTAATACG
TAGGGTGCAAGCGTTGTCCGGAATTATTGGGCGTAAAGAGCTCGTAGGCGGTTTGTCGCGTCTGCTGTGAAAATCCGAGG
CTCAACCTCGGACCTGCAGTGGGTACGGGCAAACTAGAGTGCGGTAGGGGAGATTGGAATTCCTGGTGTAGCGGTGGAAT
GCGCAGATATCAGGAGGAACACCAATGGCGAAGGCAGATCTCTGGGCCGTAACTGACGCTGAGGAGCGAAAGCGTGGGGA
GCGAACA
>ASV372
TCGAGAATCTTCGGCAATGGGCGAAAGCCTGACCGAGCGACGCCGCGTGCGGGATGAAGGCCCTCGGGTTGTAAACCGCT
GTCGTAGAGGAGGAAATGCAGGGGGGTTCTCCCCTCTGTTTGACCTATTCTAGGAGGAAGTACGGGCTAAGTTCGTGCCA
GCAGCCGCGGTAAGACGAACCGTACAAACGTTACTCGGAATTACTGGGCTTAAAGGGTGCGTAGGCTGCGCGGAAAGTTG
GGTGTGAAAGCCCTCGGCTCAACCGAGGAATTGCATCCAAAACTACCGTGCTCGAGGGAGACAGAGGTAAGCGGAACTCA
AGGTGGAGCGGTGAAATGCGTTGATATCTTGAGGAACACCGGTGGCGAAAGCGGCTTACTGGGTCTCTTCTGACGCTGAG
GCACGAAAGCTAAGGTAGCAAACG
>ASV373
TCGAGAATCATTCACAATGGGGGAAACCCTGATGGTGCGACGCCGCGTGGAGGATAAGGTCTTCGGATTGTAAACTCCTG
TCATGTGAGAGCAAGACTGCCAGGTTAATAACCTGTCAGTTCGATAGTATCACAAGAGGAAGAGACGGCTAACTCTGTGC
CAGCAGCCGCGGTAATACAGAGGTCTCAAGCGTTGTTCGGAATCACTGGGCGTAAAGGGTGCGTAGGTGGCGTGGTAAGT
CAGATGTGAAAGCCCAGAGCTCAACTCTGGAATTGCATCCGATACTGCCTCGCTAGAGAACTGGAGGGGTGTCTAGAATT
TTCGGTGTAGCAGTGAAATGCGTAGATATCGAAAGGAATACCAATGGCGAAGGCAGGACACTGGACAGCTTCTGACACTG
AGGCACGAAGGCTAGGGTAGCGAACG
>ASV374
TCGAGAATCTTCGGCAATGGGCGAAAGCCTGACCGAGCGACGCCGCGTGCGGGATGAAGGCCCTCGGGTTGTAAACCGCT
GTCGTAGAGGAGGAAGTGCAGGGGGGTTCTCCCCTTTGCTTGACCTATTCTAGGAGGAAGTACGGGCTAAGTTCGTGCCA
GCAGCCGCGGTAAGACGAACCGTACAAACGTTACTCGGAATTACTGGGCTTAAAGGGTGCGTAGGCTGCGCGGAAAGTTG
GGTGTGAAAGCCCTCGGCTCAACCGAGGAATTGCATCCAAAACTACCGTGCTGGAGGGAGACAGAGGTAAGCGGAACTCA
AGGTGGAGCGGTGAAATGCGTTGATATCTTGAGGAACACCGGTGGCGAAAGCGGCTTACTGGGTCTCTTCTGACGCTGAG
GCACGAAAGCTAAGGTAGCAAACG
>ASV375
TTAGGAATCTTCCACAATGGGCGAAAGCCTGATGGAGCGACACCGCGTGAGGGATGAAGGCTTTCGGGTTGTAAACCTCT
AAAAAAGGGACGAATCATGACGGTACCTTTTGAAAAGCACCGGCTAACTCCGTGCCAGCAGCCGCGGTAATACGGAGGGT
GCGAGCGTTATCCGGAATCACTGGGCGTAAAGGGCGCGTAGGCGGTTATGTAAGTCTGATGTTAAAGAGCGGGGCTCAAC
CCCGTCACGGCGTTGGATACTGCATGGCTTGACGGCTGGAGAGGCGAGTGGAATTACCAGTGTAGCGGTGGAATGCGTAG
ATACTGGTAGGAACACCCATTGCGAAGGCAGCTCGCTGGACAGCACGTGACGCTGAGGCGCGAAAGTGTGGGGAGCAAAC
C
>ASV376
TGGGGAATATTGGACAATGGGCGCAAGCCTGATCCAGCCATGCCGCGTGTGTGAAGAAGGCCTTCGGGTTGTAAAGCACT
TTTGTACGGGAAGAAACGCGACCGGTTAATACCTGGTCGAACTGACGGTACCGTAAGAATAAGCACCGGCTAACTTCGTG
CCAGCAGCCGCGGTAATACGAAGGGTGCAAGCGTTACTCGGAATTACTGGGCGTAAAGCGTGCGTAGGTGGTTTGTTAAG
TCAGATGTGAAAGCCCTGGGCTCAACCTGGGAACTGCATTTGATACTGGCAGGCTAGAGTGCGGTAGAGGGTAGCGGAAT
TCCCGGTGTAGCAGTGAAATGCGTAGATATCGGGAGGAACATCCGTGGCGAAGGCGGCTACCTGGACCAGCACTGACACT
GAGGCACGAAAGCGTGGGGAGCAAACA
>ASV377
TCGAGAATCATTCACAATGCACGAAAGTGTGATGATGCGACGCCGCGTGAAGGATGAAGGCCCTCGGGTCGTAAACTTCT
GTCAGAAGGAAAGAACGGTCATTAAGTTAATAACTTTTTGATTTGACGGTACCTTCAGAGGAAGCAACGGCTAACTCTGT
GCCAGCAGCCGCGGTAATACAGAGGTTGCAAGCGTTGTTCGGATTTACTGGGCGTAAAGGGTGCGTAGGCTGTTTTGTGT
GTCAGATGTGAAAGCCCATGGCTCAACCATGGAATTGCATTTGAAACTGCAGAACTAGAGTATCGGAGAGGTAGATGGAA
TTCTTAGTGTAGCGGTGAAATGCGTAGATATTAAGAAGAACACCAGCGGCGAAAGCGATCTACTGGACGAATACTGACGC
TGAGGCACGAAAGCCAGGGGAGCGAAGA
>ASV378
TGAGGAATATTGGACAATGGGCGGAAGCCTGATCCAGCCATGCCGCGTGTAGGAAGACTGCCCTATGGGTTGTAAACTAC
TTTTATATAGGAAGAAACCCCAGTACGTGTACTGGGCTGACGGTACTATAAGAATAAGCATCGGCTAACTCCGTGCCAGC
AGCCGCGGTAATACGGAGGATGCAAGCGTTATCCGGAATCATTGGGTTTAAAGGGTCCGTAGGTGGATGAATAAGTCAGA
GGTGAAAGTTTGCGGCTCAACCGTAAAATTGCCTTTGATACTGTTTATCTTGAGTACTTATGAAGTGGTTAGAATGTGTA
GTGTAGCGGTGAAATGCATAGATATTACACAGAATACCAATTGCGAAGGCAGATCACTAATAAGTTACTGACACTGATGG
ACGAAAGCGTGGGGAGCGAACA
>ASV379
TAGGGAATATTGGGCAATGGACGAGAGTCTGACCCAGCCATGCCGCGTGCAGGAAGACGGCCTATTGGGTTGTAAACTGC
TTTTATACGGGAAGAAAAGGCCCATGCGTGGGACATTGCCGGTACCGTATGAATAAGCACCGGCTAACTCCGTGCCAGCA
GCCGCGGTAATACGGAGGGTGCAAGCGTTGTCCGGATTTATTGGGTTTAAAGGGTGCGTAGGCGGCTGATTAAGTCAGCG
GTGAAAGACTCCGGCTCAACCGGAGCAGTGCCGTTGATACTGGTTGGCTTGAGTGCTGCAGGGGTACATGGAATTGATGG
TGTAGCGGTGAAATGCATAGATACCATCAGGAACACCGATAGCGAAGGCATTGTACTGGGCAGCAACTGACGCTGATGCA
CGAAAGCGTGGGGAGCGAACA
>ASV380
TGAGGAATATTGGGCAATGGGCGCAAGCCTGACCCAGCCATGCCGCGTGCAGGAAGACGGTCCTATGGATTGTAAACTGC
TTTTATACGGGAAGAAACACTCCCTCGTGAGGGAGCTTGACGGTACCGTAAGAATAAGGATCGGCTAACTCCGTGCCAGC
AGCCGCGGTAATACGGAGGATCCAAGCGTTATCCGGAATCATTGGGTTTAAAGGGTCCGTAGGCGGCCTTATAAGTCAGT
GGTGAAATCTCCTAGCTCAACTAGGAAACTGCCATTGATACTGTAGGGCTTGAATTATTAGGAAGTAACTAGAATATGTA
GTGTAGCGGTGAAATGCTTAGATATTACATGGAATACCAATTGCGAAGGCAGGTTACTACTAATTGATTGACGCTGATGG
ACGAAAGCGTGGGTAGCGAACA
>ASV381
TAACGAATCTTCCGCAATGCGCGAAAGCGTGACGGGGCAATGCCGCGTGCAGGATTGAAGCCCCTCGGGGTGTAAACTGC
TGTCAAGGTCTAGGAACTCAATGACCAGACCTAAAGGAAGGGCCGGCTAACTCTGTGCCAGCAGCCGCGGTAATACAGAG
GGCTCGAGCGTTAATCGGAATCACTGGGCTTAAAGCGTGCGTAGGCGGGCGTGTAAGCATCTTGTGAAAGCCCCCGGCTC
AACCGGGGAATTGCTTGGTGAACTGCACGTCTTGAGGCAAGTAGAGGTGGTCGGAACGATAGGTGGAGCGGTGAAATGCG
TAGATATCTATCGGAACGCCAACGGAGAAGTCAGGCCACTGGGCTTGTTCTGACGCTGAGGCACGAAAGCGTGGGTAGCG
AACG
>ASV382
TGGGGAATCTTGCACAATGGGCGAAAGCCTGATGCAGCGATGCCGCGTGAGTGAAGAAGGCCCTTGGGTTGTAAAGCTCT
TTTGTCGGGAAAGATAATGACTGTACCCGAAGAATAAGGTCCGGCTAACTTCGTGCCAGCAGCCGCGGTAATACGAAGGG
ACCTAGCGTAGTTCGGAATTACTGGGCGTAAAGAGTATGTAGGCGGCTAGATAAGTTAATTGTGAAAGCCCAAAGCTTAA
CTTTGGAATTGCAATTAAAACTATTTAGCTAGAGTATGATAGAGGAAAGCGGAATACATAGTGTAGAGGTGAAATTCGTA
GATATTATGTAGAACACCAGTTGCGAAGGCGGCTTTCTGGATCATTACTGACGCTGAGATACGAAAGTATGGGTAGCGAA
GA
>ASV383
TCGAGAATCTTCGGCAATGGGCGCAAGCCTGACCGAGCGACGCCGCGTGCGGGATGAAGGCCTTCGGGTTGTAAACCGCT
GTCAGTTGGGAGGAAATATCAGGGGGTACTCCCCCTGGTTTGACCGATCTTCAGAGGAAGGACGGGCTAAGTTCGTGCCA
GCAGCCGCGGTAAGACGAACCGTCCGAACGTTATTCGGTATCACTGGGCTTAAAGCGTGCGTAGGCGGCCTAGTAGGTGA
GGTGTGAAAGCCCTCGGCTCAACCGAGGAACTGCGCTTCAAACCACTAGGCTTGAGGGAGACAGGGGTGATGGGAACTGT
TGGTGGAGCGGTGAAATGCGTTGATATCAACAGGAACACCGGTGGCGAAAGCGCATCACTGGGTCTTTTCTGACGCTGAG
GCACGAAAGCTAGGGGAGCGAACG
>ASV384
TGGGGAATATTGGACAATGGGCGAAAGCCTGATCCAGCCATGCCGCGTGAGTGATGACGGCCTTAGGGTTGTAAAGCTCT
TTCAGTGGGGAAGATAATGACGGTACCCACAGAAGAAGCCCCGGCTAACTCCGTGCCAGCAGCCGCGGTAATACGGAGGG
GGCTAGCGTTGTTCGGAATTACTGGGCGTAAAGCGCGCGTAGGCGGATCTTTAAGTCAGGGGTGAAATCCTGGGGCTCAA
CCTCAGAACTGCCCTTGATACTGAAGATCTTGAGTCCGGAAGAGGTTAGTGGAATTCCCAGTGTAGAGGTGAAATTCGTA
GATATTGGGAAGAACACCAGTGGCGAAGGCGGCTAACTGGTCCGGTACTGACGCTGAGGTGCGAAAGCGTGGGGAGCAAA
CA
>ASV385
TAGGGAATATTGGGCAATGGAGGCAACTCTGACCCAGCCATGCCGCGTGAACGATGAAGGCCCTCGGGTCGTAAAGTTCT
TTTATATGGGAAGAACCGTAGCTATGCGTAGCTGCCTGACGGTACCATATGAATAAGCACCGGCTAACTCCGTGCCAGCA
GCCGCGGTAATACGGAGGGTGCAAGCGTTGTCCGGAATTATTGGGTTTAAAGGGTACGCAGGCGGTATGTTAAGTCAGTG
GTGAAAGTTTGCAGCTCAACTGTAAAAGCGCCATTGATACTGGCATACTTGAGTACTGGAGAGGTAGGCGGAATTCCTCA
TGTAGCGGTGAAATGCACAGATATGAGGAGGAACTCCGAAAGCGAAGGCAGCTTACTGGCCAGTAACTGACGCTCATGTA
CGAAAGCGTGGGTAGCGAACA
>ASV386
TGGGGAATATTGGACAATGGGCGCAAGCCTGATCCAGCCATGCCGCGTGTGTGAAGAAGGCCTTCGGGTTGTAAAGCACT
TTCAGCGAGGAGGAAGGGGTGTGTGTTAATAGCACATATCTTTGACGTTACTCGCAGAAGAAGCACCGGCTAACTCCGTG
CCAGCAGCCGCGGTAATACGGAGGGTGCAAGCGTTAATCGGAATTACTGGGCGTAAAGCGCACGTAGGCGGTGTGTTAAG
TTGGATGTGAAAGCCCCGGGCTCAACCTGGGAATTGCATTCAAAACTGGCACGCTAGAGTATGTGAGAGGGGGGTAGAAT
TCCAAGTGTAGCGGTGAAATGCGTAGAGATTTGGAGGAATACCAGTGGCGAAGGCGGCCCCCTGGCACAATACTGACGCT
CAGGTGCGAAAGCGTGGGGAGCAAACA
>ASV387
TGGGGAATTTTCCGCAATGGGCGAAAGCCTGACGGAGCAATACCGCGTGAGGGATGACGGCCTATGGGTTGTAAACCTCT
TTTTTCAGGGAGGAATAAATGACGTGTACCTGAAGAATAAGCATCGGCTAACTCCGTGCCAGCAGCCGCGGTAAGACGGA
GGATGCAAGTGTTATCCGGAATCACTGGGCGTAAAGCGTCTGTAGGTGGTCAAATAAGTCAACTGTTAAATCTTGAGGCT
CAACCTCAAAATCGCAGTCGAAACTATTAGACTAGAGTATAGTAGGGGTAAAGGGAATTTCCAGTGGAGCGGTGAAATGC
GTAGAGATTGGAAGGAACACCGATGGCGAAGGCACTTTACTGGGCTATTACTAACACTCAGAGACGAAAGCTAGGGTAGC
AAATG
>ASV388
TGGGGAATATTGCACAATGGGCGCAAGCCTGATGCAGCCATGCCGCGTGTGTGAAGAAGGCCTTCGGGTTGTAAAGCACT
TTCAGTTGTGAGGAAGGTGGTGTCGTTAATAGCGGCATCATTTGACGTTAGCAACAGAAGAAGCACCGGCTAACTCCGTG
CCAGCAGCCGCGGTAATACGGAGGGTGCGAGCGTTAATCGGAATTACTGGGCGTAAAGCGCGTGTAGGTGGCTTGTTAAG
CCAGATGTGAAAGCCCCGGGCTCAACCTGGGAACTGCATTTGGAACTGGCAGGCTAGAGTTTTGTAGAGGGTGGTAGAAT
TTCAGGTGTAGCGGTGAAATGCGTAGAGATCTGAAGGAATACCGGTGGCGAAGGCGACCACCTGGCCAATAACTGACACT
GAGACGCGAAGGCGTGGGTAGCAAACG
>ASV389
TGGGGAATCTTGGACAATGGGCGAAAGCCTGATCCAGCGACGCCGCGTGGGAGACGAAGGCCTTCGGGTTGTAAATCCCT
TTTCTCGGGGACGATGATGACGGTACCCGAGGAATAAGCACCGGCTAACTCCGTGCCAGCAGCCGCGGTAAGACGGGGGG
TGCTAGCGTTGTTCGGAATTACTGGGCGTAAAGGGCGCGTAGGCGGCTTTGCAAGTTGGGTGTGAAAGCCCGGGGCTCAA
CCTCGGAACTGCATCCAAAACTGTATGGCTTGAGACCGGGAGAGGAGAGTGGAATACCCAGTGTAGAGGTGAAATTCGTA
GATATTGGGTGGAACACCGGTGGCGAAAGCGGCTCTCTGGCCCGGTTCTGACGCTGAGGCGCGAAAGCGTGGGGAGCAAA
CA
>ASV390
TGAGGAATATTGCGCAATGGGGGAAACCCTGACGCAGCCACGCCGCGTGGTGGATGACACCCCTATGGGGCGTAAACACC
TTTTATGAGAGAAGAAGTCCCTACTCGGTAGGGTTTGACGGTACCTCATGAATAAGCACCGGCTAACTCCGTGCCAGCAG
CCGCGGTAATACGGAGGGTGCAAGCGTTGTCCGGAATCACTGGGTGTAAAGGGTGTGTAGGCGGAGCTGTAAGTCAGAGG
TGAAATCCTACGGCTCAACCGTAGAACTGCCTTTGATACTGCAGCCCTTGAGTATCGGAGAGGTTGCTGGAATTCGTGGT
GTAGCGGTGAAATGCGTAGATATCACGAGGAACACCAGAGGCGTAGGCGGGCAACTGGACGATTACTGACGCTGAGGCAC
GAAAGCGTGGGGAGCAAACA
>ASV391
TGGGGAATATTGGACAATGGGGGCAACCCTGATCCAGCAATGCCGCGTGTGTGATGAAGGCCTTAGGGTTGTAAAGCACT
TTCACTGGTGAAGATGATGACGGTAACCAGAGAAGAAGCCCCGGCTAACTTCGTGCCAGCAGCCGCGGTAATACGAAGGG
GGCGAGCGTTGTTCGGAATTACTGGGCGTAAAGGGAGCGCAGGCGGTTCATTAAGTTAGGCGTGAAAGCCCCGGGCTCAA
CCTGGGAACTGCGCTTAATACTGATGAACTAGAAAACAGGAGAGGGTAGTGGAATTTCCAGTGTAGAGGTGAAATTCGTA
GATATTGGAAAGAACACCGGTGGCGAAAGCGGCTACCTGGCCTGATTTTGACGCTGAGGCTCGAAAGCGTGGGGAGCAAA
CA
>ASV392
TCGAGAATCATTCGCAATGGGCGAAAGCCTGACGGTGCGACGCCGCGTGGGGGATGAAGGGCTTAGGCTCGTAAACCCCT
GTCATTTGTGAGAAAACCTTCAATGTAAATAGCATTGGAGCTGATAGTAGCAAAAGAGGAAGGGACGGCTAACTCTGTGC
CAGCAGCCGCGGTAATACAGAGGTCCCAAGCGTTGTTCGGATTTACTGGGCGTAAAGCGTGCGTAGGCGGCGGAAAAAGT
TTGACGTGAAAGCTCTGGGCTTAACCCGGAAATTGCGTTGAAAACTGTTTCGCTCGAGGGTCAGAGGGGAGACTGGAATT
CTCGGTGTAGCGGTGAAATGCGTAGATATCGAGAGGAACACCAGTGGCGAAGGCGAGTCTCTGGATGACACCTGACGCTG
AGGCACGAAAGCTAGGGGAGCGAACA
>ASV393
TGGGGAATATTGCACAATGGGCGAAAGCCTGATGCAGCGACGCCGCGTGGGGGATGAAGGCCTTCGGGTTGTAAACCCCT
TTCAGCAGGGAAGAAGCGAAAGTGACGGTACCTGCAGAAGAAGCGCCGGCTAACTACGTGCCAGCAGCCGCGGTAATACG
TAGGGCGCAAGCGTTGTCCGGAATTATTGGGCGTAAAGAGCTCGTAGGCGGTTCGTCGCGTCTGCTGTGAAATCCCGAGG
CTCAACCTCGGGCCTGCAGTGGGTACGGGCGAACTAGAGTGTGGTAGGGGAGACTGGAATTCCTGGTGTAGCGGTGGAAT
GCGCAGATATCAGGAGGAACACCGATGGCGAAGGCAGGTCTCTGGGCCACAACTGACGCTGAGGAGCGAAAGCGTGGGGA
GCGAACA
>ASV394
TAGGGAATATTGGACAATGGGCGGAAGCCTGATCCAGCCATGCCGCGTGCAGGAAGACGGCCCTCTGGGTTGTAAACTGC
TTTTATATGGGAAGAAAATGGCTTTGCGAAGCAAATTGACGGTACCATAGGAATAAGCCACGGCTAACTACGTGCCAGCA
GCCGCGGTAATACGTAGGTGGCGAGCGTTATCCGGATTTATTGGGTTTAAAGGGTGCGTAGGCGGCTTTTTAAGTCGGTG
GTGAAAGGTAGCAGCTTAACTGTTTTACATGCCATCGATACTGAAGAGCTTGAGTTATCAGAAGGCAGGCGGAATTTCTG
GTGTAGCGGTGAAATGCATAGATACCAGAAGGAACACCTATTGCGAAGGCAGCTTGCTGCAGATAAACTGACGCTGATGC
ACGAAAGCGTGGGGAGCGAACA
>ASV395
ATCGGGAATCTTCCGCAATGGGCGAAAGCCTGACGGAGCGACGCCGCGTGAAGGATGAATGCCTTCGGGTTGTAAACTTC
TGCAAATAGCACCGGCTAACTACGTGCCAGCAGCAGCGGTCATACGTGGGGTGCAAGCATTACTCGGATTTACTGGGCGT
AAAGAGTTATGTAGGCGGTAATATAAGTCATGGGTTAAATCTTTGGGCTCAACTCAAAGCTTGCTTGTGATACTGTATTA
CTAGAGACATTTAGGGGGTAGCAGAACGTATGGTGGAGCGGTGAAATGCGTTGATATCATACGGAATACCGAGGGGGAAG
CCAGCTACCTGGGAATGTTCTGACGCTGAGATACGAAAGCGTGGGGAGCGAAAC
>ASV396
TGGGGAATATTGTACAATGGACGCAAGTCTGATACAGCAATGCCGCGTGAGTGAAGACGGCCTTAGGGTTGTAAAACTCT
TTCGCTAGGGAAGATAATGACGGTACCTAGTAAAGAAGTCCCGGCTAACTCCGTGCCAGCAGCCGCGGTAATACGGAGGG
GACTAGCGTTGTTCGGAATTACTGGGCGTAAAGAGTTCGTAGGCGGATAAGCAAGTAAGAGGTGAAAGCCCAGGGCTCAA
CCCTGGAACTGCCTTTTAAACTGCTTATCTAGAGACCGGAAGAGGTTAGGGGAATACCTAGTGTAGAGGTGAAATTCGTA
GATATTAGGTGGAACACCAGTGGCGAAGGCGCCTAACTGGTCCGGTACTGACGCTGAGGAACGAAAGCGTGGGGAGCAAA
CA
>ASV397
TGGGGAATATTGGACAATGGGGGCAACCCTGATCCAGCAATGCCGCGTGTGTGATGAAGGCCTTAGGGTTGTAAAGCACT
TTCACTGGTGAAGATGATGACGGTAACCAGAGAAGAAGCCCCGGCTAACTTCGTGCCAGCAGCCGCGGTAATACGAAGGG
GGCGAGCGTTGTTCGGAATTACTGGGCGTAAAGGGCGCGTAGGCGGTCTTTTAAGTTAGGCGTGAAATCCCCGGGCTCAA
CCTGGGAACTGCGCTTAAGACTGGAAGACTAGAAAACGGAAGAGGGTAGTGGAATTCCCAGTGTAGAGGTGAAATTCGTA
GATATTGGGAAGAACACCAGTGGCGAAAGCGGCTACCTGGTCCGATTTTGACGCTGAGGCGCGAAAGCGTGGGGAGCAAA
CA
>ASV398
TGAGGAATATTGGGCAATGGAGGCAACTCTGACCCAGCCATGCCGCGTGCAGGAAGACGGCCCTCTGGGTTGTAAACTGC
TTTTGTTTGGGAATAAACCCTTCTACGTGTAGGAGGCTGAAGGTACCTTACGAATAAGCATCGGCTAACTCCGTGCCAGC
AGCCGCGGTAATACGGAGGATGCAAGCGTTATCCGGATTTATTGGGTTTAAAGGGTCCGTAGGCGGATCTTTAAGTCAGT
GGTGAAAGCCCACAGCTCAACTGTGGAACTGCCATTGATACTGGAGATCTTGAGTGTAGTAGAAGTAGGCGGAATAGGGC
ATGTAGCGGTGAAATGCATAGATATGCCCTAGAACACCGATTGCGAAGGCAGCTTACTATGTTACAACTGACGCTGAGGG
ACGAAAGCGTGGGGAGCAAACA
>ASV399
TAGGGAATCTTCGGCAATGGACGAAAGTCTGACCGAGCAACGCCGCGTGAGTGAGGAAGGTCTTCGGATCGTAAAGCTCT
GTTGCCAGGGAAGAAAGAGCAGATGAGGGAATGCATCTGTTGTGACGGTACCTGAGAAGAAAGCCCCGGCTAACTACGTG
CCAGCAGCCGCGGTAATACGTAGGGGGCAAGCGTTGTCCGGAATTATTGGGCGTAAAGCGCGCGCAGGCGGTTTTTTAAG
TCTTGTGTATAAGGCTGGGGCTCAACCCTGGCACGCATGGGAAACTGGAAGACTGGAGTGCAGGAGAGGAAAGTGGAATT
CCACGTGTAGCGGTGAAATGCGTAGAGATGTGGAGGAACACCAGTGGCGAAGGCGACTTTCTGGCCTGTAACTGACGCTG
AGGCGCGAAAGCGTGGGGAGCAAACA
>ASV400
TGGGGAATCTTAGACAATGGGCGCAAGCCTGATCTAGCCATGCCGCGTGTGTGATGAAGGCCTTAGGGTCGTAAAGCACT
TTCGCCAGGGATGATAATGACAGTACCTGGTAAAGAAACCCCGGCTAACTCCGTGCCAGCAGCCGCGGTAATACGGAGGG
GGTTAGCGTTGTTCGGAATTACTGGGCGTAAAGCGCGCGTAGGCGGATTGGAAAGTTGGGGGTGAAATCCCGGGGCTCAA
CCCCGGAACTGCCTTCAAAACTCCCAGTCTAGAGTTCGAGAGAGGTGAGTGGAATTCCGAGTGTAGAGGTGAAATTCGTA
GATATTCGGAGGAACACCAGTGGCGAAGGCGGCTCACTGGCTCGATACTGACGCTGAGGTGCGAAAGTGTGGGGAGCAAA
CA
>ASV401
TGGGGAATTTTCCGCAATGGGCGAAAGCCTGACGGAGCAACGCCGCGTGAGGGATGAAGGCCTCTGGGCTGTAAACCTCT
TTTATCAAGGAAGAAGATCTGACGGTACTTGATGAATAAGCCACGGCTAATTCCGTGCCAGCAGCCGCGGTAATACGGGA
GTGGCAAGCGTTATCCGGAATTATTGGGCGTAAAGCGTCCGCAGGCGGCCATGTAAGTCTGTCGTTAAAGCGTGGAGCTT
AACTCCATTTCAGCGATGGAAACTGCAAGGCTTGAGTGTGGTAGGGGCAGAGGGAATTCCCGGTGTAGCGGTGAAATGCG
TAGATATCGGGAAGAACACCAGTGGCGAAGGCGCTCTGCTGGGCCATAACTGACGCTCATGGACGAAAGCCAGGGGAGCG
AAAG
>ASV402
TGAGGAATATTGGGCAATGGAGGCAACTCTGACCCAGCCATGCCGCGTGAAGGAAGACGGCCTTATGGGTTGTAAACTTC
TTTTATAAGGGAATAAACCCTTCTACGTGTAGAAGGCTGAATGTACCTTATGAATAAGCACCGGCTAACTCCGTGCCAGC
AGCCGCGGTAATACGGAGGGTGCAAGCGTTATCCGGATTCATTGGGTTTAAAGGGTGCGCAGGCGGCCTTATAAGTCAGT
GGTGAAATCCCGCAGCTCAACTGTGGAACTGCCATTGATACTGTAAGGCTTGAATCTATTTGAAGTGGGCGGAATACGTC
ATGTAGCGGTGAAATGCATAGATATGACGTAGAACACCGATTGCGAAGGCAGCTCACTAAGTTAGTATTGACGCTGAGGC
ACGAAAGCGTGGGGAGCGAACA
>ASV403
TCGAGAATCTTCCGCAATGGGCGAAAGCCTGACGGAGCGACGCCGCGTGGTGGATGAAGTCCTTAGGGACGTAAACACCT
TTTATGAGGGAGGAAGTTTATTGACGTTACCTCATGAATAAGGGGCTCCCAACTCTGTGCCAGCAGGAGCGGTAATACAG
AGGCCCCAAGCATTATCCGGATTTACTGGGCGTAAAGGGTGCGTAGGCGGTTATATTAGTCGGGTGTAAAATCCTGGGGC
TCAACCTCAGGCTCGCATTCGAAACGGTATAACTAGAAGGAGTCAGAGGCAAGCAGAACTCATGGTGTAGGGGTGAAATC
CGTTGATATCATGGGGAATACCAAATGCGAAGGCAGCTTGCTGGGACTTTCTTGACGCTGAGGCACGAAAGCGTGGGTAG
CGAATC
>ASV404
TAAGGAATATTGGACAATGGGCGCAAGCCTGATCCAGCCATTCCGCGTGCAGGATGACGGCCCTCTGGGTTGTAAACTGC
TTTTATTTGGGAAGAAACCCTGGGATTTATCCCGGGCTGACGGTACCAAAAGAATAAGCACCGGCTAATTCCGTGCCAGC
AGCCGCGGTAATACGGAAGGTGCAAGCGTTATCCGGAATCACTGGGTTTAAAGGGTGCGTAGGCGGTTACGTCAGTCAGA
AGTGAAAGCTCACAGCTTAACTGTGGAATTGCTTTTGATACTGCGTAACTAGAATCAGGTTGAGGTTGGCGGAATGTGAC
ATGTAGCGGTGAAATGCATAGATATGTCATAGAACACCAATTGCGAAGGCAGCTGACTAGACCTGCATTGACGCTGAGGC
ACGAAAGCGTGGGGAGCGAACA
>ASV405
TGGGGAATTTTCCGCAATGGGCGAAAGCCTGACGGAGCAACGCCGCGTGAGGGATGAAGGCCTCTGGGCTGTAAACCTCT
TTTATCAAGGAAGAAGATCTGACGGTACTTGATGAATAAGCCACGGCTAATTCCGTGCCAGCAGCCGCGGTAATACGGGA
GTGGCAAGCGTTATCCGGAATTATTGGGCGTAAAGCGTCCGCAGGCGGCCCTTCAAGTCTGCTGTTAAAAAGTGGAGCTT
AACTCCATCGTGGCAGTGGAAACTGTTGGGCTAGAGTGTGGTAGGGGCAGAGGGAATTCCCGGTGTAGCGGTGAAATGCG
TAGATATCGGGAAGAACACCAGTGGCGAAGGCGCTCTGCTGGGCCATAACTGACGCTCATGGACGAAAGCCAGGGGAGCG
AAAG
>ASV406
TGGGGAATATTGCACAATGGGCGCAAGCCTGATGCAGCCATGCCGCGTGTGTGAAGAAGGCCTTCGGGTTGTAAAGCACT
TTCAGTCGTGAGGAAGGCGGTGTAGTTAATAGCTGCATCGTTTGACGTTAGCGACAGAAGAAGCACCGGCTAACTCCGTG
CCAGCAGCCGCGGTAATACGGAGGGTGCGAGCGTTAATCGGAATTACTGGGCGTAAAGCGCATGCAGGTGGTTTGTTAAG
TCAGATGTGAAAGCCCGGGGCTCAACCTCGGAATTGCATTTGAAACTGGCAGACTAGAGTACTGTAGAGGGGGGTAGAAT
TTCAGGTGTAGCGGTGAAATGCGTAGAGATCTGAAGGAATACCGGTGGCGAAGGCGGCCCCCTGGACAGATACTGACACT
CAGATGCGAAAGCGTGGGGAGCAAACA
>ASV407
TCGAGAATTTTTCACAATGGGGGAAACCCTGATGGAGCGACGCCGCGTGGAGGATGACTGCCTTCGGGTTGTAAACTCCT
GTCATGCGGGAACAAGAAAGTGATAGTACCGCAAGAGGAAGAGACGGCTAACTCTGTGCCAGCAGCCGCGGTAATACAGA
GGTCTCAAGCGTTGTTCGGATTCATTGGGCGTAAAGGGTGCGTAGGCGGCGTGGAAAGTTGATTGTGAAATCCCGGGGCT
CAACCTCGGAACTGCACTCAATACTTCCATGCTAGAGGAATGTAGAGGAGAGTGGAATTCACGGTGTAGCAGTGAAATGC
GTAGATATCGTGAGGAAGACCAGTTGCGAAGGCGACTCTCTGGGCATTTCCTGACGCTGAGGCACGAAGGCCAGGGGAGC
AAACG
>ASV408
TGAGGAATATTGGTCAATGGACGCAAGTCTGAACCAGCCATGCCGCGTGCAGGATGACTGCCCTATGGGTTGTAAACTGC
TTTTATACAGGAATAAACCCCCGAACGTGTTCGGGGCTGAAGGTACTGTAAGAATAAGGATCGGCTAACTCCGTGCCAGC
AGCCGCGGTAATACGGAGGATCCAAGCGTTATCCGGATTCATTGGGTTTAAAGGGTCCGCAGGCGGAGTATTAAGTCAGT
GGTGAAAGCCGGCAGCTTAACTGTCGAATTGCCATTGATACTGGTACCCTTGAGTATAGTTGAAGTAGGCGGAATAAGTC
ATGTAGCGGTGAAATGCATAGATATGACTTAGAACACCGATTGCGAAGGCAGCTTACTAAGCTATAACTGACGCTCATGG
ACGAAAGCGTGGGGAGCGAACA
>ASV409
TGGGGAATCTTAGACAATGGGCGCAAGCCTGATCTAGCCATGCCGCGTGAGCGATGAAGGCCTTAGGGTTGTAAAGCTCT
TTCAGCGAGGAAGATAATGACTGTACTCGCAGAAGAAGCCCCGGCTAACTCCGTGCCAGCAGCCGCGGTAATACGGAGGG
GGCTAGCGTTGTTCGGAATTACTGGGCGTAAAGCGCACGTAGGCGGACTGGAAAGTCAGGGGTGAAATCCCGGGGCTCAA
CCCCGGAACTGCCTTTGAAACTCCCAGTCTTGAGGTCGAGAGAGGTGAGTGGAATTCCGAGTGTAGAGGTGAAATTCGTA
GATATTCGGAGGAACACCAGTGGCGAAGGCGGCTCACTGGCTCGATACTGACGCTGAGGTGCGAAAGCGTGGGGAGCAAA
CA
>ASV410
TGGGGAATCTTGCGCAATGGGCGAAAGCCTGACGCAGCAACGCCGCGTGTGTGATGAAGGCCTGCGGGTCGTAAAGCACT
GTCAGGAGGGAAGAACGCAGACGGTACCTCCAGAGGAAGCGCCGGCTAACTCCGTGCCAGCAGCCGCGGTAAGACGGAGG
GCGCAAACGTTGCTCGGAATCATTGGGCGTAAAGCGCGCGTAGGCGGCTCATTAAGTCTGGTGTGAAAGCCCGGGGCTCA
ACCCCGGAATGCCACTGGAAACTGGTGAGCTTGAGGATGAGAGGGGGTAGTGGAATTCCTGGTGTAGGGGTGAAATCCGT
AGAGATCAGGAGGAACACCGGTGGCGAAGGCGACTGCCTGGATCATTTCTGACGCTGAGGTGCGAAAGTGTGGGGAGCAA
ACA
>ASV411
TCGAGAATCTTCGGCAATGGGCGAAAGCCTGACCGAGCGACGCCGCGTGCGGGATGAAGGCCTTTGGGTTGTAAACCGCT
GTCGTAGGGGAGGAAATGCAAGGGGGTTCTCCCTCTTGCTTGACCTATCCTAGGAGGAAGTACGGGCTAAGTTCGTGCCA
GCAGCCGCGGTAAGACGAACCGTACAAACGTTACTCGGAATTACTGGGCTTAAAGGGTGCGTAGGCTGCGCGGAAAGTTG
GGTGTGAAAGCCCTCGGCTCAACCGAGGAATTGCATCCAAAACTGTCGTGCTCGAGGGAGACAGAGGTGAGCGGAACTCA
GGGTGGAGCGGTGAAATGCGTTGATATCCTGAGGAACACCGGTGGCGAAAGCGGCTCACTGGGTCTCTTCTGACGCTGAG
GCACGAAAGCCAAGGTAGCAAACG
>ASV412
TGGGGAATATTGGACAATGGGCGAAAGCCTGATCCAGCAATGCCGCGTGTGTGAAGAAGGCCTGCGGGTTGTAAAGCACT
TTTGTCGGGAAAGAAAATCACAGGGTTAATACCCCTGTGCCTTGACGGTACCCGAAGAATAAGCACCGGCTAACTCCGTG
CCAGCAGCCGCGGTAATACGGAGGGTGCAAGCGTTAATCGGAATTACTGGGCGTAAAGCGAGTGTAGGTGGCTATGTAAG
TCGGATGTGAAATCCCCGGGCTCAACCTGGGAACTGCATTCGATACTGCATGGCTAGAGTCTGATAGAGGGAAGTGGAAT
TCCAGGTGTAGCGGTGAAATGCGTAGATATCTGGAAGAACACCAGTGGCGAAGGCGGCTTCCTGGATCAAGACTGACACT
GAGGCTCGAAAGCGTGGGGAGCAAACA
>ASV413
TGGGGAATTTTCCGCAATGGGCGAAAGCCTGACGGAGCAATACCGCGTGAGGGAAGACTGCCTATGGGTTGTAAACCTCT
TTTTTCAGGGAGGAATAAATGACGTGTACCTGAAGAATAAGCATCGGCTAACTCCGTGCCAGCAGCCGCGGTAAGACGGA
GGATGCAAGTGTTATCCGGAATCACTGGGCGTAAAGCGTCTGTAGGTGGTTTAATAAGTCAACTGTTAAATCTTGAGGCT
CAACTTCAAAATCGCAGTCGAAACTATTAGACTAGAGTATAGTAGAGGTAAAGGGAATTTCCAGTGGAGCGGTGAAATGC
GTAGATATTGGAAAGAACACCGATGGCGAAAGCACTTTACTGGGCTATTACTAACACTCAGAGACGAAAGCTAGGGTAGC
AAATG
>ASV414
TAAGGAATATTGGTCAATGGGCGCAAGCCTGAACCAGCCATGCCGCGTGCAGGAAGACTGCCATTATGGTTGTAAACTGC
TTTTATATGGGAAGAAACCCCCGGACGTGTCCGGGGCTGACGGTACCATGTGAATAAGGATCGGCTAACTCCGTGCCAGC
AGCCGCGGTAATACGGAGGATCCAAGCGTTATCCGGATTTATTGGGTTTAAAGGGTGCGTAGGCGGCGTGTTAAGTCAGA
GGTGAAATTCGGCAGCTCAACTGTCAAATTGCCTTTGATACTGGCATGCTTGAATGCGATTGAGGTAGGCGGAATGTGAC
ATGTAGCGGTGAAATGCTTAGATATGTGACAGAACACCGATTGCGAAGGCAGCTTACCAAGTCGTTATTGACGCTGAGGC
ACGAAAGCGTGGGGAGCAAACA
>ASV415
TGAGGAATTTTCCGCAATGGGCGAAAGCCTGACGGAGCAATACCGCGTGAGGGATGAAGGATTTTGGTCTGTAAACCTCT
TTTCTCAAGAAAGAAGTTCTGACGGTACTTGAGGAATAAGCATCGGCTAACTCCGTGCCAGCAGCCGCGGTAATACGGGG
GATGCAAGCGTTATCCGGAATCATTGGGCGTAAAGCGCCTGTAGGTTGTTTAGTAAGTTCGTTGTTAAAGACTAGGGCTT
AACCCTGGGAAAGCGATGGAAACTACTAGGCTTGAGTATGGTAGGGGTAGAGGGAATTTCTAGTGTAGCGGTGAAATGCG
TAGATATTAGAAAGAACACCGGTGGCGAAAGCGCTCTACTGGGCCATTACTGACACTGAGAGGCGAAAGCTAGGGGAGCG
AAAG
>ASV416
TGAGGAATATTGGTCAATGGACGAAAGTCTGAACCAGCCATGCCGCGTGCAGGATGACTGCCCTATGGGTTGTAAACTGC
TTTTGTACAGGAATAAACCCCCGGACGTGTCCGGGGCTGAAGGTACTGTAAGAATAAGGATCGGCTAACTCCGTGCCAGC
AGCCGCGGTAATACGGAGGATCCAAGCGTTATCCGGATTCATTGGGTTTAAAGGGTCCGCAGGCGGGGTATTAAGTCAGT
GGTGAAAGCCGGCAGCTCAACTGTCGAATTGCCATTGATACTGGTACTCTTGAGTGTAGTTGAAGTAGGCGGAATAAGTC
ATGTAGCGGTGAAATGCATAGATATGACTTAGAACACCGATTGCGAAGGCAGCTTACTAAGCTATTACTGACGCTCATGG
ACGAAAGCGTGGGGAGCGAACA
>ASV417
TGAGGAATATTGGACAATGGAGGCAACTCTGATCCAGCCATGCCGCGTGCAGGAAGACGGCCCTATGGGTTGTAAACTGC
TTTTATACAGGAAGAATGTTATCTACGTGTAGATATTTGACGGTACTGTACGAATAAGGATCGGCTAACTCCGTGCCAGC
AGCCGCGGTAATACGGAGGATCCAAGCGTTATCCGGAATCATTGGGTTTAAAGGGTCCGCAGGCGGTTCATTAAGTCAGA
GGTGAAATCCTACCGCTCAACGGTAGCATTGCCTTTGATACTGATGGACTTGAGTTATAGTGAAGTAGTTAGAATGTGTA
GTGTAGCGGTGAAATGCATAGATATTACACAGAATACCGATTGCGAAAGCAGATTACTAACTGTATACTGACGCTGAGGG
ACGAAAGCGTGGGTAGCGAACA
>ASV418
TGAGGAATATTGGACAATGGGCGAAAGCCTGATCCAGCCATGCCGCGTGCAGGAAGACTGCCCTATGGGTTGTAAACTGC
TTTTATACAGGAAGAAACCCACCTACGTGTAGGTGGCTGACGGTACTGTAAGAATAAGGATCGGCTAACTCCGTGCCAGC
AGCCGCGGTAATACGGAGGATCCAAGCGTTATCCGGAATCATTGGGTTTAAAGGGTCCGTAGGTGGATAAATAAGTCAGA
GGTGAAAGTTTGCGGCTCAACCGTAAAATTGCCTTTGATACTGTTTATCTTGAGTGCTTATGAAGTGGTTAGAATGTGTA
GTGTAGCGGTGAAATGCATAGATATTACACAGAATACCAATTGCGAAGGCAGATCACTAATAAGTTACTGACACTGATGG
ACGAAAGCGTGGGGAGCGAACA
>ASV419
TGGGGAATATTGGACAATGGGGGCAACCCTGATCCAGCCATGCCGCGTGTATGAAGAAGGCCCTCGGGTTGTAAAGTACT
TTCAGTGGTGAGGAAGGTTGCGTGGTTAATACCCACGTAATTTGACGTTAGCCACAGAAGAAGCACCGGCTAACTCCGTG
CCAGCAGCCGCGGTAATACGGAGGGTGCAAGCGTTAATCGGAATTACTGGGCGTAAAGCGCATGCAGGCGGTTAATTAAG
CCAGATGTGAAAGCCCCGGGCTCAACCTGGGAATTGCATTTGGAACTGGTTAACTAGAGTCTCAGAGAGGGGGGTAGAAT
TCCAGGTGTAGCGGTGAAATGCGTAGAGATCTGGAGGAATACCGGTGGCGAAGGCGGCCCCCTGGCTGATGACTGACGCT
CAGATGCGAAAGCGTGGGGAGCAAACA
>ASV420
TGGGGAATCTTAGACAATGGGCGCAAGCCTGATCTAGCCATGCCGCGTGAGTGATGAAGGCCTTAGGGTCGTAAAGCTCT
TTCGCCAGGGATGATAATGACAGTACCTGGTAAAGAAACCCCGGCTAACTCCGTGCCAGCAGCCGCGGTAATACGGAGGG
GGTTAGCGTTGTTCGGAATTACTGGGCGTAAAGCGCGCGTAGGCGGATTGGAAAGTTGGGGGTGAAATCCCGGGGCTCAA
CCCCGGAACGGCCTCCAAAACTATCAATCTAGAGTTCGAGAGAGGTGAGTGGAATTCCGAGTGTAGAGGTGAAATTCGTA
GATATTCGGAGGAACACCAGTGGCGAAGGCGGCTCACTGGCTCGATACTGACGCTGAGGTGCGAAAGTGTGGGGAGCAAA
CA
>ASV421
TAGGGAATATTGGTCAATGGGCGGAAGCCTGAACCAGCCATGCCGCGTGCAGGAAGACGGCCCTCTGGGTTGTAAACTGC
TTTTATACGGGAAGAAAATGGCCTTGCGAGGCAAATTGACGGTACCGTAGGAATAAGCCACGGCTAACTACGTGCCAGCA
GCCGCGGTAATACGTAGGTGGCGAGCGTTATCCGGATTTATTGGGTTTAAAGGGTGCGTAGGCGGCTTTTTAAGTCGGTG
GTTAAAGGTAGCAGCTTAACTGTTTTACATGCCATCGATACTGAAGAGCTTGAGTTATCAGAAGGCAGGCGGAATTTCTG
GTGTAGCGGTGAAATGCATAGATACCAGGAGGAACTCCTATTGCGAAGGCAGCTTGCTGCAGATAAACTGACGCTGAGGC
ACGAAAGTGTGGGGATCAAACA
>ASV422
TGGGGAATTTTCCGCAATGGGCGAAAGCCTGACGGAGCAATACCGCGTGAGGGAGGAAGGTCTTTGGATTGTAAACCTCT
TTTCTTAGGGAAGAAGCTCTGACGGTACCTAAGGAATAAGCATCGGCTAACTCCGTGCCAGCAGCCGCGGTAATACGGAG
GATGCGAGCGTTATCCGGAATCATTGGGCGTAAAGAGTCCGTAGGTGGTTTAGCAAGTCTGCCGTTAAAGAATGGAGCTT
AACTCCATAGGGGCGGTGGAAACTGCGAGACTAGAGTACAGTAGGGGTAGCAGGAATTCCCAGTGTAGCGGTGAAATGCG
TAGATATTGGGAAGAACATCGGTGGCGAAAGCGTGCTGCTGGGCTTGTACTGACACTGAGGGACGAAAGCTAGGGTAGCG
AAAG
>ASV423
TGGGGAATATTGCACAATGGGGGAAACCCTGATGCAGCAATGCCGCGTGTGTGAAGAAGGCCTGCGGGTTGTAAAGCACT
TTCAGTTGGGAAGATAATGACGTTACCAACAGAAGAAGCACCGGCTAACTCCGTGCCAGCAGCCGCGGTAATACGGAGGG
TGCGAGCGTTAATCGGAATTACTGGGCGTAAAGCGCGCGTAGGCGGCTAAGTAAGTCAGATGTGAAATCCCCGGGCTTAA
CCTGGGAACTGCATTTGATACTGCTTGGCTAGAGTATGGTAGAGGGTAGTGGAATTCCAGGTGTAGCGGTGAAATGCGTA
GATATCTGGAGGAACATCAGTGGCGAAGGCGGCTACCTGGATCAATACTGACGCTGAGGTGCGAAAGCGTGGGGAGCAAA
CA
>ASV424
TGAGGAATATTGGACAATGGACGCAAGTCTGATCCAGCCATCCCGCGTGCAGGAAGACGGCCCTATGGGTTGTAAACTGC
TTTTATACAGGAATAAACCCCCCTACGTGTAGGGGGCTGAAGGTACTGTAAGAATAAGCACCGGCTAACTCCGTGCCAGC
AGCCGCGGTAATACGGAGGGTGCAAGCGTTATCCGGATTTATTGGGTTTAAAGGGTCCGCAGGCGGATTGGTAAGTCAGT
GGTGAAAGCCTTCAGCTTAACTGGAGAACTGCCATTGATACTGCCGATCTTGAGTTCGGTTGAAGTGGGCGGAATATGTA
GTGTAGCGGTGAAATGCATAGATATTACATAGAACACCTATTGCGAAGGCAGCTCACTAAGCCGATACTGACGCTCAGGG
ACGAAAGCGTGGGGAGCGAACA
>ASV425
TGGGGAATATTGCACAATGGGCGCAAGCCTGATGCAGCCATGCCGCGTGTGTGAAGAAGGCCTTCGGGTTGTAAAGCACT
TTCAGTCGTGAGGAAGGTGGTGTTGTTAATAGCAACATCATTTGACGTTAGCGACAGAAGAAGCACCGGCTAACTCCGTG
CCAGCAGCCGCGGTAATACGGAGGGTGCGAGCGTTAATCGGAATTACTGGGCGTAAAGCGCATGCAGGTGGTTTGTTAAG
TCAGATGTGAAAGCCCGGGGCTCAACCTCGGAATAGCATTTGAAACTGGCAAGCTAGAGTACTGTAGAGGGGGGTAGAAT
TTCAGGTGTAGCGGTGAAATGCGTAGAGATCTGAAGGAATACCGGTGGCGAAGGCGGCCCCCTGGACAGATACTGACACT
CAGATGCGAAAGCGTGGGGAGCAAACA
>ASV426
TAGGGAATTTTCCACAATGGACGAAAGTCTGATGGAGCAACGCCGCGTGCAGGATGACGGCCTTCGGGTTGTAAACTGCT
TTTATGGGTGATGAATTTGACAGTAACCCAAGAATAAGGGACGGCTAACTACGTGCCAGCAGCCGCGGTTATACGTAGGT
CCCAAGCGTTATCCGGATTTACTGGGCGTAAAGAGTTGCGTAGGCGGTTTTTTAAGCAAAGTGTGAAAGCGTATGGCTCA
ACCATATACACATACTTTGAACTGAAAAACTAGAGGACGAGAGAGGTAACTAGAATTTCGTGTGTAGGAGTGAAATCCGT
AGATATACGAAGGAATACCGATGGCGTAGGCAGGTTACTGGCTCGCTCCTGACGCTAAGGCACGAAAGCATGGGTAGCAA
ACG
>ASV427
TAACGAATCTTCCGCAATGGACGAAAGTCTGACGGAGCAATGCCGCGTGTGGGATGAAGCGTCTTCGACGTGTAAACCAC
TGTCAGGGTTTAGGAACAATGACCAGACCCAAAGGAAGGGCCGGCTAACTCTGTGCCAGCAGCCGCGGTAATACAGAGGG
CCCGAGCGTTAATCGGAATCACTGGGCTTAAAGCGTACGCAGGCGGCCCTGAAGGCATCGTGTGAAATCCCTCGGCTTAA
CCGGGGAACTGCACGGTGAACCACAGGGCTTGAGGCAGGTAGGGGTCAGTGGAACCATGAGTGGAGCGGTGAAATGCGTA
GATATTCATGGGAACGCCAATGGCGAAGGCAGCTGACTGGGCCTGATCTGACGCTCATGTACGAAAGCGTGGGGAGCAAA
CA
>ASV428
TGAGGAATATTGGGCAATGGAGGCAACTCTGACCCAGCCATGCCGCGTGCAGGAAGACGGCCCTCTGGGTTGTAAACTGC
TTTTGTTTGGGAATAAACCCTTCTACGTGTAGGAGGCTGAAGGTACCATTCGAATAAGGATCGGCTAACTCCGTGCCAGC
AGCCGCGGTAATACGGAGGATCCAAGCGTTATCCGGATTTATTGGGTTTAAAGGGTCCGTAGGCGGGTCTTTAAGTCAGT
GGTGAAAGCCCACAGCTCAACTGTGGAACTGCCATTGATACTGGAGATCTTGAGTGTAGTAGAAGTAGGCGGAATAGGGC
ATGTAGCGGTGAAATGCATAGATATGCCCTAGAACACCGATTGCGAAGGCAGCTTACTATGTTACAACTGACGCTGAGGG
ACGAAAGCGTGGGGAGCAAACA
>ASV429
TGAGGAATATTGCGCAATGGACGAAAGTCTGACGCAGCCATGCCGCGTGCAGGATGACGGCGCTACGCGTTGTAAACTGC
TTTTATATGCCAAGAAACCTTCGGACGTGTCCGAAGCTGACGGTAGCATATGAATAAGCACCGGCTAACTCCGTGCCAGC
AGCCGCGGTAATACGGAGGGTGCAAGCGTTATCCGGATTTATTGGGTTTAAAGGGTCCGTAGGCGGGTCATTAAGTCAGT
GGTGAAAGCCGGCAGCTCAACTGTCGAACTGCCATTGATACTGGTGATCTTGAATATGGTTGAAGTTGGCGGAATATGAC
ATGTAGCGGTGAAATGCTTAGATATGTCATAGAACACCGATTGCGAAGGCAGCCAACTAAGCCATCATTGACGCTGAGGG
ACGAAAGCGTGGGGAGCGAACA
>ASV430
TGGGGAATATTGCGCAATGGGGGAAACCCTGACGCAGCAACGCCGCGTGTGTGAAGAAGGCCTTCGGGTCGTAAAGCACT
GTCGAGAGGAACGAGCCGGTCGTAGTGAATAGCTGCGATCCCGACGGTACCTCTTGAGGAAGCACCGGCTAACTCCGTGC
CAGCAGCCGCGGTAATACGGAGGGTGCAAGCGTTGTTCGGAATTATTGGGCGTAAAGCGCGCGCAGGCGGGTGGCAAAGT
CCGATGTGAAATCCCTCGGCTCAACCGAGGACGTGCATTGGATACTGGCGACCTTGAGTCCTGGAGAGGGGAGCGGAATT
TCCAGTGTAGAGGTGAAATTCGTAGATATTGGAAGGAACACCAGTGGCGAAGGCGGCTCCCTGGACAGTGACTGACGCTG
AGGCGCGAAAGCGTGGGTAGCAAACA
>ASV431
TGGGGAATATTGCACAATGGGCGCAAGCCTGATGCAGCCATGCCGCGTGTATGAAGAAGGCCTTCGGGTTGTAAAGTACT
TTCAGCAGTGAGGAAGGCGGGTATGTTAATAGCATGCTCGTTTGACGTTAGCTGCAGAAGAAGCACCGGCTAACTCCGTG
CCAGCAGCCGCGGTAATACGGAGGGTGCGAGCGTTAATCGGAATTACTGGGCGTAAAGCGCATGCAGGTGGTTTGTTAAG
TCAGATGTGAAAGCCCGGGGCTCAACCTCGGAATTGCATTTGAAACTGGCAGACTAGAGTACTGTAGAGGGGGGTAGAAT
TTCAGGTGTAGCGGTGAAATGCGTAGAGATCTGAAGGAATACCGGTGGCGAAGGCGGCCCCCTGGACAGATACTGACACT
CAGATGCGAAAGCGTGGGGAGCAAACA
>ASV432
TGAGGAATATTGGGCAATGGAGGCAACTCTGACCCAGCCATGCCGCGTGCAGGAAGACTGCCCTATGGGTTGTAAACTGC
TTTTATACGGGAAGAAACACCCCTACGTGTAGGGGCTTGACGGTACCGTAAGAATAAGCACCGGCTAACTCCGTGCCAGC
AGCCGCGGTAATACGGAGGGTGCAAGCGTTATCCGGAATCATTGGGTTTAAAGGGTCCGCAGGCGGTCAATTAAGTCAGA
GGTGAAATCCCACAGCTTAACTGTGGAACTGCCTTTGATACTGGTTGACTTGAGTTATACGGAAGTAGATAGAATATGTA
GTGTAGCGGTGAAATGCATAGATATTACATAGAATACCGATTGCGAAGGCAGTCTACTACGTGTATACTGACGCTCATGG
ACGAAAGCGTGGGGAGCGAACA
>ASV433
TCGAGAATCTTCGGCAATGGGCGAAAGCCTGACCGAGCGACGCCGCGTGCGGGATGAAGGCCCTTGGGTTGTAAACCGCT
GTCGTAGGGGAGGAAATGCAAGAGGGTTCTCCCTCTTGTTTGACCTATCCTAGGAGGAAGTACGGGCTAAGTTCGTGCCA
GCAGCCGCGGTAAGACGAACCGTACAAACGTTACTCGGAATTACTGGGCTTAAAGGGTGCGTAGGCTGCGCGGAAAGTTG
GGTGTGAAAGCCCTCGGCTCAACCGAGGAATTGCATCCAAAACTGTCGTGCTCGAGGGAGACAGAGGTGAGCGGAACTCA
GGGTGGAGCGGTGAAATGCGTTGATATCCTGAGGAACACCGGTGGCGAAAGCGGCTCACTGGGTCTCTTCTGACGCTGAG
GCACGAAAGCCAAGGTAGCAAACG
>ASV434
TCGAGAATCTTCGGCAATGGGCGAAAGCCTGACCGAGCGACGCCGCGTGCGGGATGAAGGCCTTTGGGTTGTAAACCGCT
GTCGTAGGGGAGGAAATGCAAGGGGGTTCTCCCCCTTGTTTGACCTATCCTAGGAGGAAGTACGGGCTAAGTTCGTGCCA
GCAGCCGCGGTAAGACGAACCGTACAAACGTTACTCGGAATTACTGGGCTTAAAGGGTGCGTAGGCTGCGCGGAAAGTTG
GGTGTGAAAGCCCTCGGCTCAACCGAGGAATTGCATCCAAAACTGTCGTGCTCGAGGGAGACAGAGGTGAGCGGAACTCA
GGGTGGAGCGGTGAAATGCGTTGATATCCTGAGGAACACCGGTGGCGAAAGCGGCTCACTGGGTCTCTTCTGACGCTGAG
GCACGAAAGCCAAGGTAGCAAACG
>ASV435
TAAGGAATATTGGACAATGGGCGCAAGCCTGATCCAGCCATCCCGCGTGGAGGATGACTGCCCTATGGGTTGTAAACTCC
TTTTATATGAGAAGAAACGCCTGGATTTATCCGGGCCTGACGGTATCTTATGAATAAGCACCGGCTAACTCCGTGCCAGC
AGCCGCGGTAATACGGAGGGTGCAAGCGTTATCCGGAATCACTGGGTTTAAAGGGTGCGTAGGCGGTCTGATAAGTCAGA
GGTGAAATACTGTCGCTCAACGATAGCATTGCCTTTGATACTGTTAGACTTGAATCAGAATGAGGTTGGCGGAATGTGAC
ATGTAGCGGTGAAATGCATAGATATGTCATGGAACACCGATTGCGAAGGCAGCTGACTGGAACTTGATTGACGCTGAGGC
ACGAAAGCGTGGGGAGCGAACA
>ASV436
TGGGGAATATTGGACAATGGGCGCAAGCCTGATCCAGCCATGCCGCGTGAGTGATGAAGGCCCTAGGGTTGTAAAGCTCT
TTCACCGGTGAAGATAATGACGGTAACCGGAGAAGAAGCCCCGGCTAACTTCGTGCCAGCAGCCGCGGTAATACGAAGGG
GGCTAGCGTTGTTCGGAATTACTGGGCGTAAAGCGCACGTAGGCGGACTGTTAAGTCGGGGGTGAAATCCCGGGGCTCAA
CCCCGGAACTGCCTCCGATACTGGCAGTCTTGAGTTCGAGAGAGGTGAGTGGAATTCCGAGTGTAGAGGTGAAATTCGTA
GATATTCGGAGGAACACCAGTGGCGAAGGCGGCTCACTGGCTCGATACTGACGCTGAGGTGCGAAAGCGTGGGGAGCAAA
CA
>ASV437
TGGGGAATATTGCACAATGGGCGCAAGCCTGATGCAGCAACGCCGCGTGGGGGACGAAGGCCTTCGGGTTGTAAACCCCT
TTTAGCAGGGAAGAAGCGCAAGTGACGGTACCTGCAGAAAAAGCACCGGCTAACTACGTGCCAGCAGCCGCGGTAATACG
TAGGGTGCAAGCGTTGTCCGGAATTATTGGGCGTAAAGAGCTCGTAGGCGGTGTGTCGCGTCTGCTGTGAAAATCCGAGG
CTCAACCTCGGACCTGCAGTGGGTACGGGCACACTAGAGTGCGGTAGGGGAGATTGGAATTCCTGGTGTAGCGGTGGAAT
GCGCAGATATCAGGAGGAACACCGATGGCGAAGGCAGATCTCTGGGCCGTAACTGACGCTGAGGAGCGAAAGCGTGGGGA
GCGAACA
>ASV438
TCGAGAATCTTCCGCAATGGACGCAAGTCTGACGGAGCGATGTCGCGTGATTGATGAAGTCTTTCGGGATGTAAAGATCT
TTTCTCAAGGAGGAAGTTTATTGACGTTACTTGAGGAATAAGGGGTTGCTAAACTCGTGCCAGCAGCAGCGGTAATACGA
GTGCCCCAAGCGTTATCCGGAATTATTGGGCGTAAAGGGTCCGCAGGCGGTCCTATTAGTCTTGTGTGAAAGCTCCCGGC
TTAACTGGGAAAACGCATAGGAAACGGTAGGACTAGAGGATGTGAGAGGTATGTGGAACTCATGGTGTAGGGGTGAAATC
CGTTGATATCATGGGGAACACCAAAAGCGAAGGCAGCATACTGGCACATTCCTGACGCTCAGGGACGAAAGCACGGGTAG
CGAATG
>ASV439
TCGAGAATCTTCCGCAATGGGCGCAAGCCTGACGGAGCGACGCCGCGTGTAGGACGAAGGCCCTAGGGTTGTAAACTACT
GTCACGAGTTATGAATGGCGTAGCATGAATAGTGTTGCGTTTGACGTAAGCTCGGGAGGAAGCACCGGCTAACTCTGTGC
CAGCAGCCGCGGTAATACAGAGGGTGCAAACGTTGTTCGGAATCACTGGGCATAAAGCGCACGTAGGCGGCCGATCAAGT
GCAAGGTGAAAGCCCACGGCTCACCCGTGGAACTGCTTTGCATACTGATTGGCTAGAGTACGGGAGAGGAGAGCGGAACT
CTTGGTGGAGCGGTGAAATGCGTAGATATCAAGAGGAACACCAGAGGCGAAGGCGGCTCTCTGGCCCGAAACTGACGCTG
AGGTGCGAAAGCCAGGGTAGCGAACG
>ASV440
TAAGGAATATTGGACAATGGGCGAAAGCCTGATCCAGCCATCCCGCGTGCAGGATGAATGCCCTATGGGTTGTAAACTGC
TTTTATCTGGGAAGAAACCTGTTTATTTATAAGCAGCTGACGGTACCAGAGGAATAAGCACCGGCTAACTCCGTGCCAGC
AGCCGCGGTAATACGGAGGGTGCAAGCGTTATCCGGAATCACTGGGTTTAAAGGGTGCGTAGGCGGCACGATAAGTCAGG
GGTGAAAGGCCGTAGCTTAACTATGGGACTGCCTTTGATACTGTTGTGCTTGAATAGAGTTGAGGTTGGCGGAATGTGGC
ATGTAGCGGTGAAATGCATAGATATGCCATAGAACACCGATTGAGAAGTCAGCTGGCTAGACTTTTATTGACGCTGAGGC
ACGAAAGCGTGGGGATCAAACA
>ASV441
TGGGGAATATTGCACAATGGGCGCAAGCCTGATGCAGCCATGCCGCGTGTGTGAAGAAGGCCTTCGGGTTGTAAAGCACT
TTCAGTCGTGAGGAAGGTAGTGTAGTTAATAGCTGCATTATTTGACGTTAGCGACAGAAGAAGCACCGGCTAACTCCGTG
CCAGCAGCCGCGGTAATACGGAGGGTGCGAGCGTTAATCGGAATTACTGGGCGTAAAGCGCATGCAGGCGGCCTGTTAAG
TCAGATGTGAAAGCCCGGGGCTTAACCTCGGAATTGCATTTGAAACTGGCAGGCTAGAGTCTTGTAGAGGGGGGTAGAAT
TTCAGGTGTAGCGGTGAAATGCGTAGAGATCTGAAGGAATACCGGTGGCGAAGGCGGCCCCCTGGACAGATACTGACACT
CAGATGCGAAAGCGTGGGGAGCAAACA
>ASV442
TCGAGAATCTTTGTCAATGGACGAAAGTCTGAACAAGCGACGCCGCGTGCGGGATGAAGGCCCTCGGGTTGTAAACCGCT
GTCGTAAGGGAGCAAATCTATTGGGGTTCTCCCCTTTAGTTGAGCGATCTTAGGAGGAAGGACGGGCTAAGTTCGTGCCA
GCAGCCGCGGTAAGACGAACCGTCCGAACGTTATTCGGTATCACTGGGCTTAAAGAGTTCGTAGGCGGCCAAGTAGGTCA
GGTGTGAAATCCCACAGCTCAACTGTGGAACTGCGCTTGAAACCGTTTGGCTTGAGGGAGATAGAGGTGAGCGGAACAGA
TGGTGGAGCGGTGAAATGCGTTGATATCATCTGGAACACCGGTGGCGAAAGCGGCTCACTGGATCTCTTCTGACGCTGAG
GAACGAAAGCTAGGGTAGCGAACG
>ASV443
TGGGGAATATTGGACAATGGGGGAAACCCTGATCCAGCAATGCCGCGTGCGTGAAGAAGGCCTTAGGGTTGTAAAGCGCT
TTCACCTGTGATGATGATGACAGTAGCAGGAGAAGAAGCCCCGGCTAACTCCGTGCCAGCAGCCGCGGTAATACGGAGGG
GGCTAGCGTTGTTCGGAATTACTGGGCGTAAAGGGCGTGTAGGCGGCGGATTTAGTTAGGCGTGAAAGCCCCGGGCTCAA
CCTGGGAACTGCGCTTAATACTGATTTGCTAGAGTCCGGGAGAGGCGAGTGGAATATCCAGTGTAGAGGTGAAATTCGTA
GATATTGGATGGAACACCAGTGGCGAAGGCGGCTCGCTGGACCGGAACTGACGCTGAGGCGCGAAAGCGTGGGGAGCAAA
CA
>ASV444
GCGCGAAAACTTGGCAATGCGAGAAATCGTGACCAGGGAACTCCAAGTGGCTGGGGTAAGACCCAGTCTTTTCTTGACTC
TTCAAAGGTCTTGGAATAAGGGGTGGGTAAGGACGGTGCCAGCCGCCGCGGTAATACCGGCGCCTCAAGTGGTAGTCGAT
TTTATTGGGCCTAAAACGTCCGTAGCCTGTTTGGTACATTCGTGGGTAAATCAACCAGCTCAACTGGTTGAATTCTGCGA
GCACGGCCAGACTTGGGACCGGGAGAGGTGTGGGGTACGCTCAGGGTAGGGGTAAAATCCTGTCATCCTGAGCGGACCAC
CTGTTGCGAAGGCGCCACACTAGAACGGATCCGACGGTCAGGGACGAAGCCTAGGGGCACGAACC
>ASV445
TGGGGAATTTTCCGCAATGGGCGAAAGCCTGACGGAGCAATACCGCGTGAGGGAAGACGGCCCATGGGTTGTAAACCTCT
TTTTTCAGGGAGGAATAAATGACGTGTACCTGAAGAATAAGCATCGGCTAACTCCGTGCCAGCAGCCGCGGTAAGACGGA
GGATGCAAGTGTTATCCGGAATCACTGGGCGTAAAGCGTCTGTAGGTGGTTAAACAAGTCAACTGTTAAATCTTGAGGCT
TAACTTCAAAATCGCAGTCGAAACTATTTGACTAGAGTATAGTAGGGGTAAAGGGAATTTCCAGTGGAGCGGTGAAATGC
GTAGATATTGGAAAGAACACCGATGGCGAAGGCACTTTACTGGGCTATTACTGACACTCAGAGACGAAAGCTAGGGTAGC
AAATG
>ASV446
TGAGGAATATTGGACAATGGGCGAAAGCCTGATCCAGCCATGCCGCGTGCAGGAAGACTGCCCTATGGGTTGTAAACTGC
TTTTATACGGGAAGAAACCCACCTACGTGTAGGTGGCTGACGGTACCGTAAGAATAAGCATCGGCTAACTCCGTGCCAGC
AGCCGCGGTAATACGGAGGATGCAAGCGTTATCCGGAATCATTGGGTTTAAAGGGTCCGTAGGTGGATTGGTAAGTCAGA
GGTGAAAGCCTGCAGCTCAACTGTAGAACTGCCTTTGATACTGCTAGTCTTGAATTATTGTGAAGTGGTTAGAATATGTA
GTGTAGCGGTGAAATGCATAGATATTACATAGAATACCGATTGCGAAGGCAGATCACTAACAATATATTGACACTGATGG
ACGAAAGCGTGGGGAGCGAACG
>ASV447
TGAGGAATTTTCCGCAATGGGCGAAAGCCTGACGGAGCAATACCGCGTGAGGGACGAAAATCTTTGGATTGTAAACCTCT
TTTATTGGAAAAGAAGCTCTGACGGTATCCAATGAATAAGCATCGGCTAACTCCGTGCCAGCAGCCGCGGTAATACGGGG
GATGCAAGCGTTATCCGGAATTATTGGGCGTAAAGCGTTTGTAGGTGGCTTTTTAAGTCTGCTGTTAAATATTGAGGCTC
AACCTTGATCCAGCAACAGATACTGATCAGCTAGAGTGTAACAAAGGTAGAAGGAATTCCCAGTGTAGCGGTGAAATGCG
TAGATATTGGGAAGAACACCAGTGGCGAAAGCGTTCTACTAGGTTATTACTGACACTGAGAAACGAAAGCTAGGGGAGCA
AATG
>ASV448
TGGGGAATCTTGGACAATGGGGGAAACCCTGATCCAGCCATGCCGCGTGAGTGATGAAGGCCCTAGGGTCGTAAAACTCT
TTCGCTGGGGAAGATAATGACGGTACCCAGTAAAGAAACCCCGGCTAACTCCGTGCCAGCAGCCGCGGTAATACGGAGGG
GGTTAGCGTTGTTCGGAATTACTGGGCGTAAAGCGCACGTAGGCGGATTAGTCAGTCAGAGGTGAAATCCCAGGGCTCAA
CCCTGGAACTGCCTTTGATACTGCTAGTCTTGAGTTCGAGAGAGGTGAGTGGAATTCCGAGTGTAGAGGTGAAATTCGTA
GATATTCGGAGGAACACCAGTGGCGAAGGCGGCTCACTGGCTCGATACTGACGCTGAGGTGCGAAAGCGTGGGGAGCAAA
CA
>ASV449
TGGGGAATATTGGACAATGGGGGCAACCCTGATCCAGCAATGCCGCGTGTGTGATGAAGGCCCTAGGGTTGTAAAGCACT
TTCACTGGTGAAGATGATGACGGTAGCCAGAGAAGAAGCCCCGGCTAACTTCGTGCCAGCAGCCGCGGTAATACGAAGGG
GGCGAGCGTTGTTCGGAATTACTGGGCGTAAAGGGCGCGTAGGCGGTCTTTTAAGTTAGGCGTGAAAGCCCCGGGCTCAA
CCTGGGAACTGCGCTTAATACTGGAAGACTAGAAAACGGAAGAGGGTAGTGGAATTCCCAGTGTAGAGGTGAAATTCGTA
GATATTGGGAAGAACACCAGTGGCGAAAGCGGCTACCTGGTCCGATTTTGACGCTGAGGCGCGAAAGCGTGGGGAGCAAA
CA
>ASV450
TGGGGAATATTGCGCAATGGGCGAAAGCCTGACGCAGCCATGCCGCGTGTGTGAAGAAGGCCTTAGGGTTGTAAAGCACT
TTCAATTGGGAAGAAAAGCTTGGCGTTAATAGCGTCGAGCCCTGACATTACCTTTAGAAGAAGCACCGGCTAACTCCGTG
CCAGCAGCCGCGGTAATACGGAGGGTGCGAGCGTTAATCGGAATTACTGGGCGTAAAGCGCGCGTAGGCGGTTTGTTAAG
TCGGATGTGAAATCCCCGGGCTCAACCTGGGACCTGCACCCGATACTGGCCGACTAGAGTACGAGAGAGGGAGGTAGAAT
TCCATGTGTAGCGGTGAAATGCGTAGATATATGGAGGAATACCAGTGGCGAAGGCGGCCTCCTGGCTCGATACTGACGCT
GAGGTGCGAAAGCGTGGGGAGCAAACA
>ASV451
TAGGGAATATTGGTCAATGGGCGAGAGCCTGAACCAGCCATGCCGCGTGCAGGAAGACAGCTTTCTGAGTTGTAAACTGC
TTTTATACGGGAAGAAAAGGCCCTTGCGAGGGAAATTGCCGGTACCGTATGAATAAGCACCGGCTAACTCCGTGCCAGCA
GCCGCGGTAATACGGAGGGTGCAAGCGTTGTCCGGATTTATTGGGTTTAAAGGGTGCGTAGGCGGATCTTTAAGTCAGTG
GTGAAATCCTGCAGCTTAACTGTAGAACTGCCATTGATACTGGAGGTCTTGAGTATACTAGAGGTAGGCGGAATTTATGG
TGTAGCGGTGAAATGCATAGATACCATAAAGAACACCAATAGCGTAGGCAGCTTACTGGAGTATAACTGACGCTGAGGCA
CGAAAGCATGGGTAGCGAACA
>ASV452
TGGGGAATCTTAGACAATGGGGGCAACCCTGATCTAGCCATGCCGCGTGAGTGAAGAAGGCCTTAGGGTCGTAAAGCTCT
TTCGCCAGGGATGATAATGACAGTACCTGGTAAAGAAACCCCGGCTAACTCCGTGCCAGCAGCCGCGGTAATACGGAGGG
GGTTAGCGTTGTTCGGAATTACTGGGCGTAAAGCGCACGTAGGCGGACTTGAAAGTTGGGGGTGAAATCCCGGGGCTCAA
CCTCGGAACTGCCTTCAAAACTCCAAGTCTAGAGTTCGAGAGAGGTGAGTGGAATTCCGAGTGTAGAGGTGAAATTCGTA
GATATTCGGAGGAACACCAGTGGCGAAGGCGGCTCACTGGCTCGATACTGACGCTGAGGTGCGAAAGTGTGGGGAGCAAA
CA
>ASV453
TAGGGAATTTTCCGCAATGGACGAAAGTCTGACGGAGCAATGCCGCGTGAGTGATGAAGGTTTTCGAATCGTAAAGCTCT
GTTGTAAGGGAAGAATAGCAGTAGTAGGAAATGACTACTGTGTGACGGTACCTTACCAGAAAGCCACGGCTAACTACGTG
CCAGCAGCCGCGGTAATACGTAGGTGGCAAGCGTTATCCGGAATTATTGGGCGTAAAGCGCATGTAGGCGGCTCTTTAAG
TCTGATGTGAAAGCCTGTGGCTCAACCACAGAATTGCATTGGATACTGGAGAGCTAGAATCTTGGAGAGGTAAGTGGAAT
TTCATGTGTAGCGGTGGAATGCGTAGATATATGAAGGAACACCAATGGCGAAGGCAGCTTACTGGACAAGTATTGACGCT
GAGATGCGAAAGTGTGGGTAGCAAACA
>ASV454
TGGGGAATCTTAGACAATGGGGGAAACCCTGATCTAGCCATGCCGCGTGAGTGACGAAGGCCTTAGGGTCGTAAAGCTCT
TTCGCTGGGGAAGATAATGACGGTACCCAGTAAAGAAACCCCGGCTAACTCCGTGCCAGCAGCCGCGGTAATACGGAGGG
GGTTAGCGTTGTTCGGAATTACTGGGCGTAAAGCGCACGTAGGCGGGCTGTTAAGTCGGGGGTGAAATCCCGGGGCTCAA
CCCCGGAACTGCCTTCGATACTGGCAGCCTTGAGTTCGAGAGAGGTGAGTGGAATTCCGAGTGTAGAGGTGAAATTCGTA
GATATTCGGAGGAACACCAGTGGCGAAGGCGGCTCACTGGCTCGATACTGACGCTGAGGTGCGAAAGCGTGGGGAGCAAA
CA
>ASV455
TGAGGAATATTGGGCAATGGAGGAAACTCTGACCCAGCCATGCCGCGTGCAGGAAGACGGCCCTATGGGTTGTAAACTGC
TTTTGTACGAGAATAAACCCTTCCACGTGTGGAAGGCTGAAGGTACCGTACGAATAAGGATCGGCTAACTCCGTGCCAGC
AGCCGCGGTAATACGGAGGATCCAAGCGTTATCCGGATTTATTGGGTTTAAAGGGTCCGTAGGCGGGTTTTTAAGTCAGT
GGTGAAAGCCTACAGCTTAACTGTAGAATTGCCATTGATACTGGAGACCTTGAGTGTAGTAGAAGTAGGCGGAATAAGGC
ATGTAGCGGTGAAATGCATAGATATGCCTTAGAACACCGATTGCGAAGGCAGCTTACTATGTTACAACTGACGCTGAGGG
ACGAAAGCGTGGGGAGCGAACA
>ASV456
TAGGGAATATTGGACAATGGGCGGAAGCCTGATCCAGCCATCCCGCGTGTAGGAATAATGCCCTATGGGTTGTAAACTAC
TTTTATTAGGGAAGAAAAATCTTGATTTATCAGGACTTGACGGTACCTAAGGAATAAGCACCGGCTAACTCCGTGCCAGC
AGCCGCGGTAATACGGAGGGTGCAAGCGTTATCCGGATTTACTGGGTTTAAAGGGTGCGCAGGCGGTAATATAAGTCAGT
GGTGAAAGCTTCCAGCTCAACTGGGAAACTGCCATTGATACTGTAATACTTGAATTTGGGAGAGGTAGGCGGAATACATC
ATGTAGCGGTGAAATGCTTAGATATGATGTAGAACACCGATTGCGAAGGCAGCTTACTAGACCAACATTGACGCTCATGC
ACGAAAGCGTGGGGAGCAAACA
>ASV457
TCGAGAATCTTCCGCAATGGGCGAAAGCCTGACGGAGCGACGCCGCGTGGTTGATGAAGTCTTTCGGGACGTAAAGACCT
TTTATGAGATAGAAAGTTTATTGATCGTCTCATGAATAAGGGGCTCCTAACTCTGTGCCAGCAGGAGCGGTAATACAGAG
GCCCCAAGCGTTATCCGGAATCACTGGGCGTAAAGGGTGTGTAGGTGGTGTGTTTAGTCTTTTGTGAAAGACCGAGGCTC
AACTTCGGGAACGCAAAAGAAACGGACACGCTTGAGAGTGCGAGAGGTTTATGGAACTCATGGAGTAGGGGTGAAATCCG
TTGATATCATGGGGAACACCAAAAGCGAAGGCAATAAACTGGCGCATTTCTGACACTGAAACACGAAAGCGTGGGTAGCG
AACG
>ASV458
TAAGGAATATTGGGCAATGGACGCAAGTCTGACCCAGCCATCCCGCGTGCAGGATGAAGGCGCTTCGCGTTGTAAACTGC
TTTTGTGTAAGATGAAACACCTGGATTTATCCGGGCTTGACGTTATTACAAGAATAAGCACCGGCTAACTCCGTGCCAGC
AGCCGCGGTAATACGGAGGGTGCAAGCGTTATCCGGAATCACTGGGTTTAAAGGGTGCGTAGGCGGACCAGTAAGTCAGA
GGTGAAAGCCCGTCGCTTAACGACGGAATTGCCTTTGATACTGTTGGTCTTGAATCAGGTTGAGGTTAGCGGAATGTGGC
ATGTAGCGGTGAAATGCGTAGATATGCCATAGAACACCGATTGCGAAGGCAGCTAACTATCCCTGTATTGACGCTGAGGC
ACGAAAGCGTGGGGAGCGAACA
>ASV459
TGGGGAATATTGCGCAATGGACGAAAGTCTGACGCAGCAACGCCGCGTGGGTGATGAAGGTTTTCGGATCGTAAAGCCCT
GTCAGGTGGGACGAGCAAGGACGGTACCACCGAAGGAAGCACCGGCTAACTCCGTGCCAGCAGCCGCGGTAATACGGAGG
GTGCAAACGTTGTTCGGAATCATTGGGCGTAAAGGGCTCGCAGGCGGTCTTGCAGGTCGGGTGTGAAATCCCGGGGCTCA
ACCCCGGAATTGCGCTCGAAACCGTGAGACTTGAGTCACTGAGGGAGAGGTAGAATTCCTGGTGTAGAGGTGAAATTCGT
AGATATCAGGAGGAATACCGGTGGCGAAGGCGACCTCTTGGCAGATGACTGACGCTGAGGAGCGAAAGCGTGGGGAGCAA
ACA
>ASV460
TGGGGAATATTGCACAATGGGCGCAAGCCTGATGCAGCCATGCCGCGTGTGTGAAGAAGGCCTTCGGGTTGTAAAGCACT
TTCAGTAAGGAGGAAAGGTTAAGTGTTAATAGCACTTAGCTGTGACGTTACTTACAGAAGAAGCACCGGCTAACTCCGTG
CCAGCAGCCGCGGTAATACGGAGGGTGCGAGCGTTAATCGGAATTACTGGGCGTAAAGCGTACGCAGGCGGTTTGTTAAG
CGAGATGTGAAAGCCCCGGGCTCAACCTGGGAACTGCATTTCGAACTGGCAAACTAGAGTGTGATAGAGGGTGGTAGAAT
TTCAGGTGTAGCGGTGAAATGCGTAGAGATCTGAAGGAATACCGATGGCGAAGGCAGCCACCTGGGTCAACACTGACGCT
CATGTACGAAAGCGTGGGGAGCAAACA
>ASV461
TGAGGAATATTGCGCAATGGAGGAAACTCTGACGCAGCCATGCCGCGTGAGTGAAGAAGGCCTTAGGGTTGTAAAGCTCT
TTCAGATGCGAAGATAATGACGGTAACATCAGAAGAAGCCCCGGCTAAATTCGTGCCAGCAGCCGCGGTAATACGAATGG
GGCGAGCGTTGTTCGGAATCACTGGGCGTAAAGCGTATGTAGGCGGATATGAAAGTCAGAAGTGAAATCCCAGGGCTCAA
CCCCGGAATTGCTTTTGAAACTCCATATCTCGAGTCCCGGAGGGGCCAGTAGAATTCCTAGTGTAGAGGTGAAATTCGCA
GATATTAGGAGGAATACCAGTGGCGTAGGCGACTGGCTGGACGGGTACTGACGCTGAGATACGAAAGCGTGGGGAGCAAA
CA
>ASV462
TGGGGAATATTGCACAATGGGGGAAACCCTGATGCAGCCATGCCGCGTGTATGAAGAAGGCCTTCGGGTTGTAAAGTACT
TTCAGCAGTGAGGAAGGGGTGTACGTTAATAGCGTGCATCTTTGACGTTAGCTGCAGAAGAAGCACCGGCTAACTCCGTG
CCAGCAGCCGCGGTAATACGGAGGGTGCGAGCGTTAATCGGAATTACTGGGCGTAAAGCGCATGCAGGCGGTCTGTTAAG
CAAGATGTGAAAGCCCGGGGCTTAACCTCGGAACAGCATTTTGAACTGGCAGGCTAGAGTCTTGTAGAGGGGGGTAGAAT
TTCAGGTGTAGCGGTGAAATGCGTAGAGATCTGAAGGAATACCGGTGGCGAAGGCGGCCCCCTGGACAAAGACTGACGCT
CAGATGCGAAAGCGTGGGGAGCAAACA
>ASV463
TGGGGAATCTTAGACAATGGGGGCAACCCTGATCTAGCCATGCCGCGTGAGCGATGAAGGCCTTAGGGTTGTAAAGCTCT
TTCAGCTGGGAAGATAATGACGGTACCAGCAGAAGAAGCCCCGGCTAACTCCGTGCCAGCAGCCGCGGTAATACGGAGGG
GGCTAGCGTTGTTCGGAATTACTGGGCGTAAAGCGCGCGTAGGCGGGCTGTTAAGTCGGGGGTGAAATCCCGGGGCTCAA
CCCCGGAACTGCCTTCGATACTGGCAGCCTAGAGGTCGAGAGAGGTGAGTGGAATTCCGAGTGTAGAGGTGAAATTCGTA
GATATTCGGAGGAACACCAGTGGCGAAGGCGGCTCACTGGCTCGATACTGACGCTGAGGTGCGAAAGCGTGGGGAGCAAA
CA
>ASV464
TGGGGAATATTGCACAATGGGCGCAAGCCTGATGCAGCCATGCCGCGTGTGTGAAGAAGGCCTTCGGGTTGTAAAGCACT
TTCAGTCGTGAGGAAGGTAGTGTAGTTAATAGCTGCATTACTTGACGTTAGCGACAGAAGAAGCACCGGCTAACTCCGTG
CCAGCAGCCGCGGTAATACGGAGGGTGCGAGCGTTAATCGGAATTACTGGGCGTAAAGCGCATGCAGGCGGCCTGTTAAG
TCAGATGTGAAAGCCCGGGGCTTAACCTCGGAATTGCATTTGAAACTGGCAGGCTAGAGTCTTGTAGAGGGGGGTAGAAT
TTCAGGTGTAGCGGTGAAATGCGTAGAGATCTGAAGGAATACCAGTGGCGAAGGCGGCCCCCTGGACAAAGACTGACGCT
CAGATGCGAAAGCGTGGGGAGCAAACA
>ASV465
TCGAGAATCTTCGGCAATGGGCGCAAGCCTGACCGAGCGACGCCGCGTGCGGGATGAAGGCCTTCGGGTTGTAAACCGCT
GTCAGTTGGGAGGAAATATCAGGGGGTACTCCCCCTGGTTTGACCGATCTTCAGAGGAAGGACGGGCTAAGTTCGTGCCA
GCAGCCGCGGTAAGACGAACCGTCCAAACGTTATTCGGTATCACTGGGCTTAAAGCGTGCGTAGGCGGCCTAGTAGGTGA
GGTGTGAAAGCCCTCGGCTCAACCGAGGAACTGCGCTTCAAACCACTAGGCTTGAGGGAGACAGGGGTGATGGGAACTGT
TGGTGGAGCGGTGAAATGCGTTGATATCAACAGGAACACCGGTGGCGAAAGCGCATCACTGGGTCTTTTCTGACGCTGAG
GCACGAAAGCTAGGGGAGCGAACG
>ASV466
TCGAGAATCTTCGGCAATGGGCGAAAGCCTGACCGAGCGATGCCGCGTGCGGGATGAAGGCCCTCGGGTTGTAAACCGCT
GTCAACGAGGAGGAAATGCAAGAGGGTTCTCCCTCTTGTTTGACCTATTCGAGGAGGAAGTACGGGCTAAGTTCGTGCCA
GCAGCCGCGGTAAGACGAACCGTACAAACGTTATTCGGAATTATTGGGCTTAAAGGGTGCGTAGGCTGCGCGGAAAGTTG
GGTGTGAAAGCCCTCGGCTCAACCGAGGAATTGCGCCCAAAACTGCCGTGCTCGAGGGAGACAGAGGTGAGCGGAACTCA
AGGTGGAGCGGTGAAATGCGTTGATATCTTGAGGAACACCGGTGGCGAAAGCGGCTCACTGGGTCTTTTCTGACGCTGAG
GCACGAAAGCCAAGGTAGCAAACG
>ASV467
TGGGGAATCTTAGACAATGGGGGCAACCCTGATCTAGCCATGCCGCGTGAGTGATGAAGGCCCTAGGGTTGTAAAGCTCT
TTCAGCTGGGAAGATAATGACGGTACCAGCAGAAGAAGCCCCGGCTAACTCCGTGCCAGCAGCCGCGGTAATACGGAGGG
GGCTAGCGTTGTTCGGAATTACTGGGCGTAAAGCGCACGTAGGCGGATTGAAAAGTCAGAGGTGAAATCCCAGGGCTCAA
CCTTGGAACTGCCTTTGAAACTATCAGTCTTGAGTTCGAGAGAGGTGAGTGGAATTCCGAGTGTAGAGGTGAAATTCGTA
GATATTCGGAGGAACACCAGTGGCGAAGGCGGCTCACTGGCTCGATACTGACGCTGAGGTGCGAAAGCGTGGGGAGCAAA
CA
>ASV468
TCGAGAATCATTCACAATGGGGGAAACCCTGATGGTGCAACGCCGCGTGGAGGATGAAGGCCCTAGGGTCGTAAACTCCT
GTCATCAAGGAGTAAGGCTTATGCGTTAAAAGCGTGTAAGTTTGATAGTACTTGAAGAGGAAGGGACGGCTAACTTCGTG
CCAGCAGCCGCGGTAATACGAAGGTCCCAAGCGTTGTTCGGAATCACTGGGCGTAAAGGGAGAGTAGGCGGTTTGGAAAG
TCAGGTGTGAAATCCCGGGGCTCAACCTCGGAACTGCACCCGATACTCCCAGACTAGAGTAACGGAGAGGTAGAAGGAAT
TCTCGGTGTAGCAGTGAAATGCGTGGAGATCGAGAGGAAGACCAATGGCGAAAGCATTCTACTGGACGTTTACTGACGCT
GAGTCTCGAAGGCTAGGGGAGCGAAAG
>ASV469
TGGGGAATTTTCCGCAATGGGCGAAAGCCTGACGGAGCAACGCCGCGTGAGGGAGGAAGGTCTTTGGATTGTAAACCTCT
TTTCTCAAGGAAGAAGTTCTGACGGTACTTGAGGAATCAGCCTCGGCTAACTCCGTGCCAGCAGCCGCGGTAATACGGGG
GAGGCAAGCGTTATCCGGAATTATTGGGCGTAAAGCGTCCGCAGGTGGTCAGCCAAGTCTGCCGTCAAATCAGGTTGCTT
AACGACCTAAAGGCGGTGGAAACTGGCAGACTAGAGAGCAGTAGGGGTAGCAGGAATTCCCAGTGTAGCGGTGAAATGCG
TAGAGATTGGGAAGAACATCGGTGGCGAAAGCGTGCTACTGGGCTGTATCTGACACTCAGGGACGAAAGCTAGGGGAGCG
AAAG
>ASV470
TCGAGAATCTTCCGCAATGGGCGAAAGCCTGACGGAGCGACACCGCGTGTAGGATGAAGGCCCTAGGGTTGTAAACTACT
GTCACGCAATAGGAACCCCTTCGGGGTTGACCAAAGCGAGAGGAAGCACCGGCTAACTCCGTGCCAGCAGCCGCGGTAAG
ACGGAGGGTGCAAACGTTGTTCGGAATCATTGGGCATAAAGGGCACGCAGGCGGCCCAGTCAGTCAGTTGTGAAATCCCA
CGGCTCAACCGTGGAACTGCATCTGATACTGCTGGGCTAGAGGCTGGTTGGGGTGAGTGGAACTCCTGGTGGAGCGGTGA
AATGCGTAGATATCAGGAGGAACACCAGTGGCGAAAGCGGCTCACTGGACCAGCTCTGACGCTCAGGTGCGAAAGCTAGG
GTAGCGAACG
>ASV471
TGGGGAATATTGCGCAATGGGCGAAAGCCTGACGCAGCAACGCCGCGTGCGGGATGACGGCCTTCGGGTTGTAAACCGCT
TTCAGCAGGGAAGAAGCCGCAAGGTGACGGTACCTGCAGAAGAAGCACCGGCTAACTACGTGCCAGCAGCCGCGGTAATA
CGTAGGGTGCAAGCGTTGTCCGGATTTATTGGGCGTAAAGAGCTCGTAGGCGGTCTGTCGCGTCGGGTGTGAAAATCCAA
GGCTCAACCTTGGACCTGCATCCGATACGGGCAGACTTGAGTGTGGTAGGGGAGACTGGAACTCCTGGTGTAGCGGTGAA
ATGCGCAGATATCAGGAAGAACACCGATGGCGAAGGCAGGTCTCTGGGCCATAACTGACGCTGAGGAGCGAAAGCGTGGG
GAGCAAACA
>ASV472
TGAGGAATATTGGTCAATGGACGGAAGTCTGAACCAGCCATGCCGCGTGCAGGAAGACTGCCCTATGGGTTGTAAACTGC
TTTTATATAGGAATAAACCCCTCAACGTGTTGGGGGCTGAATGTACTATAAGAATAAGCACCGGCTAACTCCGTGCCAGC
AGCCGCGGTAATACGGAGGGTGCAAGCGTTATCCGGATTTATTGGGTTTAAAGGGTCCGCAGGCGGGAGAATAAGTCAGT
GGTGAAATCCTATCGCTTAACGATAGAACTGCCATTGATACTGTTTTTCTTGAGTGTAGTTGAAGTTGGCGGAATGTGTC
ATGTAGCGGTGAAATGCATAGATATGACACAGAACACCGATTGCGAAGGCAGCTAACTAAACTATAACTGACGCTCATGG
ACGAAAGCGTGGGGAGCGAACA
>ASV473
TGGGGAATTTTCCGCAATGGGCGAAAGCCTGACGGAGCAATACCGCGTGGGGGAGGAAGGCTTTTGGGTTGTAAACCTCA
GAAATTAGGGAAGAAGAAAGTGACGGTACCTAACATAAGCATCGGCTAACTCCGTGCCAGCAGCCGCGGTAATACGGAGG
ATGCAAGCGTTATCCGGAATCATTGGGCGTAAAGAGTCCGTAGGCGGAACTTCAAGTCTGCTGTCAAAAACCGAAGCTCA
ACTTCGGGAAGGCGGTGGAAACTGAAGAACTAGAGTACAGAAGGGGTAGAGGGAATTCCCAGTGTAGCGGTGAAATGCGT
AGAGATTGGGAAGAACACCAGTGGCGAAGGCGCTCTACTGGGCTTGTACTGACGCTGAGGGACGAAAGCTAGGGTAGCGA
AAG
>ASV474
TGGGGAATTTTCCGCAATGGGCGAAAGCCTGACGGAGCAACGCCGCGTGAGGGATGAAGGCCTCTGGGCTGTAAACCTCT
TTTATCAAGGAAGAAGATCTGACGGTACTTGATGAATAAGCCACGGCTAATTCCGTGCCAGCAGCCGCGGTAATACGGGA
GTGGCAAGCGTTATCCGGAATTATTGGGCGTAAAGCGTCCGCAGGCGGCCTTGTAAGTCTGTTGTTAAAGCGTGGAGCTT
AACTCCATTTAAGCAATGGAAACTGCAAGGCTTGAGTGTGGTAGGGGCAGAGGGAATTCCCGGTGTAGCGGTGAAATGCG
TAGATATCGGGAAGAACACCAGTGGCGAAGGCGCTCTGCTGGGCCATAACTGACGCTCATGGACGAAAGCCAGGGGAGCG
AAAG
>ASV475
TGAGGAATATTGGTCAATGGACGAAAGTCTGAACCAGCCATGCCGCGTGCAGGATGACGGCCCTATGGGTTGTAAACTGC
TTTTATACAGGAATAAACCACCGAACGTGTTCGGTGCTGAAGGTACTGTAAGAATAAGGATCGGCTAACTCCGTGCCAGC
AGCCGCGGTAATACGGAGGATCCAAGCGTTATCCGGATTCATTGGGTTTAAAGGGTCCGCAGGCGGGATATTAAGTCAGT
GGTGAAAGCCGGCAGCTTAACTGTCGAACTGCCATTGATACTGGTATTCTTGAGTGTAGTTGAAGTAGGCGGAATAAGTC
ATGTAGCGGTGAAATGCATAGATATGACTTAGAACACCGATTGCGAAGGCAGCTTACTAAGCTATTACTGACGCTCATGG
ACGAAAGCGTGGGGAGCGAACA
>ASV476
TGGGGAATATTGCACAATGGGCGCAAGCCTGATGCAGCAACGCCGCGTGCGGGAAGAAGGCCCTAGGGTTGTAAACCGCT
TTCAGCAGGGAAGAAAATGACGGTACCTGCAGAAGAAGGTGCGGCCAACTACGTGCCAGCAGCCGCGGTGACACGTAGGC
ACCAAGCGTTGTCCGGATTTATTGGGCGTAAAGAGCTCGTAGGCGGTTTTGTAAGTCGGGTGTGAAAACTCTGGGCTCAA
CCCAGAGAGGCCACCCGATACTGCAATGACTTGAGTACGGTAGGGGAGCGGGGAATTCCTGGTGTAGCGGTGAAATGCGC
AGATATCAGGAGGAACACCAGTGGCGAAGGCGCCGCTCTGGGCCGTAACTGACGCTGAGGAGCGAAAGCATGGGTAGCAA
ACA
>ASV477
TCGAGAATCTTCGGCAATGGGCGCAAGCCTGACCGAGCGACGCCGCGTGCGGGATGAAGGCCCTTGGGTTGTAAACCGCT
GTCAGGGGGGATCAAGGCGTAAGCTTGAGAGAGCCCCAGAGGAAGCACGGGCTAAGTTCGTGCCAGCAGCCGCGGTAATA
CGAACTGTGCGAACGTTATTCGGAATCACTGGGCTTACAGGGTGCGTAGGTGGCCAGTCAAGTCAGGTGTGAAATCCCAC
AGCTCAACTGTGGAACTGCGCTTGAAACTGTTTGGCTTGAGTCAGCTAGAGGTAGGCGGAACTTCCGGTGGAGCGGTGAA
ATGTGTTGATATCGGAAGGAACACCAGAGGCGAAAGCGGCCTACTGGAGCTGTTCTGACACTGAGGCACGAAAGCCAGGG
GAGCGAACG
>ASV478
TGGGGAATATTGCACAATGGGCGCAAGCCTGATGCAGCCATGCCGCGTGTATGAAGAAGGCCTTCGGGTTGTAAAGTACT
TTCAGCAGTGAGGAAGGTGGTGTAGTTAATAGCTGCATTATTTGACGTTAGCTGCAGAAGAAGCACCGGCTAACTCCGTG
CCAGCAGCCGCGGTAATACGGAGGGTGCGAGCGTTAATCGGAATTACTGGGCGTAAAGCGCATGCAGGTGGTTTGTTAAG
TCAGATGTGAAAGCCCGGGGCTCAACCTCGGAATTGCATTTGAAACTGGCAGACTAGAGTACTGTAGAGGGGGGTAGAAT
TTCAGGTGTAGCGGTGAAATGCGTAGAGATCTGAAGGAATACCGGTGGCGAAGGCGGCCCCCTGGACAGATACTGACACT
CAGATGCGAAAGCGTGGGGAGCAAACA
>ASV479
TAAGGAATATTGGGCAATGGATGAGAGTCTGACCCAGCCATGCCGCGTGCGTGAAGAAGGCCCTATGGGTCGTAAAGCGC
TTTTACAGGGGAAGAAAATATTTCATTTATGAGATACTGACGGTACTCTGGGAATAAGCACCGGCTAACTCCGTGCCAGC
AGCCGCGGTAATACGGAGGGTGCGAGCGTTATCCGGAATCACTGGGTTTAAAGGGTGCGCAGGCGGTCTACTAAGTCAGG
AGTGAAAGCCCCCCGCTTAACGGGGGAACTGCTCTTGATACTGGTGGGCTTGGATCAGGATGAGGTAGGCGGAATGCGAC
ATGTAGCGGTGAAATGCATAGATATGTCGTGGAACACCGATTGCGAAGGCAGCCTACTGGCCCTGCATCGACGCTGAGGC
ACGAAAGCGTGGGGAGCGAACA
>ASV480
TGAGGAATATTGGACAATGGGGGGAACCCTGATCCAGCCATGCCGCGTGCAGGAAGACTGCCCTATGGGTTGTAAACTGC
TTTTGTACGGGAAGAAACACCCCCTCGTGAGGGGGCTTGACGGTACCGTAAGAATAAGGATCGGCTAACTCCGTGCCAGC
AGCCGCGGTAATACGGAGGATCCAAGCGTTATCCGGAATCATTGGGTTTAAAGGGTCCGTAGGTGGATGATTAAGTCAGG
GGTGAAAGTCTGCAGCTCAACTGTAGAATTGCCTTTGATACTGGTTATCTTGAGTTATTGTGAAGTAGTTAGAATATGTA
GTGTAGCGGTGAAATGCATAGATATTACATAGAATACCAATTGCGAAGGCAGATTACTAACAATCAACTGACACTGATGG
ACGAAAGCGTGGGGAGCGAACA
>ASV481
TCGAGAATCTTCCGCAATGGACGCAAGTCTGACGGAGCGATGTCGCGTGATTGATGAAGTCTTTCGGGATGTAAAGATCT
TTTCTCAAGGAGGAAGTTTATTGACGTTACTTGAGGAATAAGGGGTTGCTAAACTCGTGCCAGCAGCAGCGGTAATACGA
GTGCCCCAAGCGTTATCCGGAATTATTGGGCGTAAAGGGTCCGCAGGCGGTCCTATTAGTCTTATGTGAAAGCTCCCGGC
TTAACTGGGAAAACGCATAGGAAACGGTAGGACTAGAGGATGTGAGAGGTATGTGGAACTCATGGTGTAGGGGTGAAATC
CGTTGATATCATGGGGAACACCAAAAGCGAAGGCAGCATACTGGCACATTCCTGACGCTCAGGGACGAAAGCACGGGTAG
CGAATG
>ASV482
TGAGGAATATTGGTCAATGGACGGAAGTCTGAACCAGCCATGCCGCGTGCAGGATGACTGCCCTACGGGTTGTAAACTGC
TTTTATATAGGAAGAAACCTCTCTACGTGTAGAGAGCTGACGGTACTATAAGAATAAGGACCGGCTAACTCCGTGCCAGC
AGCCGCGGTAATACGGAGGGTCCAAGCGTTATCCGGATTTATTGGGTTTAAAGGGTACGTAGGCGGAATTTTAAGTCAGT
AGTGAAAGCCCATCGCTCAACGATGGAACTGCTATTGATACTGAAATTCTTGAATGTAGTTGAAGTAGGCGGAATACGGC
ATGTAGCGGTGAAATGCATAGATATGCCGTGGAACACCGATCGCGAAGGCAGCTTGCTAAGCTACTATTGACGCTAAGGT
ACGAAAGCGTGGGGAGCGAACA
>ASV483
TAAGGAATATTGGACAATGGACGGAAGTCTGATCCAGCCATGCCGCGTGAAGGATGAAGGCGCTCAGCGTTGTAAACTTC
TTTTGGATAGGAACAAACCTCCCGATGCGTTGGGAGCTGAGGGTACTATCAGAATAAGCACCGGCTAACTCCGTGCCAGC
AGCCGCGGTAATACGGAGGGTGCAAGCGTTATCCGGAATCACTGGGTTTAAAGGGTGCGTAGGCGGTGGCGTAAGTCAGT
TGTGAAATTCCCCGGCTTAACCGGCGGGAGTGCGATTGATACTGCGTCACTTGAATCAGGTTGAGGTAGGCGGAATGCGA
CATGTAGCGGTGAAATGCATAGATATGTCGTAGAACACCGATTGCGAAGGCAGCTTGCTGGACCTGTATTGACGCTGAGG
CACGAAAGCGTGGGGAGCAAACA
>ASV484
TGGGGAATATTGGACAATGGGCGCAAGCCTGATCCAGCAATGCCGCGTGTGTGAAGAAGGCCTGCGGGTTGTAAAGCACT
TTTATCGGGAAAGAAAAGCTGAAGGTTAATACCCTTCGGCCTTGACGGTACCCGAGGAATAAGCACCGGCTAACTCCGTG
CCAGCAGCCGCGGTAATACGGAGGGTGCAAGCGTTAATCGGAATTACTGGGCGTAAAGCGAGTGTAGGCGGCTTCGTAAG
TCGGATGTGAAAGCCCCGGGCTTAACCTGGGAATTGCATTCGATACTGCGCGGCTAGAGTCTGATAGAGGGAAGTGGAAT
TCCAGGTGTAGCGGTGAAATGCGTAGATATCTGGAGGAACACCAGTGGCGAAGGCGGCTTCCTGGATCAAGACTGACGCT
GAGGCTCGAAAGCGTGGGGAGCAAACA
>ASV485
TGGGGAATATTGCACAATGGGCGCAAGCCTGATGCAGCAACGCCGCGTGGGGGACGACGGCCTTCGGGTTGTAAACCTCT
TTTGGCAGGGAAGAAGCGAAAGTGACGGTACCTGCAGAAAAAGCACCGGCTAACTACGTGCCAGCAGCCGCGGTAATACG
TAGGGTGCAAGCGTTGTCCGGAATTATTGGGCGTAAAGAGCTCGTAGGCGGTGTGTCACGTCTGCTGTGAAAATCCAAGG
CTCAACCTTGGACTTGCAGTGGGTACGGGCACACTCGAGTGCGGTAGGGGAGATTGGAATTCCTGGTGTAGCGGTGGAAT
GCGCAGATATCAGGAGGAACACCGATGGCGAAGGCAGATCTCTGGGCCGTAACTGACGCTGAGGAGCGAAAGCGTGGGGA
GCGAACA
>ASV486
TAGGGAATATTGGTCAATGGGCGAGAGCCTGAACCAGCCATGCCGCGTGCAGGAAGACGGCCTTCTGGGTTGTAAACTGC
TTTTATACGGGAAGAAAAAGCCCTTGCGAGGGAAATTGCCGGTACCGTATGAATAAGCACCGGCTAACTCCGTGCCAGCA
GCCGCGGTAATACGGAGGGTGCAAGCGTTGTCCGGATTTATTGGGTTTAAAGGGTGCGTAGGCGGGTCTTTAAGTCAGTG
GTGAAAGCCTGCAGCTCAACTGTAGAACTGCCATTGATACTGGAGGCCTTGAGTGTACTAGAGGTAGGCGGAATTTATGG
TGTAGCGGTGAAATGCATAGATACCATAAAGAACACCGATAGCGTAGGCAGCTTACTGGAGTACAACTGACGCTGAGGCA
CGAAAGCATGGGTAGCGAACA
>ASV487
TGAGGAATATTGGTCAATGGAGGCAACTCTGAACCAGCCATACCGCGTGAAGGAAGACTGCCCTATGGGTTGTAAACTTC
TTTTATATGGGAAGAATAAGAATTACGTGTAGTTCGATGACTGTACCATATGAATAAGCACCGGCTAACTCCGTGCCAGC
AGCCGCGGTAATACGGAGGGTGCAAGCGTTATCCGGATTTATTGGGTTTAAAGGGTCCGTAGGCGGGCTTATAAGTCAGT
GGTGAAATCCTGTCGCTTAACGATAGAACTGCCATTGAAACTGTAGGTCTTGAATTATTTTGAAGTTGGCGGAATGAGTA
GTGTAGCGGTGAAATGCATAGATATTACTCAGAACACCGATTGCGAAGGCAGCTGACTAAGAATATATTGACGCTGATGG
ACGAAAGCGTAGGTAGCGAACA
>ASV488
TGGGGAATATTGCACAATGGAGGAAACTCTGATGCAGCAACGCCGCGTGGAGGATGACACATTTCGGTGCGTAAACTCCT
TTTATATAGGAAGATAATGACGGTACTATATGAATAAGCGCCGGCTAACTCCGTGCCAGCAGCCGCGGTAATACGGAGGG
CGCAAGCGTTACTCGGAATCACTGGGCGTAAAGAGCGTGTAGGCGGATAGATAAGTCAGGAGTGAAATCCTATGGCTCAA
CCATAGAACTGCTCTTGAAACTGTCTATCTAGAGTGTGGGAGAGGTAGATGGAATTTCTGGTGTAGGGGTAAAATCCGTA
GAGATCAGAAGGAATACCGATTGCGAAGGCGATCTACTGGAACATAACTGACGCTGAGACGCGAAAGCGTGGGGAGCAAA
CA
>ASV489
TGGGGAATCTTAGACAATGGGCGCAAGCCTGATCTAGCCATGCCGCGTGAGTGATGAAGGCCCTAGGGTCGTAAAGCTCT
TTCGCCTGTGAAGATAATGACTGTAGCAGGTAAAGAAACCCCGGCTAACTCCGTGCCAGCAGCCGCGGTAATACGGAGGG
GGTTAGCGTTGTTCGGAATTACTGGGCGTAAAGCGCGCGTAGGCGGATTAGTCAGTCAGAGGTGAAATCCCAGGGCTCAA
CCCTGGAACTGCCTTTGATACTGCTAGTCTTGAGTTCGAGAGAGGTGAGTGGAATTCCGAGTGTAGAGGTGAAATTCGTA
GATATTCGGAGGAACACCAGTGGCGAAGGCGGCTCACTGGCTCGATACTGACGCTGAGGTGCGAAAGTGTGGGGAGCAAA
CA
>ASV490
GCGCGAAAACTTCACACTGCAGGAAACTGTGATGAGGGAACTCTAAGTGCATGCACAATGTGTATGCTTTTCCTTACTCT
TAATCGGTTTGGGAATAAGGGCTGGGAAAGACCGGTGCCAGCCGCCGCGGTAATACCGGCAGCTCAAGTGGTCGTCGCTT
TTATTGGGCCTAAAACGTCCGTAGCCTGTTTGGTAAATCTGTGGGTAAATCAACCAGCTTAACTGGTTGAATTCTGCAGA
GACTGCCAGACTAGGGACCGGGAGAGGTGTGGGGTACTCTCGGGGTAGGGGTAAAATCCTGTCATCCTGGGAGGACCACC
AGTTGCGAAGGCGCCACACTGGAACGGATCCGACGGTCAGGGACGAAGCCTAGGGGCACGAACC
>ASV491
TGGGGAATTTTGGACAATGGGGGCAACCCTGATCCAGCCATCCCGCGTGTGCGATGAAGGCCTTCGGGTTGTAAAGCACT
TTTGGCAGGAAAGAAATCGCATGGGTTAATACCCTGTGTGGATGACGGTACCTGCAGAATAAGCACCGGCTAACTACGTG
CCAGCAGCCGCGGTAATACGTAGGGTGCAAGCGTTAATCGGAATTACTGGGCGTAAAGCGTGCGCAGGCGGTTCGGAAAG
AAAGATGTGAAATCCCAGGGCTTAACCTTGGAACTGCATTTTTAACTGTCGAGCTAGAGTGCGTCAGAGGGGGGTGGAAT
TCCGCGTGTAGCAGTGAAATGCGTAGAGATGCGGAGGAACACCGATGGCGAAGGCAGCCCCCTGGGATGACACTGACGCT
CATGCACGAAAGCGTGGGGAGCAAACA
>ASV492
TGAGGAATCTTGCGCAATGGGGGAAACCCTGACGCAGCCACGCCGCGTGTCGGATGAAGGCCATATTGGTTGTAAACGAC
TTTTGGTCGGGAAGATAAGACGGGTTTCGACCTGTTGTGACGGTACCGATTGAATAAGCACCGGCTAACTCCGTGCCAGC
AGCCGCGGTAATACGGAGGGTGCAAGCGTTGTCCGGAATCATTGGGTGTAAAGGGTGCGTAGGCGGACTCTTAAGTCTGG
GGTGAAATCTTACCGCTTAACGGTGAAATTGCCTTGGATACTGAGAGTCTTGAGTACAGAAGAGGTTGGTGGAATTCGTG
GTGTAGCGGTGAAATGCATAGAGATCACGAAGAACACCGGTGGCGAAAGCGGCCAACTGGGCTGTTACTGACGCTGAGGC
ACGAAAGCGTGGGGAGCGAACA
>ASV493
TAGGGAATATTGGTCAATGGAGGCAACTCTGAACCAGCCATGCCGCGTGCAGGATGAAGGCTTTCTGAGTTGTAAACTGC
TTTTATACAGGAAGAAAAGACTACGTGTAGTTCTATGACGGTACTGTACGAATAAGGACCGGCTAACTCCGTGCCAGCAG
CCGCGGTAATACGGAGGGTCCAAGCGTTGTCCGGATTTATTGGGTTTAAAGGGTGCGTAGGCGGTTTTTTAAGTCAGAGG
TGAAAGCCCACAGCTTAACTGTGGAACTGCCTTTGATACTGGAAGACTTGAGTACACTAGAGGTAGGCGGAATTTATGAT
GTAGCGGTGAAATGCATAGATATCATAAAGAACCCCTATAGCGAAGGCAGCTTACTGGAGTGTAACTGACGCTGAGGCAC
GAAAGCGTGGGTAGCGAACA
>ASV494
TGAGGAATCTTGCGCAATGGGGGAAACCCTGACGCAGCCACGCCGCGTGTCGGATGAAGGCCATATAGGTTGTAAACGAC
TTTTGGTCGGGAAGATAAGACGGGTTTCGACCTGTTGTGACGGTACCGATTGAATAAGCACCGGCTAACTCCGTGCCAGC
AGCCGCGGTAATACGGAGGGTGCAAGCGTTGTCCGGAATCATTGGGTGTAAAGGGTGCGTAGGCGGATTCTTAAGTCTGG
GGTGAAATCTTACCGCTTAACGGTGAAATTGCCTTGGATACTGAGAGTCTTGAGTACAGAAGAGGTTGGTGGAATTCGTG
GTGTAGCGGTGAAATGCATAGAGATCACGAAGAACACCGGTGGCGAAAGCGGCCAACTGGGCTGTTACTGACGCTGAGGC
ACGAAAGCGTGGGGAGCGAACA
>ASV495
GCGCGAAAACTTCACACTGCAGGAAACTGTGATGAGGGAACTCCAAGTGTGTGCGTTTTACGTACACTTTTCTGAACTCT
TAATCGGTTCAGGAAGAAGGGCTGGGAAAGACCGGTGCCAGCCGCCGCGGTAATACCGGCAGCTCAAGTGGTCGTCGCTT
TTATTGGGCCTAAAACGTCCGTAGCCTGTTTGGTAAATCTGTGGGTAAATCAACCCGCTTAACGGGTTGAATTCTGCAGA
GACTGCCAGACTAGGGACCGGGAGAGGTGTGGGGTACTCGAGGGGTAGAGGTAAAATTCTGTCATCCTTCGAGGACCACC
AGTTGCGAAGGCGCCACACTGGAACGGATTCGACGGTCAGGGACGAAGCCTAGGGGCACGAACC
>ASV496
TGGGGAATATTGCGCAATGGGCGAAAGCCTGACGCAGCCAACCCGCGTGTGTGATGAAGGCCTTCGGGTTGTAAAGCACT
GTCGTGAGGGAAGAAGTTCTGACGGTACCTCACAAGAAAGCACCGGCTAACTCCGTGCCAGCAGCCGCGGTAATACGGAG
GGTGCAAGCGTTGCTCGGAATCACTGGGCGTAAAGGGTCCGCAGGCGGGCATGTAAGTTGGGTGTGAAAGCCCGGGGCTC
AACCCCGGAACTGCACTCAAAACTGCATGTCTCGAGTACGGGAGAGGGAAGCGGAATTCCTGGTGTAGAGGTGAAATTCG
TAGATATCAGGAGGAACACCTGTGGCGAAAGCGGCTTCCTGGCCCGATACTGACGCTCATGGACGAAAGCGTGGGGAGCA
AACA
>ASV497
TCGAGAATCATTCGCAATGGGCGAAAGCCTGACGGTGCGACGCCGCGTGGGGGATGAAGGTCCTAGGATCGTAAACCCCT
GTCATCTGTGAGTAAGGTCTTCCGATTAAGAGTTGGAAGAATTGATAGTAGCAGAAGAGGAAGGGACGGCTAACTCCGTG
CCAGCAGCCGCGGTAATACGGAGGTCCCAAGCGTTGTTCGGATTCACTGGGCGTAAAGGGTGCGTAGGTGGCTGGGAAAG
TTTGGTGTGAAAGCTTCGGGCTCAACCCGGAAAATGCACTGAAAACTACTCGGCTAGAGGATCGGAGGGGAAAGTGGAAT
TCTTGGTGTAGCAGTGAAATGCATAGATATCAAGAGGAACATCAGTGGCGAAGGCGACTTTCTGGACGATTCCTGACACT
GAGGCACGAAGGCCAGGGGAGCGAACA
>ASV498
TGGGGAATATTGCACAATGGGCGAAAGCCTGATGCAGCAATGCCGCGTGTGTGAAGAAGGCCTGCGGGTTGTAAAGCACT
TTTACTAGGAAAGAAAAACCCAGGGTTAATACCCCTGGCATTGACGGTACCTATTGAATAAGCACCGGCTAACTCCGTGC
CAGCAGCCGCGGTAATACGGAGGGTGCAAGCGTTAATCGGAATTACTGGGCGTAAAGCGAGTGTAGGCGGCAATGTAAGT
CGGATGTGAAAGCCCCGGGCTCAACCTGGGAATTGCATTCGATACTGCATAGCTTGAATCAGACAGAGGGATGTGGAATT
CCGGGTGTAGCGGTGAAATGCGTAGATATCCGGAGGAACACCAGTGGCGAAGGCGGCATCCTGGGTCTAGATTGACGCTG
AGGCTCGAAAGCGTGGGGAGCAAACA
>ASV499
TGGGGAATATTGCACAATGGGCGCAAGCCTGATGCAGCCATGCCGCGTGTGTGAAGAAGGCCTTCGGGTTGTAAAGCACT
TTCAGTAAGGAGGAAAGGTTAGTCACTAATATTGGCTAGCTGTGACGTTACTTACAGAAGAAGCACCGGCTAACTCCGTG
CCAGCAGCCGCGGTAATACGGAGGGTGCGAGCGTTAATCGGAATTACTGGGCGTAAAGCGTACGCAGGCGGTTTGTTAAG
CGAGATGTGAAAGCCCCGGGCTCAACCTGGGAACTGCATTTCGAACTGGCAAACTAGAGTGTGATAGAGGGTGGTAGAAT
TTCAGGTGTAGCGGTGAAATGCGTAGAGATCTGAAGGAATACCGATGGCGAAGGCAGCCACCTGGGTCAACACTGACGCT
CATGTACGAAAGCGTGGGGAGCAAACA
>ASV500
TGAGGAATATTGGTCAATGGAGGCAACTCTGAACCAGCCATGCCGCGTGGAGGATGAAGGTCCTCTGGATTGTAAACTTC
TTTTATTAGGGAAGAAACCCGAGATTTCTATCTTGGTTGACGGTACCTAACGAATAAGCACCGGCTAACTCCGTGCCAGC
AGCCGCGGTAATACGGAGGGTGCAAGCGTTATCCGGATTTACTGGGTTTAAAGGGTGCGTAGGTGGACTTTTAAGTCAGT
GGTGAAATCCCGAGGCTCAACCTCGGAACTGCCGTTGATACTATTAGTCTTGAATTCTGCGGAGGTTAGCGGAATAAATC
ATGTAGCGGTGAAATGCTTAGATATGATTTAGAACACCGATTGCGAAGGCAGCTAACTACACAGAGATTGACACTGAGGC
ACGAAAGCGTGGGGAGCGAACG
>ASV501
TCGAGAATCTTCGGCAATGGGCGAAAGCCTGACCGAGCGATGCCGCGTGCGGGATGAAGGCCCTCGGGTTGTAAACCGCT
GTCAACGAGGAGGAAATGCAAGAGGGTTCTCCCTCTTGTTTGACCTATTCGAGGAGGAAGTACGGGCTAAGTTCGTGCCA
GCAGCCGCGGTAAGACGAACCGTACAAACGTTATTCGGAATTATTGGGCTTAAAGGGTGCGTAGGCTGCGCGGAAAGTTG
GGTGTGAAAGCCCTCGGCTCAACCGAGGAATTGCGCCCAAAACTGCCGTGCTCGAGGGAGACAGAGGTGAGCGGAACTCA
AGGTGGAGCGGTGAAATGCGTTGATATCTTGAGGAACACCGGTGGCGAAAGCGGCTCACTGGGTCTCTTCTGACGCTGAG
GCACGAAAGCCAAGGTAGCAAACG
>ASV502
TAGGGAATATTGGGCAATGGAGGCAACTCTGACCCAGCCATGCCGCGTGAACGATGAAGGCCTTCGGGTCGTAAAGTTCT
TTTATATGGGAAGAACCGTAGCTATGCGTAGCTGCCTGACGGTACCATATGAATAAGCACCGGCTAACTCCGTGCCAGCA
GCCGCGGTAATACGGAGGGTGCAAGCGTTGTCCGGAATTATTGGGTTTAAAGGGTACGCAGGCGGTATGTTAAGTCAGTG
GTGAAAGTTTGCAGCTCAACTGTAAAAGCGCCATTGATACTGGCATACTTGAGTACTGGAGAGGTAGGCGGAATTCCTCA
TGTAGCGGTGAAATGCACAGATATGAGGAGGAACTCCGAAAGCGAAGGCAGCTTACTGGCCAGTAACTGACGCTCATGTA
CGAAAGCGTGGGTAGCGAACA
>ASV503
TCGAGAATCTTTGGCAATGGGCGAAAGCCTGACCAAGCGATGCCGCGTGCGGGATGAAGGCCTTCGGGTTGTAAACCGCT
GTCAGGGGGGATGAAACTTCGGTTGACAGAGCCCCAGAGGAAGCACGGGCTAAGTACGTGCCAGCAGCCGCGGTAACACG
TACTGTGCGAACGTTATTCGGAATCACTGGGCTTAAAGGGTGCGTAGGCGGCCTTGTTAGTCAGGTGTGAAATCCCACGG
CTCAACCGTGGAACTGCGCTTGAAACTGCAAGGCTTGAGTGAGACAGGGGTGTGTGGAACTTCTAGTGGAGCGGTGAAAT
GTGTTGATATTAGAAGGAACACCGGTGGCGAAAGCGACACACTGGGTCTTAACTGACGCTGAGGCACGAAAGCCAGGGGA
GCGAACG
>ASV504
TGGGGAATATTGCGCAATGGGCGAAAGCCTGACGCAGCAACGCCGCGTGAGGGATGACGGCCTTCGGGTTGTAAACCTCT
TTCAGCAGGGAAGAAGCGAAAGTGACGGTACCTGCAGAAGAAGCACCGGCTAACTACGTGCCAGCAGCCGCGGTAATACG
TAGGGTGCAAGCGTTGTCCGGATTTATTGGGCGTAAAGAGCTCGTAGGCGGTTAGTCACGTCGGATGTGAAAACCCAAGG
CTTAACCTTGGGCCTGCATTCGATACGGGCTGACTAGAGTGTTGTAGGGGAGACTGGAACTCCTGGTGTAGCGGTGAAAT
GCGCAGATATCAGGAAGAACACCGGTGGCGAAGGCGGGTCTCTGGGCAACTACTGACGCTGAGGAGCGAAAGCGTGGGGA
GCAAACA
>ASV505
TCGAGAATCTTCCGCAATGGGCGAAAGCCTGACGGAGCGACGCCGCGTGGAGGACGAAGGCCTTCGGGTTGTAAACTCCT
GTCACGAGTTAAGAAGGCACGGTGACGAACAGTCGTCGTGTTTGACGTAAGCTCGAGAGGAAGCACTGGCTAACTCTGTG
CCAGCAGCCGCGGTAATACAGAGAGTGCGAACGTTGTTCGGAATTACTGGGCTTAAAGCGCGCGTAGGCGGCGATACAAG
TGTCGGGTGAAATCCCACGGCTCACCCGTGGAACTGCCAGGCAAACTGTATTGCTAGAGTGTGGTAGGGGAGAGCGGAAC
TCCTGGTGGAGCGGTGAAATGCGTAGATATCAGGAGGAACACCGGTGGCGAAGGCGGCTCTCTGGTCCACAACTGACGCT
GAGGCGCGAAAGCTAGGGTAGCGAACG
>ASV506
TCGAGAATCATTCACAATGGGCGAAAGCCTGATGGTGCGACGCCGCGTGGGGGAAGAAGGGCTTCGGTCTGTAAACCTCT
GTCATCTGTTAACAAAGCATTCCGGTTAATAACCGGAGTGTCTGATAGTCGCAGAAGAGGAAGGGACGGCTAACTCTGTG
CCAGCAGCCGCGGTAATACAGAGGTCCCAAGCGTTGTTCGGATTCACTGGGCGTAAAGGGTGCGTAGGCGGCAGTTTAAG
TCTGATGTGAAAGCTCCGGGCTCAACCCGGAAATTGCATTGGATACTATTCTGCTAGAGGATCGGAGGGGGGACTGGAAT
TCTTGGTGTAGCAGTGAAATGCATAGATATCAAGAGGAACACCAGTGGCGAAGGCGAGTCCCTGGACGATTCCTGACGCT
GAGGCACGAAGGCTAGGGTAGCAAACA
>ASV507
TGGGGAATATTGGACAATGGGGGCAACCCTGATCCAGCCATGCCGCGTGAGTGAAGAAGGCCTTAGGGTTGTAAAACTCT
TTCGCTAGGGAAGATAATGACGGTACCTAGTAAAGAAGCCCCGGCTAACTCCGTGCCAGCAGCCGCGGTAATACGGAGGG
GGCTAGCGTTGTTCGGAATTACTGGGCGTAAAGCGTACGTAGGCGGATTGATCAGTTGGGGGTGAAATCCCGAGGCTCAA
CCTCGGAACTGCCTTCAATACTGTCAGTCTTGAGTTCGGAAGAGGTAAGTGGAATTCTTAGTGTAGAGGTGAAATTCGTA
GATATTAGGAAGAACACCAGTGGCGAAGGCGGCTTACTGGTCCGATACTGACGCTGAGGTACGAAAGCGTGGGGAGCGAA
CA
>ASV508
TGGGGAATATTGCACAATGGGCGCAAGCCTGATGCAGCCATGCCGCGTGTGTGAAGAAGGCCCTAGGGTTGTAAAGCACT
TTCAGCAGTGAGGAAAGGTTGTAAGTTAATACCTTACAGCTGTGACGTTAACTGCAGAAGAAGCACCGGCTAACTCCGTG
CCAGCAGCCGCGGTAATACGGAGGGTGCGAGCGTTAATCGGAATTACTGGGCGTAAAGCGCGCGTAGGTGGATTGGTCAG
TCAGATGTGAAAGCCCAGGGCTCAACCTTGGAACTGCACCTGATACTGCCAGTCTAGAATACGGTAGAGGGTAGTGGAAT
TTCCTGTGTAGCGGTGAAATGCGTAGATATAGGAAGGAACACCAGTGGCGAAGGCGACTACCTGGACCGATATTGACACT
GAGGTGCGAAAGCGTGGGGAGCAAACA
>ASV509
TTAGGAATCTTCCACAATGGGCGCAAGCCTGATGGAGCGACACCGCGTGAGGGATGACGGCTTTCGGGTTGTAAACCTCT
AAAAAAGGGACGAATCATGACGGTACCTTTTGAAAAGCACCGGCTAACTCCGTGCCAGCAGCCGCGGTAATACGGAGGGT
GCGAGCGTTATCCGGAATCACTGGGCGTAAAGGGCGCGTAGGCGGCCATGTAAGTCTGATGTTAAAGAGCGGGGCTCAAC
CCCGTCACGGCGTTGGATACTGCATGGCTTGACGGCTGGAGAGGTGAGTGGAATTACCAGTGTAGCGGTGGAATGCGTAG
ATACTGGTAGGAACACCCATTGCGAAGGCAGCTCACTGGACAGCACGTGACGCTGAGGCGCGAAAGTGTGGGGAGCAAAC
C
>ASV510
TGGGGAATTTTGGACAATGGGCGCAAGCCTGATCCAGCAATACCGCGTGCAGGAAGAAGGCCTTCGGGTTGTAAACTGCT
TTTGTACGGAACGAAAAGGTCTTGGTTAATACCCGAGGCTCATGACGGTACCGTAAGAATAAGCACCGGCTAACTACGTG
CCAGCAGCCGCGGTAATACGTAGGGTGCGAGCGTTAATCGGAATTACTGGGCGTAAAGCGTGCGCAGGCGGTTATGTAAG
ACAGGTGTGAAATCCCCGAGCTCAACTTGGGAATTGCACTTGTGACTGCATAACTAGAGTGCGGCAGAGGGGGATGGAAT
TCCGCGTGTAGCAGTGAAATGCGTAGATATGCGGAGGAACACCGATGGCGAAGGCAATCCCCTGGGCCTGCACTGACGCT
CATGCACGAAAGCGTGGGGAGCAAACA
>ASV511
TGAGGAATATTGGTCAATGGACGAAAGTCTGAACCAGCCATGCCGCGTGCAGGATGAATGCCCTATGGGTTGTAAACTGC
TTTTATATAGGAAGAAACCCCTCTACGTGTAGAGGGCTGACGGTACTATAAGAATAAGGACCGGCTAACTCCGTGCCAGC
AGCCGCGGTAATACGGAGGGTCCAAGCGTTATCCGGATTCATTGGGTTTAAAGGGTCCGTAGGTGGGAGAATAAGTCAGT
GGTGAAATCCTGCAGCTCAACTGTAGAACTGCCATTGAAACTGTTTTTCTTGAGTATAGATGAAGTGGGCGGAATGTGTC
ATGTAGCGGTGAAATGCATAGATATGACACAGAACACCGATTGCGAAGGCAGCTCACTAAACTATTACTGACACTGAGGG
ACGAAAGCGTGGGGAGCGAACA
>ASV512
TCGAGAATCTTCCGCAATGGGCGCAAGCCTGACGGAGCGACGCCGCGTGTAGGACGAAGGCCCTAGGGTTGTAAACTACT
GTCACGAGTTATGAATGGCGTAACATGAACAGTGTTGCGTTTGACGTAAGCTCGAAAGGAAGCACCGGCTAACTCTGTGC
CAGCAGCCGCGGTAATACAGAGGGTGCAAACGTTGTTCGGAATCACTGGGCATAAAGCGCACGTAGGCGGCCGATCAAGT
GCGAGGTGAAAGCCCACGGCTCACCCGTGGAACTGCTTTGCATACTGATTGGCTAGAGTACGGGAGAGGAGAGCGGAACT
CTTGGTGGAGCGGTGAAATGCGTAGATATCAAGAGGAACACCAGAGGCGAAGGCGGCTCTCTGGCCCGAAACTGACGCTG
AGGTGCGAAAGCCAGGGTAGCGAACG
>ASV513
TCGAGAATCTTCCGCAATGGACGAAAGTCTGACGGAGCGACGCCGCGTGCGGGATTAAGGCCTTCGGGTTGTAAACCGCT
GTCATAGGGGAGGAAATTTTGACCGATCCTAAGAGGAAGCACAGGCTAAGTTCGTGCCAGCAGCCGCGGTAATACGAACT
GTGCGAACGTTATTCGGAATCACTGGGCTTAAAGGGTGCGTAGGCGGCTATGAAGGTCAGGTGTGAAATCCCACGGCTCA
ACCGTGGAACTGCGCTTGAAACCGCATAGCTTGAGGGAGTCAGAGGTAAGCGGAACTGATGGTGGAGCGGTGAAATGCGT
TGATATCATCAGGAACACCGGTGGCGAAAGCGGCTTACTGGGACTTTTCTGACGCTGAGGCACGAAAGCCAGGGGAGCAA
ACG
>ASV514
TAAGGAATATTGGACAATGGGCGCAAGCCTGATCCAGCCATCCCGCGTGTAGGATGACTGCCCTATGGGTTGTAAACTAC
TTTTATCTGGGAAGAAACCTGTCCATTTATGGGCATCTGACGGTACCAGAGGAATAAGCACCGGCTAACTCCGTGCCAGC
AGCCGCGGTAATACGGAGGGTGCAAGCGTTATCCGGAATCACTGGGTTTAAAGGGTGCGTAGGCGGCATAATAAGTCAGG
GGTGAAAGGCCGTAGCTTAACTATGGGACTGCCTTTGATACTGTTGTGCTTGAATAGAGTTGAGGTTGGCGGAATGTGGC
ATGTAGCGGTGAAATGCATAGATATGCCATAGAACACCGATTGAGAAGTCAGCTGACTAGACTTTCATTGACGCTGAGGC
ACGAAAGCGTGGGGAGCGAACA
>ASV515
TGGGGAATCTTAGACAATGGGGGCAACCCTGATCTAGCCATGCCGCGTGAGTGATGAAGGCCTTAGGGTCGTAAAGCTCT
TTCGCCTGTGATGATAATGACAGTAGCAGGTAAAGAAACCCCGGCTAACTCCGTGCCAGCAGCCGCGGTAATACGGAGGG
GGTTAGCGTTGTTCGGAATTACTGGGCGTAAAGCGCACGTAGGCGGATTAGAAAGTTGGGGGTGAAATCCCGGGGCTCAA
CCTCGGAACTGCCTCCAAAACTCCTAGTCTAGAGTTCGAGAGAGGTGAGTGGAATTCCAAGTGTAGAGGTGAAATTCGTA
GATATTTGGAGGAACACCAGTGGCGAAGGCGGCTCACTGGCTCGATACTGACGCTGAGGTGCGAAAGTGTGGGGAGCAAA
CA
>ASV516
TGGGGAATCTTAGACAATGGGGGCAACCCTGATCTAGCCATGCCGCGTGAGTGATGAAGGCCTTAGGGTTGTAAAGCTCT
TTCAGCTGGGAAGATAATGACGGTACCAGCAGAAGAAGCCCCGGCTAACTCCGTGCCAGCAGCCGCGGTAATACGGAGGG
GGCTAGCGTTGTTCGGAATTACTGGGCGTAAAGCGCACGTAGGCGGATTGGAAAGTCAGAGGTGAAATCCCAGGGCTCAA
CCTTGGAACTGCCTTTGAAACTCCCAGTCTGGAGGTCGAGAGAGGTGAGTGGAATTCCGAGTGTAGAGGTGAAATTCGTA
GATATTCGGAGGAACACCAGTGGCGAAGGCGGCTCACTGGCTCGATACTGACGCTGAGGTGCGAAAGCGTGGGGAGCAAA
CA
>ASV517
TGGGGAATATTGGACAATGGGGGAAACCCTGATCCAGCAATGCCGCGTGTGTGAAGAAGGCCTGCGGGTTGTAAAGCACT
TTCGGTTGGGAGGACTGCTTCTAGCACTAATATTGTTGGAAGTTGACGTTACCTTCAGAAGAAGCACCGGCTAACTCCGT
GCCAGCAGCCGCGGTAATACGGAGGGTGCAAGCGTTAATCGGAATTACTGGGCGTAAAGCGCGCGTAGGCGGCTAGATCA
GTCGGGTGTGAAAGCCCCGGGCTTAACCTGGGAACTGCATCCGATACTGTCTAGCTTGAGTACAGGAGAGGAGAGTGGAA
TTCCACATGTAGCGGTGAAATGCGTAGATATGTGGAGGAACACCAATGGCGAAGGCAGCTCTCTGGCCTGATACTGACGC
TGAGGTGCGAAAGCGTGGGGAGCAAACA
>ASV518
TCGAGAATCTTCGGCAATGGGCGAAAGCCTGACCGAGCGACGCTGCGTGCGGGATGAAGGCCCTTGGGTTGTAAACCGCT
GTCAGAGGGGATGAAAGCGCAAGCTTGACAGAGCCTCAGAGGAAGCGCGGGCTAAGTTCGTGCCAGCAGCCGCGGTAATA
CGAACTGCGCAAACGTTATTCGGAATCACTGGGCTTACAGGGTGCGTAGGCGGTCCACCAGGTCAGATGTGAAATCCCAC
AGCTCAACTGTGGAACTGCATTTGAAACCGGCGGACTTGAGTAAACTAGAGGCATACGGAACTTCAGGTGGAGCGGTGAA
ATGTGTTGAGATCTGAAGGAACACCAGAGGCGAAAGCGGTATGCTGGAGTTTGTCTGACGCTGAGGCACGAAAGCCAGGG
GAGCGAACG
>ASV519
TCGAGAATATTCCACAATGGACGAAAGTCTGATGGAGCGACACCGCGTGCATGATGAAGGCCTTAGGGTCGTAAAGTGCT
AAAACTGGGATCAATGTACTGAGCGTACCAGTTGAAAAGAGGCTACTAACTCTGTGCCAGCAGTAGCGGTAATACAGAGG
CCTCAAGCGTTATCCGGATTTATTGGGCGTAAAGCGTATGTAGGCGGATCTATTAGTCGCGGGTCAAATCTCTGGGCTCA
ACCCAGAAACTGCTCGCGAAACGGTAGATCTAGAGGATATGAGAGATGACTGGAACTCATGGTGTAGTAGTGAAATGCGT
TGATATCATGGGGAACACCCAAGGCGAAGGCAGGTCATTGGCATATTCCTGACGCTGAGATACGAAAGCGTGGGTAGCGA
ATG
>ASV520
TGGGGAATTTTCCGCAATGGGCGAAAGCCTGACGGAGCAATACCGCGTGAGGGAAGACTGCCTATGGGTTGTAAACCTCT
TTTTTCAGGGAGGAAGTAATTGACGTGTACCTGAAGAATAAGCATCGGCTAACTCCGTGCCAGCAGCCGCGGTAAGACGG
AGGATGCAAGTGTTATCCGGAATCACTGGGCGTAAAGCGTCTGTAGGTGGTCAAATAAGTCAACTGTTAAATCTTGGAGC
TCAACTTCAAAATCGCAGTCGAAACTATTAGACTAGAGGATAGTAGAGGTAAAGGGAATTTCCAGTGGAGCGGTGAAATG
CGTAGATATTGGAAAGAACACCGATGGCGAAGGCACTTTACTGGGCTATTACTAACACTCAGAGACGAAAGCTAGGGTAG
CAAATG
>ASV521
TGGGGAATCTTAGACAATGGGGGAAACCCTGATCTAGCCATGCCGCGTGGACGATGAAGGCCTTAGGGTTGTAAAGTCCT
TTCAGCTGGGAAGATAATGACGGTACCAGCAGAAGAAGCCCCGGCTAACTCCGTGCCAGCAGCCGCGGTAATACGGAGGG
GGCTAGCGTTGTTCGGAATTACTGGGCGTAAAGCGCACGTAGGCGGATTGGAAAGTTGGGGGTGAAATCCCGGGGCTCAA
CCTCGGAACTGCCTCCAAAACTATCAGTCTTGAGTTCGAGAGAGGTGAGTGGAATTCCGAGTGTAGAGGTGAAATTCGTA
GATATTCGGAGGAACACCAGTGGCGAAGGCGGCTCACTGGCTCGATACTGACGCTGAGGTGCGAAAGCGTGGGGAGCAAA
CA
>ASV522
TCGAGAATCTTCGGCAATGGACGCAAGTCTGACCGAGCAATGCTGCGTGCGGGATGAAGGCCCTTGGGTTGTAAACCGCT
GTCAGGGGGGATCAAGGCGTAAGCTTGAGAGAGCCCCAGAGGAAGCACGGGCTAAGTTCGTGCCAGCAGCCGCGGTAATA
CGAACTGTGCGAACGTTATTCGGAATCACTGGGCTTACAGGGTGCGTAGGCGGTGAGACAAGTCAGATGTGAAATCCCAC
AGCTCAACTGTGGAACTGCGTTTGAAACTGTCTTACTTGAGTGATCTAGAGGTATGCGGAACTTCCGGTGGAGCGGTGAA
ATGTGTTGATATCGGAAGGAACACCAGAGGCGAAGGCGGCATACTGGGGATCTACTGACGCTGAGGCACGAAAGCCAGGG
GAGCAAACG
>ASV523
TGAGGAATATTGGTCAATGGAGGCAACTCTGAACCAGCCATGCCGCGTGCAGGAAGAATGCCCTATGGGTTGTAAACTGC
TTTTATTTAGGAAGAATCCCCAGTACGTGTACTGGGTTGACGGTACTAAACGAATAAGGACCGGCTAACTCCGTGCCAGC
AGCCGCGGTAATACGGAGGGTCCAAGCGTTATCCGGAATCATTGGGTTTAAAGGGTCCGCAGGCGGATTAGTAAGTCAGT
GGTGAAATCTCTCAGCTCAACTGGGAAACTGCCATTGATACTGCTAGTCTTGAATTCGGTCGAAGTGGGCGGAATGTGTC
ATGTAGCGGTGAAATGCATAGATATGACACAGAACACCGATAGCGAAGGCAGCTCACTAGGCCTGAATTGACGCTCAGGG
ACGAAAGCGTGGGGAGCGAACA
>ASV524
TGAGGAATATTGGTCAATGGGCGCAAGCCTGAACCAGCAATGCCGCGTGTGGGATGACGGCGTTTTACGTTGTAAACCAC
TGTCGGACGGGACGAAAAGCGATATGAATCGCCGAGACGGTACCGTCAAAGGAAGGGTCGGCTAACTACGTGCCAGCAGC
CGCGGTAATACGTAGGACCCAAGCGTTGTCCGGATTCACTGGGTATAAAGGGTGCGTAGGCGGTCTTGTGCGTCAGAGGT
GAAATATCCGGGCTTAACCCGGAGGGTGCCTTTGATACGGCAGGACTTGAGTGCGAGAGAGGATGATGGAATTCCTGGTG
TAGCGGTGAAATGCGTAGATATCAGGAGGAACACCGGTGGCGAAGGCGGTCATCTGGCTCGTAACTGACGCTGAGGCACG
AAAGCGCGGGGATCAAACA
>ASV525
TGGGGAATATTGCGCAATGGGCGAAAGCCTGACGCAGCCATGCCGCGTGTGTGAAGAAGGCCTTCGGGTTGTAAAGCACT
TTCACTTGGGAAGAAAGGCTGGGGGCTAATACCTTTCAGCTGTGACATTACCTTGAGAAGAAGCACCGGCTAACTCCGTG
CCAGCAGCCGCGGTAATACGGAGGGTGCAAGCGTTAATCGGAATTACTGGGCGTAAAGCGCGCGTAGGCGGTTTGTTAAG
TCGGATGTGAAAGCCCCGGGCTCAACCTGGGAACTGCACCCGATACTGGCCGACTAGAGTACGAGAGAGGGAGGTAGAAT
TCCACGTGTAGCGGTGAAATGCGTAGATATGTGGAGGAATACCGGTGGCGAAGGCGACCTCCTGGCTCGATACTGACGCT
GAGGTGCGAAAGCGTGGGGAGCAAACA
>ASV526
TGAGGAATATTGGACAATGGGCGGAAGCCTGATCCAGCCATGCCGCGTGCAGGAAGACTGCCCTATGGGTTGTAAACTGC
TTTTGTACGGGAAGAAACCCACCTACGTGTAGGTGGCTGACGGTACCGTAAGAATAAGCATCGGCTAACTCCGTGCCAGC
AGCCGCGGTAATACGGAGGATGCAAGCGTTATCCGGAATCATTGGGTTTAAAGGGTCCGTAGGTGGATTGGTCAGTCAGA
GGTGAAATCCTGCAGCTCAACTGTAGAACTGCCTTTGATACTGCCGGTCTTGAATTATCGTGAAGTGGTTAGAATATGTA
GTGTAGCGGTGAAATGCATAGATATTACATAGAATACCGATTGCGAAGGCAGATCACTAACGATACATTGACACTGATGG
ACGAAAGCGTGGGGAGCGAACG
>ASV527
TGGGGAATCTTGGACAATGGGGGCAACCCTGATCCAGCCATGCCGCGTGAGTGATGAAGGCCCTAGGGTCGTAAAGCTCT
TTCGCCTGTGATGATAATGACAGTAGCAGGTAAAGAAACCCCGGCTAACTCCGTGCCAGCAGCCGCGGTAATACGGAGGG
GGTTAGCGTTGTTCGGAATTACTGGGCGTAAAGCGCGCGTAGGCGGACTATTAAGTCAGGGGTGAAATCCCGGGGCTCAA
CCCCGGAACTGCCCTTGATACTGGTAGTCTTGAGTTCGAGAGAGGTGAGTGGAATTCCGAGTGTAGAGGTGAAATTCGTA
GATATTCGGAGGAACACCAGTGGCGAAGGCGGCTCACTGGCTCGATACTGACGCTGAGGTGCGAAAGTGTGGGGAGCAAA
CA
>ASV528
TGAGGAATATTGGGCAATGGAGGCAACTCTGACCCAGCCATGCCGCGTGCAGGAAGACGGTCCTCTGGATTGTAAACTGC
TTTTATTTGGGAAGAAACCCTCGTACGTGTACGGGGCTGACGGTACCAAATGAATAAGCACCGGCTAACTCCGTGCCAGC
AGCCGCGGTAATACGGAGGGTGCAAGCGTTATCCGGAATCATTGGGTTTAAAGGGTCCGCAGGCGGATTAGTAAGTCAGT
GGTGAAATCTCTCAGCTTAACTGAGAAACTGCCATTGATACTGCTAGTCTTGAATTCGGTCGAAGTGGGCGGAATGTGTC
ATGTAGCGGTGAAATGCATAGATATGACACAGAACACCGATAGCGAAGGCAGCTCACTAGGCCTGAATTGACGCTCAGGG
ACGAAAGCGTGGGGAGCAAACA
>ASV529
TGGGGAATATTGCACAATGGGGGAAACCCTGATGCAGCAACGCCGCGTGGAGGATGACGCATTTCGGTGTGTAAACTCCT
TTTATATAGGAAGATAATGACGGTACTATATGAATAAGCACCGGCTAACTCCGTGCCAGCAGCCGCGGTAATACGGAGGG
TGCAAGCGTTACTCGGAATCACTGGGCGTAAAGCGCGCGCAGGCGGCCTTTTAAGTTGGATGTGAAAGCCTACGGCTCAA
CCGTAGAACTGCATCCAAAACTACTAGGCTAGAGTGTGGGAGAGGAAGATGGAATTAGTTGTGTAGGGGTAAAATCCGTA
GAGATAACTAGGAATACCAAAAGCGAAGGCAATCTTCTGGAACATTACTGACGCTGAGGCGCGAAAGCGTGGGGAGCAAA
CA
>ASV530
TGGGGAATATTGGACAATGGGGGCAACCCTGATCCAGCAATGCCGCGTGTGTGATGAAGGCCTTAGGGTTGTAAAACACT
TTCAATGGTGAAGATGATGACGGTAACCATAGAAGAAGCCCCGGCTAACTTCGTGCCAGCAGCCGCGGTAATACGAAGGG
GGCGAGCGTTGTTCGGAATTACTGGGCGTAAAGGGCGCGCAGGCGGCCAATCCAGTCAGGTGTGAAAGCCCCGAGCTCAA
CTTGGGAACTGCACTTGATACTGATTGGCTAGAAAACGGAAGAGGGCAGTGGAATTCCCAGTGTAGAGGTGAAATTCGTA
GATATTGGGAAGAACACCAGTGGCGAAAGCGGCTGCCTGGTCCGATTTTGACGCTGAGGCGCGAAAGCGTGGGTAGCAAA
CA
>ASV531
TCAAGAATCTTCCACAATGGCCGCAAGGCTGATGGAGCAATGCCGCGTGCAGGAAGACGCCTTTCGGGGTGTAAACTGCT
TTTCTTAGGGAAGAATTTGTGACGGTACCTAAGGAATAAGAGGTTGCTAACTCTGTGCCAGCAGCAGCGGTAATACAGAG
ACCTCAAGCGTTATCCGGATTCATTGGGCGTAAAGCGTCCGCAGGTGGTTACATAAGTCAATTGTCAAATCTTCAGGCTC
AACTTGAAGACTGCGGTTGATACTGTGTAACTTGAGGCTGGAAGAGGCAAGCGGAATTCTCGGTGTAGTCGTAATAAGCG
CTGATATCGAGAGGAACACCAAAGGCGAAGGCAGCTTGCTGGTACATGCCTGACACTCATGGACGAAAGCGTGGGTAGCG
AATC
>ASV532
TGGGGAATATTGCACAATGGGCGCAAGCCTGATGCAGCCATGCCGCGTGTATGAAGAAGGCCTTCGGGTTGTAAAGTACT
TTCAGCAGTGAGGAAGGCGGGTATGTTAATAGCATGCTTGTTTGACGTTAGCTGCAGAAGAAGCACCGGCTAACTCCGTG
CCAGCAGCCGCGGTAATACGGAGGGTGCGAGCGTTAATCGGAATTACTGGGCGTAAAGCGCATGCAGGTGGTTTGTTAAG
TCAGATGTGAAAGCCCGGGGCTCAACCTCGGAATTGCATTTGAAACTGGCAGACTAGAGTACTGTAGAGGGGGGTAGAAT
TTCAGGTGTAGCGGTGAAATGCGTAGAGATCTGAAGGAATACCGGTGGCGAAGGCGGCCCCCTGGACAGATACTGACACT
CAGATGCGAAAGCGTGGGGAGCAAACA
>ASV533
TGGGGAATCTTAGACAATGGGGGCAACCCTGATCTAGCCATGCCGCGTGAGTGATGAAGGCCTTAGGGTCGTAAAGCTCT
TTCGCCTGTGATGATAATGACAGTAGCAGGTAAAGAAACCCCGGCTAACTCCGTGCCAGCAGCCGCGGTAATACGGAGGG
GGTTAGCGTTGTTCGGAATTACTGGGCGTAAAGCGCGCGTAGGCGGATTAGAAAGTTGGGGGTGAAATCCCGGGGCTCAA
CCTCGGAACTGCCTCCAAAACTTCTAGTCTAGAGTTCGAGAGAGGTGAGTGGAATTCCAAGTGTAGAGGTGAAATTCGTA
GATATTTGGAGGAACACCAGTGGCGAAGGCGGCTCACTGGCTCGATACTGACGCTGAGGTGCGAAAGTGTGGGGAGCAAA
CA
>ASV534
TGGGGAATATTGGGCAATGGGCGCAAGCCTGACCCAGCCATGCCGCGTGAGTGAAGAAGGCCTTCGGGTTGTAAAACTCT
TTCAGATGGGAAGATAATGACGGTACCATCAGAAGAAGCCCCGGCTAACCTCGTGCCAGCAGCCGCGGTAATACGAGGGG
GGCAAGCGTTGTTCGGAATCACTGGGCGTAAAGCGTACGCAGGCGGATATGTAAGCTAGGGGTGAAATCCCGGGGCTCAA
CCTCGGAACTGCCTTTAGAACTGCATATCTAGAGATCGGAAGAGGATGGCGGAATTCCTAGTGTAGAGGTGAAATTCGTA
GATATTAGGAGGAACACCAGTGGCGAAGGCGGCCATCTGGTCCGATACTGACGCTCATGTACGAAAGCGTGGGGAGCAAA
CA
>ASV535
TCAGGAATCTTCCGCAATGCACGAAAGTGTGACGGAGCTATGCCGCGTGCCGGATGACGGCCTTCGGGTTGTAAACGGCT
GTCCTGGGGGACGAAATTTTGACGGTACCCCAGAAGAAAGTAGTTGCTAACTCTGTGCCAGCAGCAGCGGTAATACAGAG
ACTACGAGCGTTGACCGGATTTATTGGGCGTAAAGCGTGCGCAGGCGGTTTGGTAAGTCATTTGTTAAATCTTCAAGCTC
AACTTGGAGGCAGCGAATGAAACTACTAAACTAGAGGACGGGAGAGGTAGGCGGAATGCCTGGTGTAGGGGTAAAATCCG
TTAAGATCAGGTAGAACACCAAAAGCGAAAGCAGCCTACTGGAACGATCCTGACGCTGATGCACGAAAGCGTGGGTAGCG
AATC
>ASV536
TAGGGAATATTGGGCAATGGATGCAAGTCTGACCCAGCCATGCCGCGTGCCGGATGAAGGCCCTCAGGGTTGTAAACGGC
TTTTATCTGGGAAGAAGAGCGGGGATGCGTCCCTGTGTGACGGTACCAGAGGAATAAGCACCGGCTAACTCCGTGCCAGC
AGCCGCGGTAATACGGAGGGTGCGAGCGTTGTCCGGATTTATTGGGTTTAAAGGGTGCGTAGGTGGCTTGATAAGTCAGT
GGTGAAATGCGGTCGCTCAACGATCGAACTGCCATTGATACTGTCGGGCTTGAGACAAGTGGAGGTTGCCGGAACGGATG
GTGTAGCGGTGAAATGCATAGATATCATCCAGAACACCGATTGCGAAGGCAGGTGACTACGTTTGATCTGACACTGAGGC
ACGAAAGCATGGGGAGCAAACA
>ASV537
TGGGGAATATTGGACAATGGGGGCAACCCTGATCCAGCCATGCCGCGTGTGTGAAGAAGGCCTTCGGGTTGTAAAGCACT
TTAAGTTGGGAGGAAGGCTTCACAGCTAATATCTGTGAGGATTGACGTTACCAACAGAATAAGCACCGGCTAACTCCGTG
CCAGCAGCCGCGGTAATACGGAGGGTGCAAGCGTTAATCGGAATTACTGGGCGTAAAGCGCGCGTAGGCGGCTGATTAAG
TCGGATGTGAAATCCCCGGGCTCAACCTGGGAACTGCATACGATACTGGTCGGCTAGAGTATGAGAGAGGGAGGTAGAAT
TCCACGTGTAGCGGTGAAATGCGTAGATATGTGGAGGAATACCGGTGGCGAAGGCGGCCTCCTGGCTTAATACTGACGCT
GAGGTGCGAAAGCGTGGGGAGCAAACA
>ASV538
TCAAGAATCTTCCACAATGGCCGCAAGGCTGATGGAGCAATGCCGCGTGCAGGAAGACGCCTTTCGGGGTGTAAACTGCT
TTTATATGGGAAGAATTTGTGACGGTACCATATGAATAAGAGGTTGCTAACTCTGTGCCAGCAGCAGCGGTAATACAGAG
ACCTCAAGCGTTATCCGGATTCATTGGGCGTAAAGCGTCCGCAGGTGGGTTAGTAAGTCAATTGTCAAATCCTGGGGCTC
AACTTCAGGACTGCGGTTGATACTGCTAATCTTGAGGCTGGAAGAGGCAAGCGGAATTCTCGGTGTAGTCGTAATAAGCG
CTGATATCGAGAGGAACACCAAAGGCGAAGGCAGCTTGCTGGTACATGCCTGACACTCATGGACGAAAGCGTGGGTAGCG
AATC
>ASV539
TAGGGAATATTGGACAATGGACGCAAGTCTGATCCAGCCATGCCGCGTGCAGGATGACAGCCCTCTGGGTTGTAAACTGC
TTTTATATGAGAAGAAACCCCCAGATGCGTTTGGGGCTGACGGTATCATATGAATAAGGATCGGCTAACTTCGTGCCAGC
AGCCGCGGTAAGACGAAGGATCCAAGCGTTGTCCGGATTTACTGGGTTTAAAGGATGCGTAGGCGGACACTTAAGCCAGT
GGTGAAATCCCATAGCTCAACTATGGAACTGCCATTGGAACTGTGTGTCTTGAATTCGGTTGAGGTAGATGGAATATAAC
ATGTAGCGGTGAAATGCTTAGATATGTTATAGAACACCGATTGCGAAGGCAGTCTACTAAGCCGACATTGACGCTGAGGC
ATGAAAGCGTGGGGAGCGAACA
>ASV540
TAGGGAATATTGGTCAATGGGCGAGAGCCTGAACCAGCCATGCCGCGTGCAGGAAGACGGCCTATTGGGTTGTAAACTGC
TTTTGTACGGGAAGAAAACGCCCCTGCGGGGGAGATTGCCGGTACCGTACGAATAAGCACCGGCTAACTCCGTGCCAGCA
GCCGCGGTAATACGGAGGGTGCAAGCGTTGTCCGGATTTATTGGGTTTAAAGGGTGCGTAGGCGGCCGATTAAGTCAGCG
GTGAAAGTTTCCGGCTCAACCGGGAGACTGCCGTTGATACTGGTTGGCTTGAGTAATGGAGGGGTACATGGAATTTATGG
TGTAGCGGTGAAATGCATAGATACCATAAGGAACACCGATAGCGAAGGCATTGTACCGGCCATTTACTGACGCTGAGGCA
CGAAAGCGTGGGTAGCGAACA
>ASV541
TAGGGAATATTGGTCAATGGACGCAAGTCTGAACCAGCCATGCCGCGTGCAGGAAGACGGCCCTCTGGGTTGTAAACTGC
TTTTATATAGGAAGAAACCCCTGGATGCGTTCGGGGCTGACGGTACTATATGAATAAGGATCGGCTAACTTCGTGCCAGC
AGCCGCGGTAAGACGAAGGATCCAAGCGTTGTCCGGATTTACTGGGTTTAAAGGGTGCGTAGGCGGATATTTAAGTCAGT
GGTGAAATCCCATAGCTCAACTATGGAACTGCCATTGAAACTGGATATCTTGAATACGGTTGAGGTAGATGGAATATAAC
ATGTAGCGGTGAAATGCTTAGATATGTTATAGAACACCGATTGCGAAGGCAGTCTACTAAGCCGTGATTGACGCTGAGGC
ACGAAAGCGTGGGGAGCGAACA
>ASV542
TGGGGAATATTGCACAATGGGCGCAAGCCTGATGCAGCAACGCCGCGTGGGGGACGAAGGCCTTCGGGTTGTAAACCCCT
TTTAGCAGGGAAGAAGCGCAAGTGACGGTACCTGCAGAAAAAGCACCGGCTAACTACGTGCCAGCAGCCGCGGTAATACG
TAGGGTGCAAGCGTTGTCCGGAATTATTGGGCGTAAAGAGCTCGTAGGCGGTGTGTCGCGTCTGCTGTGAAAATCCAAGG
CTCAACCTTGGACCTGCAGTGGGTACGGGCACACTAGAGTGCGGTAGGGGAGATTGGAATTCCTGGTGTAGCGGTGGAAT
GCGCAGATATCAGGAGGAACACCGATGGCGAAGGCAGATCTCTGGGCCGTAACTGACGCTGAGGAGCGAAAGCGTGGGGA
GCGAACA
>ASV543
TGAGGAATATTGCGCAATGGACGAAAGTCTGACGCAGCCATGCCGCGTGCAGGATGACGGCGCTACGCGTTGTAAACTGC
TTTTATATGCCAAGAAACCTTCGGACGTGTCCGAAGCTGACGGTAGCATATGAATAAGCACCGGCTAACTCCGTGCCAGC
AGCCGCGGTAATACGGAGGGTGCAAGCGTTATCCGGATTTATTGGGTTTAAAGGGTCCGTAGGCGGATCATTAAGTCAGT
GGTGAAAGCCGGCAGCTCAACTGTCGAACTGCCATTGATACTGATGATCTTGAATACGGTTGAAGTTGGCGGAATAGGTC
ATGTAGCGGTGAAATGCTTAGATATGACCTAGAACACCGATTGCGAAGGCAGCCAACTAAGCCGTTATTGACGCTGAGGG
ACGAAAGCGTGGGGAGCGAACA
>ASV544
TGGGGAATTTTGGACAATGGGGGCAACCCTGATCCAGCCATGCCGCGTGCGGGAAGAAGGCCCTCGGGTTGTAAACCGCT
TTCAGATGGAAAGAAATGGTGTAGGTTAATAATCTGCATTGATGACGGTACCATCAGAAGAAGCACCGGCTAACTACGTG
CCAGCAGCCGCGGTAATACGTAGGGTGCGAGCGTTAATCGGAATTACTGGGCGTAAAGCGTGCGCAGGCGGTTCTTTAAG
ACAGGTGTGAAATCCCCGGGCTTAACCTGGGAATTGCGCTTGTGACTGGAGGGCTAGAGTGTGGCAGAGGGGAATGGAAT
TCCTGGTGTAGCAGTGAAATGCGTAGATATCAGGAGGAACACCGATGGCGAAGGCAGTTCCCTGGGCCAACACTGACGCT
CATGCACGAAAGCGTGGGGAGCAAACA
>ASV545
TCGAGAATCATTCACAATGGGGGCAACCCTGATGGTGCAACGCCGCGTGGAGGATGACGGTCCTAGGATTGTAAACTCCT
GTCATTGGGGAGTAAGACTTGGTTGTTAATAGCCTCCAAGTTTGATAGTACCCAAAGAGGAAGGGACGGCTAACTTCGTG
CCAGCAGCCGCGGTAATACGAAGGTCCCAAGCGTTGTTCGGAATCACTGGGCGTAAAGCGTGTGTAGGCTGCGCGGAAAG
TCAAATGTGAAAGCCCGGGGCTCAACCTCGGAACTGCATTCGATACTCCCGCGCTAGAGTCATGGAGAGGTGAGTGGAAT
TCCCGGTGTAGCAGTGAAATGCGTGGATATCGGGAGGAACATCAATGGCGAAGGCAACTCACTGGACATGTACTGACGCT
CAGACACGAAGGCCAGGGGAGCGAAAG
>ASV546
TCGAGAATCATTCGCAATGGGCGAAAGCCTGACGGTGCGACGCCGCGTGGAGGATGAAGGCCCTAGGGTCGTAAACTCCT
GTCATCAGGGAGTAAAAACTTGTGTAGTAACTGACACGGGTCTTGATAGTACCTGAAGAGGAAGGGACGGCAAACTTCGT
GCCAGCAGCCGCGGTAATACGAAGGTCCCAAGCGTTGTTCGGATTTACTGGGCGTAAAGCGTCTGTAGGCGGTTTGGTAA
GTCAGATGTGAAATCCCGGGGCTCAACCCCGGAACTGCATCCGATACTGCCAAACTAGAGGGTCGGAGGGGAGTCTGGAA
TTCTCGGTGTAGCAGTGAAATGCGTAGATATCGAGAGGAACACTAGTGGCGAAGGCGAGACTCTGGACGACACCTGACGC
TGAGAGACGAAGGCCAGGGTAGCGAAAA
>ASV547
TAGGGAATATTGGACAATGGACGAAAGTCTGATCCAGCCATGCCGCGTGCAGGATGACTGCCCTATGGGTTGTAAACTGC
TTTTATACAGGAAGAAACATTCCCACGTGTGGGAACTTGACGGTACTGTATGAATAAGGACCGGCTAACTCCGTGCCAGC
AGCCGCGGTAATACGGAGGGTCCAAGCGTTGTCCGGATTTATTGGGTTTAAAGGGTACGTAGGCGGGATATTAAGTCAGT
GGTGAAAGCCTCCAGCTCAACTGGAGAATTGCCATTGAAACTGATATTCTTGAGTTTGGTTGAGGTGGTTGGAATATAAC
ATGTAGCGGTGAAATGCTTAGATATGTTATAGAACGCCAATTGCGAAGGCAGATCACTAAACCAATACTGACGCTGAGGT
ACGAAAGCGTGGGGAGCGAACA
>ASV548
TCGAGAATCTTCGGCAATGGACGAAAGTCTGACCGAGCGATGCCGCGTGCGGGATGAAGGCCCTCGGGTTGTAAACCGCG
AAAGTAAGGAGGAAGGCGCTGTGAAGAGCAGCGTTTGACCGATTTACAGTAAGGACGGGCTAAGTTCGTGCCAGCAGCCG
CGGTAACACGAACCGTCCAAACGTTATTCGGAATTATTGGGCTTAAAGGGTGCGTAGGCGGCGCGTTAAGTCGGGTGTGA
AATCCCACAGCTCAACTGTGGAACTGCGCCCGATACTGGCGTGCTCGAGGGAGACAGAGGTAAGCGGAACTGATGGTGGA
GCGGTGAAATGCGTTGATATCATCAGGAACACCAGTGGCGAAAGCGGCTTACTGGGTCTCTTCTGACGCTGAGGCACGAA
AGCTAGGGTAGCGAACG
>ASV549
TGGGGAATCTTGGACAATGGGCGCAAGCCTGATCCAGCCATGCCGCGTGAGTGATGAAGGCCTTAGGGTCGTAAAGCTCT
TTCGCCAGGGATGATAATGACAGTACCTGGTAAAGAAACCCCGGCTAACTCCGTGCCAGCAGCCGCGGTAATACGGAGGG
GGTTAGCGTTGTTCGGAATTACTGGGCGTAAAGCGCGCGTAGGCGGACCATTAAGTCAGGGGTGAAATCCCGGGGCTCAA
CCCCGGAACTGCCCTTGATACTGGTGGTCTTGAGTTCGAGAGAGGTGAGTGGAATTCCGAGTGTAGAGGTGAAATTCGTA
GATATTCGGAGGAACACCAGTGGCGAAGGCGGCTCACTGGCTCGATACTGACGCTGAGGTGCGAAAGTGTGGGGAGCAAA
CA
>ASV550
TGAGGAATATTGCACAATGGGGGAAACCCTGATGCAGCAACGCCGCGTGAAGGATGAAGGCTTTCGAGTTGTAAACTTCT
TTTCTGGGGGAAGAGGAAGGACGGTACCCCAGGAATAAGACACGGCTAACTACGTGCCAGCAGCCGCGGTAATACGTAGG
TGTCGAGCGTTATCCGGAATTACTGGGCGTAAAGGGCACGCAGGCGGCTGTTCAAGTTCGGCGTGAAAGCTCCCGGCTTA
ACTGGGAGAGGCCGTTGAAAACTGAACAGCTTGAGGCAATGAGAGGGGTGCGGAATTCCCGGTGTAGTGGTGGAATGCGT
AGATATCGGGAAGAACACCAGTGGCGAAAGCGGCATCCTGGCATTGACCTGACGCTGAGGTGCGAAAGCGTGGGTAGCGA
ACG
>ASV551
TGGGGAATATTGGACAATGGGGGCAACCCTGATCCAGCAATGCCGCGTGTGTGATGAAGGCCTTAGGGTTGTAAAGCACT
TTCACTGGTGAAGATGATGACGGTAGCCAGAGAAGAAGCCCCGGCTAACTTCGTGCCAGCAGCCGCGGTAATACGAAGGG
GGCGAGCGTTGTTCGGAATTACTGGGCGTAAAGGGCGCGTAGGCGGTCCTTTAAGTTAGGCGTGAAAGCCCCGGGCTCAA
CCTGGGAACTGCGCTTAAGACTGGAGGACTAGAAAACGGAAGAGGGTAGTGGAATTCCCAGTGTAGAGGTGAAATTCGTA
GATATTGGGAAGAACACCAGTGGCGAAAGCGGCTACCTGGTCCGATTTTGACGCTGAGGCGCGAAAGCGTGGGGAGCAAA
CA
>ASV552
TGAGGAATATTGGGCAATGGACGAAAGTCTGACCCAGCCATGCCGCGTGCAGGATGACGGCCCTACGGGTTGTAAACTGC
TTTTATACGGGAATAAACCCCTCTACGTGTAGAGGGCTGAATGTACCGTATGAATAAGCACCGGCTAACTCCGTGCCAGC
AGCCGCGGTAATACGGAGGGTGCAAGCGTTATCCGGATTTATTGGGTTTAAAGGGTGCGCAGGCGGATAATTAAGTCAGT
GGTGAAAGCCCGCAGCTCAACTGCGGAACTGCCATTGATACTGGTTATCTTGAGTATGTTCGAAGTAAGCGGAATAAGGC
ATGTAGCGGTGAAATGCATAGATATGCCTTAGAACACCGATAGCGAAGGCAGCTTACTAGGTCATAACTGACGCTGAGGC
ACGAAAGCGTGGGGAGCGAACA
>ASV553
TGGGGAATATTGCACAATGGGGGAAACCCTGATGCAGCCATGCCGCGTGTGTGAAGAAGGCCTTCGGGTTGTAAAGCACT
TTCAGTTGTGAGGAAAAGTTAGTAGTTAATACCTGCTAGCCGTGACGTTAACAACAGAAGAAGCACCGGCTAACTCCGTG
CCAGCAGCCGCGGTAATACGGAGGGTGCGAGCGTTAATCGGAATTACTGGGCGTAAAGCGCACGCAGGCGGTTTGTTAAG
CTAGATGTGAAAGCCCCGGGCTCAACCTGGGATGGTCATTTAGAACTGGCAGACTAGAGTCTTGGAGAGGGGAGTGGAAT
TCCAGGTGTAGCGGTGAAATGCGTAGATATCTGGAGGAACATCAGTGGCGAAGGCGACTCCCTGGCCAAAGACTGACGCT
CATGTGCGAAAGTGTGGGTAGCGAACA
>ASV554
TAGGGAATTTTCGGCAATGGAGGAAACTCTGACCGAGCAACGCCGCGTGAATGAAGACATATTTCGGTATGTAAAGTTCT
TTTATTAGGGAAGAATAGCCCATGGAAAAATGGGTGTGACGGTACCTAATGAATAAGCCCCGGCTAACTATGTGCCAGCA
GCCGCGGTAATACATAGGGGGCAAGCGTTATCCGGAATTATTGGGCGTAAAGGGTGCGTAGGCGGCCATTTAAGTCTTTG
GTATAAGTGCAGTGCTTAACGCTGTGATGCTAAGGAAACTGAATGGCTTGAGTGAGATAGAGGCAAGTGGAATTCCATGT
GTAGCGGTAAAATGCGTAAATATATGGAGGAACACCAGTGGCGAAGGCGGCTTGCTGGGTCTACACTGACGCTGAGGCAC
GAAAGCGTGGGGAGCAAACA
>ASV555
TGGGGAATATTGGACAATGGGCGAAAGCCTGATCCAGCAATGCCGCGTGTGTGAAGAAGGCCTGCGGGTTGTAAAGCACT
TTTGCCAGGGAAGCAAAGGAACGCCCTAATACGGTGTTGTGTTGACGGTACCTGGAGAATAAGCACCGGCTAACTTCGTG
CCAGCAGCCGCGGTAATACGAAGGGTGCAAGCGTTAATCGGAATTACTGGGCGTAAAGCGTGCGTAGGCGGTTCGTTAAG
CCTGATGTGAAAGCCCTGGGCTCAACCTGGGAATGGCATCGGGGACTGGCGGGCTAGAGTTTGGGAGAGGGTGGTGGAAT
TCCCGGTGTAGCGGTGAAATGCGTAGAGATCGGGAGGAACATCCGTGGCGAAGGCGGCCACCTGGCCTAAAACTGACGCT
GAGGCACGAAAGCGTGGGGAGCAAACA
>ASV556
TAAGGAATATTGGACAATGGGCGCAAGCCTGATCCAGCCATCCCGCGTGCAGGATGACTGCCCTATGGGTTGTAAACTGC
TTTTATCTGGGAAGAAACCTGTTCATTTATGAGCAGCTGACGGTACCAGAGGAATAAGCACCGGCTAACTCCGTGCCAGC
AGCCGCGGTAATACGGAGGGTGCAAGCGTTATCCGGAATCACTGGGTTTAAAGGGTGCGTAGGCGGCACGATAAGTCAGG
GGTGAAAGGCCGTAGCTTAACTATGGGACTGCCTTTGATACTGTTGTGCTTGAATAGAGTTGAGGTTGGCGGAATGTGGC
ATGTAGCGGTGAAATGCATAGATATGCCATAGAACACCGATTGAGAAGTCAGCTGGCTAGACTTTTATTGACGCTGAGGC
ACGAAAGCGTGGGGAGCGAACA
>ASV557
TGGGGAATCTTCGGCAATGGGCGCAAGCCTGACCGAGCCATGCCGCGTGAGTGATGAAGGTTTTCGGATTGTAAAACTCT
TTCGTCGGGGACGATAATGACGGTACCCGAAGAAGAAGCCCCGGCTAACTTCGTGCCAGCAGCCGCGGTAATACGAAGGG
GGCTAGCGTTGTTCGGAATTACTGGGCGTAAAGCGCGCGTAGGCGGATTGTTAAGTCAGGGGTGAAATCCCGGGGCTCAA
CCCCGGAACTGCCCTTGATACTGGCAGTCTTGAGTGTGAGAGAGGCGAGTGGAATTCCGAGTGTAGAGGTGAAATTCGTA
GATATTCGGAGGAACACCAGTGGCGAAGGCGGCTCGCTGGCTCACTACTGACGCTGAGGCGCGAAAGCGTGGGGAGCAAA
CA
>ASV558
TTTCGAATCATTCACAATGGGGGAAACCCTGATGGTGCAACGCCGCGTGAGGGATGAAGGCCTTCGGGTCGTAAACCTCT
GTCACCAAGGAGCAACAAGCCGGTTCATAGCCGGCCCTGAGTTAACTTGGAGAGGAAGCAGTGGCTAACTCCGTGCCAGC
AGCCGCGGTAATACGGAGACTGCAAGCGTTACTCGGATTCACTGGGCGTAAAGGGTGCGTAGGCCGATAGATGTGTCAGG
TGTGAAATCTCGGGGCTTAACCTCGAAACTGCGCCTGAAACTGTCTATCTAGAGTATTGGAGAGGTAAGCGGAATTTCTG
GTGTAGCGGTGAAATGCGTAGATATCAGAAGGAACACCAATGGCGAAGGCAGCTTACTGGACAATAACTGACGCTGAGGC
ACGAAAGCGTGGGTAGCGAAAG
>ASV559
TGAGGAATATTGGTCAATGGACGCAAGTCTGAACCAGCCATGCCGCGTGCAGGATGACGGTCCTATGGATTGTAAACTGC
TTTTCTACTAGAAGAATAGCCAAAACGTGTTTTGGTATGACGGTACAGTAGGAATAAGCACCGGCTAACTCCGTGCCAGC
AGCCGCGGTAATACGGAGGGTGCAAGCGTTATCCGGATTCATTGGGTTTAAAGGGTGCGTAGGCGGAAAATTAAGTCAGT
GGTGAAATCCTACAGCTCAACTGTAGAACTGCCATTGATACTGGTTATCTTGAGTGAAGTTGAAGTTGGCGGAATGTGAC
ATGTAGCGGTGAAATGCATAGATATGTCACAGAACACCGATTGCGAAGGCAGCTAACTAAACTTAAACTGACGCTGAGGC
ACGAAAGCGTGGGGAGCAAACA
>ASV560
TGGGGAATATTGGACAATGGGCGAAAGCCTGATCCAGCTATGTCGCGTGAATGATGAAGGTCTTATGGATTGTAAAGTTC
TTTCAGTAGGGATGATAATGACAGTACCTACATAAGAAGCCCCGGCTAACTTCGTGCCAGCAGCCGCGGTAATACGAAGG
GGGCTAGCGTTATTCGGAATGATTGGGCGTAAAGGACGCGTAGGCGGTTTTGTAAGTCTTTAGTGAAATCCCCAGGCTTA
ACTTGGGAATTGCTTGAGATACTGCAGGGCTAGAGTATGGGAGAGGCAAGTGGAATCTTTGGTGTAGAGGTGAAATTCTT
AGATATCAGAGAGAACGTCGGTGGCGAAAGCGACTTGCTAGAACATAACTGACGCTGAGGCGTGAAAGCGTGGGGAGCAA
ACC
>ASV561
TGGGGAATCTTAGACAATGGGGGCAACCCTGATCTAGCCATGCCGCGTGAGTGACGAAGGCCTTAGGGTCGTAAAGCTCT
TTCACCGGGAAAGATAATGACGGTACCCGGAGAAGAAACCCCGGCTAACTCCGTGCCAGCAGCCGCGGTAATACGGAGGG
GGTTAGCGTTGTTCGGAATTACTGGGCGTAAAGCGCGCGTAGGCGGGCTGTTAAGTCGGGGGTGAAATCCCGGGGCTCAA
CCCCGGAACTGCCTCCGATACTGGCAGCCTTGAGGTCGAGAGAGGTGAGTGGAACTCCGAGTGTAGAGGTGAAATTCGTA
GATATTCGGAAGAACACCAGTGGCGAAGGCGGCTCACTGGCTCGATACTGACGCTGAGGTGCGAAAGTGTGGGGAGCAAA
CA
>ASV562
TCGAGAATCTTCGGCAATGGACGAAAGTCTGACCGAGCGACGCCGCGTGCGGGATGAAGGCCCTCGGGTTGTAAACCGCT
GTCAGTTTGGAGGAAAGGTCTGTGAAGAGCAGACTTTGACCGATATTCAGAGGAAGGACGGGCTAAGTTCGTGCCAGCAG
CCGCGGTAAGACGAACCGTCCAAACGTTATTCGGTATCACTGGGCTTAAAGCGTGCGTAGGCGGCTTGGTAGGTGTGATG
TGAAAGCCCACGGCTCAACCGTGGAATTGCGTCGCAAACCCCCAAGCTTGAGGAAGACAGGGGTGTTGGGAACTTATGGT
GGAGCGGTGAAATGCGTTGATATCATAGGGAACACCGGTGGCGAAGGCGCAACACTGGGTCTTTTCTGACGCTGAGGCAC
GAAAGCTAGGGTAGCGAACG
>ASV563
TGGGGAATCTTGGACAATGGGCGCAAGCCTGATCCAGCCATGCCGCGTGAGTGACGAAGGCCTTAGGGTCGTAAAGCTCT
TTCGCCAGGGATGATAATGACAGTACCTGGTAAAGAAACCCCGGCTAACTCCGTGCCAGCAGCCGCGGTAATACGGAGGG
GGTTAGCGTTGTTCGGAATTACTGGGCGTAAAGCGCGCGTAGGCGGACATTTAAGTCAGAGGTGAAATCCCAGGGCTCAA
CCCTGGAACTGCCTTTGATACTGGGTGTCTTGAGTTCGAGAGAGGTGAGTGGAATTCCGAGTGTAGAGGTGAAATTCGTA
GATATTCGGAGGAACACCAGTGGCGAAGGCGGCTCACTGGCTCGATACTGACGCTGAGGTGCGAAAGTGTGGGGAGCAAA
CA
>ASV564
TGGGGAATCTTAGACAATGGGGGAAACCCTGATCTAGCCATGCCGCGTGAGCGATGAAGGCCTTAGGGTTGTAAAGCTCT
TTCGCTGGGGAAGATAATGACGGTACCCAGTAAAGAAGCCCCGGCTAACTCCGTGCCAGCAGCCGCGGTAATACGGAGGG
GGCTAGCGTTGTTCGGAATTACTGGGCGTAAAGCGCGCGTAGGCGGACTATTAAGTCAGGGGTGAAATCCCGGGGCTCAA
CCCCGGAACTGCCTTTGATACTGGTAGTCTTGAGTTCGAGAGAGGTGAGTGGAATTCCGAGTGTAGAGGTGAAATTCGTA
GATATTCGGAGGAACACCAGTGGCGAAGGCGGCTCACTGGCTCGATACTGACGCTGAGGTGCGAAAGCGTGGGGAGCAAA
CA
>ASV565
TCAAGAATCTTCCACAATGGCCGCAAGGCTGATGGAGCAATGCCGCGTGCAGGAAGACGCCTTTCGGGGTGTAAACTGCT
TTTATATGGGAAGAATTTGTGACGGTACCATATGAATAAGAGGTTGCTAACTCTGTGCCAGCAGCAGCGGTAATACAGAG
ACCTCAAGCGTTATCCGGATTCATTGGGCGTAAAGCGTCCGCAGGTGGGTTAGTAAGTCAATTGTCAAATCCTGGGGCTT
AACTCCAGGACTGCGGTTGATACTGCTAATCTTGAGGCTGGAAGAGGCAAGCGGAATTCTCGGTGTAGTCGTAATAAGCG
CTGATATCGAGAGGAACACCAAAGGCGAAGGCAGCTTGCTGGTACATGCCTGACACTCATGGACGAAAGCGTGGGTAGCG
AATC
>ASV566
TGAGGAATTTTCCGCAATGGGCGAAAGCCTGACGGAGCAATGCCGCGTGAAGGATGAATGCCTATGGGTTGTAAACTTCT
TTTCTCAGAGAAGAATTTTGACGGTATCTGAGGAATAAGCATCGGCTAACTCTGTGCCAGCAGCCGCGGTAAGACAGAGG
ATGCAAGCGTTATCCGGATTGATTGGGCGTAAAGCGTCTGTAGGTGGTTTATCCAGTCTTCTGTCAAAGATCAGGGCTTA
ACCTTGGATAGGCAGGAGAAACTAATAGACTAGAGTTCGGTAGGGGCAGAGGGAATTCCCGGTGGAGCGGTGAAATGCGT
AGAGATCGGGAGGAACACCAAAGGCGAAAGCACTCTGCTGGGCCGCGACTGACACTGAGAGACGAAAGCGAGGGGAGCAA
ATG
>ASV567
TGGGGAATCTTAGACAATGGGGGCAACCCTGATCTAGCCATGCCGCGTGAGTGATGAAGGCCCTAGGGTCGTAAAGCTCT
TTCGCCTGTGAAGATAATGACGGTAGCAGGTAAAGAAACCCCGGCTAACTCCGTGCCAGCAGCCGCGGTAATACGGAGGG
GGTTAGCGTTGTTCGGAATTACTGGGCGTAAAGCGCGCGTAGGCGGACTATTAAGTCGAGGGTGAAATCCCGGGGCTCAA
CCCCGGAACTGCCTTCGATACTGGTAGTCTTGAGTTCGAGAGAGGTGAGTGGAATTCCGAGTGTAGAGGTGAAATTCGTA
GATATTCGGAGGAACACCAGTGGCGAAGGCGGCTCACTGGCTCGATACTGACGCTGAGGTGCGAAAGTGTGGGGAGCAAA
CA
>ASV568
TGGGGAATATTGGACAATGGGGGAAACCCTGATCCAGCCATGCCGCGTGTGTGAAGAAGGCCTTCGGGTTGTAAAGCACT
TTCAGTGGGGAGGAAAGGTTGATGGTTAATACCTATCAGCTGTGACGTTACCCACAGAAGAAGCACCGGCTAACTCCGTG
CCAGCAGCCGCGGTAATACGGAGGGTGCAAGCGTTAATCGGAATTACTGGGCGTAAAGCGTGCGCAGGCGGTCTGTTAAG
CGAGATGTGAAAGCCCCGGGCTCAACCTGGGAACTGCATTTCGAACTGGCAGACTAGAGTCTTGTAGAGGGGGGTAGAAT
TCCAGGTGTAGCGGTGAAATGCGTAGAGATCTGGAGGAATACCGGTGGCGAAGGCGGCCCCCTGGACAAAGACTGACGCT
CAGGCACGAAAGCGTGGGGAGCAAACA
>ASV569
TGGGGAATATTGGACAATGGGGGCAACCCTGATCCAGCAATGCCGCGTGTGTGATGAAGGCCTTAGGGTTGTAAAGCACT
TTCACTGGTGAAGATGATGACGGTAGCCAGAGAAGAAGCCCCGGCTAACTCCGTGCCAGCAGCCGCGGTAATACGGAGGG
GGCAAGCGTTGTTCGGAATTACTGGGCGTAAAGGGCGTGTAGGCGGCGGTCTTAGTCAGGCGTGAAAGCCCGGGGCTCAA
CCTCGGAATAGCGCTTGATACTGGATTGCTTGAGACCGGAAGAGGGTAGTGGAATTCCCAGTGTAGAGGTGAAATTCGTA
GATATTGGGAAGAACACCAGTGGCGAAGGCGGCTACCTGGTCCGGATCTGACGCTGAGGCGCGAAAGCGTGGGGAGCAAA
CA
>ASV570
TGGGGAATCTTAGACAATGGGGGCAACCCTGATCTAGCCATGCCGCGTGAGTGATGAAGGCCTTAGGGTCGTAAAGCTCT
TTCGCCTGTGATGATAATGACAGTAGCAGGTAAAGAAACCCCGGCTAACTCCGTGCCAGCAGCCGCGGTAATACGGAGGG
GGTTAGCGTTGTTCGGAATTACTGGGCGTAAAGCGCGCGTAGGCGGACCAGAAAGTTGGGGGTGAAATCCCGGGGCTCAA
CCCCGGAACGGCCTCCAAAACTCCTGGTCTTGAGTTCGAGAGAGGTGAGTGGAATTCCGAGTGTAGAGGTGAAATTCGTA
GATATTCGGAGGAACACCAGTGGCGAAGGCGGCTCACTGGCTCGATACTGACGCTGAGGTGCGAAAGTGTGGGGAGCAAA
CA
>ASV571
TCGAGAATCTTCGGCAATGGGCGCAAGCCTGACCGAGCAACGCCGCGTGCGGGATGAAGGCCCTTGGGTTGTAAACCGCT
GTCAGGGGGGATGAAAGCGCAAGCTTGACAGAGCCCCAGAGGAAGCACGGGCTAAGTTCGTGCCAGCAGCCGCGGTAATA
CGAACTGTGCGAACGTTATTCGGAATCACTGGGCTTACAGGGTGCGTAGGCGGCGGTGCAAGTCAGGTGTGAAATCCCAC
AGCTCAACTGTGGAACTGCGCTTGAAACTGCATTGCTTGAGGAATCTAGAGGTATGCGGAACTTCCGGTGGAGCGGTGAA
ATGTGTTGATATCGGAAGGAACACCAGAGGCGAAGGCGGCATACTGGGGATTTACTGACGCTGAGGCACGAAAGCCAGGG
GAGCAAACG
>ASV572
TAGGGAATTTTCCACAATGGGCGAAAGCCTGATGGAGCAACGCCGCGTGCAGGATGACGGCCTTCGGGTTGTAAACTGCT
TTTATGAGTGAAGATTATGACGGTAGCTCAAGAATAAGGGTCGGCTAACTACGTGCCAGCAGCCGCGGTCATACGTAGGA
CCCAAGCGTTATCCGGAATTACTGGGCGTAAAGAGTTGCGTAGGTGGTTTATTAAGCAGAGCGTGAAAGCGTACGGCTCA
ACCGTATACACATGTTCTGAACTGGTGAACTAGAGGGTGAGAGAGGTTACTGGAATTGCTAGTGTAGGAGTGAAATCCGT
AGATATTAGCAGGAACACCGATGGCGTAGGCAGGTAACTGGCTCATTCCTGACACTAAGGCACGAAAGCGTGGGGAGCGA
ACG
>ASV573
TGAGGAATATTGGTCAATGGACGAAAGTCTGAACCAGCCATGCCGCGTGCAGGAAGACGGCCCTCTGGGTTGTAAACTGC
TTTTATACGGGAAGAAACCCCCCGACGTGTCGGGGGCTGACGGTACCGTACGAATAAGCACCGGCTAACTCCGTGCCAGC
AGCCGCGGTAATACGGAGGGTGCAAGCGTTATCCGGATTTATTGGGTTTAAAGGGTCCGTAGGCGGAAGATTAAGTCAGA
GGTGAAATCCTGCAGCTCAACTGTAGAATTGCCTTTGATACTGATTTTCTTGAATATGTACGAAGTAGGCGGAATATGAC
ATGTAGCGGTGAAATGCTTAGATATGTCATAGAACACCGATTGCGAAGGCAGCTTACTAGTCCATTATTGACGCTGAGGG
ACGAAAGCGTGGGGAGCGAACA
>ASV574
TAAGGAATATTGGACAATGGGCGCAAGCCTGATCCAGCCATCCCGCGTGCAGGAAGACGGCCCTACGGGTTGTAAACTGC
TTTTGTACAGGAAGAAACCCTTGGATTTATCTGAGGCTGACGGTACTGTAAGAATAAGCACCGGCTAACTCCGTGCCAGC
AGCCGCGGTAATACGGAGGGTGCAAGCGTTATCCGGAATCACTGGGTTTAAAGGGTGCGTAGGTGGATATATAAGTCAGA
GGTGAAAGACTTGAGCTTAACTGAAGAATTGCCTTTGATACTGTATATCTTGAATTATGTTGAGGTTAGCGGAATGAGTC
ATGTAGCGGTGAAATGCATAGATATGACTTAGAACACCAATTGCGAAGGCAGCTAGCTAGGCATATATTGACGCTGAGGC
ACGAAAGCATGGGGAGCGAACA
>ASV575
TGAGGAATATTGGTCAATGGACGAAAGTCTGAACCAGCCATGCCGCGTGCAGGATGACTGCCCTATGGGTTGTAAACTGC
TTTTATACAGGAAGAAACCCTCTTACGTGTAAGAGGTTGACGGTACTGTAAGAATAAGGACCGGCTAACTCCGTGCCAGC
AGCCGCGGTAATACGGAGGGTCCAAGCGTTATCCGGATTTATTGGGTTTAAAGGGTACGTAGGCGGAACTTTAAGTCAGT
AGTGAAAGCCCATCGCTTAACGATGGAACTGCTATTGATACTGATGTTCTTGAATATAGTTGAAGTAGGCGGAATACGGC
ATGTAGCGGTGAAATGCATAGATATGCCGTGGAACACCAATCGCGAAGGCAGCTTACTAAGCTATTATTGACGCTAATGT
ACGAAAGCGTGGGGAGCGAACA
>ASV576
TGGGGAATCTTGCACAATGGGCGAAAGCCTGATGCAGCAACGCCGCGTGCGGGAAGAAGGCCCTAGGGTTGTAAACCGCT
TTCAGCAGGGAAGAAAATGACGGTACCTGCAGAAGAAGGTGCGGCCAACTACGTGCCAGCAGCCGCGGTGACACGTAGGC
ACCAAGCGTTATCCGGATTTATTGGGCGTAAAGAGCTCGTAGGCGGTTTGGTAAGTCGGGTGTGAAAACTCTGGGCTCAA
CCCAGAGAGGCCACCCGATACTGCTATGACTAGAGTACGGTAGGGGAGCGGGGAATTCATGGTGTAGCGGTGAAATGCGC
AGATATCATGAGGAACACCAGCGGCGAAGGCGCCGCTCTGGGCCGTAACTGACGCTGAGGAGCGAAAGCGTGGGTAGCAA
ACA
>ASV577
TGAGGAATATTGGACAATGGGCGCAAGCCTGATCCAGCCATGCCGCGTGCAGGAAGAATGCCCTATGGGTTGTAAACTGC
TTTTATTTGGGAATAAACCTCCTTACGTGTAGGGAGCTGAATGTACCAAACGAATAAGCACCGGCTAACTCCGTGCCAGC
AGCCGCGGTAATACGGAGGGTGCAAGCGTTATCCGGAATCATTGGGTTTAAAGGGTCCGCAGGCGGACTTATAAGTCAGT
GGTGAAAGCCCATCGCTTAACGATGGAACTGCCATTGATACTGTAAGTCTTGAATTCGGTCGAAGTGGGCGGAATATGTC
ATGTAGCGGTGAAATGCTTAGATATGACATAGAACACCGATAGCGAAGGCAGCTCACTAGGCCTGGATTGACGCTCAGGG
ACGAAAGCGTGGGGAGCGAACA
>ASV578
TCGAGAATCTTCCGCAATGGGCGAAAGCCTGACGGAGCGACACCGCGTGCAGGATGAAGGCCTTAGGGTTGTAAACTGCT
GTCACGCCATAGGAATGCTGCGATGTGAATAGTGTCGTAGTTGACTAAAGCGAGAGGAAGAGCCGGCTAACTCCGTGCCA
GCAGCCGCGGTAAGACGGAGGGCTCAAACGTTGTTCGGAATCACTGGGCATAAAGCGCACGTAGGCGGCTGCTTAAGTCG
GATGTGAAAGCCCCCGGCCCAACCGGGGAACTGCATCCGAAACTGGGCGGCTGGAGGATGGCAGGGGTGAGTGGAACTCC
AGGTGGAACGGTGAAATGTGTAGATATCTGGAGGAACACCGGTGGCGAAAGCGGCTCACTGGGCCATCACTGACGCTGAG
GTGCGAAAGCCAGGGTAGCAAACG
>ASV579
TGGGGAATATTGCGCAATGGGCGAAAGCCTGACGCAGCAACGCCGCGTGCGGGATGACGGCCTTCGGGTTGTAAACCGCT
TTCAGCAGGGAAGAAGCCGCAAGGTGACGGTACCTGCAGAAGAAGCACCGGCTAACTACGTGCCAGCAGCCGCGGTAATA
CGTAGGGTGCAAGCGTTGTCCGGATTTATTGGGCGTAAAGAGCTCGTAGGCGGTTTGTTACGTCGGGTGTGAAAATCCGG
GGCTTAACCCCGGACCTGCATCCGATACGGGCAGACTTGAGTGTGGTAGGGGAGACTGGAATTCCTGGTGTAGCGGTGAA
ATGCGCAGATATCAGGAGGAACACCGATGGCGAAGGCAGGTCTCTGGGCCACAACTGACGCTGAGGAGCGAAAGCGTGGG
GAGCAAACA
>ASV580
TGGGGAATATTGGACAATGGGCCACAAGCCTGATCCAGCAATTCTGTGTGCACGATGAAGGTCTTCGGATTGTAAAGTGC
TTTCAGTTGGGAAGAAGAAAGTGACGGTACCAACAGAAGAAGCGACGGCTAAATACGTGCCAGCAGCCGCGGTAATACGT
ATGTCGCAAGCGTTATCCGGATTTATTGGGCGTAAAGCGCGTCTAGGCGGAAAAATAAGTCTGATGTTAAAATGCGGGGC
TCAACTCCGTATTGCGTTGGAAACTGTTTTTCTAGAGTACTGGAGAGGTGGGCGGAACTACAAGTGTAGAGGTGAAATTC
GTAGATATTTGTAGGAATGCCGATGGAGAAGTCAGCTCACTGGACAGATACTGACGCTGAAGCGCGAAAGCGTGGGGAGC
AAACA
>ASV581
TCGAGAATCTTCGGCAATGGGCGAAAGCCTGACCGAGCGATGCCGCGTGCGGGATGAAGGCCTTCGGGTTGTAAACCGCT
GTCAACGAGGAGGAAATGCAAGGGGGTTCTCCCTCTTGTTTGACCTATTCGAGGAGGAAGTACGGGCTAAGTTCGTGCCA
GCAGCCGCGGTAAGACGAACCGTACAAACGTTATTCGGAATTATTGGGCTTAAAGGGTGCGTAGGCTGCGCGGAAAGTTG
GGTGTGAAAGCCCTCGGCTCAACCGAGGAATTGCGCCCAAAACTACCGTGCTCGAGGGAGACAGAGGTGAGCGGAACTCA
AGGTGGAGCGGTGAAATGCGTTGATATCTTGAGGAACACCGGTGGCGAAAGCGGCTCACTGGGTCTCTTCTGACGCTGAG
GCACGAAAGCCAAGGTAGCAAACG
>ASV582
TGAGGAATATTGGACAATGGGCGCAAGCCTGATCCAGCCATGCCGCGTGCAGGAAGAATGCCCTATGGGTTGTAAACTGC
TTTTATTTGGGAATAAACCTCCTTACGTGTAGGGAGCTGAATGTACCAAACGAATAAGCACCGGCTAACTCCGTGCCAGC
AGCCGCGGTAATACGGAGGGTGCAAGCGTTATCCGGAATCATTGGGTTTAAAGGGTCCGCAGGCGGGCCTATAAGTCAGT
GGTGAAATCCCATCGCTTAACGATGGAACTGCCATTGATACTGTAGGTCTTGAATTCGGTCGAAGTGGGCGGAATGTGTC
ATGTAGCGGTGAAATGCATAGATATGACACAGAACACCGATAGCGAAGGCAGCTCACTAGGCCTGGATTGACGCTCAGGG
ACGAAAGCGTGGGGAGCGAACA
>ASV583
TCGGGAATATTGGACAATGGGCGAAAGCCTGATCCAGCAATACCGCGTGTGTGAAGAAGGCCTGAGGGTTGTAAAGCACT
TTCAACAGTGAAGATTGAACCATCGGTTAATACCCGAAGGTTTTGACGTTAGCTGTACAAGAAGCACCGGCTAATTCCGT
GCCAGCAGCCGCGGTAATACGGAAGGTGCAAGCGTTAATCGGAATTACTGGGCGTAAAGCGCGCGTAGGCGGTCTTGTAA
GTCGGATGTGAAAGCCCAGGGCTTAACCTTGGAACTGCATTCGATACTGCAAGGCTAGAGTATGGTAGAGGAGAGTGGAA
TTCCAGGTGTAGCGGTGAAATGCGTAGATATCTGGAGGAACATCAGTGGCGAAGGCGACTCTCTGGCCCAATACTGACGC
TGAGGTGCGAAAGCGTGGGGAGCAAACA
>ASV584
TGGGGAATATTGCACAATGGGCGCAAGCCTGATGCAGCCATGCCGCGTGTATGAAGAAGGCCTTCGGGTTGTAAAGTACT
TTCAGCAGTGAGGAAGGTTCATGCGTTAATAGCGTATGGATTTGACGTTAGCTGCAGAAGAAGCACCGGCTAACTCCGTG
CCAGCAGCCGCGGTAATACGGAGGGTGCGAGCGTTAATCGGAATTACTGGGCGTAAAGCGCATGCAGGTGGTTTGTTAAG
TCAGATGTGAAAGCCCGGGGCTCAACCTCGGAATTGCATTTGAAACTGGCAGACTAGAGTACTGTAGAGGGGGGTAGAAT
TTCAGGTGTAGCGGTGAAATGCGTAGAGATCTGAAGGAATACCGGTGGCGAAGGCGGCCCCCTGGACAGATACTGACACT
CAGATGCGAAAGCGTGGGGAGCAAACA
>ASV585
TGGGGAATCTTAGACAATGGGGGCAACCCTGATCTAGCCATGCCGCGTGAGTGATGAAGGCCCTAGGGTTGTAAAGCTCT
TTCAGTGGGGAAGATAATGACGGTACCCACAGAAGAAGCCCCGGCTAACTCCGTGCCAGCAGCCGCGGTAATACGGAGGG
GGCTAGCGTTGTTCGGAATTACTGGGCGTAAAGCGCGCGTAGGCGGACCGGAAAGTCAGAGGTGAAATCCCAGGGCTCAA
CCTTGGAACTGCCTTTGAAACTATCGGTCTGGAGTTCGAGAGAGGTGAGTGGAATTCCGAGTGTAGAGGTGAAATTCGTA
GATATTCGGAGGAACACCAGTGGCGAAGGCGGCTCACTGGCTCGATACTGACGCTGAGGTGCGAAAGCGTGGGGAGCAAA
CA
>ASV586
TGGGGAATTTTCCGCAATGGGCGCAAGCCTGACGGAGCAATACCGCGTGAGGGAAGACAGCCTTTTCGGTCGTAAACCTC
TTTTCTTAGGAAAGAATAAATGACGGTACCTAAGGAATAAGCATCGGCTAACTCCGTGCCAGCAGCCGCGGTAATACGGA
GGATGCAAGCGTTATCCGGAATCACTGGGCGTAAAGCGTCTGTAGGTGGTTTAATCAGTCTGTTGTCAAAGGTTAGGGCT
TAACCCTAAAAAGGCAGTAGAAACTATTAGACTAGAGCATAGTAGAGGTAGAGGGAATTTCCAGTGTAGCGGTGAAATGC
GTAGATATTGGGAAGAACACCAGTGGCGAAAGCGCTCTACTGGGCTATTGCTGACACTCAGAGACGAAAGCTAAGGTAGC
AAATG
>ASV587
TAGGGAATATTGGACAATGGGCGGAAGCCTGATCCAGCCATGCCGCGTGCAGGAAGACGGCCCTCTGGGTTGTAAACTGC
TTTTATATGGGAAGAAAAGGGCTTTGCGAAGCACATTGACGGTACCATAGGAATAAGCCACGGCTAACTACGTGCCAGCA
GCCGCGGTAATACGTAGGTGGCGAGCGTTATCCGGATTTATTGGGTTTAAAGGGTGCGTAGGCGGCTTTTTAAGTCGGTG
GTTAAAGGTAGCAGCTTAACTGTTTTACATGCCATCGATACTGAAGAGCTTGAGTTATCAGGAGGCAGGCGGAATTTCTG
GTGTAGCGGTGAAATGCATAGATACCAGAAGGAACTCCTATTGCGAAGGCAGCTTGCTGCAGATATACTGACGCTGATGC
ACGAAAGCGTGGGGAGCGAACA
>ASV588
TGGGGAATCTTGCGCAATGGACGAAAGTCTGACGCAGCAACGCCGCGTGGGCGAAGAAGGCCTTCGGGTCGTAAAGCCCT
GTCAGGAGGGAAGAATTTTGACGGTACCTCCACAGGAAGCACCGGCTAACTCCGTGCCAGCAGCCGCGGTAATACGGAGG
GTGCGAACGTTGTTCGGAATCATTGGGCGTAAAGCGCGCGTAGGCGGCCATTCAGGTCGGGTGTGAAATCCCGGAGCTCA
ACTCCGGAATTGCGCTCGAAACCGTGTGGCTTGAGTCCCGGAGGGAGAAGTGGAATTCCTGGTGTAGGGGTGAAATCCGT
AGATATCAGGAGGAACACCGGCGGCGAAGGCGACTTCTTGGCCGAGGACTGACGCTGAGGTGCGAAAGCGTGGGTAGCAA
ACA
>ASV589
TCGAGAATCTTCGGCAATGGACGAAAGTCTGACCGAGCGACGCCGCGTGTGGGATGAAGGTCTTCGGATTGTAAACCACT
GTCGAGGGGGATTAAGGGCAACTTGAAAGAACCCTGGAGGAAGGGGAGGCTAAGCTCGTGCCAGCAGCCGCGGTAAGACG
AGCTCCCCAAACGTTATTCGGTATTACTGGGCTTAAAGAGTTCGTAGGCGGCGAAGTAGGTGAGGTGTGAAAGCCCTCGG
CTCAACCGAGGAACTGCGCTTCAAACCGCTTTGCTAGAGGGAGATAGGGGTAAGCGGAACAGATGGTGGAGCGGTGAAAT
GCATTGATATCATCTGGAACACCGGTGGCGAAAGCGGCTTACTGGGTCTTTTCTGACGCTGAGGAACGAAAGCTAGGGTA
GCGAACG
>ASV590
TGGGGAATATTGCACAATGGGCGCAAGCCTGATGCAGCCATGCCGCGTGTGTGAAGAAGGCCTTCGGGTTGTAAAGCACT
TTCAGTCAGGAGGAAAGGTTAGTAGTTAATACCTGCTAGCTGTGACGTTACTGACAGAAGAAGCACCGGCTAACTCCGTG
CCAGCAGCCGCGGTAATACGGAGGGTGCGAGCGTTAATCGGAATTACTGGGCGTAAAGCGTACGCAGGCGGTTTGTTAAG
CGAGATGTGAAAGCCCCGGGCTCAACCTGGGAACTGCATTTCGAACTGGCAAACTAGAGTGTGATAGAGGGTGGTAGAAT
TTCAGGTGTAGCGGTGAAATGCGTAGAGATCTGAAGGAATACCGATGGCGAAGGCAGCCACCTGGGTCAACACTGACGCT
CATGTACGAAAGCGTGGGGAGCAAACA
>ASV591
GGAATCTTGCGCAATGGGCGAAAGCCTGACGCAGCAACGCCGCGTGGGGGATGAAGGCCTTCGGGTTGTAAACCCCTTTC
AGGAGGGAAGAAATTGACGGTACCTCCAAAAGAAGCCCCGGCCAACTACGTGCCAGCAGCCGCGGTAATACGTAGGGGGC
GAGCGTTGTCCGGAATCATTGGGCGTAAAGGGCTCGTAGGCGGCTCGGTAAGTCGGTCGTGAAAGCCCGGGGCTCAACCC
CGGAACTGCGGTCGATACTGCCGTGGCTCGAGTCAGGTAGAGGAGAATGGAATTCCCGGTGTAGCGGTGGAATGCGCAGA
TATCGGGAGGAACACCAGTAGCGAAGGCGGTTCTCTGGGCCTGTACTGACGCTGAGGAGCGAAAGCGTGGGGAGCAAACA
>ASV592
TGGGGAATTTTCCGCAATGGGCGAAAGCCTGACGGAGCAATACCGCGTGAGGGAAGAAGGTCTGTGGGTTGTAAACCTCT
TTTCTCTGGGAAGAAAGAATGACGGTACCAGAGGAATCAGCATCGGCTAACTCCGTGCCAGCAGCCGCGGTAAGACGGAG
GATGCAAGCGTTATCCGGAATTATTGGGCGTAAAGCGTCCGTAGGTGGTTAATCAAGTCTGCTTTCAAAGAGTGGGGCTT
AACTCCATAGAGGGAGTGGAAACTGATTAACTAGAGGGCAGTAGAGGTAGGAGGAATTCCCAGTGTAGCGGTGAAATGCG
TAGATATTGGGAAGAACACCAGCAGCGAAGGCGTCCTACTGGGCTGCACCTGACACTGATGGACGAAAGCTAGGGGAGCG
AATG
>ASV593
TGGGGAATCTTAGACAATGGGGGCAACCCTGATCTAGCCATGCCGCGTGAGTGATGAAGGCCTTAGGGTCGTAAAGCTCT
TTCGCCAGGGATGATAATGACAGTACCTGGTAAAGAAACCCCGGCTAACTCCGTGCCAGCAGCCGCGGTAATACGGAGGG
GGTTAGCGTTGTTCGGAATTACTGGGCGTAAAGCGCGCGTAGGCGGGCTGTTAAGTCAGGGGTGAAATCCCGGGGCTCAA
CCCCGGAACTGCCCTTGATACTGGCAGCCTTGAGTTCGAGAGAGGTGAGTGGAATTCCGAGTGTAGAGGTGAAATTCGTA
GATATTCGGAGGAACACCAGTGGCGAAGGCGGCTCACTGGCTCGATACTGACGCTGAGGTGCGAAAGCGTGGGGAGCAAA
CA
>ASV594
GGAATATTGCGCAATGAGCGAAAGCTTGACGCAGCGACACCGCGTGTGGGATGACGGATCTAGGTTTGTAAACCACTTTC
AGGAGGGAAGAAAATGACGGTACCTCCACAAGAAGCCCCGGCCAACTACGTGCCAGCAGCCGCGGTAATACGTAGGGGGC
GAGCGTTGTCCGGAATCATTGGGCGTAAAGCGCATGTAGGCGGCCATGTGAGTCGGATGTGAAATCCCGGGGCTCAACTC
CGGAACTGCATCCGATACTGCATGGCTTGAGGAAGGTAGAGGAGAGTGGAATTCCCGGTGTAGCGGTGGAATGCGCAGAT
ATCGGGAGGAACACCTATGGCGAAGGCAGCTCTCTGGGCCTCTCCTGACGCTGAGATGCGAAAGCGTGGGTAGCGAACA
>ASV595
TGGGGAATCTTGGACAATGGGCGCAAGCCTGATCCAGCCATGCCGCGTGAGTGATGAAGGCCTTAGGGTCGTAAAGCTCT
TTCGCCAGGGATGATAATGACAGTACCTGGTAAAGAAACCCCGGCTAACTCCGTGCCAGCAGCCGCGGTAATACGGAGGG
GGTTAGCGTTGTTCGGAATTACTGGGCGTAAAGCGCGCGTAGGCGGATCAGAAAGTTGGGGGTGAAATCCCAGGGCTCAA
CCCTGGAACGGCCTCCAAAACTCCTGGTCTTGAGTTCGAGAGAGGTGAGTGGAATTCCGAGTGTAGAGGTGAAATTCGTA
GATATTCGGAGGAACACCAGTGGCGAAGGCGGCTCACTGGCTCGATACTGACGCTGAGGTGCGAAAGTGTGGGGAGCAAA
CA
>ASV596
TAGGGAATCTTCCGCAATGGGCGAAAGCCTGACGGAGCAACACCGCGTGGTGGATGAAGCCTTTTGGGGTGTAAACACCT
TTTCTGGGGGAAGAATTATGACGGTACCCTAGGAATAAGCACCGGCTAATTACGTGCCAGCAGCCGCGGTAATACGTAAG
GTGCGAGCGTTATCCGGAATCATTGGGCGTAAAGCGTCTGCAGGTTGTTTATTAAGTCAGTCATTAAAGACGGCAGCTCA
ACTGTCGGAATGTGATTGAAACTGGTGAACTAGAGTCATATAGAGGTACGTGGAATTCTACATGTAGGGGTAAAATCCGT
TGATATGTAGAGGAACACCAAAAGCGAAAGCAGCGTACTGGGTATGTACTGACACTCAGAGACGAAAGCGTGGGGAGCGA
ACG
>ASV597
TGGGGAATATTGGACAATGGGCGCAAGCCTGATCCAGCCATGCCGCGTGTGTGAAGAAGGCCTTCGGGTTGTAAAGCACT
TTCAGAGGTGAGGAAGGGTGTGTAGTTAATACCTACATATCTTGACGTTAGCCTCAGAAGAAGCACCGGCTAACTCTGTG
CCAGCAGCCGCGGTAATACAGAGGGTGCGAGCGTTAATCGGAATTACTGGGCGTAAAGCGCGCGTAGGCGGTTTGTTAAG
TCGGATGTGAAATCCCCGGGCTCAACCTGGGAATTGCACCCGATACTGGCAGGCTAGAGTACGGTAGAGGGGTGTGGAAT
TTCCTGTGTAGCGGTGAAATGCGTAGATATAGGAAGGAACATCAGTGGCGAAGGCGACACCCTGGACCGATACTGACGCT
GAGGTGCGAAAGCGTGGGGAGCAAACA
>ASV598
TCGAGAATCTTCGGCAATGGACGCAAGTCTGACCGAGCGACGCCGCGTGCGGGATGAAGGCCCTTGGGTTGTAAACCGCT
GTCAGAGGGGATGAAATGTGGAAAGGCTATCCTTTCCATTTGACAGAGCCTCAGAGGAAGCACGGGCTAAGTACGTGCCA
GCAGCCGCGGTAACACGTACTGTGCGAACGTTATTCGGAATCACTGGGCTTAAAGGGTGCGTAGGCGGTTTAATAAGTAG
GGTGTGAAATGCCAGAGCTCAACTTTGGCACGGCGCTCTAAACTGTTAAACTTGAGTGAGATAGGGGTGTACGGAACTTC
CGGTGGAGCGGTGAAATGCGTTGATATCGGAAGGAACACCGGTGGCGAAAGCGGTACACTGGGTCTTAACTGACGCTGAG
GCACGAAAGCCAGGGTAGCGAACG
>ASV599
TGGGGAATATTGCACAATGGGCGAAAGCCTGATGCAGCGACGCCGCGTGGGGGATGAAGGCCTTCGGGTTGTAAACCCCT
TTCAGCAGGGAAGAAGCGAAAGTGACGGTACCTGCAGAAGAAGCGCCGGCTAACTACGTGCCAGCAGCCGCGGTAATACG
TAGGGCGCAAGCGTTGTCCGGAATTATTGGGCGTAAAGAGCTCGTAGGCGGTTTGTCGCGTCTGCTGTGAAATCCCGAGG
CTCAACCTCGGGCCTGCAGTGGGTACGGGCAGACTAGAGTGTGGTAGGGGAGACTGGAATTCCTGGTGTAGCGGTGGAAT
GCGCAGATATCAGGAGGAACACCGATGGCGAAGGCAGGTCTCTGGGCCACAACTGACGCTGAGGAGCGAAAGCGTGGGGA
GCGAACA
>ASV600
TGGGGAATTTTGGACAATGGGCGCAAGCCTGATCCAGCAATGCCGCGTGAGTGAAGAAGGCCTTCGGGTTGTAAAGCTCT
TTCAGTCGAGAAGAAAAGGCTGCAGTGAATAACTGTAGTTTATGACGGTATCGACAGAAGAAGCACCGGCTAACTACGTG
CCAGCAGCCGCGGTAATACGTAGGGTGCGAGCGTTAATCGGAATTACTGGGCGTAAAGGGTGCGCAGGCGGTTTTGTAAG
TCAGATGTGAAATCCCCGGGCTTAACCTGGGAATTGCGTTTGAAACTACAAGACTAGAGTGTGGCAGAGGGAGGTGGAAT
TCCATGTGTAGCAGTGAAATGCGTAGAGATATGGAAGAACATCGATGGCGAAGGCAGCCTCCTGGGTTAACACTGACGCT
CATGCACGAAAGCGTGGGGAGCAAACA
>ASV601
TGGGGAATCTTAGACAATGGGCGCAAGCCTGATCTAGCCATGCCGCGTGAGTGATGAAGGCCCTAGGGTCGTAAAGCTCT
TTCGCCAGAGATGATAATGACAGTATCTGGTAAAGAAACCCCGGCTAACTCCGTGCCAGCAGCCGCGGTAATACGGAGGG
GGTTAGCGTTGTTCGGAATTACTGGGCGTAAAGCGCACGTAGGCGGATCAGAAAGTTGGGGGTGAAATCCCAGGGCTCAA
CCCTGGAACGGCCTCCAAAACTCCTGGTCTTGAGTTCGAGAGAGGTGAGTGGAATTCCGAGTGTAGAGGTGAAATTCGTA
GATATTCGGAGGAACACCAGTGGCGAAGGCGGCTCACTGGCTCGATACTGACGCTGAGGTGCGAAAGTGTGGGGAGCAAA
CA
>ASV602
TAAGGAATATTGGACAATGGGCGCAAGCCTGATCCAGCCATCCCGCGTGCAGGATGACGGCCCTATGGGTTGTAAACTGC
TTTTATTTGGGAAGAAACCTGTTCCATATGGAGCAGCTGACGGTACCATATGAATAAGCACCGGCTAACTCCGTGCCAGC
AGCCGCGGTAATACGGAGGGTGCAAGCGTTATCCGGAATCACTGGGTTTAAAGGGTGCGTAGGCGGCATGATAAGTCAGA
GGTGAAAGCCCGCAGCTCAACTGTGGAATTGCCTTTGATACTGTTGTGCTTGAATCAGGTTGAGGTCGGCGGAATGTGAC
ATGTAGCGGTGAAATGCATAGATATGTCATAGAACACCAATTGCGAAGGCAGCTGGCTAGACCTGTATTGACGCTGAGGC
ACGAAAGCGTGGGGAGCGAACA
>ASV603
GCGCGAAAACTTCACACTGCAGGAAACTGTGATGAGGGAACTCCAAGTGTGTGCACTAAGTGTACACTTTTCTTGACTTT
TAATCGGTCATGGAATAAGGGCTGGGAAAGACCGGTGCCAGCCGCCGCGGTAATACCGGCAGCTCAAGTGGTCGTCGCTT
TTATTGGGCCTAAAACGTCCGTAGCCTGTTTGGTAAATCTGTGGGTAAATCAACCCGCTCAACGGGTTGAATTCTGCAGA
GACTGCCAGACTAGGGACCGGGAGAGGTGTGGGGTACTCGAGGGGTAGGGGTAAAATCCTGTCATCCTTCGAGGACCACC
AGTTGCGAAGGCGCCACACTGGAACGGATCCGACGGTCAGGGACGAAGCCTAGGGGCACGAACC
>ASV604
TGGGGAATATTGGACAATGGGGGCAACCCTGATCCAGCAATGCCGCGTGTGTGATGAAGGCCTTAGGGTTGTAAAGCACT
TTCAATGGTGAAGATGATGACGGTAACCATAGAAGAAGCCCCGGCTAACTTCGTGCCAGCAGCCGCGGTAATACGAAGGG
GGCGAGCGTTGTTCGGAATTACTGGGCGTAAAGGGCGCGCAGGCGGTCAATCCAGTCAGGTGTGAAAGCCCCGGGCTTAA
CCTGGGAACTGCACTTGATACTGATTGACTAGAAAACGGAAGAGGGCAGTGGAATTCCCAGTGTAGAGGTGAAATTCGTA
GATATTGGGAAGAACACCAGTGGCGAAAGCGGCTGCCTGGTCCGATTTTGACGCTGAGGCGCGAAAGCGTGGGGAGCAAA
CA
>ASV605
TAGGGAATATTGGTCAATGGGCGGAAGCCTGAACCAGCCATGCCGCGTGCAGGAAGACGGCCTTCTGGGTTGTAAACTGC
TTTTATACGGGAAGAAAAAGCCCATGCGTGGGAAACTGACGGTACCGTATGAATAAGCACCGGCTAACTCCGTGCCAGCA
GCCGCGGTAATACGGAGGGTGCAAGCGTTGTCCGGATTTACTGGGTTTAAAGGGTACGTAGGCGGCATATTAAGTCAGTG
GTGAAATGTACCAGCTCAACTGGTGAAGTGCCATTGATACTGATAAGCTTGAGTACTGTAAAGGTAGGCGGAATTGATGG
TGTAGCGGTGAAATGCATAGATACCATCAAGAACACCGATTGCGAAGGCAGCTTACTGGGCAGTAACTGACGCTGAGGTA
CGAAAGCGTGGGGAGCGAACA
>ASV606
TGGGGAATCTTAGACAATGGGGGAAACCCTGATCTAGCCATGCCGCGTGAGTGACGAAGGCCCTAGGGTCGTAAAGCTCT
TTCACCAGGGATGATAATGACAGTACCTGGAGAAGAAACCCCGGCTAACTCCGTGCCAGCAGCCGCGGTAATACGGAGGG
GGTTAGCGTTGTTCGGAATTACTGGGCGTAAAGCGCACGTAGGCGGATTAGTAAGTCAGAGGTGAAATCCCAGGGCTCAA
CCTTGGAACTGCCTTTGATACTGCTAATCTTGAGTTCGAGAGAGGTGAGTGGAATTCCGAGTGTAGAGGTGAAATTCGTA
GATATTCGGAGGAACACCAGTGGCGAAGGCGGCTCACTGGCTCGATACTGACGCTGAGGTGCGAAAGCGTGGGGAGCAAA
CA
>ASV607
TGGGGAATCTTGGACAATGGAGGAAACTCTGATCCAGCGATCCCGCGTGGAGGACGACGCCTTACGGGGTGTAAACTCCT
TTTTTGGGGGAAGACGACTGACGGTACCCCAAGAATAAGGAACGGCTAACTACGTGCCAGCAGCCGCGGTAATACGTAGG
TTCCAAGCGTTATCCGGATTTACTGGGCGTAAAGCGTCCGTAGCCGGTTATATAAGTCTGTTTTCAAATATCATCGCTCA
ACGATGAAAAGGGAATGGATACTGTATAGCTAGAGGTTGTGAGGGGTTAGTGGAATTTCCGGTGGAGCGGTGAAATGCGT
TGATATCGGAAGGAACGCCAAAAGCGAAGGCAGCTAACTATTACAAACCTGACGGTAAGGGACGAAAGTCTGGGTAGCAA
ACG
>ASV608
TGGGGAATATTGCACAATGGGCGCAAGCCTGATGCAGCCATGCCGCGTGAGTGATGAAGGCCCTAGGGTTGTAAAACTCT
TTCATCGGTGAAGATAATGACGGTAGCCGAAGAAGAAGTCCCGGCTAACTCCGTGCCAGCAGCCGCGGTAATACGGAGGG
GACTAGCGTTGTTCGGAATTACTGGGCGTAAAGCGCGCGTAGGCGGGCTGGTCAGTTGGGGGTGAAATCCCGAGGCTTAA
CCTCGGAACTGCCTTCAATACTGCCAGTCTTGAGTTCGGAAGAGGTGAGTGGAATTCCTAGTGTAGAGGTGAAATTCATA
GATATTAGGAAGAACACCAGTGGCGAAGGCGGCTCACTGGTCCGATACTGACGCTGAGGTGCGAAAGCGTGGGGAGCGAA
CA
>ASV609
TCGAGAATCTTCCGCAATGGGCGAAAGCCTGACGGAGCAATGCCGCGTGGTGGATGAAGGCCCTCGGGTTGTAAACACCT
GTCAGTAGGAAGGAAATTTTGACCGATCTACAGAGGAAGTCCGGGCTAAGTACGTGCCAGCAGCCGCGGTAATACGTACC
GGACGAACGTTATTCGGAATCACTGGGCTTAAAGAGTACGTAGGCTGCCATGAAGGTGAGATGTGAAATCCCACGGCCTA
ACCGTGGAACTGCATTTCAAACCACATGGCTTGAGGGAGACAGGGGTAAGCGGAACTGATGGTGGAGCGGTGAAATGCGT
TGATATCATCAGGAACACCGGTGGCGAAGGCGGCTTACTGGGTCTTTTCTGACGCTGAGGTACGAAAGCTAGGGTAGCGA
ACG
>ASV610
TGGGGAATATTGCACAATGGGCGCAAGCCTGATGCAGCAACGCCGCGTGGGGGACGAAGGCCTTCGGGTTGTAAACCCCT
TTTAGCAGGGAAGAAGCGCAAGTGACGGTACCTGCAGAAAAAGCACCGGCTAACTACGTGCCAGCAGCCGCGGTAATACG
TAGGGTGCAAGCGTTGTCCGGAATTATTGGGCGTAAAGAGCTCGTAGGCGGTTTGTCGCGTCTGCTGTGAAAATCCGAGG
CTCAACCTCGGACCTGCAGTGGGTACGGGCAGACTAGAGTGCGGTAGGGGAGATTGGAATTCCTGGTGTAGCGGTGGAAT
GCGCAGATATCAGGAGGAACACCAATGGCGAAGGCAGATCTCTGGGCCGTAACTGACGCTGAGGAGCGAAAGCGTGGGGA
GCGAACA
>ASV611
TGAGGAATTTTCCGCAATGGGCGAAAGCCTGACGGAGCAATACCGCGTGAGGGATGAAGGATTTTGGTCTGTAAACCTCT
TTTCTCAAGAAAGAAGTTCTGACGGTACTTGAGGAATAAGCATCGGCTAACTCCGTGCCAGCAGCCGCGGTAATACGGGG
GATGCAAGCGTTATCCGGAATTATTGGGCGTAAAGCGCCTGTAGGTTGTTTAGTAAGTTCGTTGTTAAAGACCAGGGCTT
AACCCTGGAAAAGCGATGGAAACTACTAGGCTTGAGTATGGTAGGGGTAGAGGGAATTTCTAGTGTAGCGGTGAAATGCG
TAGATATTAGAAAGAACACCGGTGGCGAAAGCGCTCTACTGGGCCATTACTGACACTGAGAGGCGAAAGCTAGGGGAGCG
AAAG
>ASV612
TAAGGAATATTGCGCAATGGACGAAAGTCTGACGCAGCAACGCCGCGTGAAGGATGAAGGTTTTCGGATTGTAAACTTTG
TTATAAGCACCGGCTAACTACGTGCCAGCAGCAGCGGTCATACGTAGGGTGCAAGCGTTATTCGGATTTACTGGGCGTAA
AGAGTTATGTAGGTGGTTTTGTAAGTCAGTGGTTAAATACCGCAGCTTAACTGCGGATCTGCTTCTGATACTGCATTACT
AGAGTTAACTAGGGGTCGACAGAACATATGGTGTAGTAGTGAAATGCGTTGATATCATATGGAATACCAAGGGGGAAGCC
AGTCGACTGGGGTTATACTGACACTGAGATACGAAAGCGTGGGGAGCAACAC
>ASV613
TCGAGAATCTTCGGCAATGGGCGAAAGCCTGACCGAGCGATGCCGCGTGCGGGATGAAGGCCCTCGGGTTGTAAACCGCT
GTCAGTTGGGAGGAAGGCTCCGTGAAGAGCGGAGCTTGACCTATCTTCAGAGGAAGTACGGGCTAAGTTCGTGCCAGCAG
CCGCGGTAATACGAACCGTACGAACGTTATTCGGAATTATTGGGCTTAAAGGGTGCGTAGGCGGCTCAGAAAGTGGGGTG
TGAAAGCCCTCGGCTCAACCGAGGAACTGCGCCCCAAACTACTGAGCTCGAGGGAGACAGGGGTGAGCGGAACTGATGGT
GGAGCGGTGAAATGCGTTGATATCATCAGGAACACCGGTGGCGAAAGCGGCTCACTGGGTCTCTTCTGACGCTGAGGCAC
GAAAGCTAGGGGAGCGAACG
>ASV614
TGGGGAATATTGCACAATGGACGAAAGTCTGATGCAGCAACGCCGCGTGGAGGATGACACATTTCGGTGCGTAAACTCCT
TTTATATAGGAAGATAATGACGGTACTATATGAATAAGCACCGGCTAACTCCGTGCCAGCAGCCGCGGTAATACGGAGGG
TGCAAGCGTTACTCGGAATCACTGGGCGTAAAGAGCGTGTAGGCGGGTAGTTAAGTCAGAAGTGAAATCCAATAGCTCAA
CTATTGAACTGCTTTTGAAACTGATTACCTAGAATATGGGAGAGGTAGATGGAATTTCTGGTGTAGGGGTAAAATCCGTA
GAGATCAGAAGGAATACCGATTGCGAAGGCGATCTACTGGAACATTATTGACGCTGAGACGCGAAAGCGTGGGGAGCAAA
CA
>ASV615
TAGGGAATATTGGACAATGGAGGAAACTCTGATCCAGCCATCCCGCGTGCAGGATGACGGTCCTCTGGATTGTAAACTGC
TTTTGTATGGGAAGAAACCTCGAGATTTATCTTGAGCTGACGGTACCATAAGAATAAGCACCGGCTAACTCCGTGCCAGC
AGCCGCGGTAATACGGAGGGTGCAAGCGTTATCCGGATTCACTGGGTTTAAAGGGTGCGCAGGTGGAATGTTAAGTCAGT
GGTGAAATCTTACAGCTCAACTGTAAAACTGCCATTGATACTGACATTCTTGAATATAGTTGAGGTAGGCGGAATTTGAC
ATGTAGCGGTGAAATGCATAGATATGTCAAGGAACACCAATTGCGTAGGCAGCTTACTAAGCTATTATTGACGCTCAGGC
ACGAAAGCGTGGGGAGCGAACA
>ASV616
TCGAGAATCTTCGGCAATGGGCGAAAGCCTGACCGAGCGACGCCGCGTGCGGGATGAAGGCCCTCGGGTTGTAAACCGCT
GTCGTTGGGGAGGAAATGCGTGGGGGCTATCCCTCATGTTTGACCTATCCAAGGAGGAAGTACGGGCTAAGTTCGTGCCA
GCAGCCGCGGTAAGACGAACCGTACGAACGTTATTCGGAATTACTGGGCTTAAAGGGTGCGTAGGCTGCGCGGAAAGTTG
GGTGTGAAAGCCCTCAGCTCAACTGAGGAATTGCATCCAAAACTGCCGTGCTAGAGGGAGACAGAGGTGAGCGGAACTCA
AGGTGGAGCGGTGAAATGCGTTGATATCTTGAGGAACACCGGTGGCGAAAGCGGCTCACTGGGTCTCTTCTGACGCTGAG
GCACGAAAGCTAAGGTAGCAAACG
>ASV617
TCGAGAATCTTCGGCAATGGGCGAAAGCCTGACCGAGCAATGCCGCGTGCGGGATGAAGGCCCTCGGGTTGTAAACCGCG
AAAGTGAGGAGGAAGGGCCCGTGCAGAGCGGGTTTTGACCGATCCACAGTAAGGACGGGCTAAGTTCGTGCCAGCAGCCG
CGGTAACACGAACCGTCCAAACGTTATTCGGAATCATTGGGCTTAAAGGGTGCGTAGGCGGCGCTTTAAGTCGGGTGTGA
AATCCTTCGGCTCAACCGAAGAATTGCGCCCGATACTGGAGTGCTAGAGGGAGACAGGGGTGAGCGGAACAGATGGTGGA
GCGGTGAAATGCGTTGATATCATCTGGAACACCGGTGGCGAAAGCGGCTCACTGGGTCTCTTCTGACGCTGAGGCACGAA
AGCTAGGGTAGCGAACG
>ASV618
TTAGGAATTTTGCGCAATGGGGGAAACCCTGACGCAGCAACGCCGCGTGAGTGATGAAGGCCCTAGGGTTGTAAAGCTCT
TTCGACAGGGAAGAAAAAAATGACGGTACCTGTAGAAGAAGCACCGGCTAACTCCGTGCCAGCAGCCGCGGTAAGACGGA
GGGTGCGAGCGTTGCTCGGATTTACTGGGCGTAAAGAGCACGTAGGCGGCTAGGTAAGTCTGATGTGAAAGCCCACGACT
CAATCGTGGAAGTGCATTGGATACTGCTTGGCTAGAATGCAGGAGAGGTGAGCGGAATTCCAGGTGTAGAGGTGAAATTC
GTAGATATCTGGAGGAACAACGGAGGCGAAGGCGGCTCACTGGACTGATATTGACGCTGAGGTGCGAAAGTGTGGGGAGC
AAACG
>ASV619
TGGGGAATATTGCACAATGGGGGAAACCCTGATGCAGCCATGCCGCGTGTATGAAGAAGGCCTTCGGGTTGTAAAGTACT
TTCAGCAGTGAGGAAGGGGTGTGCGTTAATAGCGTATATCTTTGACGTTAGCTGCAGAAGAAGCACCGGCTAACTCCGTG
CCAGCAGCCGCGGTAATACGGAGGGTGCGAGCGTTAATCGGAATTACTGGGCGTAAAGCGCATGCAGGCGGTCTGTTAAG
CAAGATGTGAAAGCCCGGGGCTTAACCTCGGAACAGCATTTTGAACTGGCAGGCTAGAGTCTTGTAGAGGGGGGTAGAAT
TTCAGGTGTAGCGGTGAAATGCGTAGAGATCTGAAGGAATACCGGTGGCGAAGGCGGCCCCCTGGACAAAGACTGACGCT
CAGATGCGAAAGCGTGGGGAGCAAACA
>ASV620
TGAGGAATATTGGGCAATGGACGAAAGTCTGACCCAGCCATGCCGCGTGCAGGAAGACGGTCCTACGGATTGTAAACTGC
TTTTATATGGGAAGAAACCTCCGGACGTGTCCGGAGCTGACGGTACCATACGAATAAGCACCGGCTAACTCCGTGCCAGC
AGCCGCGGTAATACGGAGGGTGCAAGCGTTATCCGGATTTATTGGGTTTAAAGGGTGCGCAGGCGGACTATTAAGTCAGT
GGTGAAAGCCCGCAGCTTAACTGCGGAACTGCCATTGATACTGATAGTCTTGAGTATAATTGAAGTGGGCGGAATGTGTC
ATGTAGCGGTGAAATGCTTAGATATGACACAGAACACCGATAGCGAAGGCAGCTCACTAAATTATTACTGACGCTCAGGC
ACGAAAGCGTGGGGAGCGAACA
>ASV621
TGAGGAATATTGGTCAATGGACGCAAGTCTGAACCAGCCATGCCGCGTGCAGGATGACGGCCCTATGGGTTGTAAACTGC
TTTTATGTAGGAATAAACCCCCGAACGTGTTCGGGGCTGAATGTACTGCAGGAATAAGGATCGGCTAACTCCGTGCCAGC
AGCCGCGGTAATACGGAGGATCCAAGCGTTATCCGGATTCATTGGGTTTAAAGGGTGCGTAGGCGGATTAATAAGTCAGT
GGTGAAATCTTCCAGCTTAACTGGGAAACTGCCATTGATACTGTTAATCTTGAGTGTACTTGAAGTGGGCGGAATAAGTC
ATGTAGCGGTGAAATGCATAGATATGACTTAGAACACCAATTGCGTAGGCAGCTCACTAAATTACAACTGACGCTGAGGC
ACGAAAGCGTGGGTAGCAAACA
>ASV622
TGGGGAATTTTGCACAATGGAGGAAACTCTGATGCAGCAACGCCGCGTGAGTGAAGAAGGCCCTTGGGTCGTAAAGCTCT
TTCGTTAGGGAAGAAGGGTTTTCTGGTTAATACCCAGAAAGCTGGACGGTACCTGAATAAGAAGCACCGGCTAATTTCGT
GCCAGCAGCCGCGGTAATACGAAAGGTGCAAGCGTTGTTCGGATTGACTGGGCGTAAAGCGCATGTAGGCGGGCTAGTAA
GTCGACTGTGAAAGCCCCGGGCTCAACCTGGGAATTGCAGCCGAAACTATTAGTCTTGAATGTCTGAGGGGTTGATGGAA
TTCCAGGTGTAGCAGTGAAATGCGTAGATATCTGGAGGAACACCAGAGGCGAAGGCGGTCAACTGGCAGTACATTGACGC
TGAGATGCGAAAGCGTGGGGAGCAAACA
>ASV623
TGAGGAATATTGCGCAATGGGGGAAACCCTGACGCAGCGACGTCGCGTGAATGATGAAGTCTCTAGGGATGTAAAGTTCT
GTCAAGAGGGAGTATAATGATAGTACCTCTAAAGGAAGCTCCGGCTAATTACGTGCCAGCAGCCGCGGTAATACGTAAGG
AGCGAACGTTATCCGGATTTACTGGGTATAAAGTGCGCGTAGGCGGTTACTTAAGTTAGGTGTTAAATCCTTTAGCTCAA
CTAAAGTCTGCATCTAAAACTGGGTAACTAGAGAGTAGTAGAGGAAAGCGGAACTCACAGTGTAGCGGTGAAATGCATAG
ATATTGTGAGGAACACCGGTTGCGAAGGCGGCTTTCTGGCCTATTTCTGACGCTGAGGTGCGAAAGCGTGGGGAGCGAAC
G
>ASV624
TCGAGAATCTTCCACAATGGGCGAAAGCCTGATGGAGCGACGCTGCGTGCAGGATGAAGGCCTTAGGGTTGTAAACTGCT
GTCACGCTATAGGAACCCACATCGGTGAATAGTCGGTGTGCTGACCAAAGCGAGAGGAAGTGCCGGCTAACTCCGTGCCA
GCAGCCGCGGTAATACGGAGGGCGCAAGCGTTGTTCGGATTCACTGGGCATAAAGGGCGCGTAGGCTGTCAATTTAGTTG
GGTGTGAAAGCCCCCGGCCCAACCGGGGAACTGCACTCAATACTGGTTGACTAGAGGATGGTAGGGGCCAATGGAACTCC
AGGTGGAACGGTGAAATGTGTAGATATCTGGAGGAACACCGGTGGCGAAAGCGATTGGCTGGGCCATCTCTGACGCTGAG
GCGCGAAAGCCAGGGGAGCGAACG
>ASV625
TGGGGAATATTGGACAATGGGGGAAACCCTGATCCAGCAATGCCGCGTGTGTGAAGAAGGCCTGAGGGTTGTAAAGCACT
TTCAACTGTGAGGATTGGGATTTTGGTTAATACCCGAGATCCTTGACGTTAGCAGTAGAAGAAGCACCGGCTAACTCCGT
GCCAGCAGCCGCGGTAATACGGAGGGTGCAAGCGTTAATCGGAATTACTGGGCGTAAAGCGTCTGTAGGCGGCTTATTAA
GTCGGATGTGAAATCCCAGGGCTTAACCTTGGAACTGCATTCGATACTGGTAGGCTAGAGTGTGTAAGAGGATAGTGGAA
TTCCAGGTGTAGCGGTGAAATGCGTAGATATCTGGAGGAACATCAGTGGCGAAGGCGACTGTCTGGTACAACACTGACGC
TCAGAGACGAAAGCGTGGGGAGCAAACA
>ASV626
TGAGGAATATTGGTCAATGGACGAAAGTCTGAACCAGCCATGCCGCGTGCAGGATTGACGGCCCTATGGGTTGTAAACTG
CTTTTATAAAGGAAGAAACCCCTGAACGTGTTCGGGGCTGACGGTACTTTATGAATAAGCACCGGCTAACTCCGTGCCAG
CAGCCGCGGTAATACGGAGGGTGCAAGCGTTATCCGGATTCATTGGGTTTAAAGGGTGCGTAGGCGGATTATTAAGTCAG
TGGTGAAAGCCTGCAGCTTAACTGTAGAATTGCCATTGATACTGATAGTCTTGAGTTTGGTTGAGGTAGGCGGAATGAGG
CATGTAGCGGTGAAATGCATAGATATGCCTCAGAACACCAATTGCGAAGGCAGCTTACTAAACCAATACTGACGCTGAGG
CACGAAAGCGTGGGGAGCGAACA
>ASV627
TCGAGAATCTTCCGCAATGGACGCAAGTCTGACGGAGCGACGCCGCGTGGAGGACGAAGGCCCTCGGGTTGTAAACTCCT
GTCACGAGTTAAGAAGTCTGTATGGTGAATAGCCATGCAGATTGACGTAAGCTCGAGAGGAAGCACTGGCTAACTCTGTG
CCAGCAGCCGCGGTAATACAGAGAGTGCAAACGTTGTTCGGAATTACTGGGCTTAAAGCGCACGTAGGCGGCGTAGCAAG
TGTCGGGTGAAATCCCACGGCTCACCCGTGGAACTGCCCGGCAAACTGCTATGCTAGAGTGTGGTAGGGGAGAACAGAAC
TCCTGGTGGAGCGGTGAAATGCGTAGATATCAGGAGGAATACCGGTGGCGAAGGCGGTTCTCTGGTCCACAACTGACGCT
GAGGTGCGAAAGCTAGGGTAGCGAACG
>ASV628
TGGGGAATATTGGACAATGGGCGCAAGCCTGATCCAGCCATGCCGCGTGTGTGAAGAAGGCCTTCGGGTTGTAAAGCACT
TTCAGAGGTGAGGAAGGGTGTGCCGTTAATACCGGTATGCTTTGACGTTAGCCTCAGAAGAAGCACCGGCTAACTCTGTG
CCAGCAGCCGCGGTAATACAGAGGGTGCGAGCGTTAATCGGAATTACTGGGCGTAAAGCGCGCGTAGGTGGTTTGTTAAG
TCGGATGTGAAAGCCCAGGGCTCAACCTTGGAATTGCACCCGATACTGGCAAGCTAGAGTACGGTAGAGGGGTGTGGAAT
TTCCTGTGTAGCGGTGAAATGCGTAGATATAGGAAGGAACATCAGTGGCGAAGGCGACACCCTGGACCGATACTGACACT
GAGGTGCGAAAGCGTGGGGAGCAAACA
>ASV629
TGAGGAATTTTCCGCAATGGGCGAAAGCCTGACGGAGCGACACGGCGTGGAGGATGAAGGCCCGTGGGTCGTAAACTCCT
TTTCTTAGAGAAGAACAAATGACGGTATCTAAGGAATAAGCACCGGCTAACTCTGTGCCAGCAGCCGCGGTAATACAGAG
GGTGCAAGCGTTATCCGGATTGATTGGGCGTAAAGCGTCTGTAGGTGGATTTTTAAGTCTGCTGTCAAATCCCAGGGCTC
AACCCTGGACAGGCAGTAGAAACTAAAAGTCTTGAGTACGGTAGAGGCAGAGGGAATTCCCGGTGTAGCGGTGAAATGCG
TAGAGATCGGGAAGAACACCAATGGCGAAAGCACTCTGCTGGGCCGAAACTGACACTCAGAGACGAAAGCTAGGGGAGCG
AACG
>ASV630
TCGAGAATCTTCGGCAATGGACGCAAGTCTGACCGAGCGACGCCGCGTGCGGGATGAAGGCCCTTGGGTTGTAAACCGCT
GTCAGAGGGGATGAAATCATGGTTGGCTATCCTTCCATGTTGACAGAGCCTCAGAGGAAGCACGGGCTAAGTACGTGCCA
GCAGCCGCGGTAATACGTACTGTGCGAACGTTATTCGGAATCACTGGGCTTAAAGGGTGCGTAGGCGGCTCGTTAAGTAG
GGTGTGAAAGCTCTCGGCTCAACCGAGGAATTGCGCTCTAAACTGACGGGCTTGAGTAAGATAGGGGTGTGCGGAACTTC
CGGTGGAGCGGTGAAATGTGTTGATATCGGAAGGAACACCAGTAGCGAAGGCGGCACACTGGGTCTTTACTGACGCTGAG
GCACGAAAGCCAGGGGAGCGAACG
>ASV631
TGGGGAATATTGCACAATGGGCGCAAGCCTGATGCAGCCATGCCGCGTGTGTGAAGAAGGCCTTCGGGTTGTAAAGCACT
TTCAGTCGTGAGGAAGGCGGCGTCGTTAATAGCGGCGTTGTTTGACGTTAGCGACAGAAGAAGCACCGGCTAACTCCGTG
CCAGCAGCCGCGGTAATACGGAGGGTGCGAGCGTTAATCGGAATTACTGGGCGTAAAGCGCATGCAGGTGGTTTGTTAAG
TCAGATGTGAAAGCCCGGGGCTCAACCTCGGAATTGCATTTGAAACTGGCAGACTAGAGTACTGTAGAGGGGGGTAGAAT
TTCAGGTGTAGCGGTGAAATGCGTAGAGATCTGAAGGAATACCGGTGGCGAAGGCGGCCCCCTGGACAGATACTGACACT
CAGATGCGAAAGCGTGGGGAGCAAACA
>ASV632
TGGGGAATTTTGGACAATGGGCGCAAGCCTGATCCAGCAATGCCGCGTGCAGGAAGAAGGCCTTCGGGTTGTAAACTGCT
TTTGTACGGAACGAAAAGGCTCTGGTTAATACCTGGGGCTGATGACGGTACCGTAAGAATAAGCACCGGCTAACTACGTG
CCAGCAGCCGCGGTAATACGTAGGGTGCGAGCGTTAATCGGAATTACTGGGCGTAAAGCGTGCGCAGGCGGTTTTGTAAG
ACAGGCGTGAAATCCCCGGGCTTAACCTGGGAATGGCGCTTGTGACTGCAAGGCTGGAGTACGGCAGAGGGGGATGGAAT
TCCGCGTGTAGCAGTGAAATGCGTAGATATGCGGAGGAACACCGATGGCGAAGGCAATCCCCTGGGCCTGCACTGACGCT
CATGCACGAAAGCGTGGGGAGCAAACA
>ASV633
TTTCGAATCATTCACAATGGGCGAAAGCCTGATGGTGCGACGCCGCGTGGGGGATGAAGGTCTTCGGATCGTAAACCCCT
GTCATTAAGGAGCAAAAACTAGGTTCATAGCCTAGCTTGAGTTAACTTAAAGAGGAAGCAGTGGCTAACTCCGTGCCAGC
AGCCGCGGTAATACGGAGACTGCGAGCGTTACTCGGATTCACTGGGCGTAAAGGGTGCGCAGGCGGCAAGATGTGTCAGG
TGTGAAATTTTGGGGCTCAACCCCAGAGTTGCGCCTGAAACTATTTTGCTAGAGACTTGGAGGGGTAAGCGGAATTCCTG
GTGTAGCGGTGAAATGTGTAGATATTAGGAGGAACACCAAAGGCGAAGGCAGCTTACTGGACAAGATCTGACGCTCAGGC
ACGAAAGCGTGGGGAGCGAAAG
>ASV634
TGGGGAATATTGCGCAATGGGGGAAACCCTGACGCAGCAACGCCGCGTGAGTGAGGAAGGCCCTCGGGTCGTAAAGCTCT
GTCAGATGGGAAGAACCGTAGTTGGTCTAATAGGCCTTCTGCCTGACGGTACCATCAAAGGAAGCACCGGCTAACTTCGT
GCCAGCAGCCGCGGTAATACGAAGGGTGCAAGCGTTGTTCGGATTTATTGGGCGTAAAGCGCGCGCAGGCGGATTATTAA
GCCAGATGTGAAATCTCGGGGCTCAACCTCGAAACTGCGTCTGGAACTGGTAATCTAGAATCATGTAGGGGAAAGCGGAA
TTTCGCATGTAGGGGTAAAATCCGTAGAGATGCGAAGGAACACCAGAGCCGAAGGGGGCTTTCTGGACATGTATTGACGC
TGAGGCGCGAAAGCGTGGGGAGCAAACA
>ASV635
TAACGAATCTTCCGCAATGCGCGAAAGCGTGACGGGGCAATGCCGCGTGCAGGACTGAAGCCCTTCGGGGTGTAAACTGC
TGTCAGGGTCTAGGAACTCAATGACCAGACCCAAAGGAAGGGCCGGCTAACTCTGTGCCAGCAGCCGCGGTAATACAGAG
GGCTCAAGCGTTAATCGGAATCACTGGGCTTAAAGCGTGCGTAGGCGGGCGTGCAGGCATCTTGTGAAATCCCCCGGCTC
AACCGGGGAACTGCTTGGTGAACGGCACGTCTTGAGGCAAGTAGAGGTGGTCGGAACGATAGGTGGAGCGGTGAAATGCG
TAGATATCTATCGGAACGCCAACGGAGAAGTCAGGCCACTGGGCTTGTTCTGACGCTGAGGCACGAAAGCGTGGGTAGCG
AACG
>ASV636
TAAGGAATATTGGACAATGGTCGGAAGACTGATCCAGCCATCCCGCGTGCAGGATGACTGCCCTATGGGTTGTAAACTGC
TTTTATATGGGAAGAATAGCATAGATTCATCTGTGTATGACGGTACCATATGAATAAGCACCGGCTAACTCCGTGCCAGC
AGCCGCGGTAATACGGAGGGTGCAAGCGTTATCCGGAATCACTGGGTTTAAAGGGTGCGTAGGTGGCCCGATAAGTCAGA
GGTGAAAGCCCGTCGCTCAACGATGGAATTGCCTTTGATACTGTTGGGCTTGAAATAGGTTGAGGTAGGCGGAATGTGAC
ATGTAGCGGTGAAATGCATAGATATGTCATAGAACACCAATTGCGAAGGCAGCTTACTGGACCTTATTTGACGCTGAGGC
ACGAAAGCGTGGGGATCAAACA
>ASV637
TGGGGAATATTGCGCAATGGGGGAAACCCTGACGCAGCAACGCCGCGTGAGTGAGGAAGGCCCTCGGGTCGTAAAGCTCT
GTCAGATAAGAAGAACGGTACATGGTCTAATAGGCCTTGTATTTGACGGTACTATCAAAGGAAGCACCGGCTAACTTCGT
GCCAGCAGCCGCGGTAATACGAAGGGTGCAAGCGTTGTTCGGATTTATTGGGCGTAAAGCGCGCGCAGGCGGACAATTAA
GCCAGATGTGAAATCTCGGGGCTCAACCCCGAAACTGCGTCTGGAACTGGTTGTCTTGAGTCTCGGAGGGGGAAGCGGAA
TCTCGCATGTAGGGGTAAAATCCGTAGAGATGCGAGGGAACACCAGAGCCGAAGGGGGCTTCCTGGACGAGTACTGACGC
TGAGGCGCGAAAGCGTGGGGAGCAAACA
>ASV638
TTAGGAATTTTGCGCAATGGGGGAAACCCTGACGCAGCAACGCCGCGTGAGTGATGAAGGCCCTAGGGTTGTAAAGCTCT
TTCGATAGGGAAGAAAAAAATGACGGTACCTATAGAAGAAGCACCGGCTAACTCCGTGCCAGCAGCCGCGGTAAGACGGA
GGGTGCGAGCGTTGCTCGGATTTACTGGGCGTAAAGAGCACGTAGGCGGCTAGGTAAGTCTGATGTGAAAGCCCACGACT
CAATCGTGGAAGTGCATTGGATACTGCTTGGCTAGAATGCAGGAGAGGTGAGCGGAATTCCAGGTGTAGAGGTGAAATTC
GTAGATATCTGGAGGAACAACGGAGGCGAAGGCGGCTCACTGGACTGATATTGACGCTGAGGTGCGAAAGTGTGGGGAGC
AAACG
>ASV639
TAAGGAATATTGGACAATGGGCGCAAGCCTGATCCAGCCATCCCGCGTGGAGGATGACTGCCCTATGGGTTGTAAACTCC
TTTTATATGAGAAGAAACGCCTGGATTTATCCGGGCCTGACGGTATCTTATGAATAAGCACCGGCTAACTCCGTGCCAGC
AGCCGCGGTAATACGGAGGGTGCAAGCGTTATCCGGAATCACTGGGTTTAAAGGGTGCGTAGGCGGTCTGATAAGTCAGA
GGTGAAATACTGTCGCTCAACGATAGCATTGCCTTTGATACTGTTGGACTTGAATCAGAATGAGGTTGGCGGAATGTGAC
ATGTAGCGGTGAAATGCATAGATATGTCATGGAACACCGATTGCGAAGGCAGCTGACTGGAACTTGATTGACGCTGAGGC
ACGAAAGCGTGGGGAGCGAACA
>ASV640
TGAGGAATATTGGTCAATGGAGGCAACTCTGAACCAGCCATGCCGCGTGAAGGATGACGGCCCTATGGGTTGTAAACTTC
TTTTATATGGGAAGAAACTTATCTACGTGTAGATAACTGACGGTACCATACGAATAAGGATCGGCTAACTCCGTGCCAGC
AGCCGCGGTAATACGGAGGATCCAAGCGTTATCCGGATTCATTGGGTTTAAAGGGTCCGTAGGCGGATTTTTAAGTCAGT
GGTGAAAGCCGGCAGCTCAACTGTCGAACTGCCATTGATACTGGAGATCTTGAGTACAAATGAAGTAGGCGGAATGAGTC
ATGTAGCGGTGAAATGCATAGATATGACTCAGAACACCGATTGCGAAGGCAGCTTACTAACATGTAACTGACGCTGAGGG
ACGAAAGCGTGGGGAGCGAACA
>ASV641
TGGGGAATTTTCCGCAATGGGCGAAAGCCTGACGGAGCAATACCGCGTGAGGGAAGACGGCCTATGGGTTGTAAACCTCT
TTTTTCAGGGAGGAATTCAATGACGTGTACCTGAAGAATAAGCATCGGCTAACTCCGTGCCAGCAGCCGCGGTAAGACGG
AGGATGCAAGTGTTATCCGGAATCACTGGGCGTAAAGCGTCTGTAGGTTGTTAAACAAGTCAACTGTTAAATCTTGAGGC
TCAACTTCAAAATCGCAGTCGAAACTGTTTGACTAGAGTATAGTAGGGGTAAAGGGAATTTCCAGTGGAGCGGTGAAATG
CGTAGATATTGGAAAGAACACCAATGGCGAAGGCACTTTACTGGGCTATTGCTGACACTCAGAGACGAAAGCTAGGGTAG
CAAATG
>ASV642
TGGGGAATTTTCCGCAATGGGCGAAAGCCTGACGGAGCAATACCGCGTGAGGGAGGAAGGTCTTTGGATTGTAAACCTCT
TTTCTTAGGGAAGAAGAAAGTGACGGTACCTAAGGAATAAGCATCGGCTAACTCCGTGCCAGCAGCCGCGGTAATACGGA
GGATGCGAGCGTTATCCGGAATTATTGGGCGTAAAGAGTCCGTAGGTGGTTTAGCAAGTCTGCCGTTAAAGAATGGAGCT
TAACTCCATAGGGGCGGTGGAAACTGCGAGACTAGAGTACAGTAGGGGTAGCAGGAATTCCCAGTGTAGCGGTGAAATGC
GTAGATATTGGGAAGAACATCGGTGGCGAAAGCGTGCTGCTGGGCTTGTACTGACACTGAGGGACGAAAGCTAGGGTAGC
GAAAG
>ASV643
TGGGGAATCTTAGACAATGGGCGCAAGCCTGATCTAGCCATGCCGCGTGAGTGATGAAGGCCCTAGGGTCGTAAAGCTCT
TTCGCCTGTGAAGATAATGACTGTAGCAGGTAAAGAAACCCCGGCTAACTCCGTGCCAGCAGCCGCGGTAATACGGAGGG
GGTTAGCGTTGTTCGGAATTACTGGGCGTAAAGCGCACGTAGGCGGACATTTAAGTCAGGGGTGAAATCCCGGGGCTCAA
CCCCGGAACTGCCCTTGATACTGGGTGTCTTGAGTTCGAGAGAGGTGAGTGGAATTCCGAGTGTAGAGGTGAAATTCGTA
GATATTCGGAGGAACACCAGTGGCGAAGGCGGCTCACTGGCTCGATACTGACGCTGAGGTGCGAAAGTGTGGGGAGCAAA
CA
>ASV644
TGGGGAATCTTAGACAATGGGCGCAAGCCTGATCTAGCCATGCCGCGTGAGTGATGAAGGCCTTAGGGTCGTAAAGCTCT
TTCGCCTGTGAAGATAATGACTGTAGCAGGTAAAGAAACCCCGGCTAACTCCGTGCCAGCAGCCGCGGTAATACGGAGGG
GGTTAGCGTTGTTCGGAATTACTGGGCGTAAAGCGCGCGTAGGCGGACTGGAAAGTTGGGGGTGAAATCCCGGGGCTCAA
CCTCGGAACTGCCTCCAAAACTCCCAGTCTAGAGTTCGAGAGAGGTGAGTGGAATTCCGAGTGTAGAGGTGAAATTCGTA
GATATTCGGAGGAACACCAGTGGCGAAGGCGGCTCACTGGCTCGATACTGACGCTGAGGTGCGAAAGTGTGGGGAGCAAA
CA
>ASV645
TGGGGAATATTGCACAATGGGCGCAAGCCTGATGCAGCCATGCCGCGTGTGTGAAGAAGGCCTTAGGGTTGTAAAGCACT
TTCAGTAAGGAGGAAAGGTTAGTAGTTAATACCTGCTAGCTGTGACGTTACTTACAGAAGAAGCACCGGCTAACTCCGTG
CCAGCAGCCGCGGTAATACGGAGGGTGCGAGCGTTAATCGGAATTACTGGGCGTAAAGCGTACGCAGGCGGTTTGTTAAG
CGAGATGTGAAAGCCCCGGGCTCAACCTGGGAACTGCATTTCGAACTGGCAAACTAGAGTATGATAGAGGGTGGTAGAAT
TTCAGGTGTAGCGGTGAAATGCGTAGAGATCTGAAGGAATACCGATGGCGAAGGCAGCCACCTGGGTCAATACTGACGCT
CATGTACGAAAGCGTGGGGAGCAAACG
>ASV646
TCGAGAATCTTCGGCAATGGGCGAAAGCCTGACCGAGCGACGCCGCGTGCGGGATGAAGGCCCTCGGGTTGTAAACCGCT
GTCGTTGGGGAGGAAATGCATGGGGGCTATCCCTCATGCTTGACCTATCCAAGGAGGAAGTACGGGCTAAGTTCGTGCCA
GCAGCCGCGGTAAGACGAACCGTACGAACGTTATTCGGAATTACTGGGCTTAAAGGGTGCGTAGGCTGCGCGGAAAGTTG
GGTGTGAAAGCCCTCAGCTCAACTGAGGAATTGCATCCAAAACTGCCGTGCTCGAGGGAGACAGAGGTGAGCGGAACTCA
AGGTGGAGCGGTGAAATGCGTTGATATCTTGAGGAACACCGGTGGCGAAAGCGGCTCACTGGGTCTCTTCTGACGCTGAG
GCACGAAAGCTAAGGTAGCAAACG
>ASV647
TAGGGAATATTGGTCAATGGGCGAGAGCCTGAACCAGCCATGCCGCGTGCAGGAAGACGGCCTTCTGGGTTGTAAACTGC
TTTTATACGGGAAGAAAAAGCTTCTGCGGAGGCAACTGACGGTACCGTATGAATAAGCACCGGCTAACTCCGTGCCAGCA
GCCGCGGTAATACGGAGGGTGCAAGCGTTGTCCGGATTTACTGGGTTTAAAGGGTACGTAGGCGGCTTATTAAGTCAGTG
GTGAAATACACGAGCTCAACTGGTGAAGTGCCATTGATACTGATAGGCTTGAGTATTGTAAAGGTAGGCGGAATTGATGG
TGTAGCGGTGAAATGCATAGATACCATCAAGAACACCGATTGCGAAGGCAGCTTACTGGGCAATAACTGACGCTGAGGTA
CGAAAGCGTGGGGAGCGAACA
>ASV648
TGAGGAATATTGGACAATGGGCGAAAGCCTGATCCAGCCATGCCGCGTGCAGGATGAATGCCCTATGGGTTGTAAACTGC
TTTTATACAAGAAGAAACCTCTTTATTCATAAAGAGCTGACGGTACTGTATGAATAAGCATCGGCTAACTCCGTGCCAGC
AGCCGCGGTAATACGGAGGATGCAAGCGTTATCCGGATTTATTGGGTTTAAAGGGTTCGTAGGCGGGAAAATAAGTCAGT
GGTGAAATCCTACAGCTTAACTGTAGAATTGCCATTGATACTGTTTTTCTTGAATGTATATGAAGTGGGCGGAATATGTC
ATGTAGCGGTGAAATGCACAGATATGACGTAGAACACCGATAGCGAAGGCAGCTCGCTAATATATTATTGACGCTCAGGA
ACGAAAGCATGGGGAGCGAACA
>ASV649
TGGGGAATTTTGGACAATGGGCGCAAGCCTGATCCAGCAATACCGCGTGCAGGAAGAAGGCCTTCGGGTTGTAAACTGCT
TTTGTACGGAACGAAAAGGTCTTGGTTAATACCTGGGGCTCATGACGGTACCGTAAGAATAAGCACCGGCTAACTACGTG
CCAGCAGCCGCGGTAATACGTAGGGTGCGAGCGTTAATCGGAATTACTGGGCGTAAAGCGTGCGCAGGCGGTTATGTAAG
ACAGGTGTGAAATCCCCGAGCTCAACTTGGGAATTGCACTTGTGACTGCATAACTAGAGTGCGGCAGAGGGGGATGGAAT
TCCGCGTGTAGCAGTGAAATGCGTAGATATGCGGAGGAACACCGATGGCGAAGGCAATCCCCTGGGCCTGCACTGACGCT
CATGCACGAAAGCGTGGGGAGCAAACA
>ASV650
TGGGGAATCTTGGACAATGGGCGCAAGCCTGATCCAGCCATGCCGCGTGGATGATGAAGGCCTTAGGGTTGTAAAATCCT
TTCAGCGGGGACGATAATGACGGTACCCGCAGAAGAAGCCCCGGCTAACTTCGTGCCAGCAGCCGCGGTAATACGAAGGG
GGCTAGCGTTGTTCGGATTTACTGGGCGTAAAGCGCGTGTAGGCGGGTCGTTAAGTTGGGGGTGAAATCCCGAGGCTCAA
CCTCGGAACTGCCTCCAAAACTGGCGACCTGGACTCAAGTAGAGGCAAGTGGAATTGCGAGTGTAGAGGTGAAATTCGTA
GATATTCGCAGGAACACCAGTGGCGAAGGCGACTTGCTGGACTTGTAGTGACGCTGAGACGCGAAAGCGTGGGGAGCAAA
CA
>ASV651
TAGGGAATTTTCCACAATGGACGAAAGTCTGATGGAGCAACGCCGCGTGCAGGATGACGGCCTTCGGGTTGTAAACTGCT
TTTATGGGTGATGAATTTGACAGTAACCCAAGAATAAGGGACGGCTAACTACGTGCCAGCAGCCGCGGTTATACGTAGGT
CCCAAGCGTTATCCGGATTTACTGGGCGTAAAGAGTTGCGTAGGCGGTTTTTTAAGCAAAGTGTGAAAGCGTATGGCTCA
ACCATATATACATACTTTGAACTGAAAAACTAGAGGACGAGAGAGGTAACTAGAATTTCGTGTGTAGGAGTGAAATCCGT
AGATATACGAAGGAATACCGATGGCGTAGGCAGGTTACTGGCTCGCTCCTGACGCTAAGGCACGAAAGCATGGGTAGCAA
ACG
>ASV652
TGGGGAATATTGCGCAATGGACGAAAGTCTGACGCAGCAACGCCGCGTGAGTGAAGAAGGCCTTCGGGTTGTAAAGCTCT
GTTAAGATAGAAAGAAAAAGCCTTCGGGCCCTGACGGTACTATCTCAGGAAGCACCGGCTAACTCCGTGCCAGCAGCCGC
GGTAATACGGAGGGTGCAAGCGTTGTTCGGAATTATTGGGCGTAAAGCGTGCGTAGGCGGACTGTTAAGTCTGATGTGAA
ATCCCGCGGCTCAACCGCGGACGTGCATTGGATACTGGCAGTCTTGAGTCCCGGAGAGGAGAGCGGAATTCCTAGTGTAG
AGGTGAAATTCGTAGATATTAGGAGGAACACCAGTGGCGAAAGCGGCTCTCTGGACGGTGACTGACGCTGAGGCACGAAA
GCATAGGTAGCAAACA
>ASV653
TGGGGAATTTTCCGCAATGGGCGAAAGCCTGACGGAGCAACGCCGCGTGAGGGATGAAGGCCTCTGGGCTGTAAACCTCT
TTTATCAAGGAAGAAGATCTGACGGTACTTGATGAATAAGCCACGGCTAATTCCGTGCCAGCAGCCGCGGTAATACGGGA
GTGGCAAGCGTTATCCGGAATTATTGGGCGTAAAGCGTCCGCAGGCGGCCCATCAAGTCTGCTGTTAAAAAGTGGAGCTT
AACTCCATCATGGCAGTGGAAACTGTTGGGCTAGAGTGTGGTAGGGGCAGAGGGAATTCCCGGTGTAGCGGTGAAATGCG
TAGATATCGGGAAGAACACCAGTGGCGAAGGCGCTCTGCTGGGCCATAACTGACGCTCATGGACGAAAGCCAGGGGAGCG
AAAG
>ASV654
TGGGGAATATTGCACAATGGGCGCAAGCCTGATGCAGCCATGCCGCGTGTATGAAGAAGGCCTTCGGGTTGTAAAGTACT
TTCAGCAGTGAGGAAGGTAGTGTAGTTAATAGCTGCATTATTTGACGTTAGCTGCAGAAGAAGCACCGGCTAACTCCGTG
CCAGCAGCCGCGGTAATACGGAGGGTGCGAGCGTTAATCGGAATTACTGGGCGTAAAGCGCATGCAGGTGGTTTGTTAAG
TCAGATGTGAAAGCCCGGGGCTCAACCTCGGAATTGCATTTGAAACTGGCAGACTAGAGTACTGTAGAGGGGGGTAGAAT
TTCAGGTGTAGCGGTGAAATGCGTAGAGATCTGAAGGAATACCGGTGGCGAAGGCGGCCCCCTGGACAGATACTGACACT
CAGATGCGAAAGCGTGGGGAGCAAACA
>ASV655
TGGGGAATTTTGGACAATGGGCGAAAGCCTGATCCAGCAATACCGCGTGCAGGAAGAAGGCCTTCGGGTTGTAAACTGCT
TTTGTACGGAACGAAAAGGCTCTTTCTAATAAAGAGGGCTCATGACGGTACCGTAAGAATAAGCACCGGCTAACTACGTG
CCAGCAGCCGCGGTAATACGTAGGGTGCAAGCGTTAATCGGAATTACTGGGCGTAAAGCGTGCGCAGGCGGCTGTGTAAG
ACAGGTGTGAAATCCCCGAGCTCAACTTGGGAATTGCACTTGTGACTGCATAGCTAGAGTACGGCAGAGGGGGATGGAAT
TCCGCGTGTAGCAGTGAAATGCGTAGATATGCGGAGGAACACCGATGGCGAAGGCAGTCCCCTGGGCCTGTACTGACGCT
CATGCACGAAAGCGTGGGGAGCAAACA
>ASV656
TGGGGAATATTGGACAATGGGGGCAACCCTGATCCAGCCATGCCGCGTGTGTGAAGAAGGCCTTCGGGTTGTAAAGCACT
TTAAGTTGGGAGGAAGGGGTGCTGGCTAATATCCAGCATCATTGACGTTACCAACAGAATAAGCACCGGCTAACTCCGTG
CCAGCAGCCGCGGTAATACGGAGGGTGCAAGCGTTAATCGGAATTACTGGGCGTAAAGCGCACGTAGGTGGTTTGGTAAG
TTGGATGTGAAAGCCCTGGGCTTAACCTGGGAATTGCATCCAAGACTGCCAAGCTAGAGTACGGTAGAGGGGGGTAGAAT
TCCACGTGTAGCGGTGAAATGCGTAGAGATGTGGAGGAATACCAGTGGCGAAGGCGGCCCCCTGGACTGATACTGACGCT
GAGGTGCGAAAGCGTGGGGAGCAAACA
>ASV657
TCGAGAATCTTCGGCAATGGGCGAAAGCCTGACCGAGCGACGCCGCGTGCGGGATGAAGGCCTTCGGGTTGTAAACCGCT
GTCGTAGAGGAGGAAATGCAGGGGGGTTCTCCCCTCTGTTTGACCTATTCTAGGAGGAAGTACGGGCTAAGTTCGTGCCA
GCAGCCGCGGTAAGACGAACCGTACAAACGTTACTCGGAATTACTGGGCTTAAAGGGTGCGTAGGCTGCGCGGAAAGTTG
GGTGTGAAAGCCCTCGGCTCAACCGAGGAACTGCATCCAAAACTACCGTGCTCGAGGGAGACAGAGGTAAGCGGAACTCA
AGGTGGAGCGGTGAAATGCGTTGATATCTTGAGGAACACCGGTGGCGAAAGCGGCTTACTGGGTCTCTTCTGACGCTGAG
GCACGAAAGCTAAGGTAGCAAACG
>ASV658
GGAATATTGCACAATGGGCGAAAGCCTGATGCAGCGACGCCGCGTGCGGGATGAAGGCCTTCGGGTTGTAAACCGCTTTC
AGGAGGGAAGAAACTGACGGTACCTCCAGAAGAAGCTCCGGCCAACTACGTGCCAGCAGCCGCGGTAATACGTAGGGAGC
GAACGTTGTCCGGAATTATTGGGCGTAAAGGGCTCGTAGGCGGTTCAGCAAGTCGGTCGTGAAAGCCCGGGGCTCAACCC
CGGGATGCCGGTCGAAACTGCTGTGACTTGAGTTCGGTAGAGGTGAGTGGAATTCTCGGTGTAGCGGTGGAATGCGCAGA
TATCGAGAGGAACACCCGTAGCGAAGGCGGCTCACTGGGCCGATACTGACGCTGAGGAGCGAAAGCGTGGGGAGCAAACA
>ASV659
TGGGGAATATTGCGCAATGGTCGAAAGACTGACGCAGCGACGCCGCGTGTGGGAGGAAGCCCTTCGGGGTGTAAACCACT
GTCAGTGGGGAAGAACCCTCACCGTGCGAATAGTGCGGTGAGCTGACGGTACCCACAGAGGAAGCGCCGGCTAACTCCGT
GCCAGCAGCCGCGGTAAGACGGAGGGCGCAAGCGTTGTTCGGAATTACTGGGCGTAAAGCGCGGGCAGGTGGCCTGTTAA
GTCGTCTGTGAAACTCCGGGGCTCAACCCCGGACATGCAGACGATACTGGCAGGCTAGAGAATGGTAGAGGCAAGCGGAA
TTCCTGGTGTAGCGGTGGAATGCGTAGATATCAGGAAGAACACCTGTGGCGAAGGCGGCTTGCTGGGCCATTTCTGACAC
TCATCCGCGAAAGCGTGGGGAGCAAACA
>ASV660
TGAGGAATATTGCGCAATGGGGGCAACCCTGACGCAGCGACGCCGCGTGGATGATGAAGGCCTTCGGGTTGTAAAATCCT
GTCAGATGGGAAGAAGTGACATATGCCGAATACGTGTATGTTTTGACGGTACCATCAAAGGAAGCACCGGCTAACTCCGT
GCCAGCAGCCGCGGTAATACGGAGGGTGCGAGCGTTGTTCGGAATTACTGGGCGTAAAGCGCGCGTAGGCGGCTGTATAA
GTCAGATGTGAAAGCCCGCGGCTCAACCGTGGAAGTGCATTTGAAACTGTATGGCTTGAGTACTGGAGGGGGTAGTGGAA
TTCCCGGTGTAGAGGTGAAATTCGTAGATATCGGGAGGAATACCGGTGGCGAAGGCGACTGCCTGGCCAGATACTGACGC
TGAGGTGCGAAAGCGTGGGGAGCAAACA
>ASV661
TGGGGAATTTTCCGCAATGGGCGAAAGCCTGACGGAGCAACGCCGCGTGAGGGATGAAGGCCTCTGGGCTGTAAACCTCT
TTTCTCAAGGAAGAAGATCTGACGGTACTTGAGGAATAAGCCACGGCTAATTCCGTGCCAGCAGCCGCGGTAATACGGGA
GTGGCAAGCGTTATCCGGAATTATTGGGCGTAAAGCGTCCGCAGGCGGCCTTGAAAGTCTGTTGTTAAAGCGTGGAGCTT
AACTCCATTTCAGCAATGGAAACTACAAGGCTAGAGTGTGGTAGGGGCAGAGGGAATTCCCGGTGTAGCGGTGAAATGCG
TAGATATCGGGAAGAACACCAGTGGCGAAGGCGCTCTGCTGGGCCATAACTGACGCTCATGGACGAAAGCCAGGGGAGCG
AAAG
>ASV662
TGGGGAATATTGGACAATGGGGGCAACCCTGATCCAGCAATACCGCGTGTGTGAAGAAGGCCTGAGGGTTGTAAAGCACT
TTCAATTGTGAAGAAATATTTGGAGTTAATACCTCCGAATTTTGACGTTAACTTTAGAAGAAGCACCGGCTAACTCCGTG
CCAGCAGCCGCGGTAATACGGAGGGTGCAAGCGTTAATCGGAATTACTGGGCGTAAAGCGCGCGTAGGTGGCTTGCTAAG
TCAGATGTGAAAGCCCCGGGCTTAACCTGGGAACTGCATTTGATACTGGCAAGCTAGAGTATAGTAGAGGCAAGTGGAAT
TTCCTGTGTAGCGGTGAAATGCGTAGATATAGGAAGGAACACCAGTGGCGAAGGCGGCTTGCTGGACTAATACTGACACT
GAGGTGCGAAAGCGTGGGGAGCAAACA
>ASV663
TAAGGAATATTGGACAATGGACGAAAGTCTGATCCAGCCATGCCGCGTGCAGGAAGACGGCCCTATGGGTTGTAAACTGC
TTTTGTATGGGAACAAACCACTTCCTGCGGGAGGTGCTGAGGGTACCATAAGAATAAGCACCGGCTAACTCCGTGCCAGC
AGCCGCGGTAATACGGAGGGTGCAAGCGTTATCCGGATTCACTGGGTTTAAAGGGTGCGTAGGCGGTTTAGTAAGTCTGT
TGTGAAAGGCGCCGGCTTAACCGGACGGACTGCAATGGATACTGCTAAACTTGAATCAAGTTTAGGTAGGCGGAATGCGA
CATGTAGCGGTGAAATGCATAGATATGTCGTGGAACACCGATTGCGAAGGCAGCTTGCTGGGCTTTGATTGACGCTGAGG
CACGAAAGCGTGGGGAGCGAACA
>ASV664
TGGGGAATATTGCACAATGGGCGCAAGCCTGATGCAGCCATGCCGCGTGTGTGAAGAAGGCCTTCGGGTTGTAAAGCACT
TTCAGTCGTGAGGAAGGTAGTGTAGTTAATAGCTGCATTACTTGACGTTAGCGACAGAAGAAGCACCGGCTAACTCCGTG
CCAGCAGCCGCGGTAATACGGAGGGTGCGAGCGTTAATCGGAATTACTGGGCGTAAAGCGCATGCAGGTGGTTTGTTAAG
TCAGATGTGAAAGCCCGGGGCTCAACCTCGGAATAGCATTTGAAACTGGCAGACTAGAGTACTGTAGAGGGGGGTAGAAT
TTCAGGTGTAGCGGTGAAATGCGTAGAGATCTGAAGGAATACCAGTGGCGAAGGCGGCCCCCTGGACAAAGACTGACGCT
CAGATGCGAAAGCGTGGGGAGCAAACA
>ASV665
TGGGGAATATTGGACAATGGGGGCAACCCTGATCCAGCAATGCCGCGTGTGTGAAGAAGGCCTTCGGGTTGTAAAGCACT
TTCAGAGGGGAGGAAGGCACAGTAGCGAATAACTGCTGTGATTGACGTTACCTTCAGAAGAAGCACCGGCTAACTCTGTG
CCAGCAGCCGCGGTAATACAGAGGGTGCGAGCGTTAATCGGAATTACTGGGCGTAAAGCGTGCGTAGGCGGATTGTTAAG
TTAGATGTGAAAGCCCGGGGCTCAACCTCGGAATTGCATTTAAAACTGGCAGTCTAGAGTATTGGAGGGGAAAGTGGAAT
TTCCGGTGTAGCGGTGAAATGCGTAGATATCGGAAGGAACACCAGTGGCGAAGGCGACTTTCTGGCCAAATACTGACGCT
GAGGTACGAAAGCGTGGGTAGCGAACA
>ASV666
TGGGGAATATTGCGCAATGGGCGAAAGCCTGACGCAGCCATGCCGCGTGTGTGAAGAAGGCCTTAGGGTTGTAAAGCACT
TTCAATTGGGAGGAAGGGGTTAAAGTTAATAGCTTTGACTTTTGACGTTACCTTTAGAAGAAGCACCGGCTAACTCCGTG
CCAGCAGCCGCGGTAATACGGAGGGTGCGAGCGTTAATCGGAATTACTGGGCGTAAAGCGCGCGTAGGCGGTTTGTTAAG
TCGGATGTGAAAGCCCCGGGCTCAACCTGGGAACTGCACCCGATACTGGCCGACTTGAGTGCGAGAGAGGGAGGTAGAAT
TCCATGTGTAGCGGTGAAATGCGTAGATATATGGAGGAATACCGGTGGCGAAGGCGGCCTCCTGGCTCGACACTGACGCT
GAGGTGCGAAAGCGTGGGTAGCAAACA
>ASV667
TGGGGAATCTTGGACAATGGAGGAAACTCTGATCCAGCGATCCCGCGTGGAGGATGACGCCTTACGGGGTGTAAACTCCT
TTTCTGGGGGAAGACGACTGACGGTACCCCAGGAATAAGGAACGGCTAACTACGTGCCAGCAGCCGCGGTAATACGTAGG
TTCCAAGCGTTATCCGGATTTACTGGGCGTAAAGCGTCCGTAGCCGGTTATATAAGTCTGTTTTCAAATATCATCGCTCA
ACGATGAAAGGGGAATGGATACTGTATAGCTAGAAGTTATGAGGGGTTAGTGGAATTTCCGGTGGAGTGGTGAAATACGT
TGATATCGGAAGGAACGCCAAAAGCGAAGGCAGCTAACTATTGTAAACTTGACGGTAAGGGACGAAAGTCTGGGTAGCAA
ACG
>ASV668
TGGGGAATCTTAGACAATGGGCGCAAGCCTGATCTAGCCATGCCGCGTGAGTGATGAAGGCCTTAGGGTCGTAAAGCTCT
TTCGCCAGAGATGATAATGACAGTATCTGGTAAAGAAACCCCGGCTAACTCCGTGCCAGCAGCCGCGGTAATACGGAGGG
GGTTAGCGTTGTTCGGAATTACTGGGCGTAAAGCGCACGTAGGCGGATTAGAAAGTTGGGGGTGAAATCCCGGGGCTCAA
CCTCGGAACTGCCTCCAAAACTCCTAGTCTAGAGTTCGAGAGAGGTGAGTGGAATTCCAAGTGTAGAGGTGAAATTCGTA
GATATTTGGAGGAACACCAGTGGCGAAGGCGGCTCACTGGCTCGATACTGACGCTGAGGTGCGAAAGTGTGGGGAGCAAA
CA
>ASV669
TGGGGAATATTGGACAATGGGCGCAAGCCTGATCCAGCCATGCCGCGTGTGTGAAGAAGGCCTTCGGGTTGTAAAGCACT
TTCAGCGAGGAGGAAGGGGTTGTAGTTAATAGCTGCAACTTTTGACGTTACTCGCAGAAGAAGCACCGGCTAACTCCGTG
CCAGCAGCCGCGGTAATACGGAGGGTGCAAGCGTTAATCGGAATTACTGGGCGTAAAGCGCACGTAGGCGGTGTGTTAAG
TTGGATGTGAAAGCCCCGGGCTCAACCTGGGAATTGCATTCAAAACTGGCACGCTAGAGTATGTGAGAGGGGGGTAGAAT
TCCAAGTGTAGCGGTGAAATGCGTAGAGATTTGGAGGAATACCAGTGGCGAAGGCGGCCCCCTGGCACAATACTGACGCT
GAGGTGCGAAAGCGTGGGGAGCAAACA
>ASV670
TGAGGAATATTGGTCAATGGACGAAAGTCTGAACCAGCCATGCCGCGTGCAGGAAGAATGCCCTATGGGTTGTAAACTGC
TTTTATTTGGGAATAAACTCCGGTACGTGTACCGGCCTGAATGTACCAAATGAATAAGCACCGGCTAACTCCGTGCCAGC
AGCCGCGGTAATACGGAGGGTGCAAGCGTTATCCGGAATCATTGGGTTTAAAGGGTCCGCAGGCGGATTTGTAAGTCAGT
GGTGAAAGCCTACAGCTTAACTGTAGAACTGCCATTGATACTGCAAGTCTTGAATTCGGTCGAAGTGGGCGGAATATGTC
ATGTAGCGGTGAAATGCTTAGATATGACATAGAACACCGATAGCGAAGGCAGCTCACTAGGCCTGGATTGACGCTCATGG
ACGAAAGCGTGGGTAGCGAACA
>ASV671
TGAGGAATATTGGTCAATGGACGCAAGTCTGAACCAGCCATGCCGCGTGCAGGATGACGGCCCTACGGGTTGTAAACTGC
TTTTATACGGGAATAATGTGTCCTACGTGTAGGATTTTGAAGGTACCGTACGAATAAGGATCGGCTAACTCCGTGCCAGC
AGCCGCGGTAATACGGAGGATCCAAGCGTTATCCGGATTCATTGGGTTTAAAGGGTCCGTAGGCGGGTCTTTAAGTCAGA
GGTGAAAGCCTGCAGCTCAACTGTGGAACTGCCTTTGATACTGGAGATCTTGAGTGTGCGTGAAGTAGGCGGAATAAGTC
ATGTAGCGGTGAAATGCATAGATATGACTTAGAACACCGATTGCGAAGGCAGCTTACTAAAGCACTACTGACGCTGAGGG
ACGAAAGCGTGGGGAGCGAACA
>ASV672
TCGAGAATCTTCGGCAATGGACGAAAGTCTGACCGAGCGACGCCGCGTGCGGGATGAAGGCCCTCGGGTTGTAAACCGCT
GTCGTAAGGGAGCAAATCTAGGGGGGTACTCCCCCTTAGTTGAGTGATCTTAGGAGGAAGGACGGGCTAAGTTCGTGCCA
GCAGCCGCGGTAAGACGAACCGTCCGAACGTTATTCGGTATCACTGGGCTTAAAGAGTTCGTAGGCGGCCATGCAGGTCA
GGTGTGAAATCCCACAGCTCAACTGTGGAACTGCGCTTGAAACCGCATGGCTTGAGGGAGATAGAGGTGAGCGGAACAGA
TGGTGGAGCGGTGAAATGCGTTGATATCATCTGGAACACCGGTGGCGAAAGCGGCTCACTGGATCTTTTCTGACGCTGAG
GAACGAAAGCTAGGGTAGCGAACG
>ASV673
TGGGGAATTTTGGACAATGGGCGAAAGCCTGATCCAGCAATACCGCGTGCAGGAAGAAGGCCCTCGGGTTGTAAACTGCT
TTTGTACGGAACGAAAAGGTCCCGGCTAATACCTGGGGCTGATGACGGTACCGTAAGAATAAGCACCGGCTAACTACGTG
CCAGCAGCCGCGGTAATACGTAGGGTGCAAGCGTTAATCGGAATTACTGGGCGTAAAGCGTGCGCAGGCGGCTGTGTAAG
ACAGGTGTGAAATCCCCGAGCTCAACTTGGGAATTGCACTTGTGACTGCATAGCTAGAGTACGGCAGAGGGGGATGGAAT
TCCGCGTGTAGCAGTGAAATGCGTAGATATGCGGAGGAACACCGATGGCGAAGGCAGTCCCCTGGGCCTGTACTGACGCT
CATGCACGAAAGCGTGGGGAGCAAACA
>ASV674
TGGGGAATTTTCCGCAATGGGCGAAAGCCTGACGGAGCAATACCGCGTGAGGGAAGACGGCCTATGGGTTGTAAACCTCT
TTTTTCAGGGAGGAATAAATGACGTGTACCTGAAGAATAAGCATCGGCTAACTCCGTGCCAGCAGCCGCGGTAAGACGGA
GGATGCAAGTGTTATCCGGAATCACTGGGCGTAAAGCGTCTGTAGGTTGTTTAATAAGTCAACTGTTAAATCTTGAGGCT
CAACCTCAAAATCGCAGTCGAAACTATTAGACTAGAGTATAGTAGGGGTAAAGGGAATTTCCAGTGGAGCGGTGAAATGC
GTAGAGATTGGAAAGAACACCGATGGCGAAGGCACTTTACTGGGCTATTACTGACACTCAGAGACGAAAGCTAGGGTAGC
AAATG
>ASV675
TGAGGAATATTGGTCAATGGACGAAAGTCTGAACCAGCCATGCCGCGTGCAGGATGAATGCCCTACGGGTTGTAAACTGC
TTTTATATAGGAAGAAACCCCTTTACGTGTAAAGGGCTGACGGTACTATAAGAATAAGGACCGGCTAACTCCGTGCCAGC
AGCCGCGGTAATACGGAGGGTCCAAGCGTTATCCGGATTCATTGGGTTTAAAGGGTCCGTAGGCGGGAAATTAAGTCAGT
GGTGAAAGCCTATCGCTCAACGATAGAACTGCCATTGATACTGATTTTCTTGAGTGTAGATGAAGTGGGCGGAATGTGTC
ATGTAGCGGTGAAATGCATAGATATGACACAGAACACCGATTGCGAAGGCAGCTCACTAAACTATTACTGACGCTGAGGG
ACGAAAGCGTGGGGAGCGAACA
>ASV676
TCGAGAATCTTTGTCAATGGACGAAAGTCTGAACAAGCGACGCCGCGTGCGGGATGAAGGCCTTCGGGTTGTAAACCGCT
GTCGTAGGGGAACAAATGTATTGAGGTACTCCTCTTTATTTGAGTGATCCTAGGAGGAAGGACGGGCTAAGTTCGTGCCA
GCAGCCGCGGTAAGACGAACCGTCCGAACGTTATTCGGTATCACTGGGCTTAAAGAGTTCGTAGGCGGCCATGCAGGTCA
GGTGTGAAATCCCACAGCTCAACTGTGGAACTGCGCTTGAAACCGCATGGCTTGAGGGAGATAGAGGTGAGCGGAACAGA
TGGTGGAGCGGTGAAATGCGTTGATATCATCTGGAACACCGGTGGCGAAAGCGGCTCACTGGATCTCTTCTGACGCTGAG
GAACGAAAGCTAGGGTAGCGAACG
>ASV677
TGGGGAATATTGGGCAATGGGCGCAAGCCTGACCCAGCAATGCCGCGTGAGTGATGAAGGCCCTCGGGTTGTAAAGCTCT
GTCGGGAGGGAAGAAAAGGCCTGTGAAGAACAGGGATTGACGGTACCTCCAAAGGAAGCACCGGCTAACTCCGTGCCAGC
AGCCGCGGTAATACGGAGGGTGCAAGCGTTGTTCGGAATTACTGGGCGTAAAGCGCGTGTAGGCGGCGACGTCAGTCGGA
TGTGAAATCCCTCGGCTCAACCGAGGACGTGCATCCGATACTGCGTTGCTTGAGTACTGGAGGGGGTGGCGGAATTCCCG
GTGTAGAGGTGAAATTCGTAGATATCGGGAGGAACACCTGTGGCGAAGGCGGCCACCTGGACAGTAACTGACGCTGAGAC
GCGAAAGCGTGGGTAGCAAACA
>ASV678
TGGGGAATCTTGCACAATGGGCGAAAGCCTGATGCAGCGATGCCGCGTGAGTGAAGAAGGCCTTTGGGTTGTAAAGCTCT
TTTGTCGGGAAAGATAATGACTGTACCCGAAGAATAAGGTCCGGCTAACTTCGTGCCAGCAGCCGCGGTAATACGAAGGG
ACCTAGCGTAGTTCGGAATTACTGGGCGTAAAGAGTATGTAGGCGGCTAGATAAGTTAATTGTGAAAGCCCAAAGCTTAA
CTTTGGAATTGCAATTAAAACTATTTAGCTAGAGTATGATAGAGGAAAGCGGAATACATAGTGTAGAGGTGAAATTCGTA
GATATTATGTAGAACACCAGTTGCGAAGGCGGCTTTCTGGATCATTACTGACGCTGAGATACGAAAGTATGGGTAGCGAA
GA
>ASV679
TGAGGAATATTGGACAATGGACGAAAGTCTGATCCAGCCATGCCGCGTGAAGGATGACGGCCCTACGGGTTGTAAACTTC
TTTTATGTAGGAAGAAACCCCTCCACGTGTGGAGGGCTGACGGTACTACACGAATAAGGACCGGCTAACTCCGTGCCAGC
AGCCGCGGTAATACGGAGGGTCCAAGCGTTATCCGGATTCATTGGGTTTAAAGGGTGCGTAGGCGGGAAGCTAAGTCAGT
GGTGAAAGCCCACAGCTCAACTGTGGAACTGCCATTGATACTGGTTTTCTTGAATGCGATTGAAGTGGGCGGAATATGAC
ATGTAGCGGTGAAATGCATAGATATGTCATAGAACACCGATAGCGAAGGCAGCTCACTAAGTCGTTATTGACGCTGAGGC
ACGAAAGCGTGGGGAGCGAACA
>ASV680
TGGGGAATTTTGGACAATGGGGGCAACCCTGATCCAGCCATGCCGCGTGCGGGAAGAAGGCCCTCGGGTTGTAAACCGCT
TTCAGATGGAAAGAAATGGTGTAGGTTAATAACCTGCATTGATGACGGTACCATCAGAAGAAGCACCGGCTAACTACGTG
CCAGCAGCCGCGGTAATACGTAGGGTGCGAGCGTTAATCGGAATTACTGGGCGTAAAGCGTGCGCAGGCGGTTCTTTAAG
ACAGGTGTGAAATCCCCGGGCTTAACCTGGGAATTGCGCTTGTGACTGGAGGGCTAGAGTGTGGCAGAGGGGAATGGAAT
TCCTGGTGTAGCAGTGAAATGCGTAGATATCAGGAGGAACACCGATGGCGAAGGCAGTTCCCTGGGCCAACACTGACGCT
CATGCACGAAAGCGTGGGGAGCAAACA
>ASV681
TAGGGAATATTGCACAATGGGGGAAACCCTGATGCAGCAATGCCACGTGAGTGAGGAAGGTTTTCGGATTGTAAAGCTCT
GTCCTATAGGAAGAACTGCCTTAGGTAACGCTAAGGTTTGACGGTACTATAGAAGAAAGCACCGGCTAACTCCGTGCCAG
CAGCCGCGGTAATACGGAGGGTGCAAGCGTTGTTCGGATTTACTGGGCGTAAAGCGCGCGCAGGCGGATTAGCAAGTCAG
ATGTGAAATCTCGGGGCTCAACCCCGAAACTGCGTCTGAAACTGTTAGTCTAGAATCTCAGAGGGGGCAGGGGAATTTCA
CGTGTAGGGGTAAAATCCGTAGAGATGTGAAGGAACACCGGTGGCGAAGGCGCCTGCCTGGATGAGTATTGACGCTGAGG
CGCGAAAGCGTGGGGAGCAAACA
>ASV682
TCGAGAATCTTCGGCAATGGGCGCAAGCCTGACCGAGCAACGCTGCGTGCGGGATGAAGGCCCTTGGGTTGTAAACCGCT
GTCAGGGGGGATGAAAGCGTAAGCTTGACAGAGCCCCAGAGGAAGCACGGGCTAAGTTCGTGCCAGCAGCCGCGGTAATA
CGAACTGTGCGAACGTTATTCGGAATCACTGGGCTTACAGGGTGCGTAGGCGGTGAGACAAGTCAGATGTGAAATCCCAC
AGCTCAACTGTGGAACTGCGTTTGAAACTGTCTTGCTTGAGGAATCTAGAGGTATGCGGAACTTCCGGTGGAGCGGTGAA
ATGTGTTGATATCGGAAGGAACACCAGAGGCGAAGGCGGCATACTGGGGATTATCTGACGCTGAGGCACGAAAGCCAGGG
GAGCAAACG
>ASV683
TGGGGAATATTGCACAATGGGCGAAAGCCTGATGCAGCAACGCCGCGTGGAGGATGACACATTTCGGTGCGTAAACTCCT
TTTATATAGGAAGATAATGACGGTACTATATGAATAAGCGCCGGCTAACTCCGTGCCAGCAGCCGCGGTAATACGGAGGG
CGCAAGCGTTACTCGGAATCACTGGGCGTAAAGAGCGTGTAGGCGGGTTAATAAGTTTGAAGTGAAATCCTATGGCTCAA
CCATAGAACTGCTTTGAAAACTGTTAATCTAGAGTATGGGAGAGGTAGATGGAATTTCTGGTGTAGGGGTAAAATCCGTA
GAGATCAGAAGGAATACCGATTGCGAAGGCGATCTACTGGAACATTACTGACGCTGAGACGCGAAAGCGTGGGGAGCAAA
CA
>ASV684
TGAGGAATATTGGGCAATGGACGAAAGTCTGACCCAGCCATGCCGCGTGCAGGATGACGGCCCTACGGGTTGTAAACTGC
TTTTATTTGGGAAGAAACCCCCCGATGTATCGGGGGCTGACGGTACCAAACGAATAAGGACCGGCTAACTCCGTGCCAGC
AGCCGCGGTAATACGGAGGGTCCAAGCGTTATCCGGATTCATTGGGTTTAAAGGGTGCGTAGGCGGAATAATAAGTCAGT
GGTGAAAGCCTGCAGCTTAACTGTAGAATTGCCATTGATACTGTTGTTCTTGAATCTAGTTGAGGTAGGCGGAATGCGGC
ATGTAGCGGTGAAATGCTTAGATATGCCGCAGAACACCAATCGCGAAGGCAGCTTACCAAGCTAGTATTGACGCTAAGGC
ACGAAAGCGTGGGGAGCGAACA
>ASV685
TGAGGAATATTGGTCAATGGACGCAAGTCTGAACCAGCCATGCCGCGTGCAGGAAGAATGCCCTATGGGTTGTAAACTGC
TTTTATTTAGGAAGAAACCCCCGAACGTGTTCGGGGCTGACGGTACTAAACGAATAAGGACCGGCTAACTCCGTGCCAGC
AGCCGCGGTAATACGGAGGGTCCAAGCGTTATCCGGAATCATTGGGTTTAAAGGGTCCGCAGGCGGGTTAATAAGTCAGT
GGTGAAATCTCTCAGCTTAACTGGGAAACTGCCATTGATACTGTTAGTCTTGAATTCGGTCGAAGTAGGCGGAATGTGTC
ATGTAGCGGTGAAATGCATAGATATGACACAGAACACCGATAGCGAAGGCAGCTTACTAGGCCTGAATTGACGCTCATGG
ACGAAAGCGTGGGGAGCGAACA
>ASV686
TGGGGAATATTGCGCAATGGGCGAAAGCCTGACGCAGCCATGCCGCGTGTGTGAAGAAGGCCTTCGGGTTGTAAAGCACT
TTCAATTGGGAGGAAAGGTTCACGACTAATACTCGTGAACTGTGACGTTACCTTTAGAAGAAGCACCGGCTAACTCCGTG
CCAGCAGCCGCGGTAATACGGAGGGTGCGAGCGTTAATCGGAATTACTGGGCGTAAAGCGCGCGTAGGTGGTCTGTTAAG
TCGGATGTGAAAGCCCCGGGCTCAACCTGGGAACTGCACCCGATACTGGCAGACTAGAGTGCGGGAGAGGGAGGTAGAAT
TCCACGTGTAGCGGTGAAATGCGTAGATATGTGGAGGAATACCAGTGGCGAAGGCGGCCTCCTGGCTCGACACTGACACT
GAGGTGCGAAAGCGTGGGGAGCAAACA
>ASV687
TGGGGAATCTTGGACAATGGGGGCAACCCTGATCCAGCCATGCCGCGTGAGTGAAGAAGGCCCTAGGGTCGTAAAGCTCT
TTCGCCTGTGAAGATAATGACGGTAGCAGGTAAAGAAACCCCGGCTAACTCCGTGCCAGCAGCCGCGGTAATACGGAGGG
GGTTAGCGTTGTTCGGAATTACTGGGCGTAAAGCGCACGTAGGCGGATCGGAAAGTTGGGGGTGAAATCCCGGGGCTCAA
CCCCGGAACTGCCTCCAAAACTATCGGTCTAGAGTTCGAGAGAGGTGAGTGGAATTCCGAGTGTAGAGGTGAAATTCGTA
GATATTCGGAGGAACACCAGTGGCGAAGGCGGCTCACTGGCTCGATACTGACGCTGAGGTGCGAAAGTGTGGGGAGCAAA
CA
>ASV688
TCAGGAATATTCCACAATGCGCGAAAGCGTGATGGAGCGACACCGCGTGCAGGAAGACGCCCCTCGGGGTGTAAACTGCT
TTTCTTAGGGAAGAATTCGTGACGGTACCTAAGGAATAAGAGGTTGCTAACTCTGTGCCAGCAGCAGCGGTAATACAGAG
ACCTCAAACGTTATCCGGATTTATTGGGCGTAAAGGGTCCGCAGGTGGCTTTGTAAGTGGATGGTCAAATCCTGGGGCTT
AACTTCAGGACTGCCGTTCATACTGCAAAGCTTGAGGCTGGGAGAGGTAAGCGGAACTATCGGTGTAGTCGTAATAAGCG
CTGATATCGATAGGAACACCAAAGGCGAAGGCAGCTTACTAGAACAAGCCTGACACTCAGGGACGAAAGCGTGGGTAGCG
AAGG
>ASV689
TGGGGAATATTGGACAATGGGCGAAAGCCTGATCCAGCAATGCCGCGTGTGTGAAGAAGGCCTGCGGGTTGTAAAGCACT
TTCAGTTGGGAAGATGATGACGTTACCAACAGAAGAAGCACCGGCTAACTCCGTGCCAGCAGCCGCGGTAATACGGAGGG
TGCAAGCGTTAATCGGAATTACTGGGCGTAAAGCGCGCGTAGGCGGCTTGGTTAGTCAGATGTGAAAGCCCCGGGCTTAA
CCTGGGAATTGCATTTGATACTGCCTGGCTAGAGTATGGTAGAGGGAAGTGGAATTCCAGGTGTAGCGGTGAAATGCGTA
GATATCTGGAGGAACACCAGTGGCGAAGGCGACTTCCTGGACCAATACTGACGCTGAGGTGCGAAAGCGTGGGTAGCAAA
CA
>ASV690
TGGGGAATATTGCACAATGGGCGCAAGCCTGATGCAGCCATGCCGCGTGTATGAAGAAGGCCTTCGGGTTGTAAAGTACT
TTCAGTAGGGAGGAAGGTGGTTAAGTTAATACCTTAATCATTTGACGTTACCTACAGAAGAAGCACCGGCTAACTCCGTG
CCAGCAGCCGCGGTAATACGGAGGGTGCAAGCGTTAATCGGAATTACTGGGCGTAAAGCGCATGCAGGTGGTTTGTTAAG
TCAGATGTGAAAGCCCTGGGCTCAACCTAGGAATCGCATTTGAAACTGACAAGCTAGAGTACTGTAGAGGGGGGTAGAAT
TTCAGGTGTAGCGGTGAAATGCGTAGAGATCTGAAGGAATACCGGTGGCGAAGGCGGCCCCCTGGACAGATACTGACACT
CAGATGCGAAAGCGTGGGGAGCAAACA
>ASV691
TCGAGAATCTTCGGCAATGGACGCAAGTCTGACCGAGCGACGTCGCGTGCGGGATGAAGGCCTTCGGGTTGTAAACCGCT
GTCAGAGGGGAGGAAATCGTTGCAGGCTATCCTGCTTCGTTGACCGAGCCTCAGAGGAAGCACGGGCTAAGTTCGTGCCA
GCAGCCGCGGTAATACGAACTGTGCGAACGTTATTCGGAATCACTGGGCTTAAAGGGTGCGTAGGCGGTTATTTAAGTAG
GGTGTGAAATGCCCCGGCTCAACCGGGGAACTGCGCTCTAAACTGGGTAACTTGAGTGAGATAGAGGTGTGCGGAACTTC
CGGTGGAGCGGTGAAATGTGTTGATATCGGAGGGAACACCATTGGCGAAAGCGGCACACTGGGTCTCAACTGACGCTGAG
GCACGAAAGCCAGGGGAGCAAACG
>ASV692
TAGGGAATCTTGCACAATGGGCGAAAGCCTGATGCAGCCATGCCGCGTGAGTGAAGAAGGCTCTAGGGTTGTAAAACTCT
TTCAGCGGGGAAGATAATGACGGTACCCGCAGAAGAAGCCCCGGCTAACTCCGTGCCAGCAGCCGCGGTAATACGGAGGG
GGCTAGCGTTGTTCGGAATTACTGGGCGTAAAGCGCGCGTAGGCGGATTAGTAAGTCAGTGGTGAAAGCCCGGGGCTCAA
CCTCGGAACTGCCTTTGATACTGCTAGTCTTGAGTTCGAGAGAGGTGAGTGGAATTTCTAGTGTAGAGGTGAAATTCGTA
GATATTAGAAAGAACACCAGTGGCGAAGGCGGCTCACTGGCTCGATACTGACGCTGAGGTGCGAAAGCGTGGGGAGCAAA
CA
>ASV693
TAAGGAATATTGGTCAATGGAGGCAACTCTGAACCAGCCATGCCGCGTGGAGGATGACGGCCCTATGGGTTGTAAACTTC
TTTTATACGGGAAGAAAAGCTCCCTTTGGAGGGGGTCTGACGGTACCGTACGAATAAGCACCGGCTAACTCCGTGCCAGC
AGCCGCGGTAATACGGAGGGTGCAAGCGTTATCCGGAATCACTGGGTTTAAAGGGTGCGCAGGCGGCCGCATAAGTCAGG
AGTGAAAGCTCGGCGCTCAACGTCGGAACTGCTCTTGATACTGTGCGGCTTGAATCGGGATGAGGTAGGCGGAATGTGAC
ATGTAGCGGTGAAATGCATAGATATGTCATAGAACACCGATTGCGAAGGCAGCCTACTGGCCCCGTATTGACGCTGAGGC
ACTAAAGCGTGGGGAGCGAACA
>ASV694
TCGAGAATCTTCGGCAATGGGCGAAAGCCTGACCGAGCGACGCCGCGTGCGGGATGAAGGCCCTCGGGTTGTAAACCGCT
GTCGTAGAGGAGGAAGTGCAGGAGGGTTCTCCCTTCTGTTTGACCTATTCTAGGAGGAAGTACGGGCTAAGTTCGTGCCA
GCAGCCGCGGTAAGACGAACCGTACAAACGTTACTCGGAATTACTGGGCTTAAAGGGTGCGTAGGCTGCGCGGAAAGTTG
GGTGTGAAAGCCCTCGGCTCAACCGGGGAATTGCATCCAAAACTGCCGTGCTCGAGGGAGATAGAGGTGAGCGGAACTCA
AGGTGGAGCGGTGAAATGCGTTGATATCTTGAGGAACACCGGTGGCGAAAGCGGCTCACTGGATCTCTTCTGACGCTGAG
GCACGAAAGCCAAGGTAGCAAACG
>ASV695
TGAGGAATATTGGTCAATGGACGGAAGTCTGAACCAGCCATGCCGCGTGCAGGAAGAATGCCCTACGGGTTGTAAACTGC
TTTTATATAGGAATAAACCTTCTTACGTGTAGGGAGCTGAATGTACTATATGAATAAGCACCGGCTAACTCCGTGCCAGC
AGCCGCGGTAATACGGAGGGTGCAAGCGTTATCCGGATTTATTGGGTTTAAAGGGTGCGTAGGCGGATTGATAAGTCAGT
GGTGAAATCTTCCAGCTCAACTGGGAAACTGCCATTGATACTGTCGATCTTGAATTTAGTTGAAGTAGGCGGAATGAGGC
ATGTAGCGGTGAAATGCATAGATATGCCTCAGAACACCGATTGCGAAGGCAGCTTACTAAGCTATAATTGACGCTGAGGC
ACGAAAGCGTGGGGAGCGAACA
>ASV696
TGAGGAATATTGCGCAATGGACGAAAGTCTGACGCAGCCATGCCGCGTGCAGGATGACGGCGCTACGCGTTGTAAACTGC
TTTTATATGCCAAGAAACCTTCGGACGTGTCCGAAGCTGACGGTAGCATATGAATAAGCACCGGCTAACTCCGTGCCAGC
AGCCGCGGTAATACGGAGGGTGCAAGCGTTATCCGGATTTATTGGGTTTAAAGGGTCCGTAGGCGGGTCATTAAGTCAGT
GGTGAAAGCCGGCAGCTCAACTGTCGAACTGCCATTGATACTGGTGACCTTGAATATGGTTGAAGTTGGCGGAATAGGTC
ATGTAGCGGTGAAATGCTTAGATATGACCTAGAACACCGATTGCGAAGGCAGCCAACTAAGCCATCATTGACGCTGAGGG
ACGAAAGCGTGGGGAGCGAACA
>ASV697
TGGGGAATATTGCGCAATGGACGAAAGTCTGACGCAGCGACGCCGCGTGAGGGACGAAGGTCTTCGGATTGTAAACCTCT
TTCAGTAGGGACGAAGCGAAAGTGACGGTACCTAAAGAAGAAGCACCGGCTAACTATGTGCCAGCAGCCGCGGTAATACA
TAGGGTGCAAGCGTTGTCCGGATTTATTGGGCGTAAAGAGTTCGTAGGCGGTTTATCGCGTCGGGTGTGCAAACTCAGGG
CTTAACCCTGAGCCTGCACTCGATACGGGTTTACTTGAGGACGGCAGGGGAGACTGGAACTCCTGGTGTAGCGGTGGAAT
GCGCAGATATCAGGAAGAACACCAATGGCGAAGGCAGGTCTCTGGGCCGATTCTGACGCTGAGGAACGAAAGCGTGGGGA
GCAAACA
>ASV698
TCGAGAATCATTCGCAATGGGCGAAAGCCTGACGATGCGACGCCGCGTGAGTGAAGAAGGCCCTCGGGTTGTAAAGCTCT
TTCGCCTGGGAACAAGAGAGGATGGCTAACATCCATCCAATTTGAGCGTACCAGGTAAAGAAGCACCGGCTAACTCCGTG
CCAGCAGCTGCGGTAATACGGAGGGTGCAAGCGTTAATCGGATTCATTGGGCGTAAAGAGGGCGTAGGCGGAAATGTAAG
TCAGAAGTGAAATTCCGAAGCTCAACTTCGGAGCTGCATTTGAAACTGCATTCCTTGAGGATAGATGGAGAGAACGGAAT
TCCACGTGTAGCGGTGAAATGCGTAGATATGTGGAAGAACACCCGTGGCGAAGGCGGTTCTCTAATTTATTCCTGACGCT
GAGGCCCGAAAGCGAGGGGAGCAAACA
>ASV699
TGGGGAATATTGGACAATGGGCGAAAGCCTGATCCAGCAATGCCGCGTGTGTGAAGAAGGCCTGCGGGTTGTAAAGCACT
TTCAGTTGGGAAGATGATGACGTTACCAACAGAAGAAGCACCGGCTAACTCCGTGCCAGCAGCCGCGGTAATACGGAGGG
TGCAAGCGTTAATCGGAATTACTGGGCGTAAAGCGCGCGTAGGCGGCTTGGTCAGTCAGATGTGAAAGCCCCGGGCTTAA
CCTGGGAATTGCATTTGATACTGCCTGGCTAGAATGTGGTAGAGGGAAGTGGAATTCCAGGTGTAGCGGTGAAATGCGTA
GATATCTGGAGGAACACCAGTGGCGAAGGCGACTTCCTGGACCAACATTGACGCTGAGGTGCGAAAGCGTGGGTAGCAAA
CA
>ASV700
TGAGGAATTTTCCGCAATGGGCGAAAGCCTGACGGAGCAATACCGCGTGAAGGATGACGGCCTATGGGTTGTAAACTTCT
TTTCTCAGAGAAGAATTTTGACGGTATCTGAGGAATAAGCATCGGCTAACTCTGTGCCAGCAGCCGCGGTAAGACAGAGG
ATGCAAGCGTTATCCGGATTAATTGGGCGTAAAGCGTCTGTAGGTGGTTTATCAAGTCTTTTGTCAAATATCAGGGCCTA
ACCCTGGGCAGGCAGAGGAAACTAGTAGACTAGAGTTCGGTAGGGGCAGAGGGAATTCCCGGTGGAGCGGTGAAATGCGT
AGAGATCGGGAGGAACACCAAAGGCGAAGGCACTCTGCTGGGCCGCAACTGACACTGAGAGACGAAAGCGAGGGTAGCAA
ATG
>ASV701
TGAGGAATATTGGACAATGGAGGCAACTCTGATCCAGCCATGCCGCGTGCAGGAAGACGGCCCTATGGGTTGTAAACTGC
TTTTATACAGGAAGAATGTTACCTACGTGTAGGTATTTGACGGTACTGTACGAATAAGGATCGGCTAACTCCGTGCCAGC
AGCCGCGGTAATACGGAGGATCCAAGCGTTATCCGGAATCATTGGGTTTAAAGGGTCCGCAGGCGGTTCATTAAGTCAGA
GGTGAAATCCTACCGCTCAACGGTAGCATTGCCTTTGATACTGATGGACTTGAGTTATAGTGAAGTAGTTAGAATGTGTA
GTGTAGCGGTGAAATGCATAGATATTACACAGAATACCGATTGCGAAAGCAGATTACTAACTGTATACTGACGCTGAGGG
ACGAAAGCGTGGGTAGCGAACA
>ASV702
TGAGGAATATTGGGCAATGGAGGCAACTCTGACCCAGCCATGCCGCGTGCAGGAAGACTGCCCTATGGGTTGTAAACTGC
TTTTATACAGGAAGAAACAGTCCTACGTGTAGGACCTTGACGGTACTGTAAGAATAAGCACCGGCTAACTCCGTGCCAGC
AGCCGCGGTAATACGGAGGGTGCAAGCGTTATCCGGAATCATTGGGTTTAAAGGGTCCGCAGGCGGTCAATTAAGTCAGA
GGTGAAATCCCATAGCTTAACTATGGAACTGCCTTTGATACTGGTTGACTTGAGTTATACGGAAGTAGATAGAATAAGTA
GTGTAGCGGTGAAATGCATAGATATTACTTAGAATACCGATTGCGAAGGCAGTCTACTACGTATATACTGACGCTCATGG
ACGAAAGCGTGGGGAGCGAACA
>ASV703
TCGAGAATCATTCACAATGCACGAAAGTGTGATGATGCGACGCCGCGTGAAGGATGAAGGCCCTAGGGTCGTAAACTTCT
GTCAGAAGGAAAGAACGGTCAGGGGAGTAATATTTCCCTGATTTGACGGTACCTTCAGAGGAAGCAACGGCTAACTCTGT
GCCAGCAGCCGCGGTAATACAGAGGTTGCAAGCGTTGTTCGGATTTACTGGGCGTAAAGGGTGCGTAGGCGGTTGTGTGT
GTCAGATGTGAAAGCCCATGGCTCAACCATGGAACTGCATTTGAAACTGCATAACTAGAGTATCGGAGAGGTAGATGGAA
TTCTTAGTGTAGCGGTGAAATGCGTAGATATTAAGAAGAACACCAGCGGCGAAAGCGATCTACTGGACGAATACTGACGC
TGAGGCACGAAAGCCAGGGGAGCGAAGA
>ASV704
TCGAGAATCTTTGTCAATGGACGAAAGTCTGAACAAGCGACGCCGCGTGCGGGATGAAGGCCTTCGGGTTGTAAACCGCT
GTCGTAAGGGAACAAATGTATTGGGGTACTCCCCTTTACTTGAGTGATCTTAGGAGGAAGGACGGGCTAAGTTCGTGCCA
GCAGCCGCGGTAAGACGAACCGTCCGAACGTTATTCGGTATCACTGGGCTTAAAGAGTTCGTAGGCGGCCATGCAGGTCA
GGTGTGAAATCCCACAGCTCAACTGTGGAACTGCGCTTGAAACCGCATGGCTTGAGGGAGATAGAGGTGAGCGGAACAGA
TGGTGGAGCGGTGAAATGCGTTGATATCATCTGGAACACCGGTGGCGAAAGCGGCTCACTGGATCTTTTCTGACGCTGAG
GAACGAAAGCTAGGGTAGCGAACG
>ASV705
TGGGGAATATTGCACAATGGGGGAAACCCTGATGCAGCCATGCCGCGTGTGTGAAGAAGGCCTTCGGGTTGTAAAGCACT
TTCAGTGGTGAGGAAGGCTATCGTGTTAATAGCGCGGTAGATTGACGTTAGCCACAGAAGAAGCACCGGCTAACTCCGTG
CCAGCAGCCGCGGTAATACGGAGGGTGCGAGCGTTAATCGGAATTACTGGGCGTAAAGCGTACGTAGGCGGCGCATTAAG
CAAGATGTGAAAGCCCCGGGCTCAACCTGGGAATGGCATTTTGAACTGGTGAGCTAGAGTTTTGAAGAGGGTGGTAGAAT
TTCCAGTGTAGCGGTGAAATGCGTAGATATTGGAAGGAATACCAGTGGCGAAGGCGGCCACCTGGTCAAGAACTGACGCT
GAGGTACGAAAGCGTGGGGAGCAAACA
>ASV706
TGAGGAATATTGGACAATGGGGGCAACCCTGATCCAGCCATGCCGCGTGAGTGAAGAAGGCCTTAGGGTTGTAAAGCTCT
TTCAGATGTGAAGATGATGACTGTAACATCAAAAGAAGCCCCGGCTAACTTCGTGCCAGCAGCCGCGGTAATACGAAGGG
GGCTAGCGTTGTTCGGAATTACTGGGCGTAAAGGGCATGTAGGCGGATGATTTAGTTGGGCGTGAAAGCCCAGGGCTTAA
CCCTGGAACTGCGCTCAATACTGGTCATCTAGAATCCCGGAGGGGAGTGTGGAATTCCTAGTGTAGAGGTGAAATTCATA
GATATTAGGAGGAACACCAGTGGCGAAGGCGACACTCTGGTCGGGTATTGACGCTGAGGTGCGAAAGCGTGGGGAGCAAA
CA
>ASV707
TCGAGAATCTTCGGCAATGGGCGAAAGCCTGACCGAGCGATGCCGCGTGCGGGATGAAGGCCCTCGGGTTGTAAACCGCT
GTCAGTTGGGAGGAAGGCTCCGTGAAGAGCGGAGCTTGACCTATCTTCAGAGGAAGTACGGGCTAAGTTCGTGCCAGCAG
CCGCGGTAATACGAACCGTACGAACGTTATTCGGAATTATTGGGCTTAAAGGGTGCGTAGGCGGCTCAGAAAGTGGGGTG
TGAAAGCCCTCGGCTCAACCGAGGAATTGCGCCCCAAACTACTGAGCTCGAGGGAGACAGGGGTGAGCGGAACTGATGGT
GGAGCGGTGAAATGCGTTGATATCATCAGGAACACCGGTGGCGAAAGCGGCTCACTGGGTCTCTTCTGACGCTGAGGCAC
GAAAGCTAGGGGAGCGAACG
>ASV708
TGGGGAATTTTCCGCAATGGGCGAAAGCCTGACGGAGCAACGCCGCGTGAGGGATGAAGGCCTCTGGGCTGTAAACCTCT
TTTATCAAGGAAGAAGATCTGACGGTACTTGATGAATAAGCCACGGCTAATTCCGTGCCAGCAGCCGCGGTAATACGGGA
GTGGCAAGCGTTATCCGGAATTATTGGGCGTAAAGCGTCCGCAGGCGGCCTTGTAAGTCTGTTGTTAAAGCGTGGAGCTT
AACTCCATTTGAGCAATGGAAACTGCAAGGCTTGAGTGTGGTAGGGGCAGAGGGAATTCCCGGTGTAGCGGTGAAATGCG
TAGATATCGGGAAGAACACCAGTGGCGAAGGCGCTCTGCTGGGCCATAACTGACGCTCATGGACGAAAGCCAGGGGAGCG
AAAG
>ASV709
TCGAGAATCTTCGGCAATGGACGAAAGTCTGACCGAGCAATGCCGCGTGCGGGACGAAGGCCCTCGGGTCGTAAACCGCT
GTCAGAGGGAAGGAAATTTTGACTAAACCTCAAAGGAAGCACAGGCTAAATTCGTGCCAGCAGCCGCGGTAATACGAATT
GTGCAAACGTTATTCGGAATCACTGGGCTTAAAGGGTGCGTAGGCGGCCATGAAGGTCTGATGTGAAATCCCACAGCTCA
ACTGTGGAATTGCGTTGGAAACCACATGGCTTGAGGAAGACAGAGGTGAGCGGAACTGATGGTGGAGCGGTGAAATGTGT
TGATATCATCAGGAACACCGGTGGCGAAAGCGGCTCGCTGGGTCTTTTCTGACGCTGAGGCACGAAAGCTAGGGTAGCAA
ACG
>ASV710
TGGGGAATATTGCACAATGGAGGAAACTCTGATGCAGCAACGCCGCGTGGAGGATGACGCATTTCGGTGTGTAAACTCCT
TTTATATAGGAAGATAATGACGGTACTATATGAATAAGCACCGGCTAACTCCGTGCCAGCAGCCGCGGTAATACGGAGGG
TGCAAGCGTTACTCGGAATCACTGGGCGTAAAGCGCGCGCAGGCGGCCTTTTAAGTTGGATGTGAAAGCCTATGGCTCAA
CCATAGAACTGCATCCAAAACTATCAGGCTAGAGTGTGGGAGAGGAAGATGGAATTAGTTGTGTAGGGGTAAAATCCGTA
GAGATAACTAGGAATACCAAAAGCGAAGGCAATCTTCTGGAACATTACTGACGCTGAGGCGCGAAAGCGTGGGGAGCAAA
CA
>ASV711
TCGAGAATCATTCACAATGGGGGCAACCCTGATGGTGCAACGCCGCGTGGAGGATGACGGTCCTAGGATTGTAAACTCCT
GTCATTGGGGAGTAAGACTTGGTTGTTAATAGCCTCCAAGTTTGATAGTACCCAAAGAGGAAGGGACGGCTAACTTCGTG
CCAGCAGCCGCGGTAATACGAAGGTCCCAAGCGTTGTTCGGAATCACTGGGCGTAAAGCGTGTGTAGGCTGCGCGGAAAG
TCAAATGTGAAAGCCCGGGGCTCAACCTCGGAACTGCATTCGATACTCCCGTGCTAGAGTCATGGAGAGGTGAGTGGAAT
TCCCGGTGTAGCAGTGAAATGCGTGGATATCGGGAGGAACATCAATGGCGAAGGCAACTCACTGGACATGTACTGACGCT
CAGACACGAAGGCCAGGGGAGCGAAAG
>ASV712
TGAGGAATATTGGGCAATGGAGGCAACTCTGACCCAGCCATGCCGCGTGCAGGAAGACTGCCCTATGGGTTGTAAACTGC
TTTTATACGGGAAGAAACGGTCCTACGTGTAGGATTTTGACGGTACCGTAAGAATAAGCACCGGCTAACTCCGTGCCAGC
AGCCGCGGTAATACGGAGGGTGCAAGCGTTATCCGGAATCATTGGGTTTAAAGGGTCCGCAGGCGGTCAATTAAGTCAGA
GGTGAAATCCTACAGCTTAACTGTGGAACTGCCTTTGATACTGGTTGACTTGAGTTATACGGAAGTAGATAGAATATGTA
GTGTAGCGGTGAAATGCATAGATATTACATAGAATACCGATTGCGAAGGCAGTCTACTACGTATGTACTGACGCTCATGG
ACGAAAGCGTGGGGAGCGAACA
>ASV713
TGGGGAATATTGGACAATGGGCGAAAGCCTGATCCAGCAATGCCGCGTGAGTGATGAAGGCCTTAGGGTTGTAAAGCTCT
TTTACCAGGGATGATAATGACAGTACCTGGAGAATAAGCTCCGGCTAACTCCGTGCCAGCAGCCGCGGTAATACGGAGGG
AGCTAGCGTTGTTCGGAATTACTGGGCGTAAAGCGCGCGTAGGCGGCTTTTTAAGTCAGGGGTGAAATCCCGGGGCTCAA
CCCCGGAACTGCCCTTGAAACTGGATGGCTAGAATACTGGAGAGGTGAGTGGAATTCCGAGTGTAGAGGTGAAATTCGTA
GATATTCGGAAGAACACCAGTGGCGAAGGCGACTCACTGGACAGTTATTGACGCTGAGGTGCGAAAGCGTGGGGAGCAAA
CA
>ASV714
TAGGGAATCTTCCACAATGGGCGAAAGCCTGATGGAGCAACGCCGCGTGCAGGATGAAGGCCTTCGGGTTGTAAACTGCT
TTTATTTGTGATGATTATGACAGTAGCAAATGAATAAGGATCGGCTAATTCCGTGCCAGCAGCCGCGGTCATACGGAAGA
TCCAAGCGTTATCCGGAATTACTGGGCGTAAAGAGTTGCGTAGGCGGTTTAGTAAGTGTGAAGTGAAAGTTCAAGGCTCA
ACCTTGTGTGGCTTCGCAAACTGCTAAACTTGAGTATATGAGAGGTAATTGGAATTCCTAGTGTAGGAGTGAAATCCGTA
GATATTAGGAGGAACACCAATGGCGAAGGCAGATTACTGGCATATTACTGACGCTAAGGCACGAAAGCGTGGGGAGCGAA
CA
>ASV715
TCTAGAGGCTTCGGCAATGGGGGAAACCCTGACCGAGCGACGCCGCGTGGAGGATGAAGGCCTTCGGGTTGTAAACTCCT
TTCGGCCGGAAGGAAGGCCTGCATGGTGAATGCGGGATTGACCGACCGGCGGAAGAAGCCCCGGCTAACTTCGTGCCAGC
AGCCGCGGTAATACGAAGGGGGCGAGCGTTATTCGGATTTATTGGGCGTAAAGGGCGCGTAGGCGGCTGGGCAAGTCTGG
TGTGAAAACGCTACCGCTCAACGGAGCGATTGCGCTGGAAACTGCCCAACTTGAGTGCAGGAGAGGCAAGCGGAATACCT
GGTGTAGCGGTGGAATGCTTAGATATCAGGTAGAACATCGGAGGCGAAGGCGGCTTGCTGGCCTGTAACTGACGCTGAGG
CGCGAAAGCGTGGGGATCAAACG
>ASV716
TGGGGAATCTTGCACAATGGGCGAAAGCCTGATGCAGCAACGCCGCGTGCGGGAAGAAGGCCCTAGGGTTGTAAACCGCT
TTCAGCAGGGAAGAAAATGACGGTACCTGCAGAAGAAGGTGCGGCCAACTACGTGCCAGCAGCCGCGGTGACACGTAGGC
ACCAAGCGTTATCCGGATTTATTGGGCGTAAAGAGCTCGTAGGCGGTTCGGTAAGTCGGGTGTGAAAACTTGAGGCTCAA
CCTCAAGAGGCCACCCGATACTGCTGTGACTAGAGTGCGGTAGGGGAGCGGGGAATTCCTGGTGTAGCGGTGAAATGCGC
AGATATCAGGAGGAACACCAGTGGCGAAGGCGCCGCTCTGGGCCGTAACTGACGCTGAGGAGCGAAAGCGTGGGTAGCAA
ACA
>ASV717
TGGGGAATATTGCGCAATGGGGGAAACCCTGACGCAGCAACGCCGCGTGAGCGAAGAAGGCCTTCGGGTTGTAAAGCTCT
GTCAGAGGGGAAGAATCATGACGGTACCCTCAAAGGAAGCACCGGCTAACTCCGTGCCAGCAGCCGCGGTAATACGGAGG
GTGCAAGCGTTGTTCGGAATTACTGGGCGTAAAGCGCGTGTAGGCGGTTCAGCAAGTCAGATGTGAAAGCCCAGGGCTCA
ACCTTGGAAGTGCATTTGAAACTACTGAACTCGAGTACCGGAGGGGGAAGTGGAATTCCGGGTGTAGAGGTGAAATTCGT
AGATATCCGGAAGAACATCAGTGGCGAAGGCGACTTCCTGGACGGATACTGACGCTGAGACGCGAAAGCGTGGGGAGCAA
ACA
>ASV718
TGGGGAATATTGGACAATGGGGGCAACCCTGATCCAGCCATGCCGCGTGTGTGAAGAAGGCCTTAGGGTTGTAAAGCACT
TTAAGTTGTGAGGAAAGGGTAGTATTTAATAGATGCTATCTGTGACGTTAGCAACAGAATAAGCACCGGCTAACTCTGTG
CCAGCAGCCGCGGTAATACAGAGGGTGCGAGCGTTAATCGGAATTACTGGGCGTAAAGCGCGCGTAGGCGGTTTGTTAAG
TTAGATGTGAAAGCCCCGAGCTTAACTTGGGAACTGCATCTGATACTGGCAGGCTAGAGTGCAATAGAGGGGGGTAGAAT
TTCCGGTGTAGCGGTGAAATGCGTAGAGATCGGAAGGAATACCAGTGGCGAAGGCGGCCCCCTGGATTGACACTGACGCT
GAGGTGCGAAAGCGTGGGTAGCGAACG
>ASV719
TAAGGAATATTGGACAATGGACGAAAGTCTGATCCAGCCATCCCGCGTGCAGGATGACGGCCCTATGGGTTGTAAACTGC
TTTTATGAGAGAAGAAACGCCTTGTTTTATATAGGGTCTGACGGTATCTCATGAATAAGCACCGGCTAACTCCGTGCCAG
CAGCCGCGGTAATACGGAGGGTGCAAGCGTTATCCGGAATCACTGGGTTTAAAGGGTGCGTAGGCGGTTATGTAAGTCAG
AGGTGAAATGTCGTCGCTTAACGATGAAATTGCCTTTGATACTGCTTAACTTGAATCAGAATGAGGTTGGCGGAATGTGA
CATGTAGCGGTGAAATGCATAGATATGTCATGGAACACCGATTGCGAAGGCAGCTGACTGGCACTTGATTGACGCTGAGG
CACGAAAGCGTGGGGAGCGAACA
>ASV720
TGGGGAATCTTGCACAATGGGCGCAAGCCTGATGCAGCAACGCCGCGTGCGGGAAGAAGGCCCTAGGGTTGTAAACCGCT
TTCAGCAGGGAAGAAAATGACGGTACCTGCAGAAGAAGGTGCGGCCAACTACGTGCCAGCAGCCGCGGTGACACGTAGGC
ACCAAGCGTTATCCGGATTTATTGGGCGTAAAGAGCTCGTAGGCGGTTCGGTAAGTCGGGTGTGAAAACTTGAGGCTCAA
CCTCAAGAGGCCACCCGATACTGCTGTGACTCGAGTGCGGTAGGGGAGCGGGGAATTCCTGGTGTAGCGGTGAAATGCGC
AGATATCAGGAGGAACACCAGTGGCGAAGGCGCCGCTCTGGGCCGTAACTGACGCTGAGGAGCGAAAGCGTGGGTAGCAA
ACA
>ASV721
TCGAGAATCTTCGGCAATGGGCGAAAGCCTGACCGAGCGACGCCGCGTGCGGGATGAAGGCCTTTGGGTTGTAAACCGCT
GTCGTAGGGGAGGAAATGCAAGGGGGTTCTCCCTCTTGTTTGACCTATCCTAGGAGGAAGTACGGGCTAAGTTCGTGCCA
GCAGCCGCGGTAAGACGAACCGTACAAACGTTACTCGGAATTACTGGGCTTAAAGGGTGCGTAGGCTGCGCGAAAAGTTG
GGTGTGAAAGCCCTCGGCTCAACCGAGGAATTGCATCCAAAACTGTCGTGCTCGAGGGAGACAGAGGTGAGCGGAACTCA
GGGTGGAGCGGTGAAATGCGTTGATATCCTGAGGAACACCGGTGGCGAAAGCGGCTCACTGGGTCTCTTCTGACGCTGAG
GCACGAAAGCCAAGGTAGCAAACG
>ASV722
TGAGGAATATTGGTCAATGGACGCAAGTCTGAACCAGCCATCCCGCGTGCAGGATGACGGCCCTATGGGTTGTAAACTGC
TTTTCTACACCAAGAAAGGACGCTACGTGTAGCGTATTGACGGTAGTGTAGGAATAAGCATCGGCTAACTCCGTGCCAGC
AGCCGCGGTAATACGGAGGATGCAAGCGTTATCCGGATTCATTGGGTTTAAAGGGTGCGCAGGTGGGCTTGTAAGTCAGT
GGTGAAATACTGCCGCTTAACGGTAGAACTGCCATTGATACTGCAGGTCTTGAATATGGTTGAGGTAGGCGGAATGTGTT
GTGTAGCGGTGAAATGCATAGATATGACACAGAACGCCGATTGCGAAGGCAGCTTACTAAGCCATGATTGACGCTGAGGC
ACGAAAGCGTGGGGAGCGAACA
>ASV723
TGGGGAATCTTGGACAATGGGCGCAAGCCTGATCCAGCCATGCCGCGTGAGTGATGAAGGCCCTAGGGTCGTAAAGCTCT
TTCGCCTGTGAAGATAATGACGGTAGCAGGTAAAGAAACCCCGGCTAACTCCGTGCCAGCAGCCGCGGTAATACGGAGGG
GGTTAGCGTTGTTCGGAATTACTGGGCGTAAAGCGCGCGTAGGCGGACTATTAAGTCAGGGGTGAAATCCCGGGGCTCAA
CCCCGGAACTGCCTTTGATACTGGTAGTCTTGAGTTCGAGAGAGGTGAGTGGAATTCCGAGTGTAGAGGTGAAATTCGTA
GATATTCGGAGGAACACCAGTGGCGAAGGCGGCTCACTGGCTCGATACTGACGCTGAGGTGCGAAAGTGTGGGGAGCAAA
CA
>ASV724
TAGGGAATATTGGGCAATGGAGGCAACTCTGACCCAGCCATGCCGCGTGAACGACGAAGGCCCTCGGGTCGTAAAGTTCT
TTTATAAGGGAAGAACCATGGCTATGCGTAGCCATCTGACGGTACCTTATGAATAAGCACCGGCTAACTCCGTGCCAGCA
GCCGCGGTAATACGGAGGGTGCAAGCGTTGTCCGGAATTATTGGGTTTAAAGGGTACGCAGGCGGTATGTTAAGTCAGTG
GTGAAAGTTTGCAGCTCAACTGTAAAAGCGCCATTGATACTGGCATACTTGAGTACTGGAGAGGTAGGCGGAATTCCTCA
TGTAGCGGTGAAATGCACAGATATGAGGAGGAACTCCGAAAGCGAAGGCAGCTTACTGGCCAGTAACTGACGCTCATGTA
CGAAAGCGTGGGTAGCGAACA
>ASV725
TGGGGAATATTGCACAATGGGGGAAACCCTGATGCAGCCATGCCGCGTGTATGAAGAAGGCCTTCGGGTTGTAAAGTACT
TTCAGCAGTGAGGAAGGGGTGTACGTTAACAGCGTGCATCTTTGACGTTAGCTGCAGAAGAAGCACCGGCTAACTCCGTG
CCAGCAGCCGCGGTAATACGGAGGGTGCGAGCGTTAATCGGAATTACTGGGCGTAAAGCGCATGCAGGCGGTCTGTTAAG
CAAGATGTGAAAGCCCGGGGCTTAACCTCGGAACAGCATTTTGAACTGGCAGGCTAGAGTCTTGTAGAGGGGGGTAGAAT
TTCAGGTGTAGCGGTGAAATGCGTAGAGATCTGAAGGAATACCGGTGGCGAAGGCGGCCCCCTGGACAAAGACTGACGCT
CAGATGCGAAAGCGTGGGGAGCAAACA
>ASV726
TGAGGAATATTGGGCAATGGGCGAAAGCCTGACCCAGCCACGCCGCGTGAGTGATGAAGGCCCTCGGGTCGTAAAGCTCT
GTGGAGAGGGACGAAAACCCTGGTTTCGAATAGGCTCCAGGCTTGACGGTACCTCTTTAGCAAGCACCGGCTAACTCTGT
GCCAGCAGCCGCGGTAATACAGAGGGTGCAAACGTTGCTCGGATTTACTGGGCGTAAAGCGCGTGTAGGCGGGTATGTAA
GTCGGACGTGAAATCCCTGGGCTCAACCCAGGAACTGCGTTCGAAACTACATATCTAGAGTAGTGGAGAGGAAAGTAGAA
TTCCCGGTGTAGAGGTGAAATTCGTAGATATCGGGAGGAATACCAGTGGCGAAGGCGGCTTTCTGGACACTTACTGACGC
TGAGACGCGAAAGCGTGGGGAGCAAACA
>ASV727
TGAGGAATATTGGACAATGGTCGAGAGACTGATCCAGCCATGCCGCGTGCAGGAAGACGGCCCTATGGGTTGTAAACTGC
TTTTGTACGGGAAGAATAATGCCCACGTGTGGGCAGATGACGGTACCGTACGAATAAGGACCGGCTAACTCCGTGCCAGC
AGCCGCGGTAATACGGAGGGTCCGAGCGTTATCCGGAATCATTGGGTTTAAAGGGTCCGTAGGCGGATCAGTAAGTCAGG
GGTGAAAGTTTGCGGCTCAACCGTAAAATTGCCTTTGATACTGCTGGTCTTGAGTTACGATGAAGTGGCCGGAATATGTG
GTGTAGCGGTGAAATGCATAGATATCACATAGAACACCGATTGCGAAGGCAGGTCACTAATCGTGGACTGACGCTGATGG
ACGAAAGCGTGGGGAGCAAACG
>ASV728
TGGGGAATCTTAGACAATGGGGGAAACCCTGATCTAGCCATGCCGCGTGAGTGACGAAGGCCCTAGGGTCGTAAAGCTCT
TTCAGCTGTGAAGATAATGACGGTAGCAGCAGAAGAAACCCCGGCTAACTCCGTGCCAGCAGCCGCGGTAATACGGAGGG
GGTTAGCGTTGTTCGGAATTACTGGGCGTAAAGCGCGCGTAGGCGGACTATTAAGTCAGAGGTGAAATCCCAGGGCTCAA
CCCTGGAACTGCCTTTGATACTGGTAGTCTTGAGTTCGAGAGAGGTGAGTGGAATTCCGAGTGTAGAGGTGAAATTCGTA
GATATTCGGAGGAACACCAGTGGCGAAGGCGGCTCACTGGCTCGATACTGACGCTGAGGTGCGAAAGTGTGGGGAGCAAA
CA
>ASV729
TGGGGAATATTGGACAATGGGCGCAAGCCTGATCCAGCCATGCCGCGTGAGTGATGACGGCCTTAGGGTTGTAAAGCTCT
TTCAACGGTGAAGATAATGACGGTAACCGTAGAAGAAGCCCCGGCTAACTTCGTGCCAGCAGCCGCGGTAATACGAAGGG
GGCTAGCGTTGTTCGGAATAACTGGGCGTAAAGCGCACGTAGGCGGATTGTTAAGTTAGAGGTGAAATCCCAGGGCTCAA
CCCTGGAACTGCCTTTGATACTGGCAATCTTGAGTTCGAGAGAGGTGAGTGGAATTCCGAGTGTAGAGGTGAAATTCGTA
GATATTCGGAGGAACACCAGTGGCGAAGGCGGCTCACTGGCTCGATACTGACGCTGAGGTGCGAAAGCGTGGGGAGCAAA
CA
>ASV730
TGGGGAATATTGCGCAATGGGGGAAACCCTGACGCAGCAATGCCGCGTGAGTGAGGAAGGCCTTCGGGTTGTAAAGCTCT
GTCAGATGGGAAGAACGGTCGCGGGTCTAATAGGCCCATGATTTGACGGTACCATCAGAGGAAGCACCGGCTAACTTCGT
GCCAGCAGCCGCGGTAATACGAAGGGTGCAAGCGTTGTTCGGATTTACTGGGCGTAAAGCGCGCGCAGGCTGATTGTTAA
GCCAGATGTGAAATCCCAGGGCTCAACCCTGGAACTGCGTCTGGAACTGGCAATCTAGAGTTATGGAGGGGAGAGCGGAA
TTTCACATGTAGGGGTAAAATCCGTAGAGATGTGAAGGAACACCAGTGCCGAAGGGGGCTCTCTGGCCATCAACTGACGC
TGAGGCGCGAAAGCGTGGGTAGCAAACA
>ASV731
TGGGGAATATTGGACAATGGGGGCAACCCTGATCCAGCAATGCCGCGTGAATGAAGAAGGCCTTCGGGTTGTAAAGTTCT
TTTATTAGGGAAGATGATGACGGTACCTAATGAATAAGTCCCGGCTAACTCCGTGCCAGCAGCCGCGGTAATACGGAGGG
GGCTAACGTTGTTCGGAATTACTGGGCGTAAAGGGCGTGTAGGCGGTTATATAAGTCAGTTGTGAAAGGCCTAGGCTTAA
CCTAGGAAGTGCAATTGAAACTGTATTACTAGAGTACGAGAGAGGGAAGTGGAATTTCCAGTGTAGAGGTGAAATTCGTA
GATATTGGAAAGAACACCAGAGGCGAAGGCGGCTTTCTGGCTCGTAACTGACGCTGAGGCGCGAAAGCGTGGGTAGCGAA
CA
>ASV732
TGGGGAATCTTGGACAATGGGGGCAACCCTGATCCAGCCATGCCGCGTGAGTGATGAAGGCCCTAGGGTCGTAAAGCTCT
TTCGCCTGTGAAGATAATGACGGTAGCAGGTAAAGAAACCCCGGCTAACTCCGTGCCAGCAGCCGCGGTAATACGGAGGG
GGTTAGCGTTGTTCGGAATTACTGGGCGTAAAGCGCGCGTAGGCGGACTATTAAGTCAGGGGTGAAATCCCGGGGCTCAA
CCCCGGAACTGCCTTTGATACTGGTAGTCTAGAGTTCGAGAGAGGTGAGTGGAATTCCGAGTGTAGAGGTGAAATTCGTA
GATATTCGGAGGAACACCAGTGGCGAAGGCGGCTCACTGGCTCGATACTGACGCTGAGGTGCGAAAGTGTGGGGAGCAAA
CA
>ASV733
TCGAGAATCATTCGCAATGGACGAAAGTCTGACGGTGCGACGCCGCGTGGAGGATGAAGGCCCTAGGGTCGTAAACTCCT
GTCATCAGGGAGTAATGACTTACGCAGTAACTGGCGTGGGTAGTGATAGTACCTGAAGAGGAAGGGACGGCAAACTTCGT
GCCAGCAGCCGCGGTAATACGAAGGTCCCAAGCGTTGTTCGGATTTACTGGGCGTAAAGCGTCTGTAGGCGGTTTGGTAA
GTCAGATGTGAAATCCCGGGGCTCAACCCCGGAACTGCATCCGATACTGCCAAACTAGAGGGTCGGAGGGGAGTCTGGAA
TTCTCGGTGTAGCAGTGAAATGCGTAGATATCGAGAGGAACACTCGTGGCGAAGGCGAGACTCTGGACGACACCTGACGC
TGAGAGACGAAGGCCAGGGTAGCGAAAA
>ASV734
TGGGGAATTTTGGACAATGGGCGAAAGCCTGATCCAGCAATGCCGCGTGTGTGAAGAAGGCCTTCGGGTTGTAAAGCACT
TTTGTCCGGAAAGAAATGGCTCTGGTTAATACCTGGGGTCGATGACGGTACCGGAAGAATAAGGACCGGCTAACTACGTG
CCAGCAGCCGCGGTAATACGTAGGGTCCAAGCGTTAATCGGAATTACTGGGCGTAAAGCGTGCGCAGGCGGTTGTGCAAG
ACCGATGTGAAATCCCCGAGCTTAACTTGGGAATTGCATTGGTGACTGCACGGCTAGAGTGTGTCAGAGGGGGGTAGAAT
TCCACGTGTAGCAGTGAAATGCGTAGAGATGTGGAGGAATACCGATGGCGAAGGCAGCCCCCTGGGATAACACTGACGCT
CATGCACGAAAGCGTGGGGAGCAAACA
>ASV735
TGAGGAATATTGGACAATGGGCGGAAGCCTGATCCAGCCATGCCGCGTGCAGGAAGACTGCCCTATGGGTTGTAAACTGC
TTTTGTACGGGAAGAAACCCACCTACGTGTAGGTGGCTGACGGTACCGTAAGAATAAGCATCGGCTAACTCCGTGCCAGC
AGCCGCGGTAATACGGAGGATGCAAGCGTTATCCGGAATCATTGGGTTTAAAGGGTCCGTAGGTGGATCGGTAAGTCAGA
GGTGAAAGCCTGCAGCTCAACTGTAGAACTGCCTTTGATACTGCTGGTCTTGAATTATTGTGAAGTGGTTAGAATATGTA
GTGTAGCGGTGAAATGCATAGATATTACATAGAATACCGATTGCGAAGGCAGATCACTAACAATATATTGACACTGATGG
ACGAAAGCGTGGGGAGCGAACG
>ASV736
TGGGGAATCTTAGACAATGGGGGCAACCCTGATCTAGCCATGCCGCGTGAGTGATGAAGGCCTTAGGGTCGTAAAGCTCT
TTCGCCTGTGATGATAATGACAGTAGCAGGTAAAGAAACCCCGGCTAACTCCGTGCCAGCAGCCGCGGTAATACGGAGGG
GGTTAGCGTTGTTCGGAATTACTGGGCGTAAAGCGCACGTAGGCGGATTAGAAAGTTAGGGGTGAAATCCCGGGGCTCAA
CCTCGGAACTGCCTCTAAAACTCCTAGTCTAGAGTTCGAGAGAGGTGAGTGGAATTCCAAGTGTAGAGGTGAAATTCGTA
GATATTTGGAGGAACACCAGTGGCGAAGGCGGCTCACTGGCTCGATACTGACGCTGAGGTGCGAAAGTGTGGGGAGCAAA
CA
>ASV737
TGAGGAATTTTCCGCAATGGGCGAAAGCCTGACGGAGCAATACCGCGTGAAGGATGACGGCCTATGGGTTGTAAACTTCT
TTTCTCAGAGAAGAATTTTGACGGTATCTGAGGAATAAGCATCGGCTAACTCTGTGCCAGCAGCCGCGGTAAGACAGAGG
ATGCAAGCGTTATCCGGATTAATTGGGCGTAAAGCGTCTGTAGGTGGTTTATCAAGTCTTTTGTCAAAGATCAGGGCCTA
ACCCTGGGCAGGCAGAAGAAACTAATAGACTTGAGTTCGGTAGGGGCAGAGGGAATTCCCGGTGGAGCGGTGAAATGCGT
AGAGATCGGGAGGAACACCAAAGGCGAAGGCACTCTGCTGGGCCGTAACTGACACTGAGAGACGAAAGCGAGGGTAGCAA
ATG
>ASV738
TGGGGAATCTTGCGCAATGGGCGAAAGCCTGACGCAGCAACGCCGCGTGCGAGAGGAAGGCCTTCGGGTTGTAAATCGCT
TTCGGCAGGGACGAAATTGACGGTACCTGCAGAAGAAGCCCCGGCCAACTACGTGCCAGCAGCCGCGGTAACACGTAGGG
GGCGAGCGTTGTCCGGATTTATTGGGCGTAAAGAGCTCGTAGGCGGCTCAGTAAGTCTGCTGTTAAAGCTCCAGGCTCAA
CCTGGAGAGGCCAGTGGATACTGCTGTGGCTAGAGTCCGGTAGGGGAGCGTGGAATTCCCAGTGTAGCGGTGGAATGCGC
AGATATTGGGAGGAACACCAGCGGCGAAGGCGGCGCTCTGGACCGGAACTGACGCTGAGGAGCGAAAGCGTGGGTAGCAA
ACA
>ASV739
TGAGGAATATTGGTCAATGGAGGCAACTCTGAACCAGCCATGCCGCGTGAAGGATGACGGCCCTATGGGTTGTAAACTTC
TTTTATATGGGAAGAAACTTGTCTACGTGTAGACAACTGACGGTACCATACGAATAAGGATCGGCTAACTCCGTGCCAGC
AGCCGCGGTAATACGGAGGATCCAAGCGTTATCCGGATTCATTGGGTTTAAAGGGTCCGTAGGCGGGTCTTTAAGTCAGT
GGTGAAAGCCGACAGCTCAACTGTCGAACTGCCATTGATACTGGAGACCTTGAGTACAAATGAAGTAGGCGGAATGAGTC
ATGTAGCGGTGAAATGCATAGATATGACTCAGAACACCGATTGCGAAGGCAGCTTACTAACATGTAACTGACGCTGAGGG
ACGAAAGCGTGGGGAGCGAACA
>ASV740
TGGGGAATATTGGACAATGGGCGCAAGCCTGATCCAGCAATGCCGCGTGTGTGATGAAGGCCCTAGGGTTGTAAAGCACT
TTCGCCGATGACGATGATGACGGTAGTCGGATAAGAAGCCCCGGCTAACTCCGTGCCAGCAGCCGCGGTAATACGGAGGG
GGCGAGCGTTGTTCGGAATTACTGGGCGTAAAGGGCGCGTAGGCGGCCATGTCAGTTGGGAGTGAAAGCCCCGGGCTCAA
CCTGGGAACTGCTCTCAATACTGCGTGGCTTGAGAACGGGAGAGGGTAGTGGAATTCCCAGTGTAGAGGTGAAATTCGTA
GATATTGGGAAGAACACCAGTGGCGAAGGCGGCTGCCTGGCCCGTTTCTGACGCTGAGGCGCGAAAGCGTGGGGAGCAAA
CA
>ASV741
TGGGGAATCTTGGACAATGGGCGCAAGCCTGATCCAGCCATGCCGCGTGAGTGACGAAGGCCTTAGGGTCGTAAAGCTCT
TTCGCCAGGGATGATAATGACAGTACCTGGTAAAGAAACCCCGGCTAACTCCGTGCCAGCAGCCGCGGTAATACGGAGGG
GGTTAGCGTTGTTCGGAATTACTGGGCGTAAAGCGCGCGTAGGCGGATTGGAAAGTTGGGGGTGAAATCCCGGGGCTCAA
CCCCGGAACGGCCTCCAAAACTCCCAGTCTTGAGTTCGAGAGAGGTGAGTGGAATTCCGAGTGTAGAGGTGAAATTCGTA
GATATTCGGAGGAACACCAGTGGCGAAGGCGGCTCACTGGCTCGATACTGACGCTGAGGTGCGAAAGCGTGGGGAGCAAA
CA
>ASV742
TGGGGAATATTGGACAATGGGCGCAAGCCTGATCCAGCAATGCCGCGTGTGTGAAGAAGGCCTGCGGGTTGTAAAGCACT
TTTATTAGGGAAGAAACGGCCAAAGCTAATATCTTTGGACATTGACGGTACCTAAGGAATAAGCACCGGCTAACTCCGTG
CCAGCAGCCGCGGTAATACGGAGGGTGCAAGCGTTAATCGGAATTACTGGGCGTAAAGCGTGCGTAGGCGGCTACTTAAG
TCGGATGTGAAAGCCCCGGGCTCAACCTGGGAATTGCATTCGATACTGGGTGGCTAGAGTTTGGTAGAGGTAAGTGGAAT
TCCAGGTGTAGCGGTGAAATGCGTAGATATCTGGAGGAACATCAGTGGCGAAGGCGGCTTACTGGACCAAAACTGACGCT
GAGGTACGAAAGCGTGGGTAGCAAACA
>ASV743
TAACGAATCTTCCGCAATGCGCGAAAGCGTGACGGAGCAATGCCGCGTGCAGGATGAAGCGTCTACGACGTGTAAACTGC
TGTCAGGGACTAGGAACAATGACCAGTCCCAGAGGAAGGGCCGGCTAATCTCGTGCCAGCAGCCGCGGTAATACGAGAGG
CCCGAGCGTTAATCGGAATCACTGGGCTTAAAGCGTACGCAGGCGGATCGGAAGGTGTCTTGTGAAATCCCCCGGCTTAA
CCGGGGAACTGCAGGGCAAACCATCGATCTTGAGGCAGGTAGGGGTCAGTGGAACGATGTGTGGAGCGGTGAAATGCGTA
GATATACATCGGAACGCCAATGGCGAAGGCAGCTGACTGGGCCTGTACTGACGCTCATGTACGAAAGCGTGGGGAGCAAA
CA
>ASV744
TGAGGAATATTGGTCAATGGACGCAAGTCTGAACCAGCCATGCCGCGTGCAGGAAGAATGCCCTATGGGTTGTAAACTGC
TTTTATTTAGGAATAAACCTTTCTACGTGTAGAAAGCTGAAGGTACTAAATGAATAAGCACCGGCTAACTCCGTGCCAGC
AGCCGCGGTAATACGGAGGGTGCAAGCGTTATCCGGAATCATTGGGTTTAAAGGGTCCGCAGGCGGATTTATAAGTCAGT
GGTGAAAGCCTACAGCTTAACTGTAGAACTGCCATTGATACTGTAAGTCTTGAATTCGGTCGAAGTGGGCGGAATGTGTA
ATGTAGCGGTGAAATGCATAGATATTACACAGAACACCGATAGCGAAGGCAGCTCACTAGGCCTGGATTGACGCTCAGGG
ACGAAAGCGTGGGGATCAAACA
>ASV745
TGGGGAATCTTGGACAATGGGCGCAAGCCTGATCCAGCCATGCCGCGTGAGTGACGAAGGCCTTAGGGTCGTAAAGCTCT
TTCGCCAGGGATGATAATGACAGTACCTGGTAAAGAAACCCCGGCTAACTCCGTGCCAGCAGCCGCGGTAATACGGAGGG
GGTTAGCGTTGTTCGGAATTACTGGGCGTAAAGCGCGCGTAGGCGGACTGGAAAGTTGGGGGTGAAATCCCGGGGCTCAA
CCTCGGAACTGCCTCCAAAACTCCCAGTCTAGAGTTCGAGAGAGGTGAGTGGAATTCCGAGTGTAGAGGTGAAATTCGTA
GATATTCGGAGGAACACCAGTGGCGAAGGCGGCTCACTGGCTCGATACTGACGCTGAGGTGCGAAAGCGTGGGGAGCAAA
CA
>ASV746
TCGAGAATCTTCGGCAATGCGCGAAAGCGTGACCGAGCGACGCCGCGTGCGGGATGAAGGCCCTCGGGTTGTAAACCGCT
GTCAGAGGGGATGAAATCATTGGGGGTACTCCCCCTTTGTTGACAGAGCCTCAAAGGAAGTGCGGGCTAAGTTCGTGCCA
GCAGCCGCGGTAATACGAACTGCGCAAACATTATTCGGAATCACTGGGCTTAAAGGGTGCGTAGGCGGCTTGTTAAGTAG
GGTGTGAAATTTGTCGGCTCAACCGGCAAACTGCATTCTAAACTGGCAGGCTTGAGTGAGTCAGGGGTGTGTGGAACTTC
CGGTGGAGCGGTGAAATGTGTTGATATCGGAAGGAACGCCGGTGGCGAAAGCGACACGCTGGGGCTTTACTGACGCTGAG
GCACGAAAGCTAAGGTAGCGAACA
>ASV747
TCGAGAATCTTTGGCAATGGGCGCAAGCCTGACCAAGCGACGCTGCGTGCGGGATGAAGGCCCTTGGGTTGTAAACCGCT
GTCAGGGGGGATCAAGGCGTAAGCTTGAGAGAGCCCCAGAGGAAGCACGGGCTAAGTTCGTGCCAGCAGCCGCGGTAATA
CGAACTGTGCGAACGTTATTCGGAATCACTGGGCTTACAGGGTGCGTAGGCGGCCATTCAAGTCAGGTGTGAAATCCCAC
GGCTCAACCGTGGAACTGCGCTTGAAACTGTTTGGCTTGAGTCAGCTAGAGGTAAACGGAACTTCCGGTGGAGCGGTGAT
ATGTGTTGATATCGGAAGGAACACCAGAGGCGAAAGCGGTTTACTGGAGCTGTTACTGACGCTGAGGCACGAAAGCCAGG
GGAGCAAACG
>ASV748
TCGAGAATCTTCGGCAATGGACGAAAGTCTGACCGAGCGACGCCGCGTGCGGGATGAAGGCCCTCGGGTTGTAAACCGCT
GTCGTAAGGGAGCAAATCTAGGGGGGTACTCCCCCTTAGTTGAGTGATCTTAGGAGGAAGGACGGGCTAAGTTCGTGCCA
GCAGCCGCGGTAAGACGAACCGTCCGAACGTTATTCGGTATCACTGGGCTTAAAGAGTTCGTAGGCGGCTATGCAGGTCA
GGTGTGAAATCCCACAGCTCAACTGTGGAACTGCGCTTGAAACCGCATGGCTTGAGGGAGATAGAGGTGAGCGGAACAGA
TGGTGGAGCGGTGAAATGCGTTGATATCATCTGGAACACCGGTGGCGAAAGCGGCTCACTGGATCTTTTCTGACGCTGAG
GAACGAAAGCTAGGGTAGCGAACG
>ASV749
TCGAGAATCTTCGGCAATGGGCGAAAGCCTGACCGAGCGACGCCGCGTGCGGGATGAAGGCCCTCGGGTTGTAAACCGCT
GTCGTTGGGGAGGAAATGCATGGGGGCTATCCCTCATGTTTGACCTATCCAAGGAGGAAGTACGGGCTAAGTTCGTGCCA
GCAGCCGCGGTAAGACGAACCGTACGAACGTTATTCGGAATTACTGGGCTTAAAGGGTGCGTAGGCTGCGCGGAAAGTTG
GGTGTGAAAGCCCTCAGCTCAACTGAGGAATTGCATCCAAAACTGCCGTGCTAGAGGGAGACAGAGGTGAGCGGAACTCA
AGGTGGAGCGGTGAAATGCGTTGATATCTTGAGGAACACCGGTGGCGAAAGCGGCTCACTGGGTCTCTTCTGACGCTGAG
GCACGAAAGCTAAGGTAGCAAACG
>ASV750
TAGGGAATATTGCGCAATGGGGGAAACCCTGACGCAGCGACGCCGCGTGAGTGATGAAGGCCTTCGGGTCGTAAAGCTCT
GTCGTGAGGGAATAAAAAAATGAAGGTATCTCACAAGAAAGGACCGGCTAACTTCGTGCCAGCAGCCGCGGTAATACGAG
GGGTCCTAGCGTTGTTCGGAATCATTGGGCGTAAAGCGGGTGTAGGCGGATGACCAAGTCAGATGTGAAAGCCCCAGGCT
TAACCTGGGAAGTGCATTTGAAACTGGTTGTCTTGAGTGCAGCAGAGGAAGGTAGAATACCTAGTGTAGTGGTGAAATAC
GTAGATATTAGGTGGAACACCGGTGGCGAAGGCGGCCTTCTGGGCTGTTACTGACGCTGAGACCCGAAAGCGTGGGGATC
AAACA
>ASV751
TAAGGAATATTGGACAATGGGCGCAAGCCTGATCCAGCCATCCCGCGTGCAGGATGACGGCCCTATGGGTTGTAAACTGC
TTTTATTTGGGAAGAAACCTGTTCCATGTGGAGCAGCTGACGGTACCATATGAATAAGCACCGGCTAACTCCGTGCCAGC
AGCCGCGGTAATACGGAGGGTGCAAGCGTTATCCGGAATCACTGGGTTTAAAGGGTGCGTAGGCGGCATGATAAGTCAGA
GGTGAAAGCCCGCAGCTCAACTGTGGAATTGCCTTTGATACTGTTGTGCTTGAATCAGGTTGAGGTCGGCGGAATGTGAC
ATGTAGCGGTGAAATGCATAGATATGTCATAGAACACCAATTGCGAAGGCAGCTGGCTAGACCTGTATTGACGCTGAGGC
ACGAAAGCGTGGGGAGCGAACA
>ASV752
TGAGGAATATTGGACAATGGGCGAAAGCCTGATCCAGCCATGCCGCGTGCAGGATGACAGCCCTACGGGTCGTAAACTGC
TTTTATACAGGAATAAACCCCCTTACGTGTAAGGGGCTGAATGTACTGTAAGAATAAGGATCGGCTAACTCCGTGCCAGC
AGCCGCGGTAATACGGAGGATCCAAGCGTTATCCGGATTCATTGGGTTTAAAGGGTCCGCAGGCGGATTATTAAGTCAGT
GGTGAAATGCTGTCGCTTAACGATAGCACTGCCATTGATACTGGTAATCTTGAGTATAGTTGAGGTGGGCGGAATAAGTC
ATGTAGCGGTGAAATGCATAGATATGACTTAGAACACCGATTGCGAAGGCAGCTCACTAAACTATTACTGACGCTCAGGG
ACGAAAGCGTGGGGAGCGAACA
>ASV753
TGGGGAATTTTCCGCAATGGGCGCAAGCCTGACGGAGCAATACCGCGTGAGGGATGAAGGCCTGTGGGTTGTAAACCTCT
TTTCTCAAGGAAGAAGTTCTGACGGTACTTGAGGAATAAGCATCGGCTAACTCTGTGCCAGCAGCCGCGGTAATACAGAG
GATGCAAGCGTTATCCGGAATTACTGGGCATAAAGCGTCTGTAGGTTGTTTAGTAAGTCTGCTGTTAAAGACTAGGGCTC
AACCCTAGAAAAGCAGTGGAAACTGCTAGACTTGAGTGTGGTAGAGGTAGAGGGAATTCCTAGTGTAGCGGTGAAATGCG
TAGATATTAGGAAGAACACCAATGGCGAAAGCACTTTACTGGGCCATAACTGACACTGAGAGACGACAGCTAGGGGAGCA
AATG
>ASV754
TGGGGAATATTGCACAATGGGGGAAACCCTGATGCAGCCATGCCGCGTGTGTGAAGAAGGCCTTCGGGTTGTAAAGCACT
TTCAGTTGTGAGGAAAAGCTAGTAGTTAATACCTGCTAGCCGTGACGTTAACAACAGAAGAAGCACCGGCTAACTCCGTG
CCAGCAGCCGCGGTAATACGGAGGGTGCGAGCGTTAATCGGAATTACTGGGCGTAAAGCGCACGCAGGCGGTTTGTTAAG
CTAGATGTGAAAGCCCCGGGCTCAACCTGGGATGGTCATTTAGAACTGGCAGACTAGAGTCTTGGAGAGGGGAGTGGAAT
TCCAGGTGTAGCGGTGAAATGCGTAGATATCTGGAGGAACATCAGTGGCGAAGGCGACTCCCTGGCCAAAGACTGACGCT
CATGTGCGAAAGTGTGGGTAGCGAACA
>ASV755
TCGAGAATCTTCCACAATGCACGAAAGTGTGATGGAGCCATGCCGCGTGCCGGATGAAGGCCTTCGGGTCGTAAACGGCT
GTCCTAGGGGACGAAATTTTGACGGTACCCTAGAAGAAAGTGGTTGCTAACTCTGTGCCAGCAGCAGCGGTAATACAGAG
ACCACGAACGTTGACCGGATTTATTGGGCGTAAAGCGTGCGCAGGCGGTTTTATAAGTCATTCGTTAAATCTTCAGGCTC
AACCTGGAGGCTGCGGGTGATACTGTAAAACTTGAGGACGGGAGAGGTAAGCGGAATGCCTAGTGTAGGGGTAAAATCCG
TTAAGATTAGGTAGAACACCAAATGCGAAAGCAGCTTACTGGAACGTTCCTGACGCTGATGCACGAAAGCACGGGTAGCG
AAAG
>ASV756
TCGAGAATCATTCGCAATGGGCGAAAGCCTGACGATGCGACGCCGTGTGGACGAAGAAGGCCTTAGGGTTGTAAAGTCCT
TTCGCTTGGGAGCAAGAGATGCCGATTAATACTCGGCAGATTTGAGAGTACCAAGTAAAGAAGCACCGGCTAACTCCGTG
CCAGCAGCTGCGGTAATACGGAGGGTGCAAGCGTTAATCGGATTCATTGGGCGTAAAGGGCGCGTAGGTGGGAATGAAAG
TCTGATGTGAAAGCCCGGGGCTCAACCTCGGAATTGCATTGGAAACTTCATTTCTTGAGGATAGACGGAGAAAACGGAAT
TCCATGTGTAGCGGTGGAATGCGTAGATATATGGAAGAACACCAGTGGCGAAGGCGGTTTTCTAGTTTATTCCTGACACT
GAAGCGCGAAAGCAAGGGGAGCGAACA
>ASV757
TGGGGAATATTGCACAATGGAGGAAACTCTGATGCAGCCATGCCGCGTGTGTGAAGAAGGCCTTAGGGTTGTAAAGCACT
TTCAATTGGGAGGAAAAGCTTGTCCTTAATACGGGCAAGCCGTGACGTTACCTTTAGAAGAAGCACCGGCTAACTCCGTG
CCAGCAGCCGCGGTAATACGGAGGGTGCGAGCGTTAATCGGAATTACTGGGCGTAAAGCGCGCGTAGGCGGCGTGTTAAG
TCGGATGTGAAAGCCCCGGGCTCAACCTGGGAACTGCACCCGATACTGGCAGGCTAGAGTACGAGAGAGGGAGGTAGAAT
TCCACGTGTAGCGGTGAAATGCGTAGATATGTGGAGGAATACCGGTGGCGAAGGCGGCCTCCTGGCTCGATACTGACGCT
GAGGTGCGAAAGCGTGGGGAGCAAACA
>ASV758
TAGGGAATTTTTCGCAATGGACGCAAGTCTGACGAAGCAATGCCGCGTGAGGGATGAAGGTTTTCGGATTGTAAACCTCT
GTTATAAGGGAAGAAAACCTGGTATAGGAAATGATATCAGCTTGACGGTACCTTATCAGAAAGGGACGGCTAACTACGTG
CCAGCAGCCGCGGTAATACGTAGGTCCCGAGCGTTATCCGGAATTATTGGGCGTAAAGAGCATGTAGGCGGTTTATTAAG
TCTGGTGTGAAAGCTAGTGGCTCAACCACTAAATTGCATTGGATACTGGTAAACTAGAATACTGGAGGGGCAAGTGGAAT
TCCATGTGTAGCGGTGGAATGCGTAGATATATGGAGGAACACCAATGGCGAAGGCAGCTTGCTGGACAGTAATTGACGCT
GAGATGCGAAAGCGTGGGTAGCAAACA
>ASV759
TAGGGAATATTGGACAATGGGTGCGAGCCTGATCCAGCCATGCCGCGTGCAGGAAGACGGCCTTCTGGGTTGTAAACTGC
TTTTGCCAGGGGATAAAAAGTCCCTGCGGGGAAAATTGAAGGTACCTGGTGAATAAGCCACGGCTAACTACGTGCCAGCA
GCCGCGGTAATACGTAGGTGGCAAGCGTTGTCCGGATTTATTGGGTTTAAAGGGTGCGTAGGCGGTCTGAAAAGTCAGTG
GTGAAATACGGCAGCTCAACTGTCGAGGTGCCATTGATACTGCCAGACTTGAGTACAGACGAGGTAGGCGGAATTGACGG
TGTAGCGGTGAAATGCTTAGATATCGTCAAGAACACCGATAGCGAAGGCAGCTTACTAGGCTGAAACTGACGCTGATGCA
CGAAAGTGTGGGGATCAAACA
>ASV760
TGGGGAATATTGGACAATGGGGGAAACCCTGATCCAGCAATGCCGCGTGAGTGAAGAAGGCCTTCGGGTTGTAAAGCTCT
TTTATCTGTGAAGATAATGACGGTAACAGATGAATAAGCACCGGCTAACTTCGTGCCAGCAGCCGCGGTAATACGAAGGG
TGCAAGCGTTGTTCGGAATAACTGGGCGTAAAGGGCGTGTAGGCTGTTTTATGCGTCAGATGTGAAAGTCCTGGGCTCAA
CCTGGGGATTGCATTTGATACGATAAGACTAGAGGTTATGAGGGGAGAATGGAATTGCTCATGTAGAAGTGAAATTCGTA
GATATGAGCAGGAACACCAATGGCGAAGGCAATTCTCTGGCATTAACCTGACGCTGAGGCGCGAAAGCGTGGGGAGCAAA
CA
>ASV761
TGGGGAATCTTAGACAATGGGGGAAACCCTGATCTAGCCATGCCGCGTGAGCGATGAAGGCCTTAGGGTTGTAAAGCTCT
TTCAGCGGGGAAGATAATGACGGTACCCGCAGAAGAAGCCCCGGCTAACTCCGTGCCAGCAGCCGCGGTAATACGGAGGG
GGCTAGCGTTGTTCGGAATTACTGGGCGTAAAGCGCGCGTAGGCGGATTGGAAAGTCAGAGGTGAAATCCCGGGGCTCAA
CCCCGGAACTGCCTTTGAAACTCCCAGTCTTGAGTTCGAGAGAGGTGAGTGGAATTCCGAGTGTAGAGGTGAAATTCGTA
GATATTCGGAGGAACACCAGTGGCGAAGGCGGCTCACTGGCTCGATACTGACGCTGAGGTGCGAAAGCGTGGGGAGCAAA
CA
>ASV762
TCGAGAATAATTCACAATGGGGGCAACCCTGATGGTGCAACGCCGCGTGGAGGATGAAGGTCTTCGGATTGTAAACTCCT
GTCATCCGGGAGTAAGACCTGGCGGTTAACAGCCGACAGGGTTGATAGTACCGGAAGAGGAAGGGACGGCTAACTTCGTG
CCAGCAGCCGCGGTAATACGAAGGTCCCGAGCGTTGTTCGGAATCACTGGGCGTAAAGGGAGCGTAGGCGGCGTGGTAAG
TCAGATGTGAAATCCCGGGGCTCAACCCCGGAACTGCATCCGATACTGCCGTGCTAGAGCAATGGAGGGGTAGCCGGAAT
TCTCGGTGTAGCAGTGAAATGCGTGGATATCGAGAGGAACACTCGTGGCGAAGGCGGGCTACTGGACATTTGCTGACGCT
GAGGCTCGAAGGCCGGGGGAGCGAAAG
>ASV763
TGAGGAATATTGGACAATGGGCGAAAGCCTGATCCAGCCATGCCGCGTGGAGGATGAAGGTCCTCTGGATTGTAAACTTC
TTTTATTGGGGAAGAAACCCACGCTTTCTAGCGTGGTTGACGGTACCCAAGGAATAAGCACCGGCTAACTCCGTGCCAGC
AGCCGCGGTAATACGGAGGGTGCAAGCGTTATCCGGATTTACTGGGTTTAAAGGGTGCGTAGGTGGGCTTTTAAGTCAGT
GGTGAAATCCCGAAGCTTAACTTCGGAACTGCCATTGATACTATTAGTCTTGAATTCTGCGGAGGTTAGCGGAATAAATC
ATGTAGCGGTGAAATGCTTAGATATGATTTAGAACACCGATTGCGAAGGCAGCTAACTACACAGATATTGACACTGAGGC
ACGAAAGCGTGGGGAGCGAACA
>ASV764
TGAGGAATATTGGTCAATGGACGCAAGTCTGAACCAGCCATGCCGCGTGCAGGAAGACTGCCCTATGGGTTGTAAACTGC
TTTTAAACGGGAAGAAACCCCCCAACGTGTTGGGGGCTGACGGTACCGTAAGAATAAGGATCGGCTAACTCCGTGCCAGC
AGCCGCGGTAATACGGAGGATCCGAGCGTTATCCGGAATCATTGGGTTTAAAGGGTCCGTAGGCGGCTATATAAGTCAGT
GGTGAAATCTGTTAGCTCAACTAACAAATTGCCATTGATACTGTATAGCTTGAATAATTGTGAAGTAGCTAGAATATGTA
GTGTAGCGGTGAAATGCTTAGATATTACATGGAATACCAATTGCGAAGGCAGGTTACTAACAATTTATTGACGCTGATGG
ACGAAAGCGTGGGGAGCGAACA
>ASV765
TGGGGAATATTGGACAATGGGCGCAAGCCTGATCCAGCAATGCCGCGTGTGTGAAGAAGGCCTGCGGGTTGTAAAGCACT
TTTATTAGGGAAGAAACGGCCAAAGTTAATACCTTTGGCAATTGACGGTACCTAAGGAATAAGCACCGGCTAACTCCGTG
CCAGCAGCCGCGGTAATACGGAGGGTGCAAGCGTTAATCGGAATTACTGGGCGTAAAGCGTGCGTAGGCGGCTTCTTAAG
TCGGATGTGAAAGCCCCGGGCTCAACCTGGGAATTGCATTCGATACTGGGTGGCTAGAGTTTGGTAGAGGTAAGTGGAAT
TCCAGGTGTAGCGGTGAAATGCGTAGATATCTGGAGGAACATCAGTGGCGAAGGCGGCTTACTGGACCAAAACTGACGCT
GAGGTACGAAAGCGTGGGTAGCAAACA
>ASV766
TGGGGAATATTGCGCAATGGTCGAAAGACTGACGCAGCGACGCCGCGTGTGGGAAGAAGCCCTTCGGGGTGTAAACCACT
GTCAGTGGGGAAGAACCCTCACCGTGCGAATAGTGCGGTGAGCTGACGGTACCCACAGAGGAAGCGCCGGCTAACTCCGT
GCCAGCAGCCGCGGTAAGACGGAGGGCGCAAGCGTTGTTCGGAATTACTGGGCGTAAAGCGCGGGCAGGTGGCCTGTTAA
GTCGTCTGTGAAACTCCGGGGCTCAACCCCGGACATGCAGACGATACTGGCAGGCTAGAGAATGGTAGAGGCAAGCGGAA
TTCCTGGTGTAGCGGTGGAATGCGTAGATATCAGGAAGAACACCTGTGGCGAAGGCGGCTTGCTGGGCCATTTCTGACAC
TCATCCGCGAAAGCGTGGGGAGCAAACA
>ASV767
TGGGGAATATTGCGCAATGGGCGAAAGCCTGACGCAGCCATGCCGCGTGTGTGAAGAAGGCCTTCGGGTTGTAAAGCACT
TTCAATTGGGAGGAAAGGTTGACAGTTAATACCTGTCAGCTGTGACGTTACCTTTAGAAGAAGCACCGGCTAACTCCGTG
CCAGCAGCCGCGGTAATACGGAGGGTGCGAGCGTTAATCGGAATTACTGGGCGTAAAGCGCGCGTAGGCGGCTTGTTAAG
TCGGATGTGAAAGCCCCGGGCTCAACCTGGGAACTGCACCCGATACTGGCAGGCTAGAGTGCGAGAGAGGGAGGTAGAAT
TCCATGTGTAGCGGTGAAATGCGTAGATATATGGAGGAATACCAGTGGCGAAGGCGGCCTCCTGGCTCGACACTGACGCT
GAGGTGCGAAAGCGTGGGGAGCAAACA
>ASV768
TGGGGAATATTGCGCAATGGGCGAAAGCCTGACGCAGCGACGCCGCGTGAGGGATGAAGGCCTTCGGGTTGTAAACCTCT
TTCAGCAGGGACGAAATTGACGGTACCTGCAGAAGAAGCACCGGCTAACTACGTGCCAGCAGCCGCGGTAATACGTAGGG
TGCAAGCGTTGTCCGGATTTATTGGGCGTAAAGAGCTCGTAGGCGGTCTGTCGCGTCGGATGTGAAAACTTGGGGCTTAA
CCCTGAGCTTGCATTCGATACGGGCAGACTAGAGGATGGCAGGGGAGACTGGAATTCCTGGTGTAGCGGTGGAATGCGCA
GATATCAGGAGGAACACCGGTGGCGAAGGCGGGTCTCTGGGCCATTACTGACGCTGAGGAGCGAAAGCGTGGGGAGCAAA
CA
>ASV769
TCGGGAATATTGGACAATGGGGGCAACCCTGATCCAGCAATACCGCGTGTGTGAAGAAGGCCTGCGGGTTGTAAAGCACT
TTCAGTTGGGAAGATAATGACGTTACCAACAGAAGAAGCACCGGCTAACTCCGTGCCAGCAGCCGCGGTAATACGGAGGG
TGCAAGCGTTAATCGGAATTACTGGGCGTAAAGCGCACGTAGGCGGTTCATTAAGTCGGATGTGAAATCCCCGGGCTCAA
CCTGGGAACTGCACCCGATACTGGTGGACTAGAATCTGGGAGAGGGGAGTGGAATTTCCGGTGTAGCGGTGAAATGCATA
GAGATCGGAAGGAACATCAGTGGCGAAGGCGACTCCCTGGCCCAAGATTGACGCTGAGGTGCGAAAGCGTGGGTAGCAAA
CA
>ASV770
TGGGGAATCTTAGACAATGGGGGAAACCCTGATCTAGCCATGCCGCGTGAGTGACGAAGGCCTTAGGGTCGTAAAGCTCT
TTCGCTGGGGAAGATAATGACTGTACCCAGTAAAGAAACCCCGGCTAACTCCGTGCCAGCAGCCGCGGTAATACGGAGGG
GGTTAGCGTTGTTCGGAATTACTGGGCGTAAAGCGCGCGTAGGCGGATTGGAAAGTTGGGGGTGAAATCCCGGGGCTCAA
CCCCGGAACGGCCTCCAAAACTCCCAGTCTTGAGTTCGAGAGAGGTGAGTGGAATTCCGAGTGTAGAGGTGAAATTCGTA
GATATTCGGAGGAACACCAGTGGCGAAGGCGGCTCACTGGCTCGATACTGACGCTGAGGTGCGAAAGCGTGGGGAGCAAA
CA
>ASV771
GGAATCTTGCGCAATGGACGAAAGTCTGACGCAGCGATGCCGCGTGGGGGATGACGGCCTTCGGGTTGTAAACCCCTTTC
AGGAGGGACGAAATTGACGGTACCTCCAGAAGAAGCCCCGGCCAACTACGTGCCAGCAGCCGCGGTAATACGTAGGGGGC
GAGCGTTGTCCGGAATTATTGGGCGTAAAGAGCTCGTAGGCGGCTTGGTAAGTCGGCCGTGAAAACCAAAGGCTCAACCT
TTGGATGTCGGTCGATACTGCCATGGCTAGAGTCCGGTAGAGGAGAGTGGAATTCCCGGTGTAGCGGTGAAATGCGCAGA
TATCGGGAGGAACACCAGTAGCGAAGGCGGCTCTCTGGGCCGGAACTGACGCTGAGGAGCGAAAGCGTGGGTAGCAAACA
>ASV772
TGGGGAATATTGCGCAATGGACGAAAGTCTGACGCAGCGATGCCGCGTGAGTGACGACGCCTTTCGGGGTGTAAAGCTCT
GTCAAGAGGGAAGATTATGACGGTACCTCTAAAGGAAGCAACGGCTAATTACGTGCCAGCAGCCGCGGTAATACGTAAGT
TGCAAGCGTTATCCGGATTTATTGGGCATAAAGAGTGCGTAGGCGGTATATTAAGTCAGATGTTAAATCCCACAGCTCAA
CTGTGGTCCGCATTTGAAACTGATTTACTAGAGACTAGGAGAGGAAAGTGGAACTCACAGTGTAGCGGTGAAATGCGTAG
ATATTGTGAGGAACACCAATGGCGAAGGCAGCTTTCTGGACTAGATCTGACGCTGAGGCACGAAAGCATGGGGAGCGAAC
G
>ASV773
TGAGGAATATTGGTCAATGGACGGAAGTCTGAACCAGCCATGCCGCGTGCAGGAAGAATGCCCTATGGGTTGTAAACTGC
TTTTATTTAGGAAGAATACCCCTTACGTGTAAGGGATTGACGGTACTAAATGAATAAGGACCGGCTAACTCCGTGCCAGC
AGCCGCGGTAATACGGAGGGTCCAAGCGTTATCCGGAATCATTGGGTTTAAAGGGTCCGCAGGCGGATTAATAAGTCAGT
GGTGAAAGCCTACAGCTTAACTGTAGAACTGCCATTGATACTGTTAGTCTTGAATTCGGTCGAAGTAGGCGGAATGTGTC
ATGTAGCGGTGAAATGCATAGATATGACACAGAACACCGATAGCGAAGGCAGCTTACTAGGCCTGAATTGACGCTCATGG
ACGAAAGCGTGGGGAGCGAACA
>ASV774
TCGAGAATCTTCGGCAATGGACGCAAGTCTGACCGAGCGATGCCGCGTGCGGGATGAAGGCCTTCGGGTTGTAAACCGCT
GTCAGAGGGAAGGAAATTTTGACCAAACCTCAGAGGAAGGTCGGGCTAAGTTCGTGCCAGCAGCCGCGGTAAGACGAACC
GACCGAACGTTATTCGGAATTACTGGGCTTAAAGGGTGCGTAGGCGGCCATGCAAGTCAGATGTGAAATCCCACGGCTCA
ACCGTGGAACTGCGTTTGAAACTGCATGGCTTGAGGGAGATAGGGGTGAGCGGAACTGATGGTGGAGCGGTGAAATGCGT
TGATATCATCAGGAACACCGGTGGCGAAGGCGGCTCACTGGGTCTCTTCTGACGCTGAGGCACGAAAGCTAGGGGAGCGA
ACG
>ASV775
TGGGGAATATTGGACAATGGGCGCAAGCCTGATCCAGCCATGCCGCGTGTGTGAAGAAGGCCTTCGGGTTGTAAAGCACT
TTCAGAAGTGAGGAAGGGTGTGTAGTTAATACCTACATATCTTGACGTTAGCTTCAGAAGAAGCACCGGCTAACTCTGTG
CCAGCAGCCGCGGTAATACAGAGGGTGCGAGCGTTAATCGGAATTACTGGGCGTAAAGCGCGCGTAGGTGGTTTGTTAAG
TCGGATGTGAAAGCCCAGGGCTCAACCTTGGAATTGCACCCGATACTGGCAGGCTAGAGTACGGTAGAGGGGTGTGGAAT
TTCCTGTGTAGCGGTGAAATGCGTAGATATAGGAAGGAACATCAGTGGCGAAGGCGACACCCTGGACCGATACTGACACT
GAGGTGCGAAAGCGTGGGGAGCAAACA
>ASV776
ATCGGGAATCTTCCGCAATGGGCGAAAGCCTGACGGAGCGACGCCGCGTGAAGGATGACGGCCTTCGGGTTGTAAACTTC
TGCAAATAGCACCGGCTAACTACGTGCCAGCAGCAGCGGTCATACGTGGGGTGCAAGCATTACTCGGATTTACTGGGCGT
AAAGAGTTATGTAGGCGGTAATATAAGTCATGGGTTAAATCTTTGGGCTCAACTCAAAGCTTGCTCGTGATACTGTATTA
CTAGAGACATTTAGGGGGTAGCAGAACGTATGGTGGAGCGGTGAAATGCGTTGATATCATACGGAATACCGAGGGGGAAG
CCAGCTACCTGGGAATGTTCTGACGCTGAGATACGAAAGCGTGGGGAGCGAAAC
>ASV777
TCGAGAATCTTCGGCAATGGGCGAAAGCCTGACCGAGCGACGCCGCGTGCGGGATGAAGGCCCTTGGGTTGTAAACCGCT
GTCGTAGGGGAGGAAATGCAAGGGGGTTCTCCCTCTTGTTTGACCTATCCTAGGAGGAAGTACGGGCTAAGTTCGTGCCA
GCAGCCGCGGTAAGACGAACCGTACAAACGTTACTCGGAATTACTGGGCTTAAAGGGTGCGTAGGCTGCGCGGAAAGTTG
GGTGTGAAAGCCCTCGGCTCAACCGAGGAATTGCATCCAAAACTGTCGTGCTCGAGGGAGACAGAGGTGAGCGGAACTCA
GGGTGGAGCGGTGAAATGCGTTGATATCCTGAGGAACACCGGTGGCGAAAGCGGCTCACTGGGTCTCTTCTGACGCTGAG
GCACGAAAGCCAAGGTAGCAAACG
>ASV778
TGGGGAATCTTGGACAATGGGGGAAACCCTGATCCAGCCATGCCGCGTGAGCGATGAAGGCCTTAGGGTTGTAAAGCTCT
TTCACCGGTGAAGATAATGACGGTAGCCGGAGAAGAAGCCCCGGCTAACTCCGTGCCAGCAGCCGCGGTAATACGGAGGG
GGCTAGCGTTGTTCGGAATTACTGGGCGTAAAGCGCGCGTAGGCGGACTATTAAGTCGGGGGTGAAATCCCGGGGCTCAA
CCCCGGAACTGCCTTCGATACTGGTAGTCTTGAGTTCGAGAGAGGTGAGTGGAATTCCGAGTGTAGAGGTGAAATTCGTA
GATATTCGGAGGAACACCAGTGGCGAAGGCGGCTCACTGGCTCGATACTGACGCTGAGGTGCGAAAGCGTGGGGAGCAAA
CA
>ASV779
TGAGGAATATTGGACAATGGGCGGGAGCCTGATCCAGCCATGCCGCGTGCAGGAAGACTGCCCTATGGGTTGTAAACTGC
TTTTATACAGGAAGAATAAGCCTTACGTGTAAGGTGATGACGGTACTGTAAGAATAAGGACCGGCTAACTCCGTGCCAGC
AGCCGCGGTAATACGGAGGGTCCAAGCGTTATCCGGATTTATTGGGTTTAAAGGGTACGTAGGCGGAAGATTAAGTCAGT
AGTGAAAGCCCATCGCTCAACGATGGAACTGCTATTGATACTGGTTTTCTTGAATATACTTGAAGTAGGCGGAATACGAC
ATGTAGCGGTGAAATGCATAGAGATGTCGTAGAACACCGATTGCGAAGGCAGCTTACTAAGGTATTATTGACGCTAATGT
ACGAAAGCGTGGGGAGCGAACA
>ASV780
TGGGGAATATTGCACAATGGGCGCAAGCCTGATGCAGCAACGCCGCGTGAGGGATGACGGCCTTCGGGTTGTAAACCTCT
TTTAGCAGGGAAGAAGCGAAAGTGACGGTACCTGCAGAAAAAGCACCGGCTAACTACGTGCCAGCAGCCGCGGTAATACG
TAGGGTGCAAGCGTTGTCCGGAATTATTGGGCGTAAAGAGCTCGTAGGCGGTTTGTCGCGTCTGCTGTGAAAATCCAAGG
CTCAACCTTGGACCTGCAGTGGGTACGGGCAGACTAGAGTGCGGTAGGGGAGATGGGAATTCCTGGTGTAGCGGTGGAAT
GCGCAGATATCAGGAGGAACACCAATGGCGAAGGCACATCTCTGGGCCGTAACTGACGCTGAGGAGCGAAAGCGTGGGGA
GCGAACA
>ASV781
TCGAGAATCATTCGCAATGGGCGAAAGCCTGACGATGCGACGCCGTGTGATCGATGAAGGCCTTAGGGTTGTAAAGATCT
TTCGCCAAGGAATAAGAGATAGGGGTTAATACCCCCTAAATTTGAAGGTACTTGGTAAAGAAGCACCGGCTAACTCCGTG
CCAGCAGCTGCGGTAATACGGAGGGTGCAAGCGTTAATCGGATTTATTGGGCGTAAAGGGGGCCTAGGCGGGAAGATTAG
TCAGATGTGAAATTTCAGAGCTCAACTCTGGAGCTGCATTTGAAACTGTCTTTCTTGAGGATAATCGGAGGAAGTAGAAT
TCCACAAGTAGCGGTGAAATGCGTAGATATGTGGAGGAATACCGGTGGCGAAAGCGACTTTCTAGATTATTCCTGACGCT
GAAGCCCGAAAGCAAGGGGAGCAAACA
>ASV782
TGAGGAATATTGGTCAATGGAGGCAACTCTGAACCAGCCATGCCGCGTGCAGGATGACTGCCCTATGGGTTGTAAACTGC
TTTTATGTAGGAAGAAACCTCTCTACGTGTAGAGAGCTGACGGTACTACACGAATAAGGACCGGCTAACTCCGTGCCAGC
AGCCGCGGTAATACGGAGGGTCCGAGCGTTATCCGGAATTATTGGGTTTAAAGGGTCCGTAGGCGGATGATTAAGTCAGG
GGTGAAAGTTTGCAGCTCAACTGTAAAATTGCCTTTGATACTGGTTATCTTGAGTTGTATTGAAGTAGGCGGAATATGTA
GTGTAGCGGTGAAATGCATAGATATTACATAGAACACCAATTGCGAAGGCAGCTTACTAAGTACTAACTGACGCTGATGG
ACGAAAGCGTGGGTAGCGAACA
>ASV783
TGAGGAATATTGGTCAATGGACGAAAGTCTGAACCAGCCATGCCGCGTGCAGGATGAATGCCCTACGGGTTGTAAACTGC
TTTTATATAGGAAGAAACCCCTCTACGTGTAGAGGGCTGACGGTACTATAAGAATAAGGACCGGCTAACTCCGTGCCAGC
AGCCGCGGTAATACGGAGGGTCCAAGCGTTATCCGGATTCATTGGGTTTAAAGGGTCCGTAGGTGGGAAATTAAGTCAGT
GGTGAAAGCCTATCGCTTAACGATAGAACTGCCATTGATACTGGTTTCCTTGAGTATAGATGAAGTGGGCGGAATGTGTC
ATGTAGCGGTGAAATGCATAGATATGACACAGAACACCGATTGCGAAGGCAGCTCACTAAACTATTACTGACACTGAGGG
ACGAAAGCGTGGGGAGCGAACA
>ASV784
TGGGGAATATTGCACAATGGGCGCAAGCCTGATGCAGCCATGCCGCGTGTGTGAAGAAGGCCTTCGGGTTGTAAAGCACT
TTCAGTAGGGAGGAAGGTAGTGTAGTTAACACCTGCATTATTTGACGTTACCTACAGAAGAAGCACCGGCTAACTCCGTG
CCAGCAGCCGCGGTAATACGGAGGGTGCGAGCGTTAATCGGAATTACTGGGCGTAAAGCGCATGCAGGCGGCCTGTTAAG
TCAGATGTGAAAGCCCGGGGCTTAACCTCGGAATTGCATTTGAAACTGGCAGGCTAGAGTCTTGTAGAGGGGGGTAGAAT
TTCAGGTGTAGCGGTGAAATGCGTAGAGATCTGAAGGAATACCGGTGGCGAAGGCGGCCCCCTGGACAGATACTGACACT
CAGATGCGAAAGCGTGGGGAGCAAACA
>ASV785
TGGGGAATTTTGCACAATGGAGGAAACTCTGATGCAGCAACGCCGCGTGAGTGAAGAAGGCCCTTGGGTCGTAAAGCTCT
TTCGTTAGGGAAGAAGGGTTTTCTGGTTAATACCCAGGAAGCTGGACGGTACCTGAATAAGAAGCACCGGCTAATTTCGT
GCCAGCAGCCGCGGTAATACGAAAGGTGCAAGCGTTGTTCGGATTGACTGGGCGTAAAGCGCATGTAGGCGGGCTAGTAA
GTCGACTGTGAAAGCCCCGGGCTCAACCTGGGAATTGCAGCCGAAACTATTAGTCTTGAATGTCTGAGGGGTTGATGGAA
TTCCAGGTGTAGCAGTGAAATGCGTAGATATCTGGAGGAACACCAGAGGCGAAGGCGGTCAACTGGCAGTACATTGACGC
TGAGATGCGAAAGCGTGGGGAGCAAACA
>ASV786
TGGGGAATTTTTTGCAATGAGCGAAAGCTTGACAAAGCAATACCGCGTGGAATATGAAGGCCTTTGGGTTGTAAATTTCT
TTTCCGGACGAATAATTTTGAAGGTACTCCGTGAATAACTACCGGCTAACTCTGTGCCAGCAGCCGCGGTAATACAGGGG
GTAGAAGCATTATCCGGATTTATTGGGTGTAAAGCACCTGTAGGTTGCTGTAAAAGTTCAATGTTAAAGGTTAGAGCATA
ACTTTGATAGGGCATTGAATACTATGCGGCTAGAGTGCGGGAGAGGTAAATAGAATTCCTGGTGTAGCGGTGAAATGCGT
AGATATTAGGAAGAATACCCGTTGCGAAAGCGATTTACTGGACCGATTCACTGACACTGAGAGGTGAAAGCTAAGGGAGC
GAACG
>ASV787
TGGGGAATCTTAGACAATGGGCGCAAGCCTGATCTAGCCATGCCGCGTGAGTGATGAAGGCCCTAGGGTCGTAAAGCTCT
TTCGCCAGGGATGATAATGACAGTACCTGGTAAAGAAACCCCGGCTAACTCCGTGCCAGCAGCCGCGGTAATACGGAGGG
GGTTAGCGTTGTTCGGAATTACTGGGCGTAAAGCGCGCGTAGGCGGATTAGAAAGTTGGGGGTGAAATCCCGGGGCTCAA
CCCCGGAACTGCCTCCAAAACTACTAGTCTAGAGTTCGAGAGAGGTGAGTGGAATTCCGAGTGTAGAGGTGAAATTCGTA
GATATTCGGAGGAACACCAGTGGCGAAGGCGGCTCACTGGCTCGATACTGACGCTGAGGTGCGAAAGTGTGGGGAGCAAA
CA
>ASV788
TGGGGAATTTTCCGCAATGGGCGAAAGCCTGACGGAGCAATACCGCGTGAGGGAAGACTGCCTATGGGTTGTAAACCTCT
TTTTTCAGGGAGGAATAAAATGACGTGTACCTGAAGAATAAGCATCGGCTAACTCCGTGCCAGCAGCCGCGGTAAGACGG
AGGATGCAAGTGTTATCCGGAATCACTGGGCGTAAAGCGTCTGTAGGTGGTTTAATAAGTCAACTGTTAAATCTTGAGGC
TCAACTTCAAAATCGCAGTCGAAACTATTAGACTAGAGTATAGTAGAGGTAAAGGGAATTTCCAGTGGAGCGGTGAAATG
CGTAGAGATTGGAAAGAACACCGATGGCGAAAGCACTTTACTGGGCTATTACTAACACTCAGAGACGAAAGCTAGGGTAG
CAAATG
>ASV789
TGGGGAATATTGCGCAATGGGCGAAAGCCTGACGCAGCAACGCCGCGTGCGGGATGACGGCCTTCGGGTTGTAAACCGCT
TTCAGCAGGGAAGAAGCGAAAGTGACGGTACCTGCAGAAGAAGCACCGGCTAACTACGTGCCAGCAGCCGCGGTAATACG
TAGGGTGCAAGCGTTGTCCGGATTTATTGGGCGTAAAGAGCTCGTAGGCGGTTAGTCACGTCGGATGTGAAAACCCGGAG
CTTAACTCCGGGCCTGCATTCGATACGGGCTGACTAGAGTGTTGTAGGGGAGACTGGAACTCCTGGTGTAGCGGTGAAAT
GCGCAGATATCAGGAAGAACACCGGTGGCGAAGGCGGGTCTCTGGGCAACTACTGACGCTGAGGAGCGAAAGCGTGGGGA
GCAAACA
>ASV790
TGGGGAATATTGGACAATGGGCGCAAGCCTGATCCAGCCATGCCGCGTGAGTGATGACGGCCTTAGGGTTGTAAAGCTCT
TTCAACGGTGAAGATAATGACGGTAACCGTAGAAGAAGCCCCGGCTAACTTCGTGCCAGCAGCCGCGGTAATACGAAGGG
GGCTAGCGTTGTTCGGAATAACTGGGCGTAAAGCGCGCGTAGGCGGATTGTTTAGTCAGGGGTGAAATCCCGGGGCTCAA
CCCCGGAACTGCCTTTGATACTGGCAATCTAGAGTTCGAGAGAGGTGAGTGGAATTCCGAGTGTAGAGGTGAAATTCGTA
GATATTCGGAGGAACACCAGTGGCGAAGGCGGCTCACTGGCTCGATACTGACGCTGAGGTGCGAAAGCGTGGGGAGCAAA
CA
>ASV791
TCGAGAATCTTCCGCAATGGACGAAAGTCTGACGGAGCGACGCCGCGTGAGGGATGAAGGCCCTAGGGTTGTAAACCTCT
GACAAATGTTAGGAATAAGCATGAGTTAATATTTCATGTGATGACAAAGGCATTAGAGGAAGTCACGGCTAAATACGTGC
CAGCAGCCGCGGTAATACGTATGTGGCGAGCGTTGTTCGGAATCACTGGGCATAAAGAGTTCGTAGGCGGATAAATCAGT
TGGATGTGAAATCCCGGAGCTTACCTCCGGAACTGCATTCAATACTGTTTATCTGGAGTCCTTCAGGGGTAAGTGGAATT
CCATGTGTAGCGGTGAAATGCGTAGATATATGGGAGAACGCCAATGGCGAAGGCAGCTTACTGGGGAGTGACTGACGCTG
AGGAACGAAAGTTAGGGTATCGAACG
>ASV792
TGGGGAATCTTAGACAATGGGGGAAACCCTGATCTAGCCATGCCGCGTGAGTGATGAAGGCCTTAGGGTCGTAAAGCTCT
TTCGCCAGGGATGATAATGACAGTACCTGGTAAAGAAACCCCGGCTAACTCCGTGCCAGCAGCCGCGGTAATACGGAGGG
GGTTAGCGTTGTTCGGAATTACTGGGCGTAAAGCGCGCGTAGGCGGACTATTAAGTCAGGGGTGAAATCCCGGGGCTCAA
CCCCGGAACTGCCTTTGATACTGGTAGTCTTGAGTTCGAGAGAGGTGAGTGGAATTCCGAGTGTAGAGGTGAAATTCGTA
GATATTCGGAGGAACACCAGTGGCGAAGGCGGCTCACTGGCTCGATACTGACGCTGAGGTGCGAAAGTGTGGGGAGCAAA
CA
>ASV793
TCGAGAATCTTCGGCAATGGACGAAAGTCTGACCGAGCGACGCCGCGTGCGGGATGAAGGCCCTCGGGTTGTAAACCGCT
GTCAGTTGGGAGGAAAGCTTTGTGAAGAGCAAAGCTTGACCGATCTTCAGAGGAAGGACGGGCTAAGTTCGTGCCAGCAG
CCGCGGTAAGACGAACCGTCCAAACGTTATTCGGTATCACTGGGCTTAAAGCGTGCGTAGGCGGCTTGGTAGGTGAGATG
TGAAAGCCCACGGCTCAACCGTGGAATTGCGTTTCAAACCCTCAAGCTTGAGGAAGACAGGGGTGTTGGGAACTTATGGT
GGAGCGGTGAAATGCGTTGATATCATAGGGAACACCGGTGGCGAAGGCGCAACACTGGGTCTTTTCTGACGCTGAGGCAC
GAAAGCTAGGGTAGCGAACG
>ASV794
TGGGGAATATTGCACAATGGGCGCAAGCCTGATGCAGCCATGCCGCGTGAGTGATGAAGGCCTTCGGGTTGTAAAGCTCT
TTCAGGTGGGACGATGATGACGGTACCACCAGAAGAAGCCCCGGCTAACTTCGTGCCAGCAGCCGCGGTAATACGAAGGG
GGCTAGCGTTGTTCGGAATTACTGGGCGTAAAGGGCGCGTAGGCGGACCTTTTAGTCAGGGGTGAAATCCCGGGGCTCAA
CCTCGGAACTGCCTTTGATACTGGAGGTCTTGAGTCTGTGAGAGGGTGGCGGAATACCCAGTGTAGAGGTGAAATTCGTA
GATATTGGGTAGAACACCAGTGGCGAAGGCGGCCACCTGGCACAGAACTGACGCTGAGGCGCGAAAGCGTGGGGAGCAAA
CA
>ASV795
TGGGGAATCTTCGGCAATGGGCGCAAGCCTGACCGAGCCATGCCGCGTGAGTGAAGAAGGCCCTAGGGTCGTAAAGCTCT
TTCGCCAGGGAAGATAATGACGGTACCTGGTAAAGAAACCCCGGCTAACTCCGTGCCAGCAGCCGCGGTAATACGGAGGG
GGTTAGCGTTGTTCGGAATTACTGGGCGTAAAGCGCGCGTAGGCGGATTGGAAAGTTGGGGGTGAAATCCCGGGGCTCAA
CCCCGGAACTGCCTCCAAAACTACCAGTCTGGAGTTCGAGAGAGGTGAGTGGAATTCCGAGTGTAGAGGTGAAATTCGTA
GATATTCGGAGGAACACCAGTGGCGAAGGCGGCTCACTGGCTCGATACTGACGCTGAGGTGCGAAAGCGTGGGGAGCAAA
CA
>ASV796
TAAGGAATCTTCCACAATGGGCGAAAGCCTGATGGAGCAACACCGCGTGATTGATGAAGCCCTTCGGGGTGTAAAGATCT
TTTCTGAGGGAAGAATTATGACGGTACCTTAGGAATAAGCACCGGCTAACTCCGTGCCAGCAGCCGCGGTAATACGGAGG
GTGCAAGCGTTATCCGGAATTATTGGGCGTAAAGCGTCCGCAGGCGGTTTTTCAAGTGTGATATTAAAGCCGGCAGCTCA
ACTGTCGTTTGGTGTCGCAAACTGTTAAACTAGAGGCTTAGAGAGGTACGTGGAATTCTGCATGTAGGGGTAAAATCCGT
AGATATGCAGAGGAACACCAAAAGCGAAAGCAGCGTACTGGATAAGTTCTGACGCTCATGGACGAAAGCGTGGGGAGCAA
ACA
>ASV797
TGAGGAATATTGGACAATGGAGGCAACTCTGATCCAGCCATGCCGCGTGCAGGAAGACTGCCCTATGGGTTGTAAACTGC
TTTTATACGGGAAGAAACCCTCCCACGTGTGGGGGGCTGACGGTACCGTAAGAATAAGCATCGGCTAACTCCGTGCCAGC
AGCCGCGGTAATACGGAGGATGCAAGCGTTATCCGGAATCATTGGGTTTAAAGGGTCCGTAGGCGGACGATTAAGTCAGG
GGTGAAAGTTTGCAGCTCAACTGTAAAATTGCCCTTGATACTGGTTGTCTTGAATTACTGTGAAGTGGTTAGAATATGTA
GTGTAGCGGTGAAATGCATAGATATTACATAGAATACCAATTGCGAAGGCAGATCACTAACAGTATATTGACGCTGAGGG
ACGAAAGCGTGGGGAGCGAACA
>ASV798
TGGGGAATATTGCGCAATGGGGGCAACCCTGACGCAGCCATGCCGCGTGTGTGAAGAAGGCCTTAGGGTTGTAAAGCACT
TTCAAAAGCGAGGAAAAGCTCATGCCTAATACGTATGAGCCCTGACGTTAACTTTAGAAGAAGCACCGGCTAACTCCGTG
CCAGCAGCCGCGGTAATACGGAGGGTGCGAGCGTTAATCGGAATTACTGGGCGTAAAGCGCGCGTAGGCGGTTGTTTAAG
TCAGCTGTGAAAGCCCCGGGCTTAACCTGGGAACTGCAGTTGATACTGATCGACTTGAGTACGAGAGAGGGAGGTAGAAT
TCCACGTGTAGCGGTGAAATGCGTAGATATGTGGAGGAATACCAGTGGCGAAGGCGGCCTCCTGGCTCGATACTGACGCT
GAGGTGCGAAAGCGTGGGGAGCAAACA
>ASV799
TGGGGAATATTGCACAATGGGCGCAAGCCTGATGCAGCAATGCCGCGTGTGTGAAGAAGGCCTGCGGGTTGTAAAGCACT
TTTATCGGGAAAGAAAAACCCAGAGCTAATACCTCTGGCATTGACGGTACCCGAGGAATAAGCACCGGCTAACTCCGTGC
CAGCAGCCGCGGTAATACGGAGGGTGCAAGCGTTAATCGGAATTACTGGGCGTAAAGCGAGTGTAGGCGGCAACGTAAGT
CGGATGTGAAATCCCCGGGCTCAACCTGGGAATTGCATTCGATACTGCGTAGCTAGAATCTGACAGAGGGATGTGGAATT
CCAGGTGTAGCGGTGAAATGCGTAGATATCTGGAGGAACACCAGTGGCGAAGGCGGCATCCTGGGTCAAGATTGACGCTG
AGGCTCGAAAGCGTGGGGAGCAAACA
>ASV800
TGGGGAATTTTGGACAATGGGGGCAACCCTGATCCAGCCATCCCGCGTGTGCGATGAAGGCCTTCGGGTTGTAAAGCACT
TTTGGCAGGAAAGAAATTGCATGGGTTAATACCCTGTGTGGATGACGGTACCTGCAGAATAAGCACCGGCTAACTACGTG
CCAGCAGCCGCGGTAATACGTAGGGTGCAAGCGTTAATCGGAATTACTGGGCGTAAAGCGTGCGCAGGCGGTTCGGAAAG
AAAGATGTGAAATCCCAGGGCTTAACCTTGGAACTGCATTTTTAACTGTCGAGCTAGAGTGCGTCAGAGGGGGGTGGAAT
TCCGCGTGTAGCAGTGAAATGCGTAGAGATGCGGAGGAACACCGATGGCGAAGGCAGCCCCCTGGGATGACACTGACGCT
CATGCACGAAAGCGTGGGGAGCAAACA
>ASV801
TGAGGAATATTGGTCAATGGAGGCAACTCTGAACCAGCCATGCCGCGTGCAGGAAGACGGCCCTACGGGTTGTAAACTGC
TTTTATACACCAAGAAACGCGGGTACGTGTACCCGTTTGACGGTAGTGTATGAATAAGCACCGGCTAACTCCGTGCCAGC
AGCCGCGGTAATACGGAGGGTGCAAGCGTTATCCGGAATCATTGGGTTTAAAGGGTACGCAGGCGGGCTATTAAGTCAGT
GGTGAAATCCCATCGCTCAACGATGGAACTGCCATTGATACTGATAGTCTTGAATATAGTTGAAGTGGGCGGAATGTGTA
GTGTAGCGGTGAAATGCTTAGATATTACACAGAACACCGATAGCGAAGGCAGCTCACTAAACTATTATTGACGCTCATGT
ACGAAAGCGTGGGGAGCGAACA
>ASV802
TCGAGAATCTTCGGCAATGGACGCAAGTCTGACCGAGCGACGCCGCGTGCGGGATGAAGGCCCTTGGGTTGTAAACCGCT
GTCAGAGGGGATGAAATCATAGAAGGCTATCCTTTTATGTTGACAGAGCCTCAGAGGAAGCACGGGCTAAGTACGTGCCA
GCAGCCGCGGTAATACGTACTGTGCGAACGTTATTCGGAATCACTGGGCTTAAAGGGTGCGTAGGCGGCTCGTTAAGTAG
GGTGTGAAAGCTCTCGGCTCAACCGAGGAATTGCGCTCTAAACTGGCGAGCTTGAGTGAGATAGGGGTGTGCGGAACTTC
CGGTGGAGCGGTGAAATGTGTTGATATCGGAAGGAACACCAGTAGCGAAGGCGGCACACTGGGTCTTGACTGACGCTGAG
GCACGAAAGCCAGGGGAGCGAACG
>ASV803
ACCGGGAATATTGCGCAATGGACGAAAGTCTGACGCAGCGACACCGCGTGCGGGAAGACGCTCTTCGGAGTGTAAACCGC
TGTGGCAGGGGAGAAAGATCTGATAGTACCCTGCTAGAAAGCACCAGCTAACCACGTGCCAGAAGCTTCGGTAATACGTG
GGGTGCAAGCGTTATCCGGATTTACTGGGCGTAAAGGGTCCGTCGGCGGCTTTTTAAGTCGTATGTTTAAGCCCGAGGCT
CAACTTCGGAACAGCATACGAAACTGAAAAGATAGAGTCCGTACGAGGAGATTAGAATTCTTGGTGGAGGGGTGAAATCC
GTAGATATCAAGAGGAATACCAAGCGCGAAGGCAGATCTCTAGTACGTGACTGACGCTCAGGGACGAAAGTCTGGGTAGC
AAAAG
>ASV804
TGAGGAATATTGGACAATGGTCGAAAGACTGATCCAGCCATGCCGCGTGCAGGATGAATGCCCTATGGGTTGTAAACTGC
TTTTATACGGGAAGAACACCACCCACGTGTGGGTGACTGACGGTACCGTAAGAATAAGGACCGGCTAACTCCGTGCCAGC
AGCCGCGGTAATACGGAGGGTCCAAGCGTTATCCGGAATCATTGGGTTTAAAGGGTCCGTAGGCGGGCTATTAAGTCAGA
GGTGAAAGTTTGCAGCTCAACTGTAAAATTGCCTTTGATACTGATAGTCTTGAATTGTAGTGAAGTGGTTAGAATATGTG
GTGTAGCGGTGAAATGCATAGATATCACATAGAATACCGATTGCGAAGGCAGATCACTAACTATATATTGACGCTGAGGG
ACGAAAGCGTGGGGAGCGAACG
>ASV805
TCGAGAATCTTCGGCAATGGGCGAAAGCCTGACCGAGCGACGCCGCGTGCGGGATGAAGGCCCTCGGGTTGTAAACCGCT
GTCAATGGGGAGGAAATGCTTAGGGGTTATCCCCTTTGCTTGACCTATCCAAGGAGGAAGTACGGGCTAAGTTCGTGCCA
GCAGCCGCGGTAAGACGAACCGTACGAACGTTATTCGGAATTACTGGGCTTAAAGGGTGCGTAGGCTGCGCGGAAAGTTG
GGTGTGAAAGCCCTCAGCTCAACTGAGGAATTGCATCCAAAACTGCCGTGCTCGAGGGAGACAGAGGTGAGCGGAACTCA
AGGTGGAGCGGTGAAATGCGTTGATATCTTGAGGAACACCGGTGGCGAAAGCGGCTCACTGGGTCTCTTCTGACGCTGAG
GCACGAAAGCTAAGGTAGCAAACG
>ASV806
TGGGGAATATTGCACAATGGGCGAAAGCCTGATGCAGCGACGCCGCGTGGGGGATGAAGGCCTTCGGGTTGTAAACCCCT
TTTAGCAGGGAAGAAGCGAAAGTGACGGTACCTGCAGAAAAAGCGCCGGCTAACTACGTGCCAGCAGCCGCGGTAATACG
TAGGGCGCAAGCGTTGTCCGGAATTATTGGGCGTAAAGAGCTCGTAGGCGGTTTGTCGCGTCTGCTGTGAAATCCCGAGG
CTCAACCTCGGGCCTGCAGTGGGTACGGGCAAACTAGAGTGTGGTAGGGGAGACTGGAATTCCTGGTGTAGCGGTGGAAT
GCGCAGATATCAGGAGGAACACCAATGGCGAAGGCAGGTCTCTGGGCCACTACTGACGCTGAGGAGCGAAAGCGTGGGGA
GCGAACA
>ASV807
TCGAGAATCTTCCGCAATGGACGAAAGTCTGACGGAGCGACGCCGCGTGCGGGATGAAGGCCCTTGGGTTGTAAACCGCT
GTCAGAGGGGATGAAATCTCCGGGGGTACTCCCTCGGAGTTGACAGAGCCTCAAAGGAAGCACGGGCTAAGTACGTGCCA
GCAGCCGCGGTAACACGTACTGTGCGAACGTTATTCGGAATCACTGGGCTTAAAGGGTGCGTAGGCGGCGAATCAAGTCA
GGTGTGAAAGACCTGAGCTCAACTGAGGTATTGCGCTTGAAACTGATTTGCTTGAGTGTTTCAGGGGTGTGGGGAACTGC
CAGTGGAGCGGTGAAATGTGTTGATATTGGCAGGAACACCGGAGGCGAAGGCGCCACACTGGGGAATTACTGACGCTGAG
GCACGAAAGCCAGGGGAGCGAACG
>ASV808
TGGGGAATATTGGACAATGGGCGAAAGCCTGATCCAGCAATACCGCGTGTGTGAAGAAGGCCTTAGGGTTGTAAAGCACT
TTCAGTAGGGACGAAAAGCACA
>ASV809
TGAGGAATATTGCGCAATGGGGGAAACCCTGACGCAGCGACGCCGCGTGGATGATGAAGGCCTTCGGGTTGTAAAATCCT
GTCAGATGGGAAGAAGTGTATGGTGGTTAAGAGCCATTGTATTTGACGGTACCATCAAAGGAAGCACCGGCTAACTCCGT
GCCAGCAGCCGCGGTAATACGGAGGGTGCAAGCGTTGTTCGGAATTACTGGGCGTAAAGCGCGCGTAGGCGGCGCTATAA
GTCAGATGTGAAAGTCCCTGGCTCAACCAGGGAAGTGCATTTGAAACTGTAGCGCTTGAGTACTGGAGGGGGTAGTGGAA
TTCCCGGTGTAGAGGTGAAATTCGTAGATATCGGGAGGAATACCGGTGGCGAAGGCGACTGCCTGGCCAGATACTGACGC
TGAGGTGCGAAAGCGTGGGGAGCAAACA
>ASV810
TGGGGAATATTGCGCAATGGGCGAAAGCCTGACGCAGCAACGCCGCGTGAGCGATGAAGGCCCTCGGGTTGTAAAGCTCT
GTTGGAAGGAAAGATGGGTTTAAGAGTTAATACCTCTTAGACTTGACGGTACCTTCAAAGAAAGCACCGGCTAACTCTGT
GCCAGCAGCCGCGGTAATACAGAGGGTGCAAGCGTTGTTCGGAATCATTGGGCGTAAAGCGCGCGTAGGCGGCCAAATAA
GTCTGATGTGAAAGCCCAGGGCTCAACCCTGGAAGTGCATCGGAAACTGTTTGGCTCGAGTCCCGGAGGGGGTGGTGGAA
TTCCTGGTGTAGAGGTGAAATTCGTAGATATCAGGAGGAACACCGGTGGCGAAGGCGACCACCTGGACGGTGACTGACGC
TGAGGTGCGAAAGCATGGGTAGCAAACA
>ASV811
TCGAGAATCTTCGGCAATGGACGCAAGTCTGACCGAGCGACGCCGCGTGCGGGATGAAGGCCCTTGGGTTGTAAACCGCT
GTCAGAGGGGATGAAATCATGGTGGGCTATCCCTCCATGTTGACAGAGCCTCAGAGGAAGCACGGGCTAAGTACGTGCCA
GCAGCCGCGGTAACACGTACTGTGCGAACGTTATTCGGAATCACTGGGCTTAAAGGGTGCGTAGGCGGCCAATTAAGTAG
GGTGTGAAAGCTCTCGGCTCAACCGAGGAATTGCGCTCTAAACTGATTGGCTTGAGTGAGATAGGGGTGTGCGGAACTTC
CGGTGGAGCGGTGAAATGTGTTGATATCGGAAGGAACACCAGTAGCGAAGGCGGCACACTGGGTCTTCACTGACGCTGAG
GCACGAAAGCCAGGGGAGCGAACG
>ASV812
TGGGGAATCTTAGACAATGGGGGCAACCCTGATCTAGCCATGCCGCGTGAGTGACGAAGGCCCTAGGGTCGTAAAGCTCT
TTCGCCAGGGAAGATAATGACGGTACCTGGTAAAGAAACCCCGGCTAACTCCGTGCCAGCAGCCGCGGTAATACGGAGGG
GGTTAGCGTTGTTCGGAATTACTGGGCGTAAAGCGCACGTAGGCGGACTATTAAGTCAGAGGTGAAATCCCAGGGCTCAA
CCCTGGAACTGCCTTTGATACTGGTAGTCTTGAGTTCGAGAGAGGTGAGTGGAATTCCGAGTGTAGAGGTGAAATTCGTA
GATATTCGGAGGAACACCAGTGGCGAAGGCGGCTCACTGGCTCGATACTGACGCTGAGGTGCGAAAGTGTGGGGAGCAAA
CA
>ASV813
TGAGGAATATTGGACAATGGAGGCAACTCTGATCCAGCCATGCCGCGTGCAGGAAGACTGCCCTATGGGTTGTAAACTGC
TTTTATACAGGAAGAAACCCTACCACGTGTGGTAGATTGACGGTACTGTATGAATAAGCACCGGCTAACTCCGTGCCAGC
AGCCGCGGTAATACGGAGGGTGCAAGCGTTATCCGGAATCATTGGGTTTAAAGGGTCCGTAGGCGGGCGATTAAGTCAGA
GGTGAAATCCCACAGCTTAACTGTGGAACTGCCTTTGATACTGGTTGTCTTGAGTTATAGTGAAGTAGATAGAATGTGTA
GTGTAGCGGTGAAATGCATAGATATTACACAGAATACCGATTGCGAAGGCAGTTTACTAACTATTGACTGACGCTAATGG
ACGAAAGCGTGGGGAGCGAACA
>ASV814
GAAGGAATATTGGGCAATGGGCGAAAGCCTGACCCAGCGACGCCGCGTGAAGGATGAAGGCCTTCGGGTTGTAAACTTCT
AACAAGTGTTAGTAAGGCCACGTATAATAATACGATATGTGGATAGAAAAAAGCACCGGATGAAGTCATGGCTAACTCTG
TGCCAGCAGCCGCGGTAATACAGAGATGGCAACCGTTGTTCGGAATCACTGGGCTTAAAGAGCACGTAGGCGGAAAGTTA
AGTTGGATGTGAAATCCCATGGCTTACCCATGGAACTGCATTCAAAACTGATTTTCTTGAGAGCAGAAGGGGAGAGTGGA
ACTCCTGGTGGAGCGGTGAAATGCGTTGATATTAGGAGGAACGCCGGTGGCGAAAGCGACTCTCTGGTCTGCGTCTGACG
CTGAGGTGCGAAAGCTAGGGGAGCAAACA
>ASV815
TAGGGAATATTGGGCAATGGAGGCAACTCTGACCCAGCCATCCCGCGTGCAGGAATAAGGCCCTATGGGTTGTAAACTGC
TTTTATTAGGGAAGAAAAACTTGGATTCATCCGAGCTTGACGGTACCTAACGAATAAGCACCGGCTAACTCCGTGCCAGC
AGCCGCGGTAATACGGAGGGTGCAAGCGTTATCCGGAATCACTGGGTTTAAAGGGTGCGTAGGTGGTTTAGTAAGTCAGA
TGTGAAAGCCCGTCGCTCAACGTCGGAATTGCATTTGATACTGCTGAACTTGAATCAGGTTGAGGTGGGCGGAATGTGGC
ATGTAGCGGTGAAATGCATAGATATGCCATAGAACACCAATTGCGAAGGCAGCTCACTGGCCCTGAATTGACACTGAGGC
ACGAAAGCGTGGGGAGCGAACA
>ASV816
TCGAGAATCTTCGGCAATGGGCGAAAGCCTGACCGAGCGACGCTGCGTGCGGGATGAAGGCCCTTGGGTTGTAAACCGCT
GTCAGAGGGGATCAAAGGAAACTTGAGAGAGCCTCAGAGGAAGCGCGGGCTAAGTTCGTGCCAGCAGCCGCGGTAATACG
AACTGCGCAAACGTTATTCGGAATCACTGGGCTTACAGGGTGCGTAGGCGGCCCACCAGGTCAGATGTGAAATCCCACAG
CTCAACTGTGGAACTGCATTTGAAACCGGCGGGCTTGAGTGAGCTAGAGGTAAACGGAACTTCCGGTGGAGCGGTGATAT
GTGTTGATATCGGAAGGAACACCAGAGGCGAAAGCGGTTTACTGGAGCTTGTCTGACGCTGAGGCACGAAAGCCAGGGGA
GCGAACG
>ASV817
TGAGGAATATTGCACAATGGGGGAAACCCTGATGCAGCAACGCCGCGTGAAGGATGAAGGTCTTCGGATTGTAAACTTCT
TTTCTGCGGGAAGAGGAAGGACGGTACCGCAGGAATAAGACACGGCTAACTACGTGCCAGCAGCCGCGGTAATACGTAGG
TGTCAAGCGTTATCCGGAATTACTGGGCGTAAAGGGCTCGCAGGCGGTTTGACAAGTTCGACGTGAAATCTCTCGGCTTA
ACTGGGAGGGGACGTTGGAGACTGTCAGACTTGAGGTAGTGAGAGGGAGGCGGAATTCCCGGTGTAGTGGTGGAATGCGT
AGATATCGGGAAGAACACCAGTGGCGAAAGCGGCCTTCTGGCATTGACCTGACGCTGAGGAGCGAAAGCGTGGGTAGCGA
ACG
>ASV818
TAGGGAATATTGGACAATGGGCGAAAGCCTGATCCAGCAATACCGCGTGAGTGATGAAGGCCCTAGGGTTGTAAAGCTCT
TTCAGTTGGGAAGATAATGACGGTACCAACAGAAGAAGCCCCGGCTAACTACGTGCCAGCAGCCGCGGTAAGACGTAGGG
GGCTAGCGTTGTTCGGAATTACTGGGCGTAAAGCGCGCGCAGGCGGCCTATCAAGTTGGGAGTGAAAGCCCGGGGCTCAA
CCTCGGAATTGCTCTCAAAACTGGTAGGCTAGAGTTAGGTAGGGGATGATGGAATTCCTAGTGTAGAGGTGAAATTCTTA
GATATTAGGAGGAACACCGGAGGCGAAGGCGATCATCTGGACCTATACTGACGCTGAGGCGCGAAAGCGTGGGGAGCAAA
CA
>ASV819
TCGAGAATCTTCCGCAATGTACGAAAGTATGACGGAGCGATGCCGCGTGATGGATGAAGCACTTCGGTGCGTAAACATCT
TTTATAGAGGAGGAAGTTTATTGACGTTACTCTATGAATAAGAGGCTCCTAATCACGTGCCAGCAGGAGCGGTAATACGT
GAGCCTCGAGCGTTACCCGGATTCACTGGGCGTAAAGGGTGTGTAGGCGGTTTAGTTAGTCGCGTGTTAAAGCCTGGGGC
TTAACCCCAGAATCGCACGCGAAACGGCTAAACTAGAGGGTGCGAGAGGTCTGTAGAACTCATGGTGTAGGGGTGAAATC
CGTTGATATCATGGGGAATACCAAAAGCGAAGGCAGCAGACTGGCGCATTTCTGACGCTGAGACACGAAAGCGTGGGTAG
CGAATG
>ASV820
TAAGGAATATTGGACAATGGAGGCAACTCTGATCCAGCCATCCCGCGTGCAGGATGACGGCCCTATGGGTTGTAAACTGC
TTTTGTATGAGAAGAAGCCTGTCCATTTATGGGCAGTTGACGGTATCATAAGAATAAGCACCGGCTAACTCCGTGCCAGC
AGCCGCGGTAATACGGAGGGTGCAAGCGTTATCCGGAATCACTGGGTTTAAAGGGTGCGTAGGTGGTTTAGTAAGTCAGA
TGTGAAAGCCCGTCGCTCAACGTCGGAATTGCATTTGATACTGCTGAACTTGAATCAGGTTGAGGTGGGCGGAATGTGGC
ATGTAGCGGTGAAATGCATAGATATGCCATAGAACACCAATTGCGAAGGCAGCTCACTGGCCCTGAATTGACACTGAGGC
ACGAAAGCGTGGGGAGCGAACA
>ASV821
TGGGGAATATTGCGCAATGGGCGAAAGCCTGACGCAGCCATGCCGCGTGTGTGAAGAAGGCCTTCGGGTTGTAAAGCACT
TTCACTTGGGAAGAAAAGTTGCAGGTTAATACCCTGCAGCCGTGACATTACCTTGAGAAGAAGCACCGGCTAACTCCGTG
CCAGCAGCCGCGGTAATACGGAGGGTGCAAGCGTTAATCGGAATTACTGGGCGTAAAGCGCGCGTAGGCGGTTTGTTAAG
TCGGATGTGAAAGCCCCGGGCTCAACCTGGGAATTGCACCCGATACTGGCCGACTGGAGTGCGAGAGAGGGAGGTAGAAT
TCCACGTGTAGCGGTGAAATGCGTAGATATGTGGAGGAATACCGGTGGCGAAGGCGGCCTCCTGGCTCGACACTGACGCT
GAGGTGCGAAAGCGTGGGGAGCAAACA
>ASV822
TGAGGAATTTTCCGCAATGGGCGAAAGCCTGACGGAGCAATGCCGCGTGAAGGATGAAGGCCTATGGGTTGTAAACTTCT
TTTCTCAGAGAAGAAATTTGACGGTATCTGAGGAATAAGCATCGGCTAACTCTGTGCCAGCAGCCGCGGTAAGACAGAGG
ATGCAAGCGTTATCCGGATTGATTGGGCGTAAAGCGTCTGTAGGTGGTTTATCAAGTCTTCTGTCAAAGATCAGGGCTTA
ACCTTGGATAGGCAGGAGAAACTAATAGACTAGAGTTCGGTAGGGGCAGAGGGAATTCCCGGTGGAGCGGTGAAATGCGT
AGAGATCGGGAGGAACACCAAAGGCGAAAGCACTCTGCTGGGCCGCGACTGACACTGAGAGACGAAAGCGAGGGGAGCAA
ATG
>ASV823
TGGGGAATCTTAGACAATGGGGGCAACCCTGATCTAGCCATGCCGCGTGAGTGATGAAGGCCCTAGGGTCGTAAAGCTCT
TTCGCCAGGGATGATAATGACAGTACCTGGTAAAGAAACCCCGGCTAACTCCGTGCCAGCAGCCGCGGTAATACGGAGGG
GGTTAGCGTTGTTCGGAATTACTGGGCGTAAAGCGCGCGTAGGCGGGCTATTAAGTCAGGGGTGAAATCCCGGGGCTCAA
CCCCGGAACTGCCCTTGATACTGGTAGCCTTGAGTTCGAGAGAGGTGAGTGGAATTCCGAGTGTAGAGGTGAAATTCGTA
GATATTCGGAGGAACACCAGTGGCGAAGGCGGCTCACTGGCTCGATACTGACGCTGAGGTGCGAAAGCGTGGGGAGCAAA
CA
>ASV824
TCGAGAATCTTCCGCAATGCACGAAAGTGTGACGGAGCGATGCCGCGTGATGGATGAAGTATTTCGGTATGTAAACATCT
TTTATACGTGAAGAAGTATATTGACATTAGCGTATGAATAAGGGGTTCCTAAACTCGTGCCAGCAGGAGCGGTAATACGA
GTACCCCAAGCGTTATCCGGAATTATTGGGCGTAAAGGGTCCGTAGGTGGCCATATTAGTCAGAGGTGAAAGATCCGTGC
TCAACACGGGGACCGCTTTTGAAACGGTATGGCTTGAGGATGTGAGAGGCACGTAGAACTCATGGTGTAGGGGTGAAATC
CGTTGATATCATGGGGAATACCAAAAGCGAAGGCAGCGTGCTGGCACATTCCTGACACTGAGGGACGAAACCCTGGGTAG
CGAATG
>ASV825
TGAGGAATATTGGACAATGGTCGGAAGACTGATCCAGCCATGCCGCGTGCAGGATGACGGCCCTATGGGTTGTAAACTGC
TTTTATACGGGAAGAAACCCGCCTACGTGTAGGCGGCTGACTGTACCGTAAGAATAAGGACCGGCTAACTCCGTGCCAGC
AGCCGCGGTAATACGGAGGGTCCGAGCGTTATCCGGAATCATTGGGTTTAAAGGGTCCGTAGGCGGGCCTGTAAGTCAGG
GGTGAAAGTTTGTGGCTCAACCATAAAATTGCCTTTGATACTGCAGGTCTTGAGTCATGGTGGGGTTGCCGGAACATGTG
GTGTAGCGGTGAAATGCATAGATATCACATAGAACACCGATCGCGAAGGCAGGTGACCAACCATGTACTGACGCTGATGG
ACGAAAGCGTGGGTAGCGAACG
>ASV826
GCGCGAAAACTTCACACTGCAGGAAACTGTGATGAGGGAACTCCAAGTGCATGCATATAATGTATGCTTTTCTTGAATCT
TAATAGTTCTTGGAATAAGGGCTGGGAAAGACCGGTGCCAGCCGCCGCGGTAATACCGGCAGCTCAAGTGGTCGTCGTTC
TTATTGGGCCTAAAACGTCCGTAGCCTGTTTGGTAAATCTATGGGTAAATCAACGAGCTTAACTCGTTGAATTCTGCAGA
GACTGCCAGACTAGGGACCGGGAGAGGTATGAGGTACTCTGGGGGTAGGGGTAAAATCCTGTCATCCTCAGAGGACCACC
TGTTGCGAAGGCGTCATACTGGAACGGATCCGACGGTCAGGGACGAAGCCTAGGGGCACGAACC
>ASV827
TCGAGAATCTTCCGCAATGGACGAAAGTCTGACGGAGCGACGCCGCGTGCTGGATGAAGGCCTTCGGGTTGTAAACAGCT
GTCATAGGGGAGGAAATTTTGACCGATCCTAAGAGGAAGCACAGGCTAAGTTCGTGCCAGCAGCCGCGGTAACACGAACT
GTGCGAACGTTATTCGGAATCACTGGGCTTAAAGGGTGCGTAGGCGGTCTTGTAGGTCAGATGTGAAAGCCCACGGCTCA
ACCGTGGAATTGCGTTTGAAACCACAAGACTTGAGTAAGATAGAGGTAAGCGGAACTGATGGTGGAGCGGTGAAATGCGT
TGATATCATCAGGAACACCGGTGGCGAAAGCGGCTTACTGGGTCTTTACTGACGCTGAGGCACGAAAGCTAGGGGAGCGA
ACG
>ASV828
TAAGGAATATTGGACAATGGAGGCAACTCTGATCCAGCCATCCTGCGTGCAGGAAGACGGCCCTATGGGTTGTAAACTGC
TTTTATAAGGGAAGAAAACACGGGATTTATCTTGTGCTGACGGTACCTTATGAATAAGCACCGGCTAACTCCGTGCCAGC
AGCCGCGGTAATACGGAGGGTGCAAGCGTTATCCGGAATCACTGGGTTTAAAGGGTGCGTAGGCGGTTTAATAAGTCAGA
GGTGAAAGGTTCCAGCTCAACTGGGAAATTGCCTTTGATACTGTTAGACTTGAATTATGTTGAGGTTAGCGGAATGAGTC
ATGTAGCGGTGAAATGCATAGATATGACTTAGAACACCAATTGCGAAGGCAGCTAGCTAGGCATACATTGACGCTGAGGC
ACGAAAGCGTGGGTAGCGAACA
>ASV829
TGGGGAATCTTAGACAATGGGGGCAACCCTGATCTAGCCATGCCGCGTGAGTGACGAAGGCCTTAGGGTCGTAAAGCTCT
TTCGCTGGAGAAGATAATGACGGTATCCAGTAAAGAAACCCCGGCTAACTCCGTGCCAGCAGCCGCGGTAATACGGAGGG
GGTTAGCGTTGTTCGGAATTACTGGGCGTAAAGCGCGCGTAGGCGGACTGGAAAGTTGGGGGTGAAATCCCGGGGCTCAA
CCCCGGAACGGCCTCCAAAACTATCAGTCTAGAGTTCGAGAGAGGTGAGTGGAATTCCGAGTGTAGAGGTGAAATTCGTA
GATATTCGGAGGAACACCAGTGGCGAAGGCGGCTCACTGGCTCGATACTGACGCTGAGGTGCGAAAGCGTGGGGAGCAAA
CA
>ASV830
TTAGGCATAATCTACAATGCGCGAAAGCGTGATAGTTTGATTCGGAGTGCGTCTCAATTTGGGATGCTTTTCTGTACTCT
AAAACGGTACAGGAATAAGGACTGGGTAAGACGAGTGCCAGCCGCCGCGGTAATACTCGCGGTCCAAGTCGCAGCCATTT
TTATTGGGTCTAAAACATCCGTAGCTTGCCTGGTGAGTTCCTTGTGAAATTCCATATCTTAAATATGGAGCGAGCAGGGA
GTACTGCCAGGCTAGAGACTGGAAGACGCAACGAGTACGTTCAAAGTAGCGGTAAAATGTGTTAATCTTGGACGGACTAA
CAATAGCGAAGGCACGTTGCGAGGACAGTTCTGACAGTAAGGGATGAAAGCTAGGGGCGCAAAAG
>ASV831
TGGGGAATTTTGGACAATGGGCGAAAGCCTGATCCAGCGACGCCGCGTGTGTGAAGAAGGCCTGCGGGTTGTAAAGCACT
TTCGTTGGGAACGAAATATGCCGACCTAATACGTCGGTAAGCTGACGTTACCCAAATAAGAAGCACCGGCTAACTCTGTG
CCAGCAGCCGCGGTAATACAGAGGGTGCAAGCGTTAATCGGAATTACTGGGCGTAAAGCGCACGTAGGCGGCCATGTATG
TCAGGTGTGAAATCCCCGGGCTCAACCTGGGAACTGCATTTGAAACTGCATGGCTCGAGTATGGAAGAGGAAGGCGGAAT
TCCCGGTGTAGCGGTGAAATGCGTAGATATCGGGAGGAACATCAGTGGCGAAGGCGGCCTTCTGGTCCAATACTGACGCT
CAGGTGCGAAAGCGTGGGGAGCAAACA
>ASV832
TGGGGAATCTTGGACAATGGGCGCAAGCCTGATCCAGCCATGCCGCGTGAGTGATGAAGGCCCTAGGGTCGTAAAGCTCT
TTCAACGGTGAAGATAATGACGGTAGCCGTAGAAGAAACCCCGGCTAACTCCGTGCCAGCAGCCGCGGTAATACGGAGGG
GGTTAGCGTTGTTCGGAATTACTGGGCGTAAAGCGCGCGTAGGCGGATTGGAAAGTTGGGGGTGAAATCCCAGGGCTCAA
CCCTGGAACTGCCTCCAAAACTACCAGTCTAGAGTTCGAGAGAGGTGAGTGGAACTCCGAGTGTAGAGGTGAAATTCGTA
GATATTCGGAAGAACACCAGTGGCGAAGGCGGCTCACTGGCTCGATACTGACGCTGAGGTGCGAAAGTGTGGGGAGCAAA
CA
>ASV833
TGGGGAATATTGCACAATGGGCGCAAGCCTGATGCAGCCATGCCGCGTGTGTGAAGAAGGCCCTAGGGTTGTAAAGCACT
TTCAGCAGTGAGGAAAGGTGCGTAGTTAATACCTGCGTACTGTGACGTTAACTGCAGAAGAAGCACCGGCTAACTCCGTG
CCAGCAGCCGCGGTAATACGGAGGGTGCGAGCGTTAATCGGAATTACTGGGCGTAAAGCGCGCGTAGGTGGATTGGTCAG
TCAGATGTGAAAGCCCAGGGCTCAACCTTGGAACTGCACCTGATACTGCTAGTCTAGAATACGGTAGAGGGTAGTGGAAT
TTCCTGTGTAGCGGTGAAATGCGTAGATATAGGAAGGAACACCAGTGGCGAAGGCGACTACCTGGACCGATATTGACACT
GAGGTGCGAAAGCGTGGGGAGCAAACA
>ASV834
GCGCGAAAACTTCACACTGCAGGAAACTGTGATGAGGGAACTCCAAGTGCTATCACTATGTGGTAGCTTTTCTTAACTAT
TAATCGGTTTTGGAATAAGGGCTGGGAAAGACCGGTGCCAGCCGCCGCGGTAATACCGGCAGCTCAAGTGGTCGTCGCTT
TTATTGGGCCTAAAACGTCCGTAGCCTGTTTGGTAAATCTGTGGGTAAATCAACCAGCTTAACTGGTTGAATTCTGCAGA
GACTGCCAGACTAGGGACCGGGAGAGGTGTGGGGTACTCTAGGGGTAGGGGTAAAATCCTGTCATCCTTAGAGGACCACC
AGTTGCGAAGGCGCCACACTGGAACGGATCCGACGGTCAGGGACGAAGCCTAGGGGCACGAACC
>ASV835
TGGGGAATCTTGGACAATGGGCGCAAGCCTGATCCAGCCATGCCGCGTGAGTGATGAAGGCCCTAGGGTCGTAAAACTCT
TTCGCCTGTGATGATAATGACAGTAGCAGGTAAAGAAACCCCGGCTAACTCCGTGCCAGCAGCCGCGGTAATACGGAGGG
GGTTAGCGTTGTTCGGAATTACTGGGCGTAAAGCGCACGTAGGCGGATTGGAAAGTTAGAGGTGAAATCCCGGGGCTCAA
CCCCGGAACTGCCTTTAAAACTCCCAGTCTAGAGTTCGAGAGAGGTGAGTGGAATTCCAAGTGTAGAGGTGAAATTCGTA
GATATTTGGAGGAACACCAGTGGCGAAGGCGGCTCACTGGCTCGATACTGACGCTGAGGTGCGAAAGTGTGGGGAGCAAA
CA
>ASV836
TCGAGAATCTTCCGCAATGAACGAAAGTTTGACGGAGCGACGCCGCGTGATGGATGAAGCCTTTAGGGGTGTAAACATCT
TTTATAGGGGAGGAAACTATTGACGTTACCTTATGAATAAGGGGCTCCTAATCTCGTGCCAGCAGGAGCGGTAATACGAG
AGCCTCAAGCGTTATCCGGAATTATTGGGCGTAAAGGGTCCGTAGGTGGTTTTATTAGTCTTTTGTGAAAGATCCGGGCT
CAACTCGGGGAACGCGAAAGAAACGGTAAGACTAGAGATTGTGAGAGGTGTGCGGAACTCATGGTGTAGGGGTGAAATCC
GTTGATATCATGGGGAACACCAAAAGCGAAGGCAGCACACTGGCACATATCTGACACTAAGGGACGAAACCCTGGGTAGC
GAATG
>ASV837
TCGAGAATCATTCGCAATGGGCGAAAGCCTGACGGTGCGACGCCGCGTGGAGGATGAAGGCCCTAGGGTCGTAAACTCCT
GTCATCAGGGAGTAATGGTTTGCGCAGTAACTGGCGCGGGCAGTGATAGTACCTGAAGAGGAAGGGACGGCAAACTTCGT
GCCAGCAGCCGCGGTAATACGAAGGTCCCGAGCGTTGTTCGGATTTACTGGGCGTAAAGCGTCTGTAGGCGGCGCGGTAA
GTCAGATGTGAAATCCCGGGGCTCAACCCCGGAACTGCATCCGATACTGCCGTGCTTGAGGGTCGGAGGGGAGTCTGGAA
TTCTCGGTGTAGCAGTGAAATGCGTAGATATCGAGAGGAACACTCGTGGCGAAGGCGAGACTCTGGACGACACCTGACGC
TGAGAGACGAAGGCCAGGGGAGCGAAAA
>ASV838
TCGAGAATCTTCGGCAATGGGGGAAACCCTGACCGAGCGACGCCGCGTGCGGGATGAAGGCCTTCGGGTTGTAAACCGCT
GTCGTAAGGGAACAAATCCATGGGGGTACTCCCCTGTGGTTGAGTGATCTTAGGAGGAAGGACGGGCTAAGTTCGTGCCA
GCAGCCGCGGTAAGACGAACCGTCCGAACGTTATTCGGTATCACTGGGCTTAAAGAGTTCGTAGGCGGCCTGACAGGTGA
GGTGTGAAATCCCTCGGCTCAACCGAGGAATTGCGCTTCAAACCGTCGGGCTTGAGGGAGATAGAGGTGAGCGGAACAGA
TGGTGGAGCGGTGAAATGCGTTGATATCATCTGGAACACCGGTGGCGAAAGCGGCTCACTGGATCTTTTCTGACGCTGAG
GAACGAAAGCTAGGGTAGCGAACG
>ASV839
TGAGGAATATTGGACAATGGGCGGAAGCCTGATCCAGCCATGCCGCGTGCAGGAAGACTGCCCTATGGGTTGTAAACTGC
TTTTATACAGGAAGAAACCACTCTACGTGTAGAGTTCTGACGGTACTGTAAGAATAAGGATCGGCTAACTCCGTGCCAGC
AGCCGCGGTAATACGGAGGATCCAAGCGTTATCCGGAATCATTGGGTTTAAAGGGTCCGTAGGTGGATAATTAAGTCAGA
GGTGAAAGTCTGCAGCTCAACTGTAGAATTGCCTTTGATACTGGTTATCTTGAGTTATTATGAAGTAGTTAGAATATGTA
GTGTAGCGGTGAAATGCATAGATATTACATAGAATACCAATTGCGAAGGCAGATTACTAATAATTAACTGACACTGATGG
ACGAAAGCGTGGGGAGCGAACA
>ASV840
TGAGGAATATTGCGCAATGGACGAAAGTCTGACGCAGCCATGCCGCGTGCAGGATGACGGCGCTACGCGTTGTAAACTGC
TTTTATATACCAAGAAACCTCAGGACGTGTCCTGAGCTGACGGTAGTATATGAATAAGCACCGGCTAACTCCGTGCCAGC
AGCCGCGGTAATACGGAGGGTGCAAGCGTTATCCGGATTTATTGGGTTTAAAGGGTCCGTAGGCGGATGATTAAGTCAGT
GGTGAAAGCCCACAGCTCAACTGTGGAACTGCCATTGATACTGATTGTCTTGAGTACGTTTGATGTTGGCGGAATATGTC
ATGTAGCGGTGAAATGCTTAGATATGACATAGAACACCGATTGCGAAGGCAGCCAACAAAGCCGTAACTGACGCTGAGGG
ACGAAAGCGTGGGGAGCGAACA
>ASV841
TAGGGAATATTGGACAATGGAGGAAACTCTGATCCAGCCATCCCGCGTGCAGGATGACGGTCCTCTGGATTGTAAACTGC
TTTTATATGGGAAGAAACCCTTGGATTCATCCGAGGCTGACGGTACCATAAGAATAAGCACCGGCTAACTCCGTGCCAGC
AGCCGCGGTAATACGGAGGGTGCAAGCGTTATCCGGATTTACTGGGTTTAAAGGGTGCGCAGGCGGAATTTTAAGTCAGT
GGTGAAATCTTACAGCTTAACTGTGAAATTGCCATTGATACTGAAGTTCTTGAATATAGTTGAGGTAGGCGGAATTTGAC
ATGTAGCGGTGAAATGCATAGATATGTCAAGGAACACCAATTGCGTAGGCAGCTTACTAAACTATTATTGACGCTCAGGC
ACGAAAGCGTGGGTAGCGAACA
>ASV842
TCGAGAATCTTCCGCAATGGACGAAAGTCTGACGGAGCGACGCCGCGTGATTGATGAAGCATTTCGGTGTGTAAAGATCT
TTTATGAGGGAAGAAGTTTATTGACGGTACCTCATGAATAAGGGGCTCCTAATCTCGTGCCAGCAGGAGCGGTAATACGA
GAGCCCCGAGCGTTATCCGGAATTATTGGGCGTAAAGGGTGCGTAGGTGGCATTGTTAGTCGTTTGTCAAATCCTCGGGC
TTAACTCGAGAACCGCGAACGAAACGGCAGTGCTAGAGAGTGTGGGGGGTATAGGGAACTCATGGTGTAGGGGTGAAATC
CGTTGATATCATGGGGAACACCAAAAGCGAAGGCACTATACTAACACATATCTGACACTCAAGCACGAAAGCGTGGGTAG
CGAATG
>ASV843
CGACGAATCTTCCGCAATGCGCGAAAGCGTGACGGAGCAATGCCGCGTGTGGGATGAAGCGGCTTCGCCGTGTAAACCAC
TGTCAGGACCTAGGAAGAACTGACCGGGTCCAAAGGAAGGGCCGGCTAATCTCGTGCCAGCAGCCGCGGTAATACGAGAG
GCCCGAGCGTTATTCGGAATCACTGGGCTTAAAGCGTGCGCAGGCGGACCTGTAGGCGTCCTGTGAAATCCCTCGGCTCA
ACCGGGGAATTGCAGGGCGAACCACAGGTCTTGAGGGAGGCAGAGGCCGACGGAACCATAGGTGGAGCGGTGGAATGCGT
AGATATCTATGGGAACGCCAAATGTGAAGACAGTCGGCTGGGCCTTTCCTGACGCTCATGCACGAAAGCGTGGGGAGCAA
ACA
>ASV844
TGGGGAATATTGCACAATGGGCGCAAGCCTGATGCAGCCATGCCGCGTGTATGAAGAAGGCCTTCGGGTTGTAAAGTACT
TTCAGCAGTGAGGAAGGCGGGTGTGTTAATAGCGCATTCGTTTGACGTTAGCTGCAGAAGAAGCACCGGCTAACTCCGTG
CCAGCAGCCGCGGTAATACGGAGGGTGCGAGCGTTAATCGGAATTACTGGGCGTAAAGCGCATGCAGGTGGTTTGTTAAG
TCAGATGTGAAAGCCCGGGGCTCAACCTCGGAATTGCATTTGAAACTGGCAGGCTAGAGTACTGTAGAGGGGGGTAGAAT
TTCAGGTGTAGCGGTGAAATGCGTAGAGATCTGAAGGAATACCGGTGGCGAAGGCGGCCCCCTGGACAGATACTGACACT
CAGATGCGAAAGCGTGGGGAGCAAACA
>ASV845
TAGGGAATATTGGGCAATGGACGAAAGTCTGACCCAGCCATGCCGCGTGCAGGATGAAGGCCCTATGGGTCGTAAATTGC
TTTTATACAGGAAGAAACCTCCGGACGTGTCCGGAGCTGACGGTACTGTACGAATAAGGATCGGCTAACTACGTGCCAGC
AGCCGCGGTAATACGTAGGATCCAAGCGTTGTCCGGATTTATTGGGTTTAAAGGGTGCGTAGGCGGGATATTAAGTCAGT
GGTGAAAGCCTGCAGCTTAACTGTAGAATTGCCTCTGAAACTGGTATCCTTGAGTGTGGTTGAGGTGGATGGAATGTATC
ATGTAGCGGTGAAATGCTTAGATATGATACAGAACACCGATTGCGAAGGCAGTTCACTAAACCATTACTGACGCTGAGGC
ACGAAAGCATGGGGAGCGAACA
>ASV846
TGGGGAATATTGGACAATGGGCGAAAGCCTGATCCAGCAATGCCGCGTGAGTGATGAAGGCCTTAGGGTTGTAAAGCTCT
TTTACCAGGGATGATAATGACAGTACCTGGAGAATAAGCTCCGGCTAACTCCGTGCCAGCAGCCGCGGTAATACGGAGGG
AGCTAGCGTTGTTCGGAATTACTGGGCGTAAAGCGCGCGTAGGCGGTCTATTAAGTCAGGGGTGAAATCCCGGAGCTCAA
CTCCGGAACTGCCCTTGAAACTGGCAGACTAGAATCTTGGAGAGGCGAGTGGAATTCCGAGTGTAGAGGTGAAATTCGTA
GATATTCGGAAGAACACCAGTGGCGAAGGCGACTCGCTGGACAAGTATTGACGCTGAGGTGCGAAAGCGTGGGGAGCAAA
CA
>ASV847
TCGAGAATCTTTGGCAATGGGCGAAAGCCTGACCAAGCGATGCCGAGTGCGGGATGAAGGCCTTCGGGTTGTAAACCGCT
GTCAGGGGGGATGAAACTTCGGTTGACAGAGCCCCAGAGGAAGCACGGGCTAAGTACGTGCCAGCAGCCGCGGTAACACG
TACTGTGCGAACGTTATTCGGAATCACTGGGCTTAAAGGGTGCGTAGGCGGCCTTGTTAGTCAGGTGTGAAATCCCACGG
CTCAACCGTGGAACTGCGCTTGAAACTGCAAGGCTTGAGTGAGACAGGGGTGTTTGGAACTTCTCGTGGAGCGGTGAAAT
GTGTTGATATGAGAAGGAACACCGGTGGCGAAAGCGAAACACTGGGTCTTAACTGACGCTGAGGCACGAAAGCCAGGGGA
GCGAACG
>ASV848
TCGAGAATCTTCCGCAATGGACGAAAGTCTGACGGAGCGACGCCGCGTGCTGGATGAAGGCCTTCGGGTTGTAAACAGCT
GTCATAGGGGAGGAAATTTTGACCGATCCTAAGAGGAAGCACAGGCTAAGTTCGTGCCAGCAGCCGCGGTAACACGAACT
GTGCGAACGTTATTCGGAATCACTGGGCTTAAAGGGTGCGTAGGCGGTCTTGTAGGTCAGATGTGAAAGCCCACGGCTCA
ACCGTGGAATTGCGTTTGAAACCACAAGACTTGAGTGAGATAGAGGTAAGCGGAACTGATGGTGGAGCGGTGAAATGCGT
TGATATCATCAGGAACACCGGTGGCGAAAGCGGCTTACTGGGTCTCTACTGACGCTGAGGCACGAAAGCTAGGGGAGCGA
ACG
>ASV849
TAGGGAATATTGGTCAATGGGCGAGAGCCTGAACCAGCCATGCCGCGTGCAGGAAGACGGTCCTCTGGATTGTAAACTGC
TTTTGAATGGGAAGAACCACCCTCTTGCGAGAGGGCTTGACGGTACCATTAGAATAAGCCACGGCTAACTACGTGCCAGC
AGCCGCGGTAATACGTAGGTGGCAAGCGTTATCCGGATTTATTGGGTTTAAAGGGTGCGTAGGCGGTTTATTAAGTCGAT
AGTTAAAGGTAGCAGCTCAACTGTATACATGCTGTCGATACTGGTAGACTTGAGTTACCGAGAGGCAAGTAGAATTCCGG
GTGTAGCGGTGAAATGCATAGATACCCGGAGGAATACCGATTGCGAAGGCCACTTGCTATAGGTAAACTGACGCTGATGC
ACGAAAGCGTGGGGAGCGAACA
>ASV850
TGGGGAATCTTAGACAATGGGGGAAACCCTGATCTAGCCATGCCGCGTGAGTGACGAAGGCCCTAGGGTCGTAAAGCTCT
TTCACCAGGGATGATAATGACAGTACCTGGAGAAGAAACCCCGGCTAACTCCGTGCCAGCAGCCGCGGTAATACGGAGGG
GGTTAGCGTTGTTCGGAATTACTGGGCGTAAAGCGCACGTAGGCGGATTAGTCAGTCAGAGGTGAAATCCCAGGGCTCAA
CCTTGGAACTGCCTTTGATACTGCTAGTCTTGAGTTCGAGAGAGGTGAGTGGAATTCCGAGTGTAGAGGTGAAATTCGTA
GATATTCGGAGGAACACCAGTGGCGAAGGCGGCTCACTGGCTCGATACTGACGCTGAGGTGCGAAAGCGTGGGGAGCAAA
CA
>ASV851
TGGGGAATTTTCCGCAATGGGCGAAAGCCTGACGGAGCAACGCCGCGTGAGGGAGGAAGGCCTTAGGGTTGTAAACCTCT
TTTCTCTGGGAAGAAGATCTGACGGTACCAGAGGAATAAGCCTCGGCTAACTCCGTGCCAGCAGCCGCGGTAAGACGGAG
GAGGCAAGCGTTATCCGGAATTATTGGGCGTAAAGCGTCCGCAGGCGGTTTTTTAAGTCTGTTGTCAAAGCCTACAGCTC
AACTGTGGATCGGCAATGGAAACTGGGGGACTTGAGTGTGGTAGGGGTAGAGGGAATTCCCGGTGTAGCGGTGAAATGCG
TAGATATCGGGAAGAACACCAGTGGCGAAGGCGCTCTACTGGGCCACAACTGACGCTGAGGGACGAAAGCTAGGGGAGCG
AAAG
>ASV852
TGGGGAATTTTGGACAATGGGCGAAAGCCTGATCCAGCAATACCGCGTGCAGGAAGAAGGCCTTCGGGTTGTAAACTGCT
TTTGTACGGAACGAAAAGGCTCTTTCTAATAAAGAGGGCTCATGACGGTACCGTAAGAATAAGCACCGGCTAACTACGTG
CCAGCAGCCGCGGTAATACGTAGGGTGCGAGCGTTAATCGGAATTACTGGGCGTAAAGCGTGCGCAGGCGGCTGTGTAAG
ACAGGTGTGAAATCCCCGAGCTCAACTTGGGAATTGCACTTGTGACTGCATAGCTAGAGTACGGCAGAGGGGGATGGAAT
TCCGCGTGTAGCAGTGAAATGCGTAGATATGCGGAGGAACACCGATGGCGAAGGCAGTCCCCTGGGCCTGTACTGACGCT
CATGCACGAAAGCGTGGGGAGCAAACA
>ASV853
TGGGGAATATTGCACAATGGGCGCAAGCCTGATGCAGCCATACCGCGTGTGTGAAGAAGGCCTTAGGGTTGTAAAGCACT
TTCAGCAGTGAGGAAAGGGGTGTAGTTAATACCTGCATCCTGTGACGTTAACTGCAGAAGAAGCACCGGCTAATTCCGTG
CCAGCAGCCGCGGTAATACGGAAGGTGCAAGCGTTAATCGGAATTACTGGGCGTAAAGCGCGCGTAGGTGGATTGGTCAG
TCAGATGTGAAAGCCCCGGGCTCAACCTGGGAACTGCACCTGATACTGCCAATCTAGAGTACGGTAGAGGGTAGTGGAAT
TTCCTGTGTAGCGGTGAAATGCGTAGATATAGGAAGGAACACCAGTGGCGAAGGCGGCTGCCTGGACCGATACTGACACT
GAGGTGCGAAAGCGTGGGGAGCAAACA
>ASV854
TGAGGAATCTTCCACAATGGGCGAAAGCCTGATGGAGCGACACCGCGTGAAGGATGAAGGTCTAACGATTGTAAACTTCT
TTTCTGAGGGAGCATAATGAGAGTACCTCAGGAATAAGGGGGGGCTAATTACGTGCCAGCAGCCGCGGTAATACGTAATC
CCCAAGCGTTACTCGGAATTACTGGGTGTAAAGGGTTCGTAGGCGGCTTTATAAGTCAGGTATGAAAGACCGAAGCTCAA
CTTCGCGTTTGTGCTTGAAACTATAAAGCTAGAATCAGGAAGAGGTAAGCGGAATTCTAAGTGTAGGGGTGCAATCCGTA
GATACTTAGAAGAACACCAAAAGCGAAGGCAGCTTACTGGTACTGTATTGACGCTGAGGAACGAAAGCGTGGGGAGCGAA
AA
>ASV855
TCGAGAATCTTCCGCAATGGACGAAAGTCTGACGGAGCGATGCCGCGTGCGGGACGAAGGCCTTCGGGTTGTAAACCGCT
GTCAGTGGGGTGGAAATCAGTTGGGGCACTCCCCTTCTGTTGACCTAACCGCAGAGGAAGTCCGGGCTAAGTACGTGCCA
GCAGCCGCGGTAATACGTACCGGACGAACGTTATTCGGAATTACTGGGCTTAAAGAGTGCGTAGGCGGCTCTGCAGGTGA
GGTGTGAAAGCCCACGGCTCAACCGTGGAATTGCGCTTCAAACCGCAGGGCTTGAGGGAGACAGGGGTGAGCGGAACTGA
TGGTGGAGCGGTGAAATGCGTTGATATCATCAGGAACACCTGTGGCGAAGGCGGCTCACTGGGTCTTTTCTGACGCTGAG
GCACGAAAGCTAGGGGAGCGAACG
>ASV856
TCGAGAATCTTCCGCAATGGGCGCAAGCCTGACGGAGCGACGCCGCGTGTAGGACGAAGGCCTTAGGGTTGTAAACTACT
GTCACGAGTTATGAATGGCGTAACATGAATAGTGTTGCGTTTGACGTAAGCTCGAAAGGAAGCACCGGCTAACTCTGTGC
CAGCAGCCGCGGTAATACAGAGGGTGCAAACGTTGTTCGGAATCACTGGGCATAAAGCGCACGTAGGCGGCCGATCAAGT
GCAAGGTGAAAGCCCACGGCTCACCCGTGGAACTGCTTTGCATACTGATTGGCTAGAGTACGGGAGAGGAGAGCGGAACT
CTTGGTGGAGCGGTGAAATGCGTAGATATCAAGAGGAACACCAGAGGCGAAGGCGGCTCTCTGGCCCGAAACTGACGCTG
AGGTGCGAAAGCCAGGGTAGCGAACG
>ASV857
TAGGGAATCTTCCACAATGGGCGAAAGCCTGATGGAGCAACGCCGCGTGCAGGATGAAGGCCTTCGGGTTGTAAACTGCT
TTTATAAGTGAAGATTTTGACGGTAACTTATGAATAAGGATCGGCTAACTCCGTGCCAGCAGCCGCGGTCAGACGGAGGA
TCCAAGCGTTATTCGGAATGACTGGGCGTAAAGAGTTGCGTAGGTGGCACTGTATGCGTGTGATGAAATCTTGAGGCTCA
ACCTTAAGGCTATTACGCGAACAGCAGAGCTAGAGCATATGAGGGGTACCTGGAATTCCTAGTGTAGGAGTGAAATCCGT
AGATATTAGGAGGAACACCAATGGCGTAGGCAGGGTACTGGCATATTGCTGACACTAAGGCACGAAAGCGTGGGGAGCGA
ACG
>ASV858
TAGGGAATATTGGGCAATGGACGCAAGTCTGACCCAGCCATGCCGCGTGCAGGAAGACGGCCCTCTGGGTTGTAAACTGC
TTTTATTAGGGAAGAAACCCTTCTACGTGTAGAAGGCTGACGGTACCTAAGGAATAAGGATCGGCTAACTCCGTGCCAGC
AGCCGCGGTAATACGGAGGATCCAAGCGTTGTCCGGATTTATTGGGTTTAAAGGGTGCGTAGGCGGACTTTTAAGTCAGA
GGTGAAAGCCGGTAGCTTAACTATCGAATTGCCTTTGAAACTGAAAGTCTTGAATTTTGTTGAGGTAGGCGGAATGTATC
ATGTAGCGGTGAAATGCATAGATATGATACAGAACACCGATTGCGAAGGCAGCTTACTAAGCAAACATTGACGCTGAGGC
ACGAAAGCGTGGGGATCAAACA
>ASV859
TCAAGAATATTCCACAATGCGCGAAAGCGTGATGGAGCGACGCCGCGTGCAGGAAGACGCCTTTCGGGGTGTAAACTGCT
TTTCTCAGGGACGAATTCGTGACTGTACCTGAGGAATAAGAGGTTGCTAACTCTGTGCCAGCAGCAGCGGTAATACAGAG
ACCTCAAGCGTTATCCGGATTCATTGGGCGTAAAGCGTCCGCAGGTGGTTCGACAAGTCGATGGTCAAATCTTCGGGCTT
AACTCGGAGACTGCCGTCGATACTGTCAAACTAGAGGCTGGGAGAGGCAAGCGGAACTGCAGGTGTAGTCGTAATAAGCG
CTGATATCTGCAGGAACACCAAAGGCGAAGGCAGCTTGCTAGAACATGCCTGACACTCATGGACGAAAGCGTGGGTAGCG
AATC
>ASV860
TGGGGAATATTGCGCAATGGGGGAAACCCTGACGCAGCAACGCCGCGTGTGTGAAGAAGGCCTTCGGGTCGTAAAGCACT
GTCGAGAGGAACGAGCCGGTCGTAGTGAACAGCTGCGATCCCGACGGTACCTCTTGAGGAAGCACCGGCTAACTCCGTGC
CAGCAGCCGCGGTAATACGGAGGGTGCAAGCGTTGTTCGGAATTATTGGGCGTAAAGCGCGCGCAGGCGGGTGGCAAAGT
CCGATGTGAAATCCCTCGGCTCAACCGAGGACGTGCATTGGATACTGGCGACCTTGAGTCCTGGAGAGGGGAGCGGAATT
TCCAGTGTAGAGGTGAAATTCGTAGATATTGGAAGGAACACCAGTGGCGAAGGCGGCTCCCTGGACAGTGACTGACGCTG
AGGCGCGAAAGCGTGGGTAGCAAACA
>ASV861
TAAGGAATCTTCCGCAATGCCCGAAAGGGTGACGGAGCAACGCCGCGTGCGGGATGACACTCGTAAGAGCGTAAACCGCT
TTTCTGAGGGAGTAAGTTTTGAGATTACCTCAGGAATAAGTACCGGCTAACTACGTGCCAGCAGCAGCGGTAATACGTAG
GGTACAAGCGCTACCCGGAATTATTGGGCGTAAAGCGATCGCAGGCGGCTTTTTAAGTCCGGTGTAAAATTTTGGAGCCT
AACTCCAAACGCGTACTGGAAACTGAAAGGCTCGAGATATGCAGAGGTTAGTGGAACGCGATGTGTAGGGGTAAAATCCG
TTGATATATCGCAGAACACCAAAAGCGAAGGCAGCTAACTGGGCATATTCTGACGCTCATGGTCGAAAGCGTGGGGAGCA
AACG
>ASV862
TGGGGAATATTGCACAATGGGCGCAAGCCTGATGCAGCCATGCCGCGTGTGTGAAGAAGGCCTTCGGGTTGTAAAGCACT
TTCAGTTGTGAGGAAAGGTTAGTCGCTAATATCGGCTAGCTGTGACGTTAGCAACAGAAGAAGCACCGGCTAACTCCGTG
CCAGCAGCCGCGGTAATACGGAGGGTGCGAGCGTTAATCGGAATTACTGGGCGTAAAGCGCGTGTAGGTGGCTTGTTAAG
CCAGATGTGAAAGCCCCGGGCTCAACCTGGGAACTGCATTTGGAACTGGCAGGCTAGAGTTTTGTAGAGGGTGGTAGAAT
TTCAGGTGTAGCGGTGAAATGCGTAGAGATCTGGAGGAATACCGGTGGCGAAGGCGGCCCCCTGGCTGATGACTGACGCT
CAGATGCGAAAGCGTGGGGAGCAAACA
>ASV863
TCGAGAATCTTCGGCAATGGACGCAAGTCTGACCGAGCGACGCCGCGTGCGGGATGACGGCCCTTGGGTTGTAAACCGCT
GTCAGAGGGGATGAAATGTGGAAAGGCTATCCTTTCCATTTGACAGAGCCTCAGAGGAAGCACGGGCTAAGTACGTGCCA
GCAGCCGCGGTAACACGTACTGTGCGAACGTTATTCGGAATCACTGGGCTTAAAGGGTGCGTAGGCGGTTTAATAAGTAG
GGTGTGAAATGCCAGAGCTCAACTTTGGCACGGCGCTCTAAACTGTTAAACTTGAGTGAGATAGGGGTGTACGGAACTTC
CGGTGGAGCGGTGAAATGCGTTGATATCGGAAGGAACACCGGTGGCGAAAGCGGTACACTGGGTCTTAACTGACGCTGAG
GCACGAAAGCCAGGGTAGCGAACG
>ASV864
TGGGGAATATTGCGCAATGGGCGAAAGCCTGACGCAGCCATGCCGCGTGTGTGAAGAAGGCCTTCGGGTTGTAAAGCACT
TTCAATTGGGAGGAAAGGTTCACGGCTAATACCCGTGAACTGTGACGTTACCTTTAGAAGAAGCACCGGCTAACTCCGTG
CCAGCAGCCGCGGTAATACGGAGGGTGCGAGCGTTAATCGGAATTACTGGGCGTAAAGCGCGCGTAGGTGGTCTGTTAAG
TCGGATGTGAAAGCCCCGGGCTCAACCTGGGAACTGCATCCGATACTGGCAGACTAGAGTGCGGGAGAGGGAGGTAGAAT
TCCACGTGTAGCGGTGAAATGCGTAGATATGTGGAGGAATACCAGTGGCGAAGGCGGCCTCCTGGCTCGACACTGACACT
GAGGTGCGAAAGCGTGGGGAGCAAACA
>ASV865
TGAGGAATATTGCGCAATGGGGGCAACCCTGACGCAGCGACGCCGCGTGGATGATGAAGGCCTTCGGGTTGTAAAATCCT
GTCAGATGGGAAGAAGTGGTAGATGATTAATACCCATTTACTTTGACGGTACCATCAAAGGAAGCACCGGCTAACTCCGT
GCCAGCAGCCGCGGTAATACGGAGGGTGCGAGCGTTGTTCGGAATTACTGGGCGTAAAGCGCGCGTAGGCGGCTGTATAA
GTCAGATGTGAAAGCCCGCGGCTCAACCGTGGAAGTGCATTTGAAACTGTATGGCTTGAGTACTGGAGGGGGTAGTGGAA
TTCCCGGTGTAGAGGTGAAATTCGTAGATATCGGGAGGAATACCGGTGGCGAAGGCGACTGCCTGGCCAGATACTGACGC
TGAGGTGCGAAAGCGTGGGGAGCAAACA
>ASV866
TGGGGAATATTGGGCAATGGGCGCAAGCCTGACCCAGCAATACCGCGTGTGTGAAGAAGGCCTGAGGGTTGTAAAGCACT
TTCAGTGGGGAGGAAAGGTTGATGGTTAATACCCATTAGCTGTGACGTTACCCACAGAAGAAGCACCGGCTAACTCCGTG
CCAGCAGCCGCGGTAATACGGAGGGTGCAAGCGTTAATCGGAATTACTGGGCGTAAAGCGCGCGTAGGCGGTGATATAAG
TCAGTCGTGAAATCCCTGGGCTTAACCTGGGCACTGCGATTGAAACTGTATAACTAGAGTATGGTAGAGGTGAGTGGAAT
TTCCGGTGTAGCGGTGAAATGCGTAGATATCGGAAGGAACATCAGTGGCGAAGGCGACTCACTGGACCAATACTGACGCT
GAGGTGCGAAAGCGTGGGTAGCGAACA
>ASV867
TGGGGAATCTTAGACAATGGGGGAAACCCTGATCTAGCCATGCCGCGTGATCGATGAAGGCCTTAGGGTTGTAAAGATCT
TTCAGTGGGGAAGATAATGACTGTACCCACAGAAGAAGCCCCGGCTAACTCCGTGCCAGCAGCCGCGGTAATACGGAGGG
GGCTAGCGTTGTTCGGAATTACTGGGCGTAAAGCGCACGTAGGCGGAACAGAAAGTCAGAGGTGAAATCCCAGGGCTCAA
CCTTGGAACTGCCTTTGAAACTCCTGTTCTTGAGGTCGAGAGAGGTGAGTGGAATTCCGAGTGTAGAGGTGAAATTCGTA
GATATTCGGAGGAACACCAGTGGCGAAGGCGGCTCACTGGCTCGATACTGACGCTGAGGTGCGAAAGCGTGGGGAGCAAA
CA
>ASV868
TGAGGAATATTGGACAATGGAGGAAACTCTGATCCAGCCATGCCGCGTGAATGAAGAAGGCCTTAGGGTTGTAAAGTTCT
TTCAATTGTGAAGATAATGACGGTAGCAATAGAAGAAGCTCCGGCTAAATTCGTGCCAGCAGCCGCGGTAATACGAATGG
AGCAAGCGTTGTTCGGAATCACTGGGCTTAAAGCGTGCGTAGGCGGACATGAAAGTCAGAAGTGAAAGCCCTGGGCTCAA
CCCGGGAACTGCTTTTGAAACTCCATGTCTTGAATCCGGGAGGGGTGAGTGGAATTCCTAGTGTAGAGGTGAAATTCGCA
GATATTAGGAGGAACACCAGTGGCGAAGGCGACTCACTGGACCGGTATTGACGCTGAGGTACGAAAGCGTGGGGAGCAAA
CA
>ASV869
TGAGGAATATTGGACAATGGTCGCAAGACTGATCCAGCCATGCCGCGTGCAGGAAGACGGCCTTATGGGTTGTAAACTGC
TTTTTTACGGGAAGAATAATGCTCACGTGTGGGCAGATGACGGTACCGTAGGAATAAGGACCGGCTAACTCCGTGCCAGC
AGCCGCGGTAATACGGAGGGTCCGAGCGTTATCCGGAATCATTGGGTTTAAAGGGTCCGCAGGCGGGCCAGTAAGTCAGG
GGTGAAAGTTTGCGGCTCAACCGTAAAATTGCCTTTGATACTGCTGGTCTTGAGTTGCGGTGAAGTGGCCGGAATATGTG
GTGTAGCGGTGAAATGCATAGAGATCACATAGAACACCGATTGCGAAGGCAGGTCACTAACCGCGGACTGACGCTGATGG
ACGAAAGCGTGGGGAGCGAACG
>ASV870
TAGGGAATATTGCACAATGGGCGAAAGCCTGATGCAGCAACGCCGCGTGCGGGAAGAAGGCCCTAGGGTTGTAAACCGCT
TTCAGCAGGGAAGAAAATGACGGTACCTGCAGAAGAAGGTGCGGCCAACTACGTGCCAGCAGCCGCGGTGACACGTAGGC
ACCAAGCGTTGTCCGGATTTATTGGGCGTAAAGAGCTCGTAGGCGGTTCAGTAAGTCGGGTGTGAAAACTCTGGGCTCAA
CCCAGAGACGCCACTCGATACTGCTGTGACTAGAGTGCGGTAGGGGAGCGGGGAATTCCTAGTGTAGCGGTGAAATGCGC
AGATATTAGGAGGAACACCAGTGGCGAAGGCGCCGCTCTGGGCCGTAACTGACGCTGAGGAGCGAAAGCGTGGGTAGCAA
ACA
>ASV871
TCGAGAATCATTCACAATGGACGAAAGTCTGATGGTGCAACGCCGCGTGGAGGATGAAGGCCCTAGGGTCGTAAACTCCT
GTCATATGAGAGTAAGGCATATGTGTTAATAGCATGTATGTTTGATAGTATCATAAGAGGAAGGGACGGCTAACTTCGTG
CCAGCAGCCGCGGTAATACGAAGGTCCCGAGCGTTGTTCGGAATCACTGGGCGTAAAGGGAGCGTAGGCGGCATGGTAAG
TCAGATGTGAAATCCCGGGGCTCAACCCCGGAACTGCATCCGATACTGCCTTGCTAGAGTAATGGAGGGGTAACTGGAAT
TCTCGGTGTAGCAGTGAAATGCGTAGATATCGAGAGGAAGACCAACGGCGAAGGCAGGTTACTGGACATTTACTGACGCT
GAGGCTCGAAGGCCAGGGGAGCGAAAG
>ASV872
TCGAGAATCTTCCGCAATGGGCGAAAGCCTGACGGAGCGACGCCGCGTGCGGGATGAAGGCCCTTGGGTTGTAAACCGCT
GTCAGAGGGGATGAAATCATGGTTGGCTATCCTTCCATGTTGACAGAGCCTCAGAGGAAGCACGGGCTAAGTACGTGCCA
GCAGCCGCGGTAACACGTACTGTGCGAACGTTATTCGGAATCACTGGGCTTAAAGGGTACGTAGGCGGTTAATCAAGTCA
GGTGTGAAATGCCTGAGCTCAACTGAGGCACTGCGCTTGAAACTGATTAGCTAGAGTATTCCAGGGGTGTGCGGAACTGC
CAGTGGAGCGGTGAAATGCGTTGATATTGGCAGGAACACCGGAGGCGAAGGCGGCACACTGGGGGATAACTGACGCTGAG
GTACGAAAGCCAGGGTAGCGAACG
>ASV873
TGGGGAATCTTGGACAATGGGGGCAACCCTGATCCAGCCATGCCGCGTGAGTGATGAAGGCCCTAGGGTCGTAAAGCTCT
TTCGCCTGTGAAGATAATGACGGTAGCAGGTAAAGAAACCCCGGCTAACTCCGTGCCAGCAGCCGCGGTAATACGGAGGG
GGTTAGCGTTGTTCGGAATTACTGGGCGTAAAGCGCACGTAGGCGGATCGGAAAGTTGGGGGTGAAATCCCGGGGCTCAA
CCCCGGAACGGCCTCCAAAACTATCGGTCTAGAGTTCGAGAGAGGTGAGTGGAATTCCGAGTGTAGAGGTGAAATTCGTA
GATATTCGGAGGAACACCAGTGGCGAAGGCGGCTCACTGGCTCGATACTGACGCTGAGGTGCGAAAGTGTGGGGAGCAAA
CA
>ASV874
TGAGGAATATTGGACAATGGGCGGAAGCCTGATCCAGCCATGCCGCGTGCAGGAAGACGGCCCTATGGGTTGTAAACTGC
TTTTGTACGGGAAGAAACACCCCCACGTGTGGGGACTTGACGGTACCGTAAGAATAAGCATCGGCTAACTCCGTGCCAGC
AGCCGCGGTAATACGGAGGATGCAAGCGTTATCCGGAATCATTGGGTTTAAAGGGTCCGTAGGCGGACAATTAAGTCAGA
GGTGAAAGTCTGCGGCTCAACCGTAGGACTGCCTTTGATACTGGTTGTCTTGAATCGTTGTGAAGTGGTTAGAATGAGCA
GTGTAGCGGTGAAATGCTTAGAGATTGCTCAGAATACCGATTGCGAAGGCAGATCACTAACAACGTATTGACGCTGAGGG
ACGAAAGCGTGGGGAGCGAACA
>ASV875
TGAGGAATATTGGTCAATGGACGAAAGTCTGAACCAGCCATGCCGCGTGCAGGATGACGGCCCTACGGGTTGTAAACTGC
TTTTATATAGGAAGAAACCCCCGAACGTGTTCGGGGCTGACGGTACTATACGAATAAGGACCGGCTAACTCCGTGCCAGC
AGCCGCGGTAATACGGAGGGTCCAAGCGTTATCCGGATTCATTGGGTTTAAAGGGTGCGTAGGCGGGATAATAAGTCAGT
GGTGAAAGCCTGCAGCTTAACTGTAGAACTGCCATTGATACTGTTATTCTTGAATTTAGTTGAGGTAGGCGGAATGCGGC
ATGTAGCGGTGAAATGCTTAGATATGCCGCAGAACACCAATCGCGAAGGCAGCTTACCAAGCTAATATTGACGCTAAGGC
ACGAAAGCGTGGGGAGCGAACA
>ASV876
TAAGGAATATTGGACAATGGGCGCAAGCCTGATCCAGCCATCCCGCGTGCAGGATGACGGCCCTATGGGTTGTAAACTGC
TTTTATTTGGGAAGAAACCTGTTCCATATGGAGCAGCTGACGGTACCATATGAATAAGCACCGGCTAACTCCGTGCCAGC
AGCCGCGGTAATACGGAGGGTGCAAGCGTTATCCGGAATCACTGGGTTTAAAGGGTGCGTAGGCGGCATGATAAGTCAGG
GGTGAAAGCCCGCAGCTCAACTGTGGAATTGCCTTTGATACTGTTGTGCTTGAATCAGGTTGAGGTCGGCGGAATGTGAC
ATGTAGCGGTGAAATGCATAGATATGTCATAGAACACCAATTGCGAAGGCAGCTGGCTAGACCTGTATTGACGCTGAGGC
ACGAAAGCGTGGGGAGCGAACA
>ASV877
TGGGGAATCTTGGACAATGGGGGCAACCCTGATCCAGCGACGCCGCGTGGGTGACGAAGGCCTTCGGGTTGTAAAGCCCT
TTTCTCGGGGAAGATGATGACGGTACCCGAGGAATAAGCACCGGCTAACTCCGTGCCAGCAGCCGCGGTAAGACGGAGGG
TGCTAGCGTTGTTCGGAATTACTGGGCGTAAAGGGCGCGTAGGCGGCCCGAGAAGTCGGATGTGAAAGCCCGGGGCTCAA
CCCCGGAACGGCATTCGAAACTTTTGGGCTCGAGAACGGAAGAGGAGAGTGGAATACCCAGTGTAGAGGTGAAATTCGTA
GATATTGGGTGGAACACCGGTGGCGAAAGCGGCTCTCTGGTCCGGATCTGACGCTGAGGCGCGAAAGCGTGGGGAGCAAA
CA
>ASV878
TGGGGAATATTGGACAATGGGCGCAAGCCTGATCCAGCAATACCGCGTGTGTGAAGAAGGACTTCGGTTTGTAAAGCACT
TTCAGTAGGGAGGAAAGGAGTGTAGTTAATACCTGCATTCTATGACGTTACCTACAGAAGAAGCACCGGCTAACTCCGTG
CCAGCAGCCGCGGTAATACGGAGGGTGCAAGCGTTAATCGGAATCACTGGGCGTAAAGCGCGCGTAGGCGGAATACTAAG
TCTCATGTGAAAGCCCCGGGCTCAACCTGGGAACTGCATGGGATACTGGTATTCTAGAATACAGTAGAGGGAGGTGGAAT
TTCCGGTGTAGCGGTGAAATGCGTAGAGATCGGAAGGAACATCAGTGGCGAAGGCGACCTCCTGGACTGATATTGACGCT
GAGGTGCGAAAGCGTGGGGAGCAAACA
>ASV879
TGGGGAATATTGCACAATGGGCGCAAGCCTGATGCAGCCATGCCGCGTGTGTGAAGAAGGCCTTCGGGTTGTAAAGCACT
TTCAGTTGTGAGGAAAGGTTAGTCGCTAATATCGGCTAGCTGTGACGTTAGCAACAGAAGAAGCACCGGCTAACTCCGTG
CCAGCAGCCGCGGTAATACGGAGGGTGCGAGCGTTAATCGGAATTACTGGGCGTAAAGCGCGTGTAGGTGGCTTGTTAAG
CCAGATGTGAAAGCCCCGGGCTCAACCTGGGAATTGCATTTGGAACTGGTTAACTAGAGTCTCAGAGAGGGGGGTAGAAT
TCCAGGTGTAGCGGTGAAATGCGTAGAGATCTGGAGGAATACCGGTGGCGAAGGCGGCCCCCTGGCTGATGACTGACGCT
CAGATGCGAAAGCGTGGGGAGCAAACA
>ASV880
TGGGGAATATTGGACAATGGGGGCAACCCTGATCCAGCCATGCCGCGTGTATGAAGAAGGCCCTCGGGTTGTAAAGTACT
TTCAGTGGTGAGGAAGGTTGCGTGGTTAATACCCACGTAATTTGACGTTAGCCACAGAAGAAGCACCGGCTAACTCCGTG
CCAGCAGCCGCGGTAATACGGAGGGTGCGAGCGTTAATCGGAATTACTGGGCGTAAAGCGCGTGTAGGTGGCTTGTTAAG
CCAGATGTGAAAGCCCCGGGCTCAACCTGGGAACTGCATTTGGAACTGGCAGGCTAGAGTTTTGTAGAGGGTGGTAGAAT
TTCAGGTGTAGCGGTGAAATGCGTAGAGATCTGAAGGAATACCGGTGGCGAAGGCGACCACCTGGCCAATAACTGACACT
GAGACGCGAAGGCGTGGGTAGCAAACG
>ASV881
TGGGGAATCTTAGACAATGGGGGCAACCCTGATCTAGCCATGCCGCGTGAGTGATGAAGGCCCTAGGGTCGTAAAGCTCT
TTCGCCTGTGAAGATAATGACGGTAGCAGGTAAAGAAACCCCGGCTAACTCCGTGCCAGCAGCCGCGGTAATACGGAGGG
GGTTAGCGTTGTTCGGAATTACTGGGCGTAAAGCGCACGTAGGCGGATTAGTCAGTCAGAGGTGAAATCCCAGGGCTCAA
CCCTGGAACTGCCTTTGATACTGCTAGTCTTGAGTTCGAGAGAGGTGAGTGGAATTCCGAGTGTAGAGGTGAAATTCGTA
GATATTCGGAGGAACACCAGTGGCGAAGGCGGCTCACTGGCTCGATACTGACGCTGAGGTGCGAAAGTGTGGGGAGCAAA
CA
>ASV882
TGGGGAATATTGCGCAATGGGCGAAAGCCTGACGCAGCCATGCCGCGTGTGTGAAGAAGGCCTTCGGGTTGTAAAGCACT
TTCAATTGGGAGGAAAGGTTCACGGCTAATACCCGTGAGCTGTGACGTTACCTTTAGAAGAAGCACCGGCTAACTCCGTG
CCAGCAGCCGCGGTAATACGGAGGGTGCGAGCGTTAATCGGAATTACTGGGCGTAAAGCGCGCGTAGGTGGTCTGTTAAG
TCGGATGTGAAAGCCCCGGGCTCAACCTGGGAACTGCATCCGATACTGGCAGACTAGAGTGCGGGAGAGGGAGGTAGAAT
TCCACGTGTAGCGGTGAAATGCGTAGATATGTGGAGGAATACCAGTGGCGAAGGCGGCCTCCTGGCTCGACACTGACACT
GAGGTGCGAAAGCGTGGGGAGCAAACA
>ASV883
TGGGGAATATTGGACAATGGGGGAAACCCTGATCCAGCCATGCCGCGTGTGTGAAGAAGGCCTTCGGGTTGTAAAGCACT
TTCAGTGGGGAGGAAAGGTTGCAGGTTAATACCCTGTAGCTGTGACGTTACCCACAGAAGAAGCACCGGCTAACTCCGTG
CCAGCAGCCGCGGTAATACGGAGGGTGCAAGCGTTAATCGGAATTACTGGGCGTAAAGCGTGCGCAGGCGGTCTGTTAAG
CGAGATGTGAAAGCCCCGGGCTCAACCTGGGAACTGCATTTCGAACTGGCAGACTAGAGTCTTGTAGAGGGGGGTAGAAT
TCCAGGTGTAGCGGTGAAATGCGTAGAGATCTGGAGGAATACCGGTGGCGAAGGCGGCCCCCTGGACAAAGACTGACGCT
CATGCACGAAAGCGTGGGGAGCAAACA
>ASV884
TGGGGAATCTTAGACAATGGGGGAAACCCTGATCTAGCCATGCCGCGTGAGCGATGAAGGCCTTAGGGTTGTAAAGCTCT
TTCGCTGGGGAAGATAATGACGGTACCCAGTAAAGAAGCCCCGGCTAACTCCGTGCCAGCAGCCGCGGTAATACGGAGGG
GGCTAGCGTTGTTCGGAATTACTGGGCGTAAAGCGCACGTAGGCGGGCTGTTAAGTCGGGGGTGAAATCCCGGGGCTCAA
CCCCGGAACTGCCTTCGATACTGGCAGCCTAGAGGTCGAGAGAGGTGAGCGGAATTCCGAGTGTAGAGGTGAAATTCGTA
GATATTCGGAGGAACACCAGTGGCGAAGGCGGCTCACTGGCTCGATACTGACGCTGAGGTGCGAAAGCGTGGGGAGCAAA
CA
>ASV885
TGGGGAATATTGGACAATGGGGGAAACCCTGATCCAGCCATGCCGCGTGTGTGAAGAAGGCCTTCGGGTTGTAAAGCACT
TTCAGTGGGGAGGAAAGGTTGTTGGTTAATACCTAACAGCTGTGACGTTACCCACAGAAGAAGCACCGGCTAACTCCGTG
CCAGCAGCCGCGGTAATACGGAGGGTGCAAGCGTTAATCGGAATTACTGGGCGTAAAGCGTGCGCAGGCGGTCTGTTAAG
CGAGATGTGAAAGCCCCGGGCTCAACCTGGGAACTGCATTTCGAACTGGCAGACTAGAGTCTTGTAGAGGGGGGTAGAAT
TCCAGGTGTAGCGGTGAAATGCGTAGAGATCTGGAGGAATACCGGTGGCGAAGGCGGCCCCCTGGACAAAGACTGACGCT
CAGGCACGAAAGCGTGGGGAGCAAACA
>ASV886
TGAGGAATATTGGTCAATGGAGGCAACTCTGAACCAGCCATGCCGCGTGAAGGATGACGGCCCTATGGGTTGTAAACTTC
TTTTGAATAGGAAGAAACTTATCTACGTGTAGATAACTGACGGTACTATTAGAATAAGGATCGGCTAACTCCGTGCCAGC
AGCCGCGGTAATACGGAGGATCCAAGCGTTATCCGGATTCATTGGGTTTAAAGGGTCCGTAGGCGGATCTTTAAGTCAGT
GGTGAAAGCCGACAGCTCAACTGTCGAACTGCCATTGATACTGGAGATCTTGAGTACAAATGAAGTAGGCGGAATGAGTC
ATGTAGCGGTGAAATGCATAGATATGACTCAGAACACCGATTGCGAAGGCAGCTTACTAACATGTAACTGACGCTGAGGG
ACGAAAGCGTGGGGAGCGAACA
>ASV887
TTAAGAATCTTGCGCAATGGGCGAAAGCCTGACGCAGCGACGCCGCGTGAGGGATGAAGGCCTTCGGGTTGTAAACCTCG
GTAAGATGGGAAGAATAAGAGTATTCGAAAGGGTGCTCGATGACGGTACCATCCTGAAGCCCCGGCTAATTACGTGCCAG
CAGCCGCGGTAATACGTATGGGGCTAGCGTTGTTCGGAATTATTGGGCGTAAAGGGCACGCAGGTGGATAAAAAAGTTGG
TTGTATAATCTTTCGGCTCAACCGGAAGTCTGCTTCCAAAACTGTTTATCTTGAGTACTAGAGGGGAGAGCGGAATTCTC
GGTGTAGCGGTGGAATGCGCAGATATCGAGAAGAACATCAGTGGCGAAGGCGGCTCTCTGGCTAGTAACTGACACTCATG
TGCGAAAGCGTGGGTAGCGAACA
>ASV888
TGGGGAATATTGGGCAATGGGCGCAAGCCTGACCCAGCAATGCCGCGTGAGTGATGAAGGCCCTCGGGTTGTAAAGCTCT
GTCGGGAGGGAAGAAAAAGTCTGTGAAGAGCAGATATTGACGGTACCTCCAAAGGAAGCACCGGCTAACTCCGTGCCAGC
AGCCGCGGTAATACGGAGGGTGCAAGCGTTGTTCGGAATTACTGGGCGTAAAGCGCGTGTAGGCGGCGGCGTCAGTCGGA
TGTGAAATCCCTCGGCTCAACCGAGGACGTGCATCCGATACTGCGCTGCTTGAGTGTTGGAGGGGGTGGCGGAATTCCCG
GTGTAGAGGTGAAATTCGTAGATATCGGGAGGAACACCTGTGGCGAAGGCGGCCACCTGGACAACAACTGACGCTGAGAC
GCGAAAGCGTGGGTAGCAAACA
>ASV889
TGGGGAATATTGCACAATGGGCGCAAGCCTGATGCAGCAACGCCGCGTGAGGGACGACGGCCTTCGGGTTGTAAACCTCT
TTTAGCAGGGAAGAAGCGAAAGTGACGGTACCTGCAGAAAAAGCACCGGCTAACTACGTGCCAGCAGCCGCGGTAATACG
TAGGGTGCAAGCGTTATCCGGAATTATTGGGCGTAAAGAGCTCGTAGGCGGTTTGTCGCGTCTGCTGTGAAAACTGGGGG
CTCAACCCCCAGCCTGCAGTGGGTACGGGCAGACTAGAGTGCGGTAGGGGAGATTGGAATTCCTGGTGTAGCGGTGGAAT
GCGCAGATATCAGGAGGAACACCGATGGCGAAGGCAGATCTCTGGGCCGTAACTGACGCTGAGGAGCGAAAGGGTGGGGA
GCAAACA
>ASV890
TGAGGAATATTGGTCAATGGACGCAAGTCTGAACCAGCCATGCCGCGTGCAGGAAGACTGCCCTATGGGTTGTAAACTGC
TTTTAAACGGGAAGAAACCCCCCAACGTGTTGGGGGCTGACGGTACCGTAAGAATAAGGATCGGCTAACTCCGTGCCAGC
AGCCGCGGTAATACGGAGGATCCGAGCGTTATCCGGAATCATTGGGTTTAAAGGGTCCGTAGGCGGCTTTATAAGTCAGT
GGTGAAATCCGTTAGCTCAACTAACGAATTGCCATTGATACTGTAGAGCTTGAATAATTGTGAAGTAGCTAGAATATGTA
GTGTAGCGGTGAAATGCTTAGATATTACATGGAATACCAATTGCGAAGGCAGGTTACTAACAATTCATTGACGCTGATGG
ACGAAAGCGTGGGGAGCGAACA
>ASV891
TCGAGAATCTTTGGCAATGGGCGAAAGCCTGACCAAGCGACGCTGCGTGCGGGATGAAGGCCTTTGGGTTGTAAACCGCT
GTCAGAGGGGATCAAAGGAAACTTGAGAGAGCCTCAGAGGAAGCGCGGGCTAAGTTCGTGCCAGCAGCCGCGGTAATACG
AACTGCGCGAACGTTATTCGGAATCACTGGGCTTACAGGGTGCGTAGGCGGCCCATCAGGTCAGATGTGAAATCCCACAG
CTCAACTGTGGAACTGCATTTGAAACCGGCGGGCTTGAGTGAGCTAGAGGTATACGGAACTTCCGGTGGAGCGGTGATAT
GTGTTGATATCGGAAGGAACACCAGAGGCGAAAGCGGTATACTGGAGCTTGTCTGACGCTGAGGCACGAAAGCTAGGGTA
GCGAACG
>ASV892
TGGGGAATATTGCACAATGGGCGCAAGCCTGATGCAGCCATGCCGCGTGTGTGAAGAAGGCCTTCGGGTTGTAAAGCACT
TTCAGTAGGGAGGAAGGTAGTGTAGTTAACACCTGCATTATTTGACGTTACCTACAGAAGAAGCACCGGCTAACTCCGTG
CCAGCAGCCGCGGTAATACGGAGGGTGCGAGCGTTAATCGGAATTACTGGGCGTAAAGCGCATGCAGGTGGTTTGTTAAG
TCAGATGTGAAAGCCCGGGGCTCAACCTCGGAATAGCATTTGAAACTGGCAGACTAGAGTACTGTAGAGGGGGGTAGAAT
TTCAGGTGTAGCGGTGAAATGCGTAGAGATCTGAAGGAATACCGGTGGCGAAGGCGGCCCCCTGGACAGATACTGACACT
CAGATGCGAAAGCGTGGGGAGCAAACA
>ASV893
TGGGGAATATTGCACAATGGGCGCAAGCCTGATGCAGCCATGCCGCGTGTATGAAGAAGGCCTTCGGGTTGTAAAGTACT
TTCAGCAGTGAGGAAGGTGGAGTCGTTAATAGCGGCCTCATTTGACGTTAGCTGCAGAAGAAGCACCGGCTAACTCCGTG
CCAGCAGCCGCGGTAATACGGAGGGTGCGAGCGTTAATCGGAATTACTGGGCGTAAAGCGCATGCAGGTGGTTCGTTAAG
TCAGATGTGAAAGCCCGGGGCTCAACCTCGGAATTGCATTTGAAACTGGCGGACTAGAGTACTGTAGAGGGGGGTAGAAT
TTCAGGTGTAGCGGTGAAATGCGTAGAGATCTGAAGGAATACCGGTGGCGAAGGCGGCCCCCTGGACAGATACTGACACT
CAGATGCGAAAGCGTGGGGAGCAAACA
>ASV894
TAGGGAATTTTCCACAATGGACGAAAGTCTGATGGAGCAACGCCGCGTGCAGGATGAAGGCCTTCGGGTCGTAAACTGCT
TTTATCTGTGAAGATTATGACGGTAGCAGATGAATAAGGATCGGCTAACTCCGTGCCAGCAGCCGCGGTCATACGGAGGA
TCCAAGCGTTATCCGGAATTACTGGGCGTAAAGAGTTGCGTAGGCGGCAAAGTAAGCAGAGTGTGAAATTGTGTGGCTCA
ACCATACACCCATGCTCTGAACTGCTTAGCTAGAGAATGGAAGAGGTCGCTAGAATTCCTGGTGTAGGGGTGAAATCCGT
AGATATCAGGAGGAATACCGATGGCGTAGGCAGGCGACTGGTCCATTTCTGACGCTCAGGCACGAAAGCGTGGGGAGCGA
TCG
>ASV895
TCGAGAATCTTCGGCAATGGGCGAAAGCCTGACCGAGCGACGCCGCGTGCGGGATGAAGGCCCTCGGGTTGTAAACCGCT
GTCGTAGAGGAGGAAATGCAGGGGGGTTCTCCCCTTTGCTTGACCTATTCTAGGAGGAAGTACGGGCTAAGTTCGTGCCA
GCAGCCGCGGTAAGACGAACCGTACAAACGTTACTCGGAATTACTGGGCTTAAAGGGTGCGTAGGCTGCGCGGAAAGTTG
GGTGTGAAAGCCCTCGGCTCAACCGAGGAATTGCATCCAAAACTGCCGTGCTCGAGGGAGACAGGGGTGAGCGGAACTCA
AGGTGGAGCGGTGAAATGCGTTGATATCTTGAGGAACACCGGTGGCGAAAGCGGCTCACTGGGTCTCTTCTGACGCTGAG
GCACGAAAGCTAAGGTAGCAAACG
>ASV896
TGGGGAATATTGGACAATGGGCGAAAGCCTGATCCAGCAATGCCGCGTGAGTGATGAAGGCCTTAGGGTTGTAAAGCTCT
TTTACCAGGGATGATAATGACAGTACCTGGAGAATAAGCTCCGGCTAACTCCGTGCCAGCAGCCGCGGTAATACGGAGGG
AGCTAGCGTTGTTCGGAAATACTGGGCGTAAAGCGAACGTAGGCGGCTTTTCAAGTCAGGGGTGAAATCCCGGGGCTCAA
CCCCGGAACTGCCCTTGAAACTGGATCGCTAGAATCCTGGAGAGGTGAGTGGAATTCCGAGTGTAGAGGTGAAATTCGTA
GATATTCGGAAGAACACCAGTGGCGAAGGCGACTCACTGGACAGGTATTGACGCTGAGGTTCGAAAGCGTGGGGAGCAAA
CA
>ASV897
TGGGGAATCTTAGACAATGGGGGAAACCCTGATCTAGCCATGCCGCGTGAGTGATGAAGGCCCTAGGGTCGTAAAGCTCT
TTCAGCTGTGAAGATAATGACGGTAGCAGCAGAAGAAACCCCGGCTAACTCCGTGCCAGCAGCCGCGGTAATACGGAGGG
GGTTAGCGTTGTTCGGAATTACTGGGCGTAAAGCGCGCGTAGGCGGATTAGTCAGTCAGAGGTGAAATCCCGGGGCTCAA
CCCCGGAACTGCCTTTGATACTGCTAGTCTTGAGTTCGAGAGAGGTGAGTGGAATTCCGAGTGTAGAGGTGAAATTCGTA
GATATTCGGAGGAACACCAGTGGCGAAGGCGGCTCACTGGCTCGATACTGACGCTGAGGTGCGAAAGTGTGGGGAGCAAA
CA
>ASV898
TGGGGAATATTGCGCAATGGGCGAAAGCCTGACGCAGCCATGCCGCGTGTGTGAAGAAGGCCTTCGGGTTGTAAAGCACT
TTCAATTGGGAGGAAGGGTTTAGCGTTAATAGCGTTGAATCTTGACGTTACCTTTAGAAGAAGCACCGGCTAACTCCGTG
CCAGCAGCCGCGGTAATACGGAGGGTGCGAGCGTTAATCGGAATTACTGGGCGTAAAGCGCGCGTAGGCGGTTTGTTAAG
TCGGATGTGAAAGCCCCGGGCTCAACCTGGGAACTGCACCCGATACTGGCCGACTTGAGTGCGAGAGAGGGAGGTAGAAT
TCCATGTGTAGCGGTGAAATGCGTAGATATATGGAGGAATACCGGTGGCGAAGGCGGCCTCCTGGCTCGACACTGACGCT
GAGGTGCGAAAGCGTGGGTAGCAAACA
>ASV899
TCGAGAATCTTCGGCAATGGGCGAAAGCCTGACCGAGCGATGCCGCGTGCGGGATGAAGGCCCTCGGGTTGTAAACCGCT
GTCAACGAGGAGGAAGTGCAAGAGGGTTCTCTCTCTTGTTTGACCTATTCGAGAAGGAAGTACGGGCTAAGTTCGTGCCA
GCAGCCGCGGTAAGACGAACCGTACAAACGTTATTCGGAATTATTGGGCTTAAAGGGTGCGTAGGCTGCGCAGAAAGTTG
GGTGTGAAAGCCCTCGGCTCAACCGAGGAACTGCGCCCAAAACTACTGTGCTCGAGGGAGACAGAGGTGAGCGGAACTCA
AGGTGGAGCGGTGAAATGCGTTGATATCTTGAGGAACACCGGTGGCGAAAGCGGCTCACTGGGTCTCTTCTGACGCTGAG
GCACGAAAGCCAAGGTAGCAAACG
>ASV900
TGGGGAATATTGCACAATGGGCGCAAGCCTGATGCAGCCATGCCGCGTGTGTGAAGAAGGCCTTCGGGTTGTAAAGCACT
TTCAGTTGTGAGGAAAGGTTAGTAGTTAATACCTGCTAGCTGTGACGTTAGCAACAGAAGAAGCACCGGCTAACTCCGTG
CCAGCAGCCGCGGTAATACGGAGGGTGCGAGCGTTAATCGGAATTACTGGGCGTAAAGCGTACGCAGGCGGTTTGTTAAG
CGAGATGTGAAAGCCCCGGGCTCAACCTGGGAACTGCATTTCGAACTGGCAAACTAGAGTGTGATAGAGGGTGGTAGAAT
TTCAGGTGTAGCGGTGAAATGCGTAGAGATCTGAAGGAATACCGATGGCGAAGGCAGCCACCTGGGTCAACACTGACGCT
CATGTACGAAAGCGTGGGGAGCAAACG
>ASV901
TCGAGAATCTTTGTCAATGGACGAAAGTCTGAACAAGCGACGCCGCGTGCGGGATGAAGGCCCTCGGGTTGTAAACCGCT
GTCGTAGGGGAACAAATGTATTGGGGTACTCCCCTTTACTTGAGTGATCCTAGGAGGAAGGACGGGCTAAGTTCGTGCCA
GCAGCCGCGGTAAGACGAACCGTCCGAACGTTATTCGGTATCACTGGGCTTAAAGAGTTCGTAGGCGGCCTGACAGGTCA
GGTGTGAAATCCCACAGCTCAACTGTGGAACTGCGCTTGAAACCGTCGGGCTGGAGGAAGATAGAGGTGAGTGGAACAGA
TGGTGGAGCGGTGAAATGCGTTGATATCATCTGGAACACCGGTGGCGAAAGCGGCTCACTGGATCTTTTCTGACGCTGAG
GAACGAAAGCTAGGGTAGCGAACG
>ASV902
TGGGGAATATTGCACAATGGGCGCAAGCCTGATGCAGCAACGCCGCGTGAGGGATGAAGGCCTTCGGGTTGTAAACCTCT
TTTAGCAGGGAAGAAGCGAAAGTGACGGTACCTGCAGAAAAAGCACCGGCTAACTACGTGCCAGCAGCCGCGGTAATACG
TAGGGTGCAAGCGTTGTCCGGAATTATTGGGCGTAAAGAGCTCGTAGGCGGTTTGTCGCGTCTGCTGTGAAAATCCGAGG
CTCAACCTCGGACCTGCAGTGGGTACGGGCAAACTAGAGTGCGGTAGGGGAGATTGGAATTCCTGGTGTAGCGGTGGAAT
GCGCAGATATCAGGAGGAACACCAATGGCGAAGGCACATCTCTGGGCCGTAACTGACGCTGAGGAGCGAAAGCGTGGGGA
GCGAACA
>ASV903
TGGGGAATATTGCACAATGGGCGCAAGCCTGATGCAGCCATGCCGCGTGTGTGAAGAAGGCCTTCGGGTTGTAAAGCACT
TTCAGTTGTGAGGAAAGGTTAGTCGCTAATATCGGCTAGCTGTGACGTTAGCAACAGAAGAAGCACCGGCTAACTCCGTG
CCAGCAGCCGCGGTAATACGGAGGGTGCAAGCGTTAATCGGAATTACTGGGCGTAAAGCGCATGCAGGCGGTTAATTAAG
CCAGATGTGAAAGCCCCGGGCTCAACCTGGGAATTGCATTTGGAACTGGTTAACTAGAGTCTCAGAGAGGGGGGTAGAAT
TCCAGGTGTAGCGGTGAAATGCGTAGAGATCTGGAGGAATACCGGTGGCGAAGGCGGCCCCCTGGCTGATGACTGACGCT
CAGATGCGAAAGCGTGGGGAGCAAACA
>ASV904
TAACGAATCTTCCGCAATGCGCGAAAGCGTGACGGGGCAATGCCGCGTGCAGGATTGAAGCCCCTCGGGGTGTAAACTGC
TGTCAAGGTCTAGGAACTCAATGACCAGACCTAAAGGAAGGGCCGGCTAACTCTGTGCCAGCAGCCGCGGTAATACAGAG
GGCTCGAGCGTTAATCGGAATCACTGGGCTTAAAGCGTGCGTAGGCGGGCGTGTAAGCATCTTGTGAAAGCCCCCGGCTC
AACCGGGGAATTGCTTGGTGAACTGCATGTCTTGAGGCAAGTAGAGGTGGTCGGAACGATAGGTGGAGCGGTGAAATGCG
TAGATATCTATCGGAACGCCAACGGAGAAGTCAGGCCACTGGGCTTGTTCTGACGCTGAGGCACGAAAGCGTGGGTAGCG
AACG
>ASV905
TCAAGAATCTTCCACAATGGCCGCAAGGCTGATGGAGCAATGCCGCGTGCAGGAAGACGCCTTTCGGGGTGTAAACTGCT
TTTATATGGGAAGAATTTGTGACGGTACCATATGAATAAGAGGTTGCTAACTCTGTGCCAGCAGCAGCGGTAATACAGAG
ACCTCAAGCGTTATCCGGATTCATTGGGCGTAAAGCGTCCGCAGGTGGTTATATAAGTCGATTGTCAAATCCTGAGGCTC
AACTTCAGGACTGCGGTCGATACTGTATAACTAGAGGCTGGAAGAGGCAAGCGGAATTCTCGGTGTAGTCGTAATAAGCG
CTGATATCGAGAGGAACACCAAAGGCGAAGGCAGCTTGCTGGTACATGCCTGACACTCATGGACGAAAGCGTGGGTAGCG
AATC
>ASV906
TGGGGAATCTTAGACAATGGGGGCAACCCTGATCTAGCCATGCCGCGTGAGTGATGAAGGCCCTAGGGTCGTAAAGCTCT
TTCGCCTGTGATGATAATGACAGTAGCAGGTAAAGAAACCCCGGCTAACTCCGTGCCAGCAGCCGCGGTAATACGGAGGG
GGTTAGCGTTGTTCGGAATTACTGGGCGTAAAGCGCGCGTAGGCGGACCAGAAAGTTGGGGGTGAAATCCCGGGGCTCAA
CCCCGGAACGGCCTCCAAAACTCCTGGTCTTGAGTTCGAGAGAGGTGAGTGGAATTCCGAGTGTAGAGGTGAAATTCGTA
GATATTCGGAGGAACACCAGTGGCGAAGGCGGCTCACTGGCTCGATACTGACGCTGAGGTGCGAAAGTGTGGGGAGCAAA
CA
>ASV907
TGGGGAATCTTGGACAATGGGGGAAACCCTGATCCAGCCATGCCGCGTGAGCGATGAAGGCCTTAGGGTTGTAAAGCTCT
TTCAGGTGGGAAGATAATGACGGTACCACCAGAAGAAGCCCCGGCTAACTCCGTGCCAGCAGCCGCGGTAATACGGAGGG
GGCTAGCGTTGTTCGGAATTACTGGGCGTAAAGCGCACGTAGGCGGATTGGAAAGTTGGGGGTGAAATCCCGGGGCTCAA
CCCCGGAACTGCCTTCAAAACTCCCAGTCTAGAGGTCGAGAGAGGTGAGTGGAATTCCGAGTGTAGAGGTGAAATTCGTA
GATATTCGGAGGAACACCAGTGGCGAAGGCGGCTCACTGGCTCGATACTGACGCTGAGGTGCGAAAGCGTGGGGAGCAAA
CA
>ASV908
TGAGGAATATTGGTCAATGGACGCAAGTCTGAACCAGCCATGCCGCGTGCAGGATGACGGCCCTATGGGTTGTAAACTGC
TTTTATTCGGGAATAAACCCCTTTACGTGTAGAGGGCTGAATGTACCGAAAGAATAAGCACCGGCTAACTCCGTGCCAGC
AGCCGCGGTAATACGGAGGGTGCAAGCGTTATCCGGATTTATTGGGTTTAAAGGGTGCGTAGGCGGGATATTAAGTCAGT
GGTGAAAGCCTGTGGCTCAACCATAGAATTGCCATTGATACTGATATTCTTGAGTATGATTGAAGTTGGCGGAATATGGC
ATGTAGCGGTGAAATGCATAGATATGCCATAGAACACCGATAGCGAAGGCAGCTAACTAAGTCATAACTGACGCTGAGGC
ACGAAAGCGTGGGGATCAAACA
>ASV909
TGGGGAATATTGGACAATGGGCGAAAGCCTGATCCAGCAATGCCGCGTGTGTGATGAAGGCCTTAGGGTTGTAAAGCACT
TTCGCCGATGACGATGATGACGGTAGTCGGATAAGAAGCCCCGGCTAACTCCGTGCCAGCAGCCGCGGTAATACGGAGGG
GGCGAGCGTTGTTCGGAATTACTGGGCGTAAAGGGCGCGTAGGCGGCCATGTCAGTTGGGAGTGAAAGCCCCGGGCTCAA
CCTGGGAACTGCTCTCAATACTGCGTGGCTTGAGAACGGGAGAGGGTAGTGGAATTCCCAGTGTAGAGGTGAAATTCGTA
GATATTGGGAAGAACACCAGTGGCGAAGGCGGCTGCCTGGCCCGTTTCTGACGCTGAGGCGCGAAAGCGTGGGGAGCAAA
CA
>ASV910
TGGGGAATATTGCGCAATGGGGGAAACCCTGACGCAGCAATGCCGCGTGAGTGAGGAAGGCCTTCGGGTTGTAAAGCTCT
GTCAAATGGGAAGAATGGTGCGAATTCGAATAGGGTTCGTATTTGACGGTACCATTAAAGGAAGCACCGGCTAACTTCGT
GCCAGCAGCCGCGGTAATACGAAGGGTGCAAGCGTTGTTCGGATTTATTGGGCGTAAAGCGCGCGCAGGCGGATTTGTAA
GCCAGATGTGAAATCTCGGGGCTCAACCCCGAAACTGCGTCTGGAACTGCGAATCTAGAATCTCAGAGGGGGAAGGGGAA
TTTCGCATGTAGGGGTAAAATCCGTAGAGATGCGAAGGAACACCAGAGGCGAAGGCGCCTTCCTGGATGAGTATTGACGC
TGAGGCGCGAAAGCGTGGGGAGCAAACA
>ASV911
TGAGGAATATTGGTCAATGGACGAAAGTCTGAACCAGCCATGCCGCGTGAAGGATTGACGGCCCTACGGGTTGTAAACTT
CTTTTATAAGGGAAGAAACCCCCGAACGTGTTCGGGGCTGACGGTACCTTACGAATAAGCACCGGCTAACTCCGTGCCAG
CAGCCGCGGTAATACGGAGGGTGCAAGCGTTATCCGGATTCATTGGGTTTAAAGGGTGCGTAGGCGGATTAATAAGTCAG
TGGTGAAAGCCTACAGCTTAACTGTAGAATTGCCATTGATACTGTTAGTCTTGAGTTTGGTTGAGGTAAGCGGAATGAGA
CATGTAGCGGTGAAATGCATAGATATGTCTCAGAACACCGATTGCGAAGGCAGCTTGCTAAACCAAAACTGACGCTGAGG
CACGAAAGCGTGGGGAGCGAACA
>ASV912
TGGGGAATATTGCACAATGGGGGAAACCCTGATGCAGCCATGCCGCGTGTATGAAGAAGGCCTTCGGGTTGTAAAGTACT
TTCAGCAGTGAGGAAGGGGTGTACGTTAATAGCGTATATCTTTGACGTTAGCTGCAGAAGAAGCACCGGCTAACTCCGTG
CCAGCAGCCGCGGTAATACGGAGGGTGCGAGCGTTAATCGGAATTACTGGGCGTAAAGCGCATGCAGGCGGTCTGTTAAG
CAAGATGTGAAAGCCCGGGGCTTAACCTCGGAACAGCATTTTGAACTGGCAGGCTAGAGTCTTGTAGAGGGGGGTAGAAT
TTCAGGTGTAGCGGTGAAATGCGTAGAGATCTGAAGGAATACCGGTGGCGAAGGCGGCCCCCTGGACAAAGACTGACGCT
CAGATGCGAAAGCGTGGGGAGCAAACA
>ASV913
TAACGAATCTTCCGCAATGCGCGAAAGCGTGACGGAGCAATGCCGCGTGTGGGATGAAGCGGTTACGCCGTGTAAACCAC
TGTCAGGACTTAGGAAGAACTGACCGAGTCCAAAGGAAGGGCCGGCTAATCTCGTGCCAGCAGCCGCGGTAATACGAGAG
GCCCGAGCGTTAGGCGGAATCACTGGGCTTAAAGGGTGCGTAGGCGGATCAGTAAGCATTTTGTGAAATCCCTCGGCTCA
ACCGAGGAATTGCAGAGTGAACTGCTGGTCTTGAGGTAGGCAGAGGTCATCGGAACGTACGGTGGAGCGGTGAAATGCGT
AGATATCGTACGGAACGCCGAAGGGGTAGCCAGGTGACTGGGCCTTACCTGACGCTGAGGCACGAAAGCGTGGGGATCAA
ACA
>ASV914
TAGGGAATATTGGACAATGGGCGGAAGCCTGATCCAGCCATGCCGCGTGCAGGAAGACGGCCCTCTGGGTTGTAAACTGC
TTTTATATGGGAAGAAAAGGGCTTTGCGAAGCACATTGACGGTACCATAGGAATAAGCCACGGCTAACTACGTGCCAGCA
GCCGCGGTAATACGTAGGTGGCGAGCGTTATCCGGATTTATTGGGTTTAAAGGGTGCGTAGGCGGCTTTTTAAGTCGGTG
GTTAAAGGTAGCAGCTTAACTGTTTTACATGCCATCGATACTGAAGAGCTTGAGTTATCAGGAGGCAGGCGGAATTTCTG
GTGTAGCGGTGAAATGCATAGATACCAGAAGGAACCCCTATTGCGAAGGCAGCTTGCTGCAGATATACTGACGCTGATGC
ACGAAAGCGTGGGGAGCGAACA
>ASV915
TGGGGAATATTGGACAATGGGCGCAAGCCTGATCCAGCCATGCCGCGTGTGTGAAGAAGGCCTTCGGGTTGTAAAGCACT
TTCAGTTGGGAGGAAAGGTGTGTTGCTAATATCAACATGCTGTGACGTTACCAACAGAAGAAGCACCGGCTAACTCCGTG
CCAGCAGCCGCGGTAATACGGAGGGTGCAAGCGTTAATCGGAATTACTGGGCGTAAAGCGCACGCAGGCGGTTGATTAAG
TCAGATGTGAAATCCCCGGGCTCAACCTGGGAATGGCATTTGAAACTGGTCGACTAGAGTCTCGTAGAGGGGGGTAGAAT
TCCAGGTGTAGCGGTGAAATGCGTAGAGATCTGGAGGAATACCAATGGCGAAGGCAGCCCCCTGGACGAAGACTGACGCT
CAGGTGCGAAAGCGTGGGGAGCAAACA
>ASV916
TGAGGAATCTTGCACAATGGGCGAAAGCCTGATGCAGCGACGCCGCGTGAGGGACGACGGCCTTCGGGTTGTAAACCTCT
GTCAGTAGGGAAGAAGTATGACGGTACCTACTGAGGAAGCTTCGGCTAACTACGTGCCAGCAGCCGCGGTAAGACGTAGG
GAGCAAGCGTTGCCCGGAATTACTGGGCGTAAAGAGCTCGTAGGCGGGGGCGTGCGTCTGAAAGGAAATCTCAGGGCTTA
ACCCTGGGGCTGTTTCAGATACGGCGCTTCTTGAGGATGTGAGAGGAAAGTGGAATTTCCGGTGTAGCGGTGAAATGCGT
AGATATCGGAAGGAACACCAGTGGCGAAGGCGACTTTCTGGCACATTCCTGACGCTGAGGAGCGAAAGCGTGGGTAGCGA
ACG
>ASV917
TGGGGAATATTGCACAATGGAGGAAACTCTGATGCAGCCATGCCGCGTGTGTGAAGAAGGCCTTAGGGTTGTAAAGCACT
TTCAATTGGGAGGAAAGGTACAAGGCTAATACCCTTGTGCTGTGACGTTACCTTTAGAAGAAGCACCGGCTAACTCCGTG
CCAGCAGCCGCGGTAATACGGAGGGTGCGAGCGTTAATCGGAATTACTGGGCGTAAAGCGCGCGTAGGCGGCGTGTTAAG
TCGGATGTGAAAGCCCCGGGCTCAACCTGGGAACTGCACCCGATACTGGCAGGCTAGAGTACGAGAGAGGGAGGTAGAAT
TCCACGTGTAGCGGTGAAATGCGTAGATATGTGGAGGAATACCGGTGGCGAAGGCGGCCTCCTGGCTCGATACTGACGCT
GAGGTGCGAAAGCGTGGGGAGCAAACA
>ASV918
TGGGGAATATTGCACAATGGGCGCAAGCCTGATGCAGCCATGCCGCGTGTGTGAAGAAGGCCTTCGGGTTGTAAAGCACT
TTCAGTCGTGAGGAAGGTAGTGTAGTTAATAGCTGCATTATTTGACGTTAGCGACAGAAGAAGCACCGGCTAACTCCGTG
CCAGCAGCCGCGGTAATACGGAGGGTGCGAGCGTTAATCGGAATTACTGGGCGTAAAGCGTACGCAGGCGGTTTGTTAAG
CGAGATGTGAAAGCCCCGGGCTCAACCTGGGAACTGCATTTCGAACTGGCAAACTAGAGTGTGATAGAGGGTGGTAGAAT
TTCAGGTGTAGCGGTGAAATGCGTAGAGATCTGAAGGAATACCGATGGCGAAGGCAGCCACCTGGGTCAACACTGACGCT
CATGTACGAAAGCGTGGGGAGCAAACG
>ASV919
TGGGGAATATTGGACAATGGGGGCAACCCTGATCCAGCCATGCCGCGTGAGTGATGAAGGCCTTAGGGTTGTAAAGCTCT
TTCAGCGAGGAGGATAATGACGTTACTCGCAGAAGAAGCCCCGGCTAACTTCGTGCCAGCAGCCGCGGTAATACGAAGGG
GGCTAGCGTTGTTCGGAATCACTGGGCGTAAAGCGCACGTAGGCGGATTGATAAGTTAGGGGTGAAATCCCGGGGCTCAA
CCTCGGAACTGCCTTTGATACTGTCAGTCTTGAGTCCGAGAGAGGTGAGTGGAACTCCGAGTGTAGAGGTGAAATTCGTA
GATATTCGGAAGAACACCAGTGGCGAAGGCGGCTCACTGGCTCGGTACTGACGCTGAGGTGCGAAAGCGTGGGGAGCAAA
CA
>ASV920
TGGGGAATATTGCGCAATGGGGGAAACCCTGACGCAGCAACGCCGCGTGTGTGAAGAAGGCTCTCGGGTCGTAAAGCACT
GTCGAGAGGAACGAGCCGGCTGTCTTTAATAGAGGCAGTCCCGACGGTACCTCTTGAGGAAGCACCGGCTAACTCCGTGC
CAGCAGCCGCGGTAATACGGAGGGTGCAAGCGTTGTTCGGAATTATTGGGCGTAAAGCGCGCGCAGGCGGGCTTCTAAGT
CTGATGTGAAATCCCTCGGCTCAACCGAGGACGTGCATTGGATACTGGAAACCTTGAGTCCTGGAGAGGAAAGCGGAATT
CCCAGTGTAGAGGTGAAATTCGTAGATATTGGGAGGAACACCGGTGGCGAAGGCGGCTTTCTGGACAGTGACTGACGCTG
AGGCGCGAAAGCGTGGGTAGCAAACA
>ASV921
TGGGGAATTTTCCGCAATGGGCGAAAGCCTGACGGAGCAATACCGCGTGAGGGAAGACGGCCTATGGGTTGTAAACCTCT
TTTTTCAGGGAGGAAAAAATGACGTGTACCTGAAGAATAAGCATCGGCTAACTCCGTGCCAGCAGCCGCGGTAAGACGGA
GGATGCAAGTGTTATCCGGAATCACTGGGCGTAAAGCGTCTGTAGGTGGTTGAACAAGTCAACTGTTAAATCTTGAGGCT
TAACTTCAAAATCGCAGTCGAAACTGTTTGACTAGAGTATAGTAGGGGTAAAGGGAATTTCCAGTGGAGCGGTGAAATGC
GTAGATATTGGAAAGAACACCGATGGCGAAGGCACTTTACTGGGCTATTACTGACACTCAGAGACGAAAGCTAGGGTAGC
AAATG
>ASV922
TCGAGAATCTTCGGCAATGGGCGAAAGCCTGACCGAGCGACGCCGCGTGCGGGATGAAGGCCCTCGGGTTGTAAACCGCT
GTCGTTGGGGAGGAAATGCATGGGGGCTATCCTTCATGTTTGACCTATCCAAGGAGGAAGTACGGGCTAAGTTCGTGCCA
GCAGCCGCGGTAAGACGAACCGTACGAACGTTATTCGGAATTACTGGGCTTAAAGGGTGCGTAGGCTGCGCGGAAAGTTG
GGTGTGAAAGCCCTCAGCTCAACTGAGGAATTGCATCCAAAACTGCCGTGCTCGAGGGAGACAGAGGTGAGCGGAACTCA
AGGTGGAGCGGTGAAATGCGTTGATATCTTGAGGAACACCGGTGGCGAAAGCGGCTCACTGGGTCTCTTCTGACGCTGAG
GCACGAAAGCCAAGGTAGCAAACG
>ASV923
TGGGGAATATTGCACAATGGGCGCAAGCCTGATGCAGCCATGCCGCGTGTGTGAAGAAGGCCTTCGGGTTGTAAAGCACT
TTCAGTAGGGAGGAAAGGTTGTCGATTAATACTCTGCAGCTGTGACGTTACCTACAGAAGAAGCACCGGCTAACTCCGTG
CCAGCAGCCGCGGTAATACGGAGGGTGCAAGCGTTAATCGGAATTACTGGGCGTAAAGCGCGCGTAGGCGGCTTGTTAAG
CCAGATGTGAAAGCCCCGGGCTCAACCTGGGAACTGCATTTGGAACTGGCAGGCTAGAGTACAGAAGAGGGTGGTAGAAT
TTCCTGTGTAGCGGTGAAATGCGTAGATATAGGAAGGAATACCAGTGGCGAAGGCGGCCACCTGGTCTGATACTGACGCT
GAGGTGCGAAAGCGTGGGGAGCAAACA
>ASV924
TGGGGAATATTGGACAATGGGGGAAACCCTGATCCAGCGATGCCGCGTGAGTGAAGAAGGCCTTAGGGTTGTAAAGCTCT
TTCAGTGGGGAAGATGATGACGGTACCCACAGAAGAAGCACCGGCTAACTCCGTGCCAGCAGCCGCGGTAATACGGAGGG
TGCAAGCGTTGTTCGGAATTACTGGGCGTAAAGCGTACGTAGGCGGACTAACAAGTCAGGCGTGAAAGCCCCGGGCTCAA
CCTGGGAACTGCGTTTGATACTGTTAGACTAGAGTCTTGGAGAGGGAAATGGAATTCCTAGTGTAGAGGTGAAATTCGTA
GATATTAGGAAGAACACCAGTGGCGAAGGCGATTTTCTGGCCAAAGACTGACGCTGAGGTACGAAAGCGTGGGGAGCAAA
CA
>ASV925
TGGGGAATCTTAGACAATGGGCGAAAGCCTGATCTAGCCATACCGCGTGAGCGATGAAGGCCTTAGGGTTGTAAAGCTCT
TTCGCCAGGGATGATAATGACAGTACCTGGTAAAGAAGTCCCGGCTAACTCCGTGCCAGCAGCCGCGGTAATACGGAGGG
GACTAGCGTTGTTCGGAATTACTGGGCGTAAAGCGCACGTAGGCGGATTGGAAAGTTGGGGGTGAAATCCCGGGGCTCAA
CCTCGGAACTGCCTTCAAAACTCCCAGTCTTGAGGTCGAGAGAGGTGAGTGGAATTCCGAGTGTAGAGGTGAAATTCGTA
GATATTCGGAGGAACACCAGTGGCGAAGGCGGCTCACTGGCTCGATACTGACGCTGAGGTGCGAAAGCGTGGGGAGCAAA
CA
>ASV926
TCGAGAATCTTCCGCAATGGGCGAAAGCCTGACGGAGCGACGCCGCGTGGAGGAGAAGGCCTTAGGGTTGTAAACTCCTG
TCACGAATTATGAATGGTGCGTGGTAAACAGTCACGTATTTGACGTAAGTTCGAGAGGAAGCACCGGCTAACTCTGTGCC
AGCAGCCGCGGTAATACAGAGGGTGCAAACGTTGTTCGGAATCACTGGGCATAAAGCGCACGTAGGCGGCTTTTCAAGTG
CAGAGTGAAATCCCACAGCTCACCTGTGGAACTGCTTTGCATACTGGATGGCTCGAGGACGGTAGAGGAGAGCGGAACTC
TTGGTGGAGCGGTGAAATGCGTAGATATCAAGAGGAACACCAAAGGCGAAGGCAGCTCTCTGGTCCGTTTCTGACGCTGA
GGTGCGAAAGCTAGGGTAGCGAACG
>ASV927
TGGGGAATTTTGGACAATGGGGGCAACCCTGATCCAGCAATACCGCGTGCAGGAAGAAGGCCTTCGGGTTGTAAACTGCT
TTTGTACGGAACGAAACGGTAAGGGCTAATACCTCTTGCTAATGACGGTACCGTAAGAATAAGCACCGGCTAACTACGTG
CCAGCAGCCGCGGTAATACGTAGGGTGCAAGCGTTAATCGGAATTACTGGGCGTAAAGCGTGCGCAGGCGGTTTTGTAAG
ACAGGCGTGAAATCCCCGGGCTCAACCTGGGAATGGCGCTTGTGACTGCAAGGCTCGAGTACGGCAGAGGGGGATGGAAT
TCCGCGTGTAGCAGTGAAATGCGTAGATATGCGGAGGAACACCGATGGCGAAGGCAGTCCCCTGGGCCTGTACTGACGCT
CATGCACGAAAGCGTGGGGAGCAAACA
>ASV928
TGGGGAATTTTCCGCAATGGGCGAAAGCCTGACGGAGCAATACCGCGTGAGGGACGAAAGTCTTTGGATTGTAAACCTCT
TTTATTGGAGAAGAAGTTCTGACGGTATCCAATGAATAAGCATCGGCTAACTCCGTGCCAGCAGCCGCGGTAATACGGGG
GATGCAAGCGTTATCCGGAATTATTGGGCGTAAAGCGTTTGTAGGTGGCTTTTTAAGTCTGTTGTTAAATATTGAGGCTC
AACCTTGATTCGGCAACAGATACTGATTCGCTAGAGTATAACAAAGGTAGAAGGAATTCCCAGTGTAGCGGTGAAATGCG
TAGATATTGGGAAGAACACCAGTGGCGAAAGCGTTCTGCTAGGTTATTACTGACACTGAGAAACGAAAGCTAGGGGAGCA
AATG
>ASV929
TCGAGAATCTTCGGCAATGGGCGAAAGCCTGACCGAGCGACGCCGCGTGCGGGATGAAGGCCCTTGGGTTGTAAACCGCT
GTCGTAGGGGAGGAAGTGCAAGGGGGTTCTCCCTCTTGTTTGACCTATCCTAGGAGGAAGTACGGGCTAAGTTCGTGCCA
GCAGCCGCGGTAAGACGAACCGTACAAACGTTACTCGGAATTACTGGGCTTAAAGGGTGCGTAGGCTGCGCGGAAAGTTG
GGTGTGAAAGCCCTCGGCTCAACCGAGGAATTGCATCCAAAACTGTCGTGCTCGAGGGAGACAGAGGTGAGCGGAACTCA
GGGTGGAGCGGTGAAATGCGTTGATATCCTGAGGAACACCGGTGGCGAAAGCGGCTCACTGGGTCTCTTCTGACGCTGAG
GCACGAAAGCCAAGGTAGCAAACG
>ASV930
TAAGGAATATTGGACAATGGGCGAGAGCCTGATCCAGCCATCCCGCGTGCAGGATGAAAGCCCTCTGGGTTGTAAACTGC
TTTTATATAAGAAGAATAGCTGGGATTTATCCTAGTATGACGGTATTATATGAATAAGCACCGGCTAACTCCGTGCCAGC
AGCCGCGGTAATACGGAGGGTGCAAGCGTTATCCGGAATCACTGGGTTTAAAGGGTGCGTAGGCGGCTATATAAGTCAGG
AGTGAAATGTCCGAGCTTAACTGGGGACTTGCTTTTGATACTGTATGGCTTGAATTAGGTTGAGGTTGGCGGAATGAGTC
ATGTAGCGGTGAAATGCATAGATATGACTTAGAACACCAATTGCGAAGGCAGCTGGCTAGACCTTAATTGACGCTGAGGC
ACGAAAGCGTGGGGAGCGAACA
>ASV931
TCGAGAATCTTCCGCAATGGGCGCAAGCCTGACGGAGCGACGCCGCGTGTAGGACGAAGGCCCTAGGGTTGTAAACTACT
GTCACGAGTTATGAATGGCGTAACATGAACAGTGTTGCGTTTGACGTAAGCTCGAAAGGAAGCACCGGCTAACTCTGTGC
CAGCAGCCGCGGTAATACAGAGGGTGCAAACGTTGTTCGGAATCACTGGGCATAAAGCGCACGTAGGCGGCCGATCAAGT
GCAAGGTGAAAGCCCACGGCTCACCCGTGGAACTGCTTTGCATACTGATTGGCTAGAGTACGGGAGAGGAGAGCGGAACT
CTTGGTGGAGCGGTGAAATGCGTAGATATCAAGAGGAACACCAGAGGCGAAGGCGGCTCTCTGGCCCGAAACTGACGCTG
AGGTGCGAAAGCCAGGGTAGCGAACG
>ASV932
TGGGGAATATTGCGCAATGGGCGAAAGCCTGACGCAGCCATGCCGCGTGTGTGAAGAAGGCCTTCGGGTTGTAAAGCACT
TTCAATTGGGAGGAAGGGTTTAGCGTTAATAGCGTTGAATCTTGACGTTACCTTTAGAAGAAGCACCGGCTAACTCCGTG
CCAGCAGCCGCGGTAATACGGAGGGTGCGAGCGTTAATCGGAATTACTGGGCGTAAAGCGCGCGTAGGCGGTTTGTTAAG
TCGGATGTGAAATCCCCGGGCTCAACCTGGGAACTGCACCCGATACTGGCCGACTTGAGTGCGAGAGAGGGAGGTAGAAT
TCCATGTGTAGCGGTGAAATGCGTAGATATATGGAGGAATACCGGTGGCGAAGGCGGCCTCCTGGCTCGACACTGACGCT
GAGGTGCGAAAGCGTGGGTAGCAAACA
>ASV933
TGGGGAATATTGCACAATGGGGGAAACCCTGATGCAGCCATGCCGCGTGTATGAAGAAGGCCTTCGGGTTGTAAAGTACT
TTCAGCAGTGAGGAAGGGGTATGCGTTAATAGCGTATATCTTTGACGTTAGCTGCAGAAGAAGCACCGGCTAACTCCGTG
CCAGCAGCCGCGGTAATACGGAGGGTGCGAGCGTTAATCGGAATTACTGGGCGTAAAGCGCATGCAGGCGGTCTGTTAAG
CAAGATGTGAAAGCCCGGGGCTTAACCTCGGAACAGCATTTTGAACTGGCAGGCTAGAGTCTTGTAGAGGGGGGTAGAAT
TTCAGGTGTAGCGGTGAAATGCGTAGAGATCTGAAGGAATACCGGTGGCGAAGGCGGCCCCCTGGACAAAGACTGACGCT
CAGATGCGAAAGCGTGGGGAGCAAACA
>ASV934
TGGGGAATATTGCACAATGGGCGCAAGCCTGATGCAGCAACGCCGCGTGGGGGACGAAGGCCTTCGGGTTGTAAACCCCT
TTTAGCAGGGAAGAAGCGCAAGTGACGGTACCTGCAGAAAAAGCACCGGCTAACTACGTGCCAGCAGCCGCGGTAATACG
TAGGGTGCAAGCGTTGTCCGGAATTATTGGGCGTAAAGAGCTCGTAGGCGGTGTGTCACGTCTGCTGTGAAAATCCAAGG
CTCAACCTTGGACCTGCAGTGGGTACGGGCACACTAGAGTGCGGTAGGGGAGATTGGAATTCCTGGTGTAGCGGTGGAAT
GCGCAGATATCAGGAGGAACACCGATGGCGAAGGCAGATCTCTGGGCCGTAACTGACGCTGAGGAGCGAAAGCGTGGGGA
GCGAACA
>ASV935
TAACGAATCTTCCGCAATGGGCGAAAGCCTGACGGAGCAATGCCGCGTGTGGGATGAAGCATCTTCGATGTGTAAACCAC
TGTCAGGGTCTAGGAATACTGACCAGACCCAGAGGAAGGGCCGGCTAATTCCGTGCCAGCAGCCGCGGTAATACGGAAGG
CCCGAGCGTTAATCGGAATCACTGGGCTTAAAGCGTACGCAGGCGGACTTGTAGGTATCTTGTGAAATCCCACGGCTTAA
[truncated: 1,316,869 more chars]
