# Supplementary material for: Microbiome analysis of Pacific white shrimp gut and rearing water from Malaysia and Vietnam: implications for aquaculture research and management
Source: PeerJ. 2018 Oct 30;6:e5826. doi: 10.7717/peerj.5826 (PMC6214229; doi:10.7717/peerj.5826)
Supplement: Data S2 [file peerj-06-5826-s007.fasta]

>OTU1
TGGGGAATATTGGACAATGGACCAAAAGTCTGATCCAGCAATTCTGTGTGCACGATGAAGGTCTTCGGATCGTAAAGTGC
TTTCAGGTGGGAAGAAAAAAATGACGGTACCACCAGAAGAAGCGACGGCTAAATACGTGCCAGCAGCCGCGGTAATACGT
ATGTCGCAAGCGTTATCCGGAATTATTGGGCGTAAAGCGCGTCTAGGCGGCCTTTTAAGTCTGATGTGAAAATGCGGGGC
TCAACTCCGTATTGCGTTGGAAACTGGAGGGCTAGAGTATCAGAGAGGTGGGCGGAACTACAAGTGTAGAGGTGAAATTC
GTAGATATTTGTAGGAATGCCGATTGGGAAGCCAGCTCACTGGATGAATACTGACGCTGAAGCGCGAAAGCGTGGGGAGC
AAACG
>OTU2
TGGGGAATATTGCACAATGGGCGCAAGCCTGATGCAGCCATGCCGCGTGTGTGAAGAAGGCCTTCGGGTTGTAAAGCACT
TTCAGTCGTGAGGAAGGTAGTGTAGTTAATAGCTGCATTATTTGACGTTAGCGACAGAAGAAGCACCGGCTAACTCCGTG
CCAGCAGCCGCGGTAATACGGAGGGTGCGAGCGTTAATCGGAATTACTGGGCGTAAAGCGCATGCAGGTGGTTTGTTAAG
TCAGATGTGAAAGCCCGGGGCTCAACCTCGGAATTGCATTTGAAACTGGCAGACTAGAGTACTGTAGAGGGGGGTAGAAT
TTCAGGTGTAGCGGTGAAATGCGTAGAGATCTGAAGGAATACCGGTGGCGAAGGCGGCCCCCTGGACAGATACTGACACT
CAGATGCGAAAGCGTGGGGAGCAAACA
>OTU3
TGGGGAATTTTCCGCAATGGGCGAAAGCCTGACGGAGCAACGCCGCGTGAGGGATGAAGGCCTCTGGGCTGTAAACCTCT
TTTATCAAGGAAGAAGATCTGACGGTACTTGATGAATAAGCCACGGCTAATTCCGTGCCAGCAGCCGCGGTAATACGGGA
GTGGCAAGCGTTATCCGGAATTATTGGGCGTAAAGCGTCCGCAGGCGGTCTTTTAAGTCTGTTGTTAAAGCGTGGAGCTT
AACTCCATTTCAGCAATGGAAACTGGAAGACTAGAGTGTGGTAGGGGCAGAGGGAATTCCCGGTGTAGCGGTGAAATGCG
TAGATATCGGGAAGAACACCAGTGGCGAAGGCGCTCTGCTGGGCCATAACTGACGCTCATGGACGAAAGCCAGGGGAGCG
AAAG
>OTU4
GGAATATTGCGCAATGAGCGAAAGCTTGACGCAGCGACACCGCGTGTGGGATGACGGATCTAGGTTTGTAAACCACTTTC
AGGAGGGAAGAAAATGACGGTACCTCCACAAGAAGCCCCGGCCAACTACGTGCCAGCAGCCGCGGTAATACGTAGGGGGC
GAGCGTTGTCCGGATTTATTGGGCGTAAAGAGCTCGTAGGCGGTTCAACAAGTCGGTCGTGAAAGTTCAGGGCTCAACCC
TGAAATGTCGATCGATACTGTTGTGACTAGGATACGGTAGAGGTGAGTGGAATTCCGAGTGTAGCGGTGAAATGCGTAGA
TATTCGGAGGAACACCAATAGCGAAGGCAGCTCACTGGGCCGCTATCGACGCTGAGGAGCGAAAGCTAGGGGAGCAAACA
>OTU5
TGGGGAATATTGCACAATGGGGGAAACCCTGATGCAGCCATGCCGCGTGTGTGAAGAAGGCCTTCGGGTTGTAAAGCACT
TTCAGTAGGGAGGAAGGTAGTGTAGTTAACACCTGCATTATTTGACGTTACCTACAGAAGAAGCACCGGCTAACTCCGTG
CCAGCAGCCGCGGTAATACGGAGGGTGCGAGCGTTAATCGGAATTACTGGGCGTAAAGCGCATGCAGGCGGCCTGTTAAG
TCAGATGTGAAAGCCCGGGGCTTAACCTCGGAATTGCATTTGAAACTGGCAGGCTAGAGTCTTGTAGAGGGGGGTAGAAT
TTCAGGTGTAGCGGTGAAATGCGTAGAGATCTGAAGGAATACCAGTGGCGAAGGCGGCCCCCTGGACAAAGACTGACGCT
CAGATGCGAAAGCGTGGGGAGCAAACA
>OTU6
TGGGGAATATTGCACAATGGGCGAAAGCCTGATGCAGCAACGCCGCGTGCGGGATGAAGGCCCTAGGGTTGTAAACCGCT
TTCAGCAGGGAAGAAAATGACGGTACCTGTAGAAGAAGGTGCGGCCAACTACGTGCCAGCAGCCGCGGTGACACGTAGGC
ACCAAGCGTTGTCCGGATTTATTGGGCGTAAAGAGCTCGTAGGCGGTTCAGTAAGTCGGGTGTGAAAACTCTGGGCTCAA
CCCAGAGACGCCACCCGATACTGCTGTGACTAGAGTGCGGTAGGGGAGCGGGGAATTCCTAGTGTAGCGGTGAAATGCGC
AGATATTAGGAGGAACACCAGTGGCGAAGGCGCCGCTCTGGGCCGTAACTGACGCTGAGGAGCGAAAGCGTGGGTAGCAA
ACA
>OTU7
TGGGGAATTTTGGACAATGGGGGAAACCCTGATCCAGCCATCCCGCGTGTGCGATGAAGGCCTTCGGGTTGTAAAGCACT
TTTGGCAGGAAAGAAACGTCATGGGTTAATACCCCGTGAAACTGACGGTACCTGCAGAATAAGCACCGGCTAACTACGTG
CCAGCAGCCGCGGTAATACGTAGGGTGCAAGCGTTAATCGGAATTACTGGGCGTAAAGCGTGCGCAGGCGGTTCGGAAAG
AAAGATGTGAAATCCCAGAGCTTAACTTTGGAACTGCATTTTTAACTACCGGGCTAGAGTGTGTCAGAGGGAGGTGGAAT
TCCGCGTGTAGCAGTGAAATGCGTAGATATGCGGAGGAACACCGATGGCGAAGGCAGCCTCCTGGGATAACACTGACGCT
CATGCACGAAAGCGTGGGGAGCAAACA
>OTU8
TGGGGAATTTTCCGCAATGGGCGAAAGCCTGACGGAGCAATGCCGCGTGGAGGATGAAGGCCTGTGGGTTGTAATCTCCT
TTTCTCAGAGAAGAAGTTCTGACGGTATCTGAGGAATAAGCATCGGCTAACTCCGTGCCAGCAGCCGCGGTAATACGGAG
GATGCAAGCGTTATCCGGAATCATTGGGCGTAAAGCGTCTGTAGGTGGCTTGGTAAGTCGACTGTTAAATCGTAGAGCTT
AACTCTATATCGGCAGTCGAAACTACTTCGCTTGAGTGTGGTAGGGGCAGAGGGAATTCCCGGTGTAGCGGTGAAATGCG
TAGATATCGGGAAGAACACCAACGGCGAAAGCACTCTGCTGGGCCAACACTGACACTGAGAGACGAAAGCTAGGGTAGCC
AATG
>OTU9
TGGGGAATATTGCACAATGGGCGCAAGCCTGATGCAGCCATGCCGCGTGTGTGAAGAAGGCCTTCGGGTTGTAAAGCACT
TTCAGTTGTGAGGAAAGGTTAGTCGCTAATATCGGCTAGCTGTGACGTTAGCAACAGAAGAAGCACCGGCTAACTCCGTG
CCAGCAGCCGCGGTAATACGGAGGGTGCGAGCGTTAATCGGAATTACTGGGCGTAAAGCGCGTGTAGGTGGCTTGTTAAG
CCAGATGTGAAAGCCCCGGGCTCAACCTGGGAACTGCATTTGGAACTGGCAGGCTAGAGTTTTGTAGAGGGTGGTAGAAT
TTCAGGTGTAGCGGTGAAATGCGTAGAGATCTGAAGGAATACCGGTGGCGAAGGCGACCACCTGGCCAATAACTGACACT
GAGACGCGAAGGCGTGGGTAGCAAACG
>OTU10
TGGGGAATATTGCACAATGGGCGCAAGCCTGATGCAGCCATGCCGCGTGTATGAAGAAGGCCTTCGGGTTGTAAAGTACT
TTCAGCAGTGAGGAAGGTGGGTATGTTAATAGCATACTCATTTGACGTTAGCTGCAGAAGAAGCACCGGCTAACTCCGTG
CCAGCAGCCGCGGTAATACGGAGGGTGCGAGCGTTAATCGGAATTACTGGGCGTAAAGCGCATGCAGGTGGTTTGTTAAG
TCAGATGTGAAAGCCCGGGGCTCAACCTCGGAATTGCATTTGAAACTGGCAAACTAGAGTACTGTAGAGGGGGGTAGAAT
TTCAGGTGTAGCGGTGAAATGCGTAGAGATCTGAAGGAATACCGGTGGCGAAGGCGGCCCCCTGGACAGATACTGACACT
CAGATGCGAAAGCGTGGGGAGCAAACA
>OTU11
TGGGGAATATTGCACAATGGGCGCAAGCCTGATGCAGCAACGCCGCGTGAGGGACGACGGCCTTCGGGTTGTAAACCTCT
TTTAGCAGGGAAGAAGCGAAAGTGACGGTACCTGCAGAAAAAGCACCGGCTAACTACGTGCCAGCAGCCGCGGTAATACG
TAGGGTGCAAGCGTTGTCCGGAATTATTGGGCGTAAAGAGCTCGTAGGCGGTTTGTCGCGTCTGCTGTGAAAATCCGAGG
CTCAACCTCGGACCTGCAGTGGGTACGGGCAAACTAGAGTGCGGTAGGGGAGATTGGAATTCCTGGTGTAGCGGTGGAAT
GCGCAGATATCAGGAGGAACACCAATGGCGAAGGCAGATCTCTGGGCCGTAACTGACGCTGAGGAGCGAAAGCGTGGGGA
GCGAACA
>OTU12
TGAGGAATATTGGTCAATGGACGCAAGTCTGAACCAGCCATGTCGCGTGCAGGAAGACTGCCCTATGGGTTGTAAACTGC
TTTTATACGGGAAGAAATATAGCTACGTGTAGTTATTTGCCGGTACCGTATGAATAAGCATCGGCTAACTCCGTGCCAGC
AGCCGCGGTAATACGGAGGATGCGAGCGTTATCCGGATTCATTGGGTTTAAAGGGTGCGTAGGCGGAAGTATAAGTCAGG
GGTGAAAGTTTGTGGCTCAACCATAAAATTGCCTTTGATACTGTATTTCTTGAGTACATTTGAGGTAGGCGGAATGTGTT
GTGTAGCGGTGAAATGCTTAGATATAACACAGAACACCGATTGCGAAGGCAGCTTACTAAACTGTAACTGACGCTGATGC
ACGAAAGCGTGGGGATCGAACA
>OTU13
TGGGGAATTTTCCGCAATGGGCGAAAGCCTGACGGAGCAATACCGCGTGAGGGAAGACGGCCTATGGGTTGTAAACCTCT
TTTTTCAGGGAGGAATTCAATGACGTGTACCTGAAGAATAAGCATCGGCTAACTCCGTGCCAGCAGCCGCGGTAAGACGG
AGGATGCAAGTGTTATCCGGAATCACTGGGCGTAAAGCGTCTGTAGGTGGTTAAGCAAGTCAACTGTTAAATCTTGAGGC
TCAACTTCAAAATCGCAGTCGAAACTGTTTGACTAGAGTATAGTAGGGGTAAAGGGAATTTCCAGTGGAGCGGTGAAATG
CGTAGATATTGGAAAGAACACCGATGGCGAAGGCACTTTACTGGGCTATTACTGACACTCAGAGACGAAAGCTAGGGTAG
CAAATG
>OTU14
TCGAGAATCATTCACAATGGAGGCAACTCTGATGGTGCAACGCCGCGTGGAGGATGACGGTCCTAGGATTGTAAACTCCT
GTCATTGGGGAGTAAGACTTATGCGTTAAGAGCGTGTAAGTTTGATAGTACCCAAAGAGGAAGGGACGGCTAACTTCGTG
CCAGCAGCCGCGGTAATACGAAGGTCCCAAGCGTTGTTCGGAATCACTGGGCGTAAAGCGTGTGTAGGCTGCGCGGAAAG
TCAAATGTGAAAGCCCGGGGCTCAACCCCGGAACTGCATTCGATACTCCCGCGCTAGAGTGATGGAGAGGTAAGTGGAAT
TCTCGGTGTAGCAGTGAAATGCGTAGATATCGAGAGGAACATCAATGGCGAAGGCAACTTACTGGACATTTACTGACGCT
CAGACACGAAGGCCAGGGGAGCAAAAG
>OTU15
TGGGGAATCTTAGACAATGGGGGCAACCCTGATCTAGCCATGCCGCGTGAGTGATGAAGGCCTTAGGGTTGTAAAGCTCT
TTCAGCTGGGAAGATAATGACGGTACCAGCAGAAGAAGCCCCGGCTAACTCCGTGCCAGCAGCCGCGGTAATACGGAGGG
GGCTAGCGTTGTTCGGAATTACTGGGCGTAAAGCGCACGTAGGCGGACTGGAAAGTTGGGGGTGAAATCCCGGGGCTCAA
CCTCGGAACTGCCTTCAAAACTATCAGTCTGGAGTTCGAGAGAGGTGAGTGGAATACCGAGTGTAGAGGTGAAATTCGTA
GATATTCGGTGGAACACCAGTGGCGAAGGCGGCTCACTGGCTCGATACTGACGCTGAGGTGCGAAAGCGTGGGGAGCAAA
CA
>OTU16
TCGAGAATCATTGTCAATGCGCGAAAGCGTGAACGTGCGACGCCGCGTGTGGGAAGAAGGTGTGATGCATCGTAAACCAC
TGTCAGGGGGTATGAATAAGCGTGTTAATACCACGTGATGACGTCAACCCCAAAGGAAGTCGCAGCTAACTCCGTGCCAG
CAGCTGCGGTAATACGGAGGCGGCAAACGTTACTCGGAATCACTGGGCTTAAAGGGCGTGTAGGCGGCATGTTAAGTTGG
AGTTGAAAGCTGACGGCTCAACCGTCAAATTGGCCCCAATACTAACATGCTAGAGTCGCGGAGGGGTTGCTGGAACTTGT
GGTGTAACGGTGGAATGTATAGATATCACGAGGAACACCAATGGCGAAGGCAGGCAACTGGCCGATGACTGACGCTGAGG
CGCGAAAGCTAGGGGAGCAAACA
>OTU17
TGGGGAATCTTAGACAATGGGGGCAACCCTGATCTAGCCATGCCGCGTGAGTGACGAAGGCCTTAGGGTCGTAAAGCTCT
TTCGCTGGAGAAGATAATGACGGTATCCAGTAAAGAAACCCCGGCTAACTCCGTGCCAGCAGCCGCGGTAATACGGAGGG
GGTTAGCGTTGTTCGGAATTACTGGGCGTAAAGCGCGCGTAGGCGGATTGGAAAGTTGGGGGTGAAATCCCGGGGCTCAA
CCCCGGAACGGCCTCCAAAACTCCCAGTCTTGAGTTCGAGAGAGGTGAGTGGAATTCCGAGTGTAGAGGTGAAATTCGTA
GATATTCGGAGGAACACCAGTGGCGAAGGCGGCTCACTGGCTCGATACTGACGCTGAGGTGCGAAAGCGTGGGGAGCAAA
CA
>OTU18
TGGGGAATCTTAGACAATGGGGGAAACCCTGATCTAGCCATGCCGCGTGATCGATGAAGGCCTTAGGGTTGTAAAGATCT
TTCAGCTGGGAAGATAATGACTGTACCAGCAGAAGAAGCCCCGGCTAACTCCGTGCCAGCAGCCGCGGTAATACGGAGGG
GGCTAGCGTTGTTCGGAATTACTGGGCGTAAAGCGCACGTAGGCGGAACAGAAAGTCAGAGGTGAAATCCCAGGGCTCAA
CCTTGGAACTGCCTTTGAAACTCCTGTTCTTGAGGTCGAGAGAGGTGAGTGGAATTCCGAGTGTAGAGGTGAAATTCGTA
GATATTCGGAGGAACACCAGTGGCGAAGGCGGCTCACTGGCTCGATACTGACGCTGAGGTGCGAAAGCGTGGGGAGCAAA
CA
>OTU19
TAAGGAATATTGGACAATGGGCGCAAGCCTGATCCAGCCATCCCGCGTGGAGGATGACTGCCCTATGGGTTGTAAACTCC
TTTTATATGAGAAGAAACGCCTGGATTTATCCGGGCCTGACGGTATCTTATGAATAAGCACCGGCTAACTCCGTGCCAGC
AGCCGCGGTAATACGGAGGGTGCAAGCGTTATCCGGAATCACTGGGTTTAAAGGGTGCGTAGGTGGTTTAGTAAGTCAGA
TGTGAAAGCCCGTCGCTCAACGTCGGAATTGCATTTGATACTGCTGAACTTGAATCAGGTTGAGGTGGGCGGAATGTGGC
ATGTAGCGGTGAAATGCATAGATATGCCATAGAACACCAATTGCGAAGGCAGCTCACTGGCCCTGAATTGACACTGAGGC
ACGAAAGCGTGGGGAGCGAACA
>OTU20
TAGGGAATATTGGGCAATGGATGCAAGTCTGACCCAGCCATGCCGCGTGCCGGATGAAGGCCCTCAGGGTTGTAAACGGC
TTTTATCTGGGAAGAAGAGTAGGGATGCGTCCCTATGTGACGGTACCAGAGGAATAAGCACCGGCTAACTCCGTGCCAGC
AGCCGCGGTAATACGGAGGGTGCGAGCGTTGTCCGGATTTATTGGGTTTAAAGGGTGCGTAGGTGGCTTGATAAGTCAGT
GGTGAAATGCGGTCGCTCAACGATCGAACTGCCATTGATACTGTCGGGCTTGAGACAAGTGGAGGTTGCCGGAACGGATG
GTGTAGCGGTGAAATGCATAGATATCATCCAGAACACCGATTGCGAAGGCAGGTGACTACGTTTGATCTGACACTGAGGC
ACGAAAGCATGGGGAGCAAACA
>OTU21
TGGGGAATATTGCACAATGGGGGAAACCCTGATGCAGCCATGCCGCGTGTGTGAAGAAGGCCTTCGGGTTGTAAAGCACT
TTCAGTTGTGAGGAAAGGTTGTAGATTAATACTCTGCAGCTGTGACGTTAGCAACAGAAGAAGCACCGGCTAACTCCGTG
CCAGCAGCCGCGGTAATACGGAGGGTGCGAGCGTTAATCGGAATTACTGGGCGTAAAGCGCGTGTAGGTGGCTTGTTAAG
CCAGATGTGAAAGCCCCGGGCTCAACCTGGGAACTGCATTTGGAACTGGCAGGCTAGAGTTTTGTAGAGGGTGGTAGAAT
TTCAGGTGTAGCGGTGAAATGCGTAGAGATCTGAAGGAATACCGGTGGCGAAGGCGACCACCTGGCCAATAACTGACACT
GAGACGCGAAGGCGTGGGTAGCAAACG
>OTU22
TGAGGAATCTTGCGCAATGGAGGAAACTCTGACGCAGCCACGCCGCGTGCCGGAAGACGGCCCTATGGGTTGTAAACGGC
TTTTGTTCGGGAAGAAAGTATGGGTTTTGATCTGTATTGACGGTACCGATTGAATAAGCACCGGCTAACTCCGTGCCAGC
AGCCGCGGTAATACGGAGGGTGCAAGCGTTGTCCGGAATCATTGGGTGTAAAGGGTGCGTAGGCTGGTGTCTAAGTCTGG
GGTGAAATTTTGCCGCTTAACGGTAACATGGCCTTGGATACTGGATGCCTTGAATCTGACAGAGGTCGGTGGAATTCGTA
GTGTAGCGGTGAAATGCATAGATATTACGAAGAACACCAGTGGCGAAGGCGGCCGGCTGGGTCAGTATTGACGCTGAGGC
ACGAGAGCGTGGGGAGCGAACA
>OTU23
TGGGGAATCTTAGACAATGGGCGCAAGCCTGATCTAGCCATGCCGCGTGAGTGATGAAGGCCTTAGGGTCGTAAAGCTCT
TTCGCCTGTGAAGATAATGACTGTAGCAGGTAAAGAAACCCCGGCTAACTCCGTGCCAGCAGCCGCGGTAATACGGAGGG
GGTTAGCGTTGTTCGGAATTACTGGGCGTAAAGCGCGCGTAGGCGGACATTTAAGTCAGAGGTGAAATCCCAGGGCTCAA
CCCTGGAACTGCCTTTGATACTGGGTGTCTTGAGTTCGAGAGAGGTGAGTGGAATTCCGAGTGTAGAGGTGAAATTCGTA
GATATTCGGAGGAACACCAGTGGCGAAGGCGGCTCACTGGCTCGATACTGACGCTGAGGTGCGAAAGTGTGGGGAGCAAA
CA
>OTU24
TGGGGAATATTGCGCAATGGGCGAAAGCCTGACGCAGCAACGCCGCGTGCGGGATGACGGCCTTCGGGTTGTAAACCGCT
TTCAGCAGGGAAGAAGCGAAAGTGACGGTACCTGCAGAAGAAGCACCGGCTAACTACGTGCCAGCAGCCGCGGTAATACG
TAGGGTGCAAGCGTTGTCCGGATTTATTGGGCGTAAAGAGCTCGTAGGCGGTTAGTCACGTCGGATGTGAAAACCCAGTG
CTTAACACTGGGCCTGCATTCGATACGGGCTGACTAGAGTGTTGTAGGGGAGACTGGAACTCCTGGTGTAGCGGTGAAAT
GCGCAGATATCAGGAAGAACACCGGTGGCGAAGGCGGGTCTCTGGGCAACTACTGACGCTGAGGAGCGAAAGCGTGGGGA
GCAAACA
>OTU25
TAGGGAATATTGGACAATGGGGGAAACCCTGATCCAGCAATGCAGCGTGAGTGACGAAGGCCTTAGGGTTGTAAAACTCT
TTCATCGGTGAGGATAATGACAGTAGCCGAAGAAGAAGGACCGGCTAATTCCGTGCCAGCAGCCGCGGTAATACGGAAGG
TCCTAGCGTTGTTCGGAATTACTGGGCGTAAAGCGCATGTAGGCGGAACAAAAAGTTAGAAGTGAAATCCCTGGGCTCAA
CCTAGGAATTGCTTTTAAAACTTTTGTTCTGGAATTCAGGAGAGGAAAATGGAATTTCCAGTGTAGAGGTGAAATTCGTA
GATATTGGAAGGAACACCAGTGGCGAAGGCGATTTTCTGGACTGATATTGACGCTGAGATGCGAAGGCATGGGTAGCAAA
CG
>OTU26
TAACGAATCTTCCGCAATGCGCGAAAGCGTGACGGGGCAATGCCGCGTGCAGGATTGAAGCCCCTCGGGGTGTAAACTGC
TGTCAAGGTCTAGGAACTCAATGACCAGACCTAAAGGAAGGGCCGGCTAACTCTGTGCCAGCAGCCGCGGTAATACAGAG
GGCCCGAGCGTTAATCGGAATCACTGGGCTTAAAGCGTGCGTAGGCGGGCGTGCAAGCATCTTGTGAAAGCCCCCGGCTC
AACCGGGGAATTGCTTGGTGAACTGCATGTCTTGAGGCAGGTAGAGGTGGTCGGAACGATAGGTGGAGCGGTGATATGCT
TAGATATCTATCGGAACGCCAAAGGAGAAGTCAGGCCGCTGGGCCTGTTCTGACGCTGAGGCACGAAAGCGTGGGTAGCG
AACG
>OTU27
TCGGGAATATTGGACAATGGGGGAAACCCTGATCCAGCCATGCCGCGTGTGTGAAGAAGGCCCTAGGGTTGTAAAGCACT
TTTAGTAGTGAGGAAGGCTCAGCAGTTAATACCTGCTGGGATTGACGTTAGCTACAGAAAAAGCACCGGCTAATTTCGTG
CCAGCAGCCGCGGTAATACGAAAGGTGCAAGCGTTAATCGGAATTACTGGGCGTAAAGCGCGCGTAGGCGGCTTGGTAAG
TTGGATGTGAAAGCCCCGGGCTCAACCTGGGAACTGCATCCAAAACTGCCTAGCTAGAGTATGGTAGAGGATGGCGGAAT
TTCCTGTGTAGCGGTGAAATGCGTAGATATAGGAAGGAACATCAGTGGCGAAGGCGGCCATCTGGACCAATACTGACGCT
GAGGTGCGAAAGCGTGGGGAGCAAACA
>OTU28
TGAGGAATATTGGTCAATGGAGGCAACTCTGAACCAGCCATGCCGCGTGCAGGATGACTGCCCTATGGGTTGTAAACTGC
TTTTATGTAGGAAGAAACCTCTCTACGTGTAGAGAGCTGACGGTACTACACGAATAAGGACCGGCTAACTCCGTGCCAGC
AGCCGCGGTAATACGGAGGGTCCAAGCGTTATCCGGATTTATTGGGTTTAAAGGGTACGTAGGCGGAAGATTAAGTCAGT
AGTGAAAGCCCATCGCTCAACGATGGAACTGCTATTGATACTGGTTTTCTTGAATATACTTGAAGTAGGCGGAATACGAC
ATGTAGCGGTGAAATGCATAGAGATGTCGTAGAACACCGATTGCGAAGGCAGCTTACTAAGGTATTATTGACGCTAATGT
ACGAAAGCGTGGGGAGCGAACA
>OTU29
TGGGGAATTTTGGACAATGGGCGAAAGCCTGATCCAGCAATACCGCGTGCAGGAAGAAGGCCTTCGGGTTGTAAACTGCT
TTTGTACGGAACGAAAAGGCTCTTTCTAATAAAGAGGGCTCATGACGGTACCGTAAGAATAAGCACCGGCTAACTACGTG
CCAGCAGCCGCGGTAATACGTAGGGTGCGAGCGTTAATCGGAATTACTGGGCGTAAAGCGTGCGCAGGCGGTTTTGTAAG
ACAGGCGTGAAATCCCCGGGCTCAACCTGGGAATTGCGCTTGTGACTGCAAGGCTAGAGTACGGTAGAGGGGGGTAGAAT
TCCGCGTGTAGCAGTGAAATGCGTAGATATGCGGAGGAACACCGATGGCGAAGGCAGCCCCCTGGACCTGTACTGACGCT
CATGCACGAAAGCGTGGGGAGCAAACA
>OTU30
TAGGGAATATTGGTCAATGGACGCAAGTCTGAACCAGCCATGCCGCGTGCAGGACGACGGCCCTCTGGGTTGTAAACTGC
TTTTGTATAGGAAGAAACGTCCCGACGTGTCGGGATTTGACGGTACTATAAGAATAAGGATCGGCTAACTACGTGCCAGC
AGCCGCGGTAATACGTAGGATCCAAGCGTTGTCCGGATTTATTGGGTTTAAAGGGTGCGCAGGCGGCTTGATAAGTCAGT
GGTGAAAGCCTATCGCTTAACGATAGAATTGCCATTGATACTGTTGAGCTTGAGTATAGTTGAGGTTGGCGGAATGTATC
ATGTAGCGGTGAAATGCTTAGATATGATACAGAACACCGATTGCGAAGGCAGCTGACTAAGCTATTACTGACGCTCATGC
ACGAAAGCGTGGGGATCAAACA
>OTU31
TCGGGAATATTGGACAATGGGCGCAAGCCTGATCCAGCCATGCCGCGTGTGTGAAGAAGGCCTTAGGGTTGTAAAGCACT
TTCAGGAGTGAAGAAAGGCGTTGGGTGAATAATCTGACGTTTTGACGTTAGCTCCAGAAGAAGCACCGGCTAACTCCGTG
CCAGCAGCCGCGGTAATACGGAGGGTGCGAACGTTAATCGGAATTACTGGGCGTAAAGCGCGCGTAGGCGGCTTGTTAAG
TCAGATGTGAAAGCCCCGGGCTCAACCTGGGAATTGCATTTGAAACTGGCAAGCTAGAGTGCAGTAGAGGGAGGTGGAAT
TCCAGGTGTAGCGGTGAAATGCGTAGATATCTGGAGGAACACCAGTGGCGAAGGCGGCCTCCTGGACTGACACTGACGCT
GAGGTGCGAAAGCGTGGGGAGCAAACA
>OTU32
TTAGGGATATTGGGCAATGGAGGAAACTCTGACCCAGCAATGCCGCGTGAGTGAAGAAGTATTTCGGTATGTAAAACTCT
GTTGTATGGGAGGAAAGAACTAGTAGGAAATGGCTAGGAGATGACTGTACCATACGAGAAAGTCACGGCTAACTACGTGC
CAGCAGCCGCGGTAATACGTAGGTGGCAAGCGTTATCCGGAATTATTGGGCGTAAAGGGTGCGTAGGTGGCATGTTAAGT
CTGGTGTAAAAGGCAATAGCTCAACTATTGTATGCATTGGAAACTGGCAAGCTAGAGTGTGTGAGAGGTAAGTGGAATTC
CAAGTGTAGCGGTGGAATGCGTAGATATTTGGAGGAACACCAGTGGCGAAGGCGGCTTACTGGCACACAACTGACACTGA
GGCACGACAGCGTGGGGAGCAAATA
>OTU33
TGGGGAATATTGGACAATGGGCGAAAGCCTGATCCAGCAATGCCGCGTGTGTGAAGAAGGCCTGCGGGTTGTAAAGCACT
TTCAGTTGGGAAGATGATGACGTTACCAACAGAAGAAGCACCGGCTAAATCCGTGCCAGCAGCCGCGGTAATACGGATGG
TGCGAGCGTTAATCGGAATTACTGGGCGTAAAGCGCGCGTAGGCGGCTAAGTCAGTCAGAAGTGAAAGCCCCGGGCTCAA
CCTGGGAATTGCTTTTGATACTGCTTGGCTAGAGTTTGGTAGAGGATAGTGGAATTCCAGGTGTAGCGGTGAAATGCGTA
GATATCTGGAGGAACATCAGTGGCGAAGGCGACTGTCTGGACCAAAACTGACGCTGAGGTGCGAAAGCGTGGGTAGCAAA
CA
>OTU34
TGGGGAATATTGGACAATGGACCAAAAGTCTGATCCAGCAATTCTGTGTGTTTGATGAAGGCCTTCGGGTTGTAAAGAAC
TTTCAGTGGGGAAGAAGCAAGTGACGGTACCCACAGAAGAAGCGACGGCTAAATACGTGCCAGCAGCCGCGGTAATACGT
ATGTCGCAAGCGTTATCCGGAATTATTGGGCATAAAGGGCGTCTAGGCGGTCTAATAAGTCTGATGTGAAAATGCGGGGC
TCAACTCCGTATTGCGTTGGAAACTGTTAGACTAGAGTTTTGGAGAGGTAGGCGGAACTACAAGTGTAGAGGTGAAATTC
GTAGAGATTTGTAGGAATGCCGATGACGAAGGTAGCTTACTGGACAAATACTGACGCTGAAGCGCGAAAGCTAGGGGAGC
AAACA
>OTU35
TGGGGAATCTTGCACAATGGAGGAAACTCTGATGCAGCGATGCCGCGTGAGTGAAGAAGGCCCTTGGGTTGTAAAGCTCT
TTTGTCGGGAAAGATAATGACTGTACCCGAAGAATAAGGTCCGGCTAACTTCGTGCCAGCAGCCGCGGTAATACGAAGGG
ACCTAGCGTAATTCGGAATTACTGGGCGTAAAGCGCGCGTAGGCGGTTAAGTAAGTTAATTGTGAAAGCCCAAAGCTCAA
CTTTGGAATTGCAATTAAAACTACTTAGCTAGAGTTTATCAGAGGAAAGCGGAATACATAGTGTAGAGGTGAAATTCGTA
GATATTATGTAGAACACCAGTTGCGAAGGCGGCTTTCTGGGATAACACTGACGCTGAGGTGCGAAAGTATGGGTAGCGAA
GA
>OTU36
TGAGGAATATTGGACAATGGTCGAAAGACTGATCCAGCCATGCCGCGTGCAGGATGAATGCCCTATGGGTTGTAAACTGC
TTTTATACGGGAAGAACACCACCCACGTGTGGGTGACTGACGGTACCGTAAGAATAAGGACCGGCTAACTCCGTGCCAGC
AGCCGCGGTAATACGGAGGGTCCAAGCGTTATCCGGAATCATTGGGTTTAAAGGGTCCGTAGGCGGGCTATTAAGTCAGA
GGTGAAAGTTTGCAGCTCAACTGTAAAATTGCCTTTGATACTGGTAGTCTTGAGTTATAGTGAAGTGGTTAGAATATGTG
GTGTAGCGGTGAAATGCATAGATATCACATAGAATACCAATTGCGAAGGCAGATCACTAACTATATACTGACGCTGATGG
ACGAAAGCGTGGGGAGCGAACG
>OTU37
TGGAGAATCTTGCGCAATGGGCGAAAGCCTGACGCAGCCACGCCGCGTGCGGGAAGAAGGCCTTCGGGTCGTAAACCGCT
TTCAGGAGGGAAGAAGCGAAAGTGACGGTACCTCCAGAAGAAGGTCCGGCTAACTACGTGCCAGCAGCCGCGGTAATACG
TAGGGACCGAGCGTTGTCCGGATTCATTGGGCGTAAAGCGCATGTAGGCGGCCATGTAAGTCGGTTGTGAAATCCCGAGG
CTCAACTTCGGAACTGCAGCCGATACTGCATGGCTTGAGGAAGGTAGAGGAGAGTGGAATTCCCGGTGTAGCGGTGGAAT
GCGCAGATATCGGGAGGAACACCTATGGCGAAGGCAGCTCTCTGGGCCTCTCCTGACGCTGAGATGCGAAAGCGTGGGTA
GCGAACA
>OTU38
TCGAGAATCTTCCACAATGGACGCAAGTCCGATGGAGCGACGCCACGTGCGGGAAGAAGGCCTTCGGGTTGTAAACCGCT
GTTGAAGGGGAGGAAAGCTTTAGGGGTACACTCCTATTGCGTGACCGAGCCTTTGAGGAAGCGCGGGCTAAGTACGTGCC
AGCAGCCGCGGTAATACGTACTGCGCGAGCGTTATTCGGAATCACTGGGTGTAAAGGGTGCGTAGGCGGTTTGATAAGTC
AGGTGTGAAATCCCACTGCTCAACAGTGGAACTGCACTTGAAACTGTCAAACTCGAGCGATCTAGGGGTAAGCGGAACTT
CCGGTGGAGCGGTGAAATGTGTTGAGATCGGAAGGAACACCAATAGCGAAAGCAGCTTACTGGGGATTGTCTGACGCTGA
GGCACGAAAGCCAGGGGAGCGAACG
>OTU39
TGAGGAATATTGGTCAATGGAGGGAACTCTGAACCAGCCATCCCGCGTGTAGGAAGACGGCCTTATGGGTTGTAAACTAC
TTTTATACAGGAAGAAACGTACCCTCGTGAGGGTGCCTGACGGTACTGTAGGAATAAGCACCGGCTAACTCCGTGCCAGC
AGCCGCGGTAATACGGAGGGTGCGAGCGTTATCCGGATTTATTGGGTTTAAAGGGTCCGTAGGCGGGTTAATAAGTCAGT
GGTGAAATCCCATCGCTTAACGATGGAACTGCCATTGATACTGTTAGTCTTGAATGAGGGTGCAGTGGTTGGAATGTGTA
GTGTAGCGGTGAAATGCATAGATATTACACAGAACACCGATTGCGAAGGCAGATCACTAACCCTAAATTGACGCTGAGGG
ACGAAAGCGTGGGGAGCGAACA
>OTU40
TGAGGAATATTGGACAATGGAGGCAACTCTGATCCAGCCATGCCGCGTGCAGGAAGACGGCCCTATGGGTTGTAAACTGC
TTTTATACAGGAAGAATAGTACCTACGTGTAGGTATTTGACGGTACTGTACGAATAAGGATCGGCTAACTCCGTGCCAGC
AGCCGCGGTAATACGGAGGATCCAAGCGTTATCCGGAATCATTGGGTTTAAAGGGTCCGTAGGCGGTCTGATAAGTCAGA
GGTGAAATCCTGCAGCTCAACTGTAGCATTGCCTTTGATACTGTTAGACTTGAGTTATTGTGAAGTAGTTAGAATGTGTG
GTGTAGCGGTGAAATGCATAGATATCACACAGAATACCGATTGCGAAGGCAGATTACTAACAATATACTGACGCTGAGGG
ACGAAAGCGTGGGTAGCGAACA
>OTU41
TAAGGAATATTGGACAATGCCCGCAAGGGTGATCCAGCCATCCCGCGTGCAGGAAGACGGCCCTATGGGTTGTAAACTGC
TTTTATTAGGGAAGAACGACCTTCATTAATGAGGGTGTGACGGTACCTAAAGAATAAGCACCGGCTAACTCCGTGCCAGC
AGCCGCGGTAATACGGAGGGTGCGAGCGTTATCCGGAATCACTGGGTTTAAAGGGTGCGTAGGCGGAATAGTAAGTCAGG
CGTGAAAGGTTACAGCTTAACTGTAGAACTGCGTTTGATACTGTTATTCTTGAATAGAGATGAGGTCAGCGGAATGCGAC
ATGTAGCGGTGAAATGCATAGATATGTCGTAGAACACCGATTGCGAAGGCAGCTGACTGGACTTTTATTGACGCTGAGGC
ACGAAAGCGTGGGGAGCGAACA
>OTU42
TGAGGAATATTGGGCAATGGGCGGAAGCCTGACCCAGCCATGCCGCGTGCAGGAAGACGGTCCTATGGATTGTAAACTGC
TTTTATACGGGAAGAAACACTCCCTCGTGAGGGAGCTTGACGGTACCGTAAGAATAAGGATCGGCTAACTCCGTGCCAGC
AGCCGCGGTAATACGGAGGATCCAAGCGTTATCCGGAATCATTGGGTTTAAAGGGTCCGTAGGCGGCCTTATAAGTCAGT
GGTGAAATCTCCTAGCTCAACTAGGAAACTGCCATTGATACTGTAGGGCTTGAATTATAGTGAAGTAACTAGAATATGTA
GTGTAGCGGTGAAATGCTTAGATATTACATGGAATACCAATTGCGAAGGCAGGTTACTAACTATATATTGACGCTGATGG
ACGAAAGCGTGGGGAGCGAACA
>OTU43
TGAGGAATATTGCACAATGGGGGAAACCCTGATGCAGCAACGCCGCGTGAAGGATGAAGGTCTTCGGATTGTAAACTTCT
TTTCTGTGGGAAGAGCAAGGACGGTACCACAGGAATAAGACACGGCTAACTACGTGCCAGCAGCCGCGGTAATACGTAGG
TGTCGAGCGTTATCCGGAATTACTGGGCGTAAAGGGCTCGCAGGCGGTTTGACAAGTTCGACGTGAAATCTCTCGGCTTA
ACTGGGAGGGGACGTTGGAGACTGTCAGACTTGAGGTAGTGAGAGGGAGGCGGAATTCCCGGTGTAGTGGTGGAATGCGT
AGATATCGGGAAGAACACCAGTGGCGAAAGCGGCCTTCTGGCATTGACCTGACGCTGAGGAGCGAAAGCGTGGGTAGCGA
ACG
>OTU44
TGGGGAATTTTCCGCAATGGGCGAAAGCCTGACGGAGCAACGCCGCGTGAGGGATGAAGGCCTCTGGGCTGTAAACCTCT
TTTCTCAAGGAAGAAGATCTGACGGTACTTGAGGAATAAGCCACGGCTAATTCCGTGCCAGCAGCCGCGGTAATACGGGA
GTGGCAAGCGTTATCCGGAATTATTGGGCGTAAAGCGTCCGCAGGCGGCCCTTCAAGTCTGCTGTTAAAAAGTGGAGCTT
AACTCCATCGTGGCAGTGGAAACTGTTGGGCTAGAGTGTGGTAGGGGCAGAGGGAATTCCCGGTGTAGCGGTGAAATGCG
TAGATATCGGGAAGAACACCAGTGGCGAAGGCGCTCTGCTGGGCCATAACTGACGCTCATGGACGAAAGCCAGGGGAGCG
AAAG
>OTU45
TGGGGAATCTTAGACAATGGGCGCAAGCCTGATCTAGCCATGCCGCGTGAGTGATGAAGGCCTTAGGGTCGTAAAGCTCT
TTCGCTGGGGAAGATAATGACGGTACCCAGTAAAGAAACCCCGGCTAACTCCGTGCCAGCAGCCGCGGTAATACGGAGGG
GGTTAGCGTTGTTCGGAATTACTGGGCGTAAAGCGCGCGTAGGCGGACTGTTAAGTCGGGGGTGAAATCCCGGGGCTCAA
CCCCGGAACGGCCTTCGATACTGGCAGTCTGGAGTTCGAGAGAGGTGAGTGGAATTCCGAGTGTAGAGGTGAAATTCGTA
GATATTCGGAGGAACACCAGTGGCGAAGGCGGCTCACTGGCTCGATACTGACGCTGAGGTGCGAAAGTGTGGGGAGCAAA
CA
>OTU46
TGGGGAATATTGCGCAATGGGCGAAAGCCTGACGCAGCAACGCCGCGTGCGGGATGACGGCCTTCGGGTTGTAAACCGCT
TTCAGCAGGGAAGAAGCCGCAAGGTGACGGTACCTGCAGAAGAAGCACCGGCTAACTACGTGCCAGCAGCCGCGGTAATA
CGTAGGGTGCAAGCGTTGTCCGGATTTATTGGGCGTAAAGAGCTCGTAGGCGGTATGTCGCGTCGGATGTGAAAATCCAA
GGCTCAACCTTGGACCTGCATCCGATACGGGCACACTAGAGTGTGGTAGGGGAGACTGGAACTCCTGGTGTAGCGGTGAA
ATGCGCAGATATCAGGAAGAACACCAATGGCGAAGGCAGGTCTCTGGGCCATTACTGACGCTGAGGAGCGAAAGCGTGGG
GAGCAAACA
>OTU47
TGGGGAATATTGGACAATGGGCGCAAGCCTGATCCAGCCATGCCGCGTGTGTGAAGAAGGCCTTCGGGTTGTAAAGCACT
TTCAGCGAGGAGGAAGGGTGTTGTGTTAATAGCACAGCATTTTGACGTTACTCGCAGAAGAAGCACCGGCTAACTCCGTG
CCAGCAGCCGCGGTAATACGGAGGGTGCAAGCGTTAATCGGAATTACTGGGCGTAAAGCGCACGTAGGCGGTGTGTTAAG
TTGGATGTGAAAGCCCCGGGCTCAACCTGGGAATTGCATTCAAAACTGGCACACTAGAGTATGTGAGAGGGGGGTAGAAT
TCCAAGTGTAGCGGTGAAATGCGTAGAGATTTGGAGGAATACCAGTGGCGAAGGCGGCCCCCTGGCACAATACTGACGCT
CAGGTGCGAAAGCGTGGGGAGCAAACA
>OTU48
TAAGGAATATTGGACAATGGGCGCAAGCCTGATCCAGCCATCCCGCGTGCAGGATGACTGCCCTATGGGTTGTAAACTGC
TTTTATTAGGGAAGAAACCCCAGGATTTATCTTGGGCTGCCGGTACCTAATGAATAAGCACCGGCTAACTCCGTGCCAGC
AGCCGCGGTAATACGGAGGGTGCAAGCGTTATCCGGAATCACTGGGTTTAAAGGGTGCGTAGGCGGCGTCATAAGTCAGG
GGTGAAAGCCCACAGCTCAACTGTGGAATTGCCCTTGATACTGTGGTGCTTGAATCAGGTTGAGGTAGGCGGAATGTGGC
ATGTAGCGGTGAAATGCTTAGATATGCCATAGAACACCGATTGCGAAGGCAGCTTACTGGACCTGCATTGACGCTGAGGC
ACGAAAGCGTGGGGAGCGAACA
>OTU49
TGGGGAATCTTGCGCAATGGGCGAAAGCCTGACGCAGCAACGCCGCGTGCGGGATGAAGGCCTTCGGGTTGTAAACCGCT
TTTACCAGGAAGGAAAATGACAGTACCTGGAGAATAAGGTGCGGCCAACTACGTGCCAGCAGCCGCGGTGACACGTAGGC
ACCAAGCGTTGTCCGGATTTATTGGGCGTAAAGAGCTCGTAGGCGGTTCAGTAAGTCGGGTGTGAAAACTCTGGGCTTAA
CCCAGAGACGCCACCCGATACTGCTGTGACTTGAGTCCGGTAGGGGAGTGGGGAATTCCTGGTGTAGCGGTGAAATGCGC
AGATATCAGGAGGAACACCAATGGCGAAGGCACCACTCTGGGCCGAGACTGACGCTGAGGAGCGAAAGCGTGGGTAGCAA
ACA
>OTU50
TGAGGAATATTGGACAATGGTCGGAAGACTGATCCAGCCATGCCGCGTGCAGGAAGACTGCCCTATGGGTTGTAAACTGC
TTTTGTACGGGAAGAAACCTCCCCTCGTGAGGGGATCTGACGGTACCGTACGAATAAGCATCGGCTAACTCCGTGCCAGC
AGCCGCGGTAATACGGAGGATGCGAGCGTTATCCGGAATCATTGGGTTTAAAGGGTCCGTAGGTGGATCTGTAAGTCAGG
GGTGAAAGCCCACAGCTCAACTGTGGAACTGCCCTTGATACTGCTGATCTTGAGTCGTTGTGAAGTGGTTAGAATATGTA
GTGTAGCGGTGAAATGCATAGATATTACATAGAATACCGATTGCGAAGGCAGATCACTAACAACGTACTGACACTGATGG
ACGAAAGCGTGGGGAGCGAACA
>OTU51
TGGGGAATATTGCGCAATGGGCGAAAGCCTGACGCAGCAACGCCGCGTGAGTGAGGAAGGCCCTCGGGTTGTAAAGCTCT
GTCAGATGGGAAGAACATCAGTTGGTCTAATAGGCCTTCTGCCTGACGGTACCATCAAAGGAAGCACCGGCTAACTTCGT
GCCAGCAGCCGCGGTAATACGAAGGGTGCAAGCGTTGTTCGGATTTACTGGGCGTAAAGCGCGCGCAGGCGGATTGTTAA
GCCAGATGTGAAATCTCGGGGCCCAACCCCGAAACTGCGTCTGGAACTGATAATCTAGAATCTTGGAGAGGGAAGTGGAA
TTTCGCATGTAGGGGTAAAATCCGTAGAGATGCGAAGGAACACCAGAGGCGAAGGCGGCTTCCTGGCCAAGTATTGACGC
TGAGGCGCGAAAGCGTGGGGAGCAAACA
>OTU52
TGGGGAATCTTGCGCAATGGGGGAAACCCTGACGCAGCAATGCCGCGTGGGCGAAGAAGGACCTCGGTTCGTAAAGCCCT
TTTATCGGGGAAGATGATGACGGTACCCGAAGAATCAGCACCGGCTAACTACGTGCCAGCAGCCGCGGTAATACGTAGGG
TGCAAGCGTTGTCCGGAATCACTGGGCGTAAAGGGCGCGCAGGCGGATTGGCAAGCGAGGGGTGAAATCCCGGGGCTCAA
CCCCGGAACGGCTCCTTGAACTGCCAGTCTTGAGAGGGTCAGGGGCCAGCGGAATTCCAGGTGGAGAGGTGAAATTCGTA
GAGATCTGGAGGAACGTCGGCGGCGAAAGCGGCTGGCTGGGACCCATCTGACGCTGAGGCGCGAAAGCGTGGGGAGCAAA
CA
>OTU53
TAGGGAATATTGGGCAATGGTCGGAAGACTGACCCAGCCATGCCGCGTGCAGGAAGACGGCCTATTGGGTTGTAAACTGC
TTTTATCTGGGAAGAAAATGGCCATGCGTGGCAAATTGCCGGTACCAGATGAATAAGCACCGGCTAACTCCGTGCCAGCA
GCCGCGGTAATACGGAGGGTGCAAGCGTTGTCCGGATTTATTGGGTTTAAAGGGTGCGTAGGCGGCTGATTAAGTCAGCG
GTGAAAGACTCCGGCTCAACCGGAGCAGTGCCGTTGATACTGGTTAGCTTGAGTGCTGCAGGGGTACATGGAATTGATGG
TGTAGCGGTGAAATGCATAGATACCATCAGGAACACCGATAGCGAAGGCATTGTACTGGGCAGCAACTGACGCTGAGGCA
CGAAAGCGTGGGGATCGAACA
>OTU54
TGGGGAATATTGCACAATGGGCGCAAGCCTGATGCAGCCATGCCGCGTGTGTGAAGAAGGCCTTCGGGTTGTAAAGCACT
TTCAGTTGTGAGGAAGGCCTAGTGGTTAATACCCACTAGGATTGACGTTAGCAACAGAAGAAGCACCGGCTAACTCCGTG
CCAGCAGCCGCGGTAATACGGAGGGTGCAAGCGTTAATCGGAATTACTGGGCGTAAAGCGCACGTAGGTGGATAGATAAG
CTGGGTGTGAAAAACCGGGGCTCAACCTCGGCCGTGCATTCAGAACTGTCTGTCTAGAGTAAGGGAGAGGGGGGTAGAAT
TCCAGGTGTAGCGGTGAAATGCGTAGAGATCTGGAGGAATACCGGTGGCGAAGGCGGCCCCCTGGCCCATTACTGACACT
GAGGTGCGAAAGCGTGGGTAGCGAACA
>OTU55
TGAGGAATATTGCGCAATGGACGAAAGTCTGACGCAGCCATGCCGCGTGCAGGAAGACGGCGCTACGCGTTGTAAACTGC
TTTTATATACCAAGAAACCTCAGGACGTGTCCTGAGCTGACGGTAGTGTATGAATAAGCACCGGCTAACTCCGTGCCAGC
AGCCGCGGTAATACGGAGGGTGCAAGCGTTATCCGGATTTATTGGGTTTAAAGGGTCCGTAGGCGGATGATTAAGTCAGT
GGTGAAAGCCCACAGCTCAACTGTGGAACTGCCATTGATACTGGTTATCTTGAGTACGATTGAAGTTGGCGGAATAAGTC
ATGTAGCGGTGAAATGCTTAGATATGACTTAGAACCCCGATTGCGAAGGCAGCCAACTAAGCCGTAACTGACGCTGAGGG
ACGAAAGCGTGGGGAGCGAACA
>OTU56
TGAGGAATCTTGCGCAATGGGCGAAAGCCTGACGCAGCCACGCCGCGTGCCGGATGACGGCCCTATGGGTTGTAAACGGC
TTTTACTAGGGAAGAACGAGAGGGTTTTGATCTTCTGTGACGGTACCTAGTGAATAAGCACCGGCTAACTCCGTGCCAGC
AGCCGCGGTAATACGGAGGGTGCAAGCGTTGTCCGGAATCATTGGGTGTAAAGGGTGCGTAGGCGGGAGCCTAAGTCTGG
GGTGAAATCTTGCCGCTTAACGGTAAAATGGCCTTGGATACTGGGTTTCTTGAGTGCAGAAGAGGCAGGTGGAATTCGTG
GTGTAGCGGTGAAATGCTTAGATATCACGAAGAACATCAGTGGCGAAGGCGGCCTGCTGGTCTGCAACTGACGCTGAGGC
ACGAAAGCGTGGGGAGCGAACA
>OTU57
TGGGGAATTTTGGACAATGGGGGAAACCCTGATCCAGCCATCCCGCGTGAGTGAAGAAGGCCTTCGGGTTGTAAAGCTCT
TTCGAAAGTGAAGAAAACTTATTTCGTAATATGTTATAAGTATGACGGTAACTTTAGAAGAAGCACCGGCTAACTACGTG
CCAGCAGCCGCGGTAATACGTAGGGTGCGAGCGTTAATCGGAATTACTGGGCGTAAAGCGTGCGCAGGCGGTTTTGTAAG
TCAGATGTGAAATCCCCGAGCTTAACTTGGGAACTGCGTTTGAAACTACAAGACTAGAGTGTGTCAGAGGGGGGTAGAAT
TCCACGTGTAGCAGTGAAATGCGTAGAGATGTGGAGGAATACCAATGGCGAAGGCAGCCCCCTGGGATAACACTGACGCT
CATGCACGAAAGCGTGGGGAGCGAACA
>OTU58
TAAGGAATATTGGACAATGGACGAAAGTCTGATCCAGCCATCCCGCGTGCAGGATGACTGCCCTATGGGTTGTAAACTGC
TTTTATGAGAGAAGAAACGCCTTAAATATTTAGGGTCTGACGGTACCTCATGAATAAGCACCGGCTAACTCCGTGCCAGC
AGCCGCGGTAATACGGAGGGTGCAAGCGTTATCCGGAATCACTGGGTTTAAAGGGTGCGTAGGCGGTCTGATAAGTCAGA
GGTGAAATACTGTCGCTCAACGATAGCATTGCCTTTGATACTGTTAGACTTGAATCAGAATGAGGTTGGCGGAATGTGAC
ATGTAGCGGTGAAATGCATAGATATGTCATGGAACACCGATTGCGAAGGCAGCTGACTGGAACTTGATTGACGCTGAGGC
ACGAAAGCGTGGGGAGCGAACA
>OTU59
TAAGGAATATTGGACAATGGAGGCAACTCTGATCCAGCCATCCCGCGTGCAGGATGAATGCCCTTTGGGTTGTAAACTGC
TTTTACTAGGGAAGAAAGGTAGTCATTTATGATTATTTGACGGTACCTAAAGAATAAGCACCGGCTAACTCCGTGCCAGC
AGCCGCGGTAATACGGAGGGTGCAAGCGTTATCCGGATTTACTGGGTTTAAAGGGTGCGTAGGCGGCTTATTAAGTCATA
GGTGAAAGGCATCGGCTTAACCGATGGATTGCCTGTGATACTGGTGAGCTTGAATTGGGTTGAGGTTGGCGGAATGTGAC
ATGTAGCGGTGAAATGCATAGATATGTCATAGAACATCGATTGCGAAGGCAGCTGACTGGACCTTGATTGACGCTGAGGC
ACGAAAGCGTGGGTAGCGAACA
>OTU60
TGGGGAATCTTAGACAATGGGGGAAACCCTGATCTAGCCATGCCGCGTGAGTGATGAAGGCCCTAGGGTCGTAAAGCTCT
TTCGCCAGGGATGATAATGACAGTACCTGGTAAAGAAACCCCGGCTAACTCCGTGCCAGCAGCCGCGGTAATACGGAGGG
GGTTAGCGTTGTTCGGAATTACTGGGCGTAAAGCGCGCGTAGGCGGATTAGAAAGTTGGGGGTGAAATCCCGGGGCTCAA
CCCCGGAACTGCCTCCAAAACTACTAGTCTAGAGTTCGAGAGAGGTGAGTGGAATTCCGAGTGTAGAGGTGAAATTCGTA
GATATTCGGAGGAACACCAGTGGCGAAGGCGGCTCACTGGCTCGATACTGACGCTGAGGTGCGAAAGTGTGGGGAGCAAA
CA
>OTU61
TGAGGAATATTGGACAATGGAGGCAACTCTGATCCAGCCATGCCGCGTGCAGGAAGACGGCCCTATGGGTTGTAAACTGC
TTTTATACAGGAAGAAACGTAGGTACGTGTACCTATTTGACGGTACTGTATGAATAAGGATCGGCTAACTCCGTGCCAGC
AGCCGCGGTAATACGGAGGATCCAAGCGTTATCCGGAATCATTGGGTTTAAAGGGTCCGCAGGCGGTTTGTTAAGTCAGA
GGTGAAATCCTACCGCTCAACGGTAGAACGGCCTTTGATACTGACAGGCTTGAGTTATTGTGAAGTAGTTAGAATGTGTA
GTGTAGCGGTGAAATGCATAGATATTACACAGAATACCGATTGCGAAGGCAGATTACTAACAATATACTGACGCTGAGGG
ACGAAAGCGTGGGTAGCGAACA
>OTU62
TCGAGAATCTTCCGCAATGCACGAAAGTGTGACGGAGCGACGCCGCGTGATGGATGAAGTCCCTCGGGATGTAAACATCT
TTTATACGTGAAGAAGTATATTGACATTAGCGTAAGAATAAGAGGTTCCTAAACTCGTGCCAGCAGGAGCGGTAATACGA
GTACCTCAAGCGTTATCCGGAATTATTGGGCGTAAAGGGTCCGTAGGTGGTCCTATTAGTCAGTCGTGAAAGATCCATGC
TCAACATGGGGACCGCGATTGAAACGGTAGGACTTGAGTGTGCGAGAGGTAAACAGAACTCATGGTGTAGGGGTGAAATC
CGTTGATATCATGGGGAATACCAAAAGCGAAGGCAGTTTACTGGCGCATCACTGACACTAAGGGACGAAACCCTGGGTAG
CGAATG
>OTU63
TGGGGAATTTTCCGCAATGGGCGAAAGCCTGACGGAGCAATACCGCGTGAGGGAAGACAGCCCTCCGGGTCGTAAACCTC
TTTTCTTGGAGAAGAAAAATGACGGTATCCAAGGAATAAGCATCGGCTAACTCCGTGCCAGCAGCCGCGGTAATACGGAG
GATGCAAGCGTTATCCGGAATCACTGGGCGTAAAGCGTCTGTAGGTGGCTTAGTAAGTCCGTTGTCAAAGGTTAGGGCTT
AACCCTAAATAGGCAGTGGAAACTACTAGGCTAGAGCACAGTAGAGGTAGAGGGAATTCCCAGTGTAGCGGTGAAATGCG
TAGATATTGGGAAGAACACCAGTGGCGAAAGCGCTCTACTGGGCTGTTGCTGACACTGAGAGACGAAAGCTAAGGTAGCA
AATG
>OTU64
TGAGGAATCTTGCGCAATGGGGGAAACCCTGACGCAGCCACGCCGCGTGTCGGATGAAGGCCATATAGGTTGTAAACGAC
TTTTGGTCGGGAAGATAAGACGGGTTTCGACCTGTTGTGACGGTACCGATTGAATAAGCACCGGCTAACTCCGTGCCAGC
AGCCGCGGTAATACGGAGGGTGCAAGCGTTGTCCGGAATCATTGGGTGTAAAGGGTGCGTAGGCGGACTCTTAAGTCTGG
GGTGAAATCTTACCGCTTAACGGTGAAATTGCCTTGGATACTGAGAGTCTTGAGTACAGAAGAGGTTGGTGGAATTCGTG
GTGTAGCGGTGAAATGCATAGAGATCACGAAGAACACCGGTGGCGAAAGCGGCCAACTGGGCTGTTACTGACGCTGAGGC
ACGAAAGCGTGGGGAGCGAACA
>OTU65
TGGGGAATATTGCGCAATGGGCGAAAGCCTGACGCAGCGACGCCGCGTGAGGGATGAAGGCCTTCGGGTTGTAAACCTCT
TTCAGCGCAGAAGAAGCGAAAGTGACGGTATGCGCAGAAGAAGCACCGGCTAACTACGTGCCAGCAGCCGCGGTAATACG
TAGGGTGCAAGCGTTGTCCGGAATTATTGGGCGTAAAGAGCTCGTAGGCGGTTTGTCGCGTCTGCTGTGAAAACCTGGGG
CTTAACCCTGGGCCTGCAGTGGGTACGGGCAGACTAGAGTGCAGTAGGGGAGACTGGAATTCCTGGTGTAGCGGTGGAAT
GCGCAGATATCAGGAGGAACACCGGTGGCGAAGGCGGGTCTCTGGGCTGTAACTGACGCTGAGGAGCGAAAGCATGGGGA
GCGAACA
>OTU66
TGGGGAATCTTCGGCAATGGGCGAAAGCCTGACCGAGCCATGCCGCGTGAGTGATGAAGGCCTTAGGGTTGTAAAACTCT
TTCGCTAGGGAAGATAATGACGGTACCTAGTAAAGAAGCCCCGGCTAACTCCGTGCCAGCAGCCGCGGTAATACGGAGGG
GGCTAGCGTTGTTCGGAATCACTGGGCGTAAAGCGCACGTAGGTGGATTGGTAAGTTAGGGGTGAAATCCCGGAGCTCAA
CTCCGGAACTGCCTTTGATACTGCCAGTCTAGAGTTTGGAAGAGGTAAGTGGAATTCCGAGTGTAGAGGTGAAATTCGTA
GATATTCGGAGGAACACCAGTGGCGAAGGCGGCTTACTGGTCCAATACTGACACTGAGGTGCGAAAGCGTGGGGAGCAAA
CA
>OTU67
TGGGGAATTTTCCGCAATGGGCGAAAGCCTGACGGAGCAATACCGCGTGAGGGACGACGATCTTTGGATTGTAAACCTCT
TTTATTGGAGAAGAAGTTCTGACGGTATCCAATGAATAAGCATCGGCTAACTCCGTGCCAGCAGCCGCGGTAATACGGGG
GATGCAAGCGTTATCCGGAATTATTGGGCGTAAAGCGTTTGTAGGTGGCTTTTTAAGTCTGTTGTTAAATATTGAGGCTC
AACCTTGATCCAGCAACAGATACTGATTAGCTAGAGTGTAACAAAGGTAGAAGGAATTCCCAGTGTAGCGGTGAAATGCG
TAGATATTGGGAAGAACACCAGTGGCGAAAGCGTTCTGCTAGGTTATTACTGACACTGAGAAACGAAAGCTAGGGTAGCG
AATG
>OTU68
TCGAGAATCTTCGGCAATGGACGCAAGTCTGACCGAGCGACGCCGCGTGCGGGATGAAGGCCCTTGGGTTGTAAACCGCT
GTCAGAGGGGATGAAATGCGAGAGGGCTATCCCTCTCGTTTGACAGAGCCTCAGAGGAAGCACGGGCTAAGTACGTGCCA
GCAGCCGCGGTAACACGTACTGTGCGAACGTTATTCGGAATCACTGGGCTTAAAGGGTGCGTAGGCGGTTTAGTAAGTAG
GGTGTGAAATGCCAGAGCTCAACTTTGGCACGGCGCTCTAAACTGCTAAACTTGAGTGAGATAGGGGTGTACGGAACTTC
CGGTGGAGCGGTGAAATGCGTTGATATCGGAAGGAACACCGGTGGCGAAAGCGGTACACTGGGTCTTAACTGACGCTGAG
GCACGAAAGCCAGGGTAGCGAACG
>OTU69
TAGGGAATATTGGTCAATGGACGCAAGTCTGAACCAGCCATGCCGCGTGCAGGAAGAAGGTCCTATGGATTGTAAACTGC
TTTTCTACGGGAAGAAACCCCTGGATGCGTCCGGGGCTGACGGTACCGTAGGAATAAGGATCGGCTAACTCCGTGCCAGC
AGCCGCGGTAAGACGGAGGATCCAAGCGTTGTCCGGATTTACTGGGTTTAAAGGGTGCGTAGGCGGACGATTAAGTCAGT
GGTGAAAGCCTGTAGCTTAACTACAGAAGTGCCACTGAAACTGGTTGTCTTGAGTACGGTTGAGGTTGTTGGAATGCATC
ATGTAGCGGTGAAATGCTTAGATATGATACAGAACACCAATTGCGAAGGCAGACAACTAAGCCGTAACTGACGCTGAGGC
ACGAAAGCGTGGGGAGCAAACA
>OTU70
TGAGGAATATTGGTCAATGGAGGCAACTCTGAACCAGCCATGCCGCGTGAAGGATGACGGCCCTATGGGTTGTAAACTTC
TTTTGAATAGGAAGAAACTTATCTACGTGTAGATAACTGACGGTACTATTAGAATAAGGATCGGCTAACTCCGTGCCAGC
AGCCGCGGTAATACGGAGGATCCAAGCGTTATCCGGATTCATTGGGTTTAAAGGGTCCGTAGGCGGGTCTTTAAGTCAGT
GGTGAAAGCCGACAGCTCAACTGTCGAACTGCCATTGATACTGGAGACCTTGAGTACAAATGAAGTAGGCGGAATGAGTC
ATGTAGCGGTGAAATGCATAGATATGACTCAGAACACCGATTGCGAAGGCAGCTTACTAACATGTAACTGACGCTGAGGG
ACGAAAGCGTGGGGAGCGAACA
>OTU71
TGGGGAATATTGCACAATGGGGGAAACCCTGATGCAGCAACGCCGCGTGGAGGATGACACATTTCGGTGCGTAAACTCCT
TTTATATAGGAAGATAATGACGGTACTATATGAATAAGCGCCGGCTAACTCCGTGCCAGCAGCCGCGGTAATACGGAGGG
CGCAAGCGTTACTCGGAATCACTGGGCGTAAAGAGCGTGTAGGCGGATAATTAAGTCAGGAGTGAAATCCTATAGCTCAA
CTATAGAACTGCTCTTGAAACTGATTATCTAGAATATGGGAGAGGTAGATGGAATTTCTGGTGTAGGGGTAAAATCCGTA
GAGATCAGAAGGAATACCGATTGCGAAGGCGATCTACTGGAACATTATTGACGCTGAGACGCGAAAGCGTGGGGAGCAAA
CA
>OTU72
TAAGGAATATTGGACAATGGGGGCAACCCTGATCCAGCCATCCCGCGTGCAGGAAGACGGCCCTATGGGTTGTAAACTGC
TTTTAGAAGGGAAGAAAATTATTCATTTATGAGTAACTGACGGTACCTTCAGAATAAGCACCGGCTAACTCCGTGCCAGC
AGCCGCGGTAATACGGAGGGTGCAAGCGTTATCCGGAATCACTGGGTTTAAAGGGTGCGTAGGCGGATATATAAGTCAGA
GGTGAAAGCTCTGAGCTCAACTGAGGAATTGCCTTTGATACTGTATATCTTGAATTGTGTTGAGGTTAGCGGAATGAGTC
ATGTAGCGGTGAAATGCATAGATATGACTTAGAACACCAATTGCGAAGGCAGCTAGCTAGGCATAAATTGACGCTGAGGC
ACGAAAGCGTGGGGAGCGAACA
>OTU73
TGGGGAATATTGCGCAATGGGCGAAAGCCTGACGCAGCAACGCCGCGTGCGGGATGACGGCCTTCGGGTTGTAAACCGCT
TTCAGCAGGGAAGAAGCCGCAAGGTGACGGTACCTGCAGAAGAAGCACCGGCTAACTACGTGCCAGCAGCCGCGGTAATA
CGTAGGGTGCAAGCGTTGTCCGGATTTATTGGGCGTAAAGAGCTCGTAGGCGGTCTGTTGCGTCGGTTGTGAAAACTCGG
GGCTTAACCCCGAGCCTGCATCCGATACGGGCAGACTTGAGTGTGGTAGGGGAGACTGGAATTCCTGGTGTAGCGGTGAA
ATGCGCAGATATCAGGAGGAACACCGATGGCGAAGGCAGGTCTCTGGGCCACAACTGACGCTGAGGAGCGAAAGCGTGGG
GAGCAAACA
>OTU74
TCGAGAATCTTCGGCAATGGGCGAAAGCCTGACCGAGCGACGCCGCGTGCGGGATGAAGGCCCTCGGGTTGTAAACCGCT
GTCGTAGAGGAGGAAGTGCAGGGGGGTTCTCCCCTTTGCTTGACCTATTCTAGGAGGAAGTACGGGCTAAGTTCGTGCCA
GCAGCCGCGGTAAGACGAACCGTACAAACGTTACTCGGAATTACTGGGCTTAAAGGGTGCGTAGGCTGCGCGGAAAGTTG
GGTGTGAAAGCCCTCGGCTCAACCGAGGAATTGCATCCAAAACTACCGTGCTCGAGGGAGACAGAGGTAAGCGGAACTCA
AGGTGGAGCGGTGAAATGCGTTGATATCTTGAGGAACACCGGTGGCGAAAGCGGCTTACTGGGTCTCTTCTGACGCTGAG
GCACGAAAGCTAAGGTAGCAAACG
>OTU75
TGAGGAATTTTGGTCAATGGGGGAAACCCTGAACCAGCGACGCCGTGTGTGGGATGAATGGGTTATGCCCTGTAAACCAC
TGTCGGATAGGAAAAAAAGAATCTTTGGGGTTCTGGGATTGTACTATCAAAGGAAGGACCGGCTAACTACGTGCCAGCAG
CCGCGGTAATACGTAGGGTCCGAGCGTTGTCCGGAATTACTGGGTATAAAGGGTGCGCAGGCGGGCTTTTGCGTCGGGGG
TTAAAGACCAGAGCTTAACTCTGGGAATGCCTCCGAAACGGGAAGTCTTGAGTATGAGAGAGGTAGGTAGAATTCCTGGT
GTAGCGGTGAAATGCGTAGATATCAGGAGGAATACCAGTGGCGAAGGCGGCCTACTGGCTCATTACTGACGCTCAGGCAC
GAAAGCGTGGGGAGCAAACA
>OTU76
TCGAGAATCTTCCACAATGCACGAAAGTGTGATGGAGCAATGCCGCGTGCCGGATGAAGGCCTTCGGGTCGTAAACGGCT
GTTCTAGGGGACGAAATTATTGACGGTACCCTAGCAGAAAGTAGTTGCTAACTCTGTGCCAGCAGCAGCGGTAATACAGA
GACTACGAGCGTTGACCGGATTTATTGGGCGTAAAGCGTGCGCAGGCTGTTTTGTAAGTCATCTGTTAAATCATCAGGCT
CAACCTGGTGGCAGCGGGTGATACTGCAAAACTAGAGGACGGGAGAGGTAAGCAGAATGCCCTGTGTAGGGGTAAAATCC
GTTAAGATAGGGTAGAATACCAAATGCGAAAGCAGCTTACTAGAACGTTCCTGACGCTGATGCACGAAAGCGTGGGTAGC
GAATG
>OTU77
TCGAGAATCTTCCACAATGCACGAAAGTGTGATGGAGCCATGCCGCGTGCCGGATGAAGGCCTTCGGGTCGTAAACGGCT
GTCCTAGGGGACGAATTTTGACGGTACCCTAGAAGAAAGTGGTTGCTAACTCTGTGCCAGCAGCAGCGGTAATACAGAGA
CCACGAACATTGACCGGATTTATTGGGCGTAAAGCGTGCGCAGGCGGTTTTGTAAGTCATTCGTTAAATCCTCAGGCTCA
ACCTGGGGGCCGCGGGTGATACTGCAAAACTTGAGGACGGGAGAGGTAAGCGGAATGCCTAGTGTAGGGGTAAAATCCGT
TAAGATTAGGTAGAACACCAAATGCGAAAGCAGCTTACTGGAACGTTCCTGACGCTGATGCACGAAAGCACGGGTAGCGA
AAG
>OTU78
TGAGGAATATTGGTCAATGGGCGCAAGCCTGAACCAGCCATGCCGCGTGCAGGAAGAATGCCCTATGGGTTGTAAACTGC
TTTTATTTGGGAATAAACCTCTTTACGTGTAGAGAGCTGAAGGTACCAAATGAATAAGCACCGGCTAACTCCGTGCCAGC
AGCCGCGGTAATACGGAGGGTGCAAGCGTTATCCGGAATCATTGGGTTTAAAGGGTCCGCAGGCGGATTTATAAGTCAGT
GGTGAAATCCTATCGCTTAACGATAGAACTGCCATTGATACTGTAAGTCTTGAATTCGGTCGGAGTGGGCGGAATGTGTA
GTGTAGCGGTGAAATGCATAGATATTACACAGAACACCGATAGCGAAGGCAGCTCACTAGGCCTGAATTGACGCTCAGGG
ACGAAAGCGTGGGGATCAAACA
>OTU79
TCGAGAATCTTTGGCAATGGGCGAAAGCCTGACCAAGCGATGCCGAGTGCGGGATGAAGGCCTTCGGGTTGTAAACCGCT
GTCAGAGGGGATGAAACTTCGGTTGACAGAGCCTCAGAGGAAGCACGGGCTAAGTACGTGCCAGCAGCCGCGGTAACACG
TACTGTGCGAACGTTATTCGGAATCACTGGGCTTAAAGGGTGCGTAGGCGGCGTATCAAGTCAGGTGTGAAATCCCACGG
CTCAACCGTGGAACTGCGCTTGAAACTGGTATGCTTGAGTAGAACAGGGGTGTGTGGAACTTCTTGTGGAGCGGTGAAAT
GTGTTGATATAAGAAGGAACACCGGTGGCGAAAGCGACACACTGGGTTCTGTCTGACGCTGAGGCACGAAAGCTAGGGGA
GCGAACG
>OTU80
TGAGGAATTTTCCGCAATGGGCGAAAGCCTGACGGAGCAATACCGCGTGAGGGATGAAGGATTTTGGTCTGTAAACCTCT
TTTTTCAAGAAAGAAGATCTGACGGTACTTGAAGAATAAGCATCGGCTAACTCCGTGCCAGCAGCCGCGGTAATACGGGG
GATGCAAGCGTTATCCGGAATTATTGGGCGTAAAGCGCCTGTAGGTTGTTTAATAAGTCTGTTGTTAAAGACTAGGGCTT
AACCCTAGAAAAGCAATGGAAACTACTAGACTTGAGTATGGCAGGGGTAGAGGGAACTTCTAGTGTAGCGGTGAAATGCG
TAGATATTAGAAAGAACACCAGTGGCGAAAGCGCTCTACTGGACCATTACTGACACTGAGAGGCGAAAGCTAGGGTAGCA
AAAG
>OTU81
TCGAGAATAATTCACAATGGACGAAAGTCTGATGGTGCAACGCCGCGTGGAGGATGACGGTCCTAGGACTGTAAACTCCT
GTCATCAGGGAGTAAGACCTGGAGGTTAATAGCCTACAGGGTTGATAGTACCTGAAGAGGAAGGGACGGCTAACTTCGTG
CCAGCAGCCGCGGTAATACGAAGGTCCCAAGCGTTGTTCGGAATCACTGGGCGTAAAGGGAGCGTAGGCTGTGCGGTAAG
TCAGATGTGAAATCCCGGGGCTCAACCCCGGAACTGCATCCGATACTGCCGTACTAGAGGATTGGAGAGGTAGCTGGAAT
TCACGGTGTAGCAGTGAAATGCGTAGATATCGTGAGGAACACCAATGGCGAAAGCAAGCTACTGGACAACTCCTGACGCT
GAGGCTCGAAGGCCAGGGTAGCGAAAG
>OTU82
TGGGGAATATTGGACAATGGGCGCAAGCCTGATCCAGCAATGCCGCGTGAATGATGAAGGCCTTAGGGTTGTAAAGTTCT
TTTAGCAGGGAAGATAATGACGGTACCTGCAGAAAAAGCCCCGGCTAACTCCGTGCCAGCAGCCGCGGTAAGACGGAGGG
GGCTAGCGTTATTCGGAATTACTGGGCGTAAAGAGTGCGTAGGCGGCTTAGCAAGTTGGAAGTGAAATCCCGGAGCTTAA
CTTCGGAACTGCTTTCAAAACTGCTAGGCTAGAGTATGGTAGGGGGTGATGGAATTCCTAGTGTAGAGGTGAAATTCTTA
GATATTAGGAGGAACACCGGTGGCGAAAGCGATCACCTGGGCCATTACTGACGCTGATGCACGAAAGCGTGGGGAGCAAA
CA
>OTU83
TTAGGAATCTTCCACAATGGGCGAAAGCCTGATGGAGCGACACCGCGTGAGGGATGACGGCTTTCGGGTTGTAAACCTCT
AAAAAAGGGACGAATCATGACGGTACCTTTTGAAAAGCACCGGCTAACTCCGTGCCAGCAGCCGCGGTAATACGGAGGGT
GCGAGCGTTATCCGGAATCACTGGGCGTAAAGGGCGCGTAGGCGGCCATGTAAGTCTGATGTTAAAGAGCGGGGCTCAAC
CCCGTCACGGCGTTGGATACTGCATGGCTTGACGGCTGGAGAGGTGAGTGGAATTACCAGTGTAGCGGTGGAATGCGTAG
ATACTGGTAGGAACACCCATTGCGAAGGCAGCTCACTGGACAGCACGTGACGCTGAGGCGCGAAAGTGTGGGGAGCAAAC
C
>OTU84
TAAGGAATATTGGGCAATGGGCGAGAGCCTGACCCAGCCATCCCGCGTGCAGGAAGACTGCCCTATGGGTTGTAAACTGC
TTTTATCAGAGAAGAAACGCCTGGATTTATTTGGGTCTGACGGTATCTGATGAATAAGCACCGGCTAACTCCGTGCCAGC
AGCCGCGGTAATACGGAGGGTGCAAGCGTTATCCGGAATCACTGGGTTTAAAGGGTGCGTAGGCGGTAGAGTAAGTCAGA
GGTGAAAGGCTGCAGCTTAACTGTGGAATTGCCTTTGATACTGCTTTACTTGAATGAGGTTGAGGCAGGCGGAATGCGGC
ATGTAGCGGTGAAATGCATAGATATGCCGTAGAACACCGATTGCGAAGGCAGCTTGCTGGACCTGAATTGACGCTGAGGC
ACGAAAGCGTGGGGAGCGAACA
>OTU85
TGAGGAATATTGGTCAATGGGCGAAAGCCTGAACCAGCCATGTCGCGTGCAGGAAGACTGCCCTATGGGTTGTAAACTGC
TTTTATACGGGAATAATTGCCCTACGTGTAGGGAGTTGCATGTACCGTATGAATAAGCACCGGCTAACTCCGTGCCAGCA
GCCGCGGTAATACGGAGGGTGCAAGCGTTATCCGGATTTATTGGGTTTAAAGGGTGCGTAGGTGGAAGTATAAGTCAGTG
GTGAAAGTTTGCCGCTTAACGGTAAAATTGCCATTGAAACTGTATTTCTTGAGAGTATTCGAAGTAGGCGGAATGAGTAA
TGTAGCGGTGAAATGCATAGATATTACTCAGAACACCGATTGCGTAGGCAGCTTACTAGGATATTTCTGACACTGATGCA
CGAAAGCGTGGGGAGCGAACA
>OTU86
TGGGGAATTTTCCGCAATGGGCGAAAGCCTGACGGAGCAATACCGCGTGAGGGAAGAATGCCTATGGGTTGTAAACCTCT
TTTTTCAGGGAGGAATAAAATGACGTGTACCTGAAGAATAAGCATCGGCTAACTCCGTGCCAGCAGCCGCGGTAAGACGG
AGGATGCAAGTGTTATCCGGAATCACTGGGCGTAAAGCGTCTGTAGGTGGTTTAATAAGTCAACTGTTAAATCTTGATGG
CTTAACTTCAAAATCGCAGTCGAAACTATTAGACTAGAGTATAGTAGAGGTAAAGGGAATTTCCAGTGGAGCGGTGAAAT
GCGTAGATATTGGAAAGAACACCGATGGCGAAAGCACTTTACTGGGCTATTACTAACACTCAGAGACGAAAGCTAGGGTA
GCAAATG
>OTU87
TGAGGAATATTGGACAATGGGCGGGAGCCTGATCCAGCCATGCCGCGTGCAGGAAGACTGCCCTATGGGTTGTAAACTGC
TTTTATACAGGAAGAATAAGCCTTACGTGTAAGGTGATGACGGTACTGTAAGAATAAGGACCGGCTAACTCCGTGCCAGC
AGCCGCGGTAATACGGAGGGTCCGAGCGTTATCCGGAATTATTGGGTTTAAAGGGTCCGTAGGCGGATGATTAAGTCAGG
GGTGAAAGTTTGCAGCTCAACTGTAAAATTGCCTTTGATACTGGTTATCTTGAGTTGTATTGAAGTAGGCGGAATATGTA
GTGTAGCGGTGAAATGCATAGATATTACATAGAACACCAATTGCGAAGGCAGCTTACTAAGTACTAACTGACGCTGATGG
ACGAAAGCGTGGGTAGCGAACA
>OTU88
TGAGGAATATTGGACAATGGGCGCAAGCCTGATCCAGCCATGCCGCGTGCAGGAAGACTGCCCTATGGGTTGTAAACTGC
TTTTATACGGGAAGAAACACCCCCTCGTGAGGGGGCTTGACGGTACCGTAAGAATAAGGATCGGCTAACTCCGTGCCAGC
AGCCGCGGTAATACGGAGGATCCAAGCGTTATCCGGAATCATTGGGTTTAAAGGGTCCGTAGGTGGATTGGTAAGTCAGA
GGTGAAAGCCTGCAGCTCAACTGTAGAACTGCCTTTGATACTGCTAGTCTTGAGTCGTTGTGAAGTGGTTAGAATATGTA
GTGTAGCGGTGAAATGCATAGATATTACATAGAATACCAATTGCGAAGGCAGATCACTAACAACGTACTGACACTGATGG
ACGAAAGCGTGGGGAGCGAACA
>OTU89
TGGGGAATATTGCACAATGGGCGCAAGCCTGATGCAGCCATGCCGCGTGTGTGAAGAAGGCCTTCGGGTTGTAAAGCACT
TTCAGTAAGGAGGAAAGGTTAGTAGTTAATACCTGCTAGCTGTGACGTTACTTACAGAAGAAGCACCGGCTAACTCCGTG
CCAGCAGCCGCGGTAATACGGAGGGTGCGAGCGTTAATCGGAATTACTGGGCGTAAAGCGTACGCAGGCGGTTTGTTAAG
CGAGATGTGAAAGCCCCGGGCTCAACCTGGGAACTGCATTTCGAACTGGCAAACTAGAGTGTGATAGAGGGTGGTAGAAT
TTCAGGTGTAGCGGTGAAATGCGTAGAGATCTGAAGGAATACCGATGGCGAAGGCAGCCACCTGGGTCAACACTGACGCT
CATGTACGAAAGCGTGGGGAGCAAACG
>OTU90
TAAGGAATATTGGACAATGGACGAAAGTCTGATCCAGCCATGCCGCGTGCAGGATGACGGCCCTATGGGTTGTAAACTGC
TTTTGTATGGGAACAAACCACTTCCTGCGGGAGGTGCTGAGGGTACCATAAGAATAAGCACCGGCTAACTCCGTGCCAGC
AGCCGCGGTAATACGGAGGGTGCAAGCGTTATCCGGATTCACTGGGTTTAAAGGGTGCGTAGGCGGTTTAGTAAGTCTGT
TGTGAAAGGCGCCGGCTTAACCGGACGGACTGCAATGGATACTGCTAAACTTGAATCAAGTTTAGGTAGGCGGAATGCGA
CATGTAGCGGTGAAATGCATAGATATGTCGTGGAACACCGATTGCGAAGGCAGCTTGCTGGGCTTAGATTGACGCTGAGG
CACGAAAGCGTGGGGAGCGAACA
>OTU91
TGAGGAATTTTCCGCAATGGGCGAAAGCCTGACGGAGCAATACCGCGTGAAGGATGACGGCCTATGGGTTGTAAACTTCT
TTTCTCAGAGAAGAATTTTGACGGTATCTGAGGAATAAGCATCGGCTAACTCTGTGCCAGCAGCCGCGGTAAGACAGAGG
ATGCAAGCGTTATCCGGATTAATTGGGCGTAAAGCGTCTGTAGGTGGTTTATCAAGTCTTTTGTCAAAGATCAGGGCCTA
ACCCTGGGCAGGCAGAGGAAACTAGTAGACTAGAGTTCGGTAGGGGCAGAGGGAATTCCCGGTGGAGCGGTGAAATGCGT
AGAGATCGGGAGGAACACCAAAGGCGAAGGCACTCTGCTGGGCCGCAACTGACACTGAGAGACGAAAGCGAGGGGAGCAA
ATG
>OTU92
TGGGGAATCATGGACAATGGAGGAAACTCTGATCCTGCAATTCTGCGTGGAGGACGACGCCTTACGGGGTGTAAACTCCT
TTTCTGGTGGAAGACGACTGACGGTACACCAGGAATAAGGGACGGCTAACTACGTGCCAGCAGCCGCGGTAATACGTAGG
TCCCAAGCGTTATCCGGATTTACTGGGCGTAAAGCGTCTGTAGCTGGTTATATAAGTCTGTTTTCAAATCCTGCGACTCA
ATCGTAGAAAGGGAATGGATACTGTATGGCTGGAGGTACTGAGGGGTAAGTGGAATTTCCGGTGGAGCGGTGGAATGCGT
TGATATCGGAAGGAACGCCAAAAGCGAAAGCAGCTTACTATTGGATACCTGACAGTGAGAGACGAAAGTGTGGGTAGCAA
ACG
>OTU93
TAAGGAATCTTCCGCAATGGACGAAAGTCTGACGGAGCGACACCGCGTGGTGGATGACGGCCTATGGGTTGTAAACACCT
TTTCTGAGGGAAGAAGATCTGACGGTACCTCAGGAATAAGCCCCGGCTAATTACGTGCCAGCAGCCGCGGTAATACGTAA
GGGGCAAGCGTTACCCGGAATTATTGGGCGTAAAGCGTCCGCAGGTGGATTAATAAGTCTGTTATTAAATACCGGTGCTC
AACATCGGTGCTGTAATGGAAACTGTTAATCTAGAGTATAGGAGAGGTGTGCAGAATTGTGCAAGTAGGGGTAAAATCCG
TAGATATGCATAGGAATACCAAAAGCGAAGGCAGCACACTGGACTATTACTGACACTCAGGGACGAAAGCGTGGGGAGCA
AAAG
>OTU94
TGAGGAATATTGCGCAATGGGCGAAAGCCTGACGCAGCCACGCCGCGTGGAGGATGACACCCCTATGGGGCGTAAACTCC
TTTTATGTGAGAAGAAGGTCCAAGTCGCTTGGAATTGACGGTATCACATGAATAAGCACCGGCTAACTCCGTGCCAGCAG
CCGCGGTAATACGGAGGGTGCAAGCGTTGTCCGGAATCACTGGGTGTAAAGGGTGTGTAGGCGGGACTATAAGTCAGGGG
TGAAATCCCACAGCTTAACTGTGGAACTGCCCTTGATACTGTAGTTCTTGAGTCTCGGAGAGGTTGCTGGAATTCGTGGT
GTAGCGGTGAAATGCGTAGATATCACGAGGAACACCAGAGGTGTAGACGGGCAACTGGACGAGTACTGACGCTGAGGCAC
GAAAGCGCGGGGAGCAAACA
>OTU95
TGAGGAATATTGGACAATGGGCGAGAGCCTGATCCAGCCATGCCGCGTGCAGGAAGACGGTCCTATGGATTGTAAACTGC
TTTTATACGGGAAGAAACACCCCTTCGTGAAGGGGCTTGACGGTACCGTAAGAATAAGGATCGGCTAACTCCGTGCCAGC
AGCCGCGGTAATACGGAGGATCCAAGCGTTATCCGGAATCATTGGGTTTAAAGGGTCCGTAGGTGGATGATTAAGTCAGA
GGTGAAATCCTGCAGCTCAACTGTAGAATTGCCTTTGATACTGGTTATCTTGAGTTATTATGAAGTAGTTAGAATATGTA
GTGTAGCGGTGAAATGCATAGATATTACATAGAATACCGATTGCGAAGGCAGATTACTAATAATGGACTGACACTGATGG
ACGAAAGCGTGGGGAGCGAACA
>OTU96
TGAGGAATCTTGCGCAATGGGGGAAACCCTGACGCAGCCACGCCGCGTGCCAGATGAAGGCCCTACGGGTCGTAAATGGC
TTTTGGTCGGGAAGATAAGCCGGGTTTCGACCTGGTGTGACGGTACCGACTGAATAAGCACCGGCTAACTCCGTGCCAGC
AGCCGCGGTAATACGGAGGGTGCAAGCGTTGTCCGGAATCATTGGGTGTAAAGGGTGCGTAGGCGGATGTCTAAGTCTGG
GGTGAAATCTTGCAGCTTAACTGTAAAATTGCCTTGGATACTGGATGTCTTGAGTACAGAAGAGGATGGTGGAATTCGTA
GTGTAGCGGTGAAATGCATAGATATTACGAAGAACACCGGTGGCGAAAGCGGCCATCTGGTCTGTTACTGACGCTGAGGC
ACGAAAGCGTGGGGAGCGAACA
>OTU97
TCGAGAATCTTCGGCAATGGGCGAAAGCCTGACCGAGCGATGCCGCGTGCGGGATGAAGGCCCTCGGGTTGTAAACCGCT
GTCAACGAGGAGGAAATGCAAGGGGGTTCTCCCTCTTGTTTGACCTATTCGAGGAGGAAGTACGGGCTAAGTTCGTGCCA
GCAGCCGCGGTAAGACGAACCGTACAAACGTTATTCGGAATTATTGGGCTTAAAGGGTGCGTAGGCTGCGCGGAAAGTTG
GGTGTGAAAGCCCTCGGCTCAACCGAGGAATTGCGCCCAAAACTGCCGTGCTCGAGGGAGACAGAGGTGAGCGGAACTCA
AGGTGGAGCGGTGAAATGCGTTGATATCTTGAGGAACACCGGTGGCGAAAGCGGCTCACTGGGTCTCTTCTGACGCTGAG
GCACGAAAGCCAAGGTAGCAAACG
>OTU98
TGGGGAATCTTAGACAATGGGGGCAACCCTGATCTAGCCATGCCGCGTGAGTGATGAAGGCCCTAGGGTCGTAAAGCTCT
TTCGCCTGTGATGATAATGACAGTAGCAGGTAAAGAAACCCCGGCTAACTCCGTGCCAGCAGCCGCGGTAATACGGAGGG
GGTTAGCGTTGTTCGGAATTACTGGGCGTAAAGCGCGCGTAGGCGGGCTATTAAGTCGGGGGTGAAATCCCGGGGCTCAA
CCCCGGAACTGCCCTCGATACTGGTAGCCTTGAGTTCGAGAGAGGTGAGTGGAATTCCGAGTGTAGAGGTGAAATTCGTA
GATATTCGGAGGAACACCAGTGGCGAAGGCGGCTCACTGGCTCGATACTGACGCTGAGGTGCGAAAGCGTGGGGAGCAAA
CA
>OTU99
TGAGGAATATTGCACAATGGGGGAAACCCTGATGCAGCAACGCCGCGTGGAGGATGAAGGCCTTTGGGTCGTAAACTCCT
TTTCTGTGGGAAGAGCAAGGACGGTACCATAGGAATAAGTCACGGCTAACTACGTGCCAGCAGCCGCGGTAACACGTAGG
TGGCAAGCGTTATCCGGAATTACTGGGCGTAAAGCGCACGCAGGCGGCTACTCAAGTCTGACGTGAAAGCTCCTGGCTTA
ACCGGGAGAGGTCGTTGGAAACTGAGTGGCTTGAGGTAGTGAGAGGGGTGCAGAATTCCCGGTGTAGTGGTGGAATGCGT
AGATATCGGGAGGAATACCAGTGGCGAAAGCGGCACCCTGGCACTTACCTGACGCTCATGTGCGAAAGCGTGGGGAGCGA
ACG
>OTU100
TGGGGAATATTGCGCAATGGACGAAAGTCTGACGCAGCCATGCCGCGTGGATGAAGAAGGCCCTAGGGTTGTAAAGTCCT
TTCGACGGGGAAGATGATGACGGTACCCGTAGAAGAAGCTCCGGCTAACTTCGTGCCAGCAGCCGCGGTAATACGAAGGG
AGCAAGCGTTGTTCGGAATTACTGGGCGTAAAGGGCGCGTAGGCGGATGCATCAGTCAGGGGTGAAAGCCATGGGCTCAA
CCTGTGAACTGCCTTTGATACTGTGCATCTAGAGTTTGTGAGAGGGTGGCGGAATACCCAGTGTAGAGGTGAAATTCGTA
GATATTGGGTAGAACACCAGTGGCGAAGGCGGCCACCTGGCACAATACTGACGCTGAGGCGCGAAAGCGTGGGGAGCAAA
CA
>OTU101
TAGGGAATATTGGGCAATGGAGGCAACTCTGACCCAGCCATCCCGCGTGCAGGAATAAGGCCCTATGGGTTGTAAACTGC
TTTTATTAGGGAAGAAAAACTTGGATTCATCCGAGCTTGACGGTACCTAACGAATAAGCACCGGCTAACTCCGTGCCAGC
AGCCGCGGTAATACGGAGGGTGCAAGCGTTATCCGGATTTACTGGGTTTAAAGGGTGCGCAGGCGGTAATGTAAGTCAGT
GGTGAAAGCTTCCAGCTCAACTGGAAAACTGCCATTGATACTGCTTTACTTGAGTTTGGGAGAGGTAGGCGGAATACATC
ATGTAGCGGTGAAATGCTTAGATATGATGTAGAACACCGATTGCGAAGGCAGCTTACTATACCAATACTGACGCTCATGC
ACGAAAGCGTGGGGAGCAAACA
>OTU102
TAGGGAATATTCCGCAATGGGGGCAACCCTGACGGAGCAATACCTCGTGGATGATGAAGGGTTTAGGCTCGTAAAATCCA
GTCAGCAGGAAAGAAGGCCTGTAGTTCAAACAGGGCTACGGGATTGACGGTACCTGCAGAGGAAGCAACGGCTAATTACG
TGCCAGCAGCCGCGGTAATACGTAAGTTGCGAGCGTTGTCCGGAATTACTGGGCGTAAAGGACGTGCAGGCGGTCTGCAT
AGTCGGGTGTGAAATACCGGGGCTCAACCCCGGGGCTGCATCCGATACTGGCAGACTAGAGTCTTGGAGGGGAGAGCAGA
ATTCCAGGTGTAGCGGTGAAATGCGTAGATATCTGGGAGAATACCGGTGGCGAAGGCGGCTCTCTGGCCAAGTACTGACG
CTGAGGCGTGAAAGCGTGGGTAGCAAACA
>OTU103
TTAGGGATATTCGGCAATGGGCGAAAGCCTGACCGAGCAATGCCGCGTGAATGAAGAAGTATTTCGATATGTAAAGTTCT
GTTGTAAGGAAAGAATGGTAGTGATAGGAAATGATCATTATTTGACGGTACCTTACCAGAAAGCCCCGGCTAACTACGTG
CCAGCAGCCGCGGTAATACGTAGGGGGCGAGCGTTATCCGGAATTATTGGGCGTAAAGGGTGCGTAGGCGGCCTTACAAG
TCTGAGTTGAAAGCCCACGGCTTAACCGTGGAGGGTGCTCGGAAACTGTAAGGCTTGAATCCAGAAGAGGCAAGTGGAAT
TCTATGTGGAGCGGTGGAATGCGTAGATATATGGAGGAACACCAGTGGCGAAGGCGGCTTGCTGGTCTGGGATTGACGCT
GAGGCACGAAAGCGTGGGGAGCAAACA
>OTU104
TGAGGAATATTGGTCAATGGACGCAAGTCTGAACCAGCCATGCCGCGTGCAGGAAGACTGCCCTATGGGTTGTAAACTGC
TTTTAAACGGGAAGAAACCCCCCAACGTGTTGGGGGCTGACGGTACCGTAAGAATAAGGATCGGCTAACTCCGTGCCAGC
AGCCGCGGTAATACGGAGGATCCGAGCGTTATCCGGAATCATTGGGTTTAAAGGGTCCGTAGGCGGCTGTATAAGTCAGT
GGTGAAATCTGTTAGCTCAACTAACAAATTGCCATTGATACTGTATAGCTTGAATAATTGTGAAGTAGCTAGAATATGTA
GTGTAGCGGTGAAATGCTTAGATATTACATGGAATACCAATTGCGAAGGCAGGTTACTAACAATTCATTGACGCTGATGG
ACGAAAGCGTGGGGAGCGAACA
>OTU105
TGAGGAATATTGGGCAATGGAGGCAACTCTGACCCAGCCATGCCGCGTGCAGGAAGACGGCCCTCTGGGTTGTAAACTGC
TTTTGTTTGGGAATAAACCCTTCTACGTGTAGGAGGCTGAAGGTACCTTACGAATAAGCATCGGCTAACTCCGTGCCAGC
AGCCGCGGTAATACGGAGGATGCAAGCGTTATCCGGATTTATTGGGTTTAAAGGGTCCGTAGGCGGGTCTTTAAGTCAGT
GGTGAAAGCCCACAGCTCAACTGTGGAACTGCCATTGATACTGGAGATCTTGAGTGTAGTAGAAGTAGGCGGAATAGGGC
ATGTAGCGGTGAAATGCATAGATATGCCCTAGAACACCGATTGCGAAGGCAGCTTACTATGTTACAACTGACGCTGAGGG
ACGAAAGCGTGGGGAGCAAACA
>OTU106
TAGGAATCGTGCGCAATGGGCGAAAGCCTGACGCCGCGACACCGCGTGAGGGATGACGGTCTTCGGATTGTAAACCTACA
TCAAAAAGTCACGGCTAACTTCGTGCCAGCAGCAGCGGTAATACGGAGGTGGCAAGCGTTGTCCGATGTTATTTGGCGTA
AAGAGTTCTGTAGGCGGAATTGTAAGTTATATGTGAAATGCCTTGGCCCAACCAAGGTTTGGCGTGTAATACTGCAGTTC
TAGAGTGAGGTAGAGGTTGGCGGAACGTACAGTGTAGTAGTGAAATGCGTTGATATTGTACGGAACACCAAAGGCGTAGG
CAGCCAACTGGGCCTTCACTGACGCTGAGAGACGAAAGCGTGGGTAGCGAAAC
>OTU107
TGGGGAATATTGGACAATGGGCGCAAGCCTGATCCAGCCATACCGCGTGTGTGAAGAAGGCCTTCGGGTTGTAAAGCACT
TTAAGTAAGGAAGAAAAGTATATTGTTAATACCAATGTACCGTGACATTACTTACAGAATAAGGACCGGCTAATTCCGTG
CCAGCAGCCGCGGTAATACGGAAGGTCCAAGCGTTAATCGGAATTACTGGGCGTAAAGCGCGCGTAGGTGGTTTATTAAG
TTGGGTGTGAAAGCCCCGGGCTCAACCTGGGAACTGCATCCAAAACTGATTCACTAGAGTACGAAAGAGGGAGGTAGAAT
TCACAGTGTAGCGGTGGAATGCGTAGATATTGTGAAGAATACCAATGGCGAAGGCAGCCTCCTGGTTCTGTACTGACACT
GAGGTGCGAAAGCGTGGGTAGCGAACA
>OTU108
TCGGGAATATTGGACAATGGGCGAAAGCCTGATCCAGCAATACCGCGTGTGTGAAGAAGGCCTGCGGGTTGTAAAGCACT
TTCAGTTGGGAAGATAATGACGTTACCAACAGAAGAAGCACCGGCTAACTCCGTGCCAGCAGCCGCGGTAATACGGAGGG
TGCAAGCGTTAATCGGAATTACTGGGCGTAAAGCGCACGTAGGCGGTTTACTAAGTCGGATGTGAAATCCCCGGGCTCAA
CCTGGGAACTGCACCCGATACTGGTAGACTAGAATTTGGGAGAGGTGAGTGGAATTTCCGGTGTAGCGGTGAAATGCATA
GAGATCGGAAGGAACACCAGTGGCGAAGGCGACTCACTGGACCAAAATTGACGCTGAGGTGCGAAAGCGTGGGTAGCAAA
CA
>OTU109
TGAGGAATATTGGGCAATGGACGAAAGTCTGACCCAGCCATGCCGCGTGCAGGACGACGGCCCTATGGGTTGTAAACTGC
TTTTATATGGGGATAAACCTCCTTACGTGTAGGGAGCTGAAGGTACCATATGAATAAGCACCGGCTAACTCCGTGCCAGC
AGCCGCGGTAATACGGAGGGTGCAAGCGTTATCCGGATTTATTGGGTTTAAAGGGTCCGTAGGCGGGCAATTAAGTCAGT
GGTGAAATCCTACAGCTCAACTGTAGAACTGCCATTGATACTGGTTGTCTAGAGTATAGTTGAGGTGGGCGGAATGTGAC
ATGTAGCGGTGAAATGCATAGATATGTCACAGAACACCGATTGCGAAGGCAGCTCACTAAGCTATTACTGACGCTCAGGG
ACGAAAGCGTGGGGAGCGAACA
>OTU110
TGGGGAATTTTGGACAATGGGCGCAAGCCTGATCCAGCAATGCCGCGTGCAGGAAGAAGGCCTTCGGGTTGTAAACTGCT
TTTGTACGGAACGAAAAGGCTCTGGTTAATACCTGGGGCTGATGACGGTACCGTAAGAATAAGCACCGGCTAACTACGTG
CCAGCAGCCGCGGTAATACGTAGGGTGCGAGCGTTAATCGGAATTACTGGGCGTAAAGCGTGCGCAGGCGGTTTTGTAAG
ACAGGCGTGAAATCCCCGGGCTTAACCTGGGAATGGCGCTTGTGACTGCAAGGCTGGAGTGCGGCAGAGGGGGATGGAAT
TCCGCGTGTAGCAGTGAAATGCGTAGATATGCGGAGGAACACCGATGGCGAAGGCAATCCCCTGGGCCTGCACTGACGCT
CATGCACGAAAGCGTGGGGAGCAAACA
>OTU111
TGAGGAATCTTGGACAATGGGGGAAACCCTGATCCAGCCATGCCGCGTGAGTGATGAAGGCCCTAGGGTTGTAAAGCTCT
TTCACCGGTGAAGATAATGACGGTAGCCGGAGAAGAAGCCCCGGCTAACTCCGTGCCAGCAGCCGCGGTAATACGGAGGG
GGCTAGCGTTGTTCGGAATTACTGGGCGTAAAGCGCGCGTAGGCGGACCGTTAAGTCAGGGGTGAAATCCCGAGGCTCAA
CCTCGGAACTGCCCTTGATACTGGCGGCCTTGAGGTCAAGAGAGGCAAGTGGAATTCCGAGTGTAGAGGTGAAATTCGTA
GATATTCGGAAGAACACCAGTGGCGAAGGCGACTTGCTGGCTTGATACTGACGCTGAGGTGCGAAAGCGTGGGGAGCAAA
CA
>OTU112
ACCGGGAATTTTGCACAATGGACGAAAGTCTGATGCAGCGACACCGCGTGCGGGAAGAAGTACTTCGGTATGTAAACCGC
TGTGGCGAGGGATGAACTTTGACAGTACCTCGCTAGAAAGCACTAGCTAACTACGTGCCAGAAGCTTCGGTAATACGTAG
AGTGCGAGCGTTATCCGGATTTATTGGGCGTAAAGGGTCAGTCGGCGTCCTTTTAAGTTTCTTGTTTAAGCCTGGGGCTC
AACTCCAGAAAAGCAAGAAAAACTGGAAGGATAGAGTCTGTTCGAGGAAACTAGAATTCTTGGTGGAGGGGTGAAATCCG
TAGATATCAAGAGGAATACCGCGCGCGAAGGCAGGTTTCTAGGACAGTACTGACGCTCAGAGACGAAAGCTTGGGGAGCA
AATG
>OTU113
TGAGGAATATTGGTCAATGGGAGCAATCCTGAACCAGCAATGCCGCGTGTGGGATGACAGGGCTCTGCCTTGTAAACCAC
TGTCGGACGGGACGAGAAGGTGCCTCGGGCACCCGGGACGGTACCGTCAAAGGAAGGGTCGGCTAACTACGTGCCAGCAG
CCGCGGTAATACGTAGGACCCAAGCGTTGTCCGGATTTACTGGGTATAAAGGGTGCGCAGGCGGCCGAGTGCGTCAGAGG
TGAAATATCCATGCTTAACGTGGAGGGTGCCTTTGATACGGCTTGGCTTGAGTCCGAGAGAGGGTGATGGAATTCCTGGT
GTAGCGGTGAAATGCGTAGATATCAGGAGGAACACCGGTGGCGAAGGCGGTCACCTGGCTCGGAACTGACGCTCAGGCAC
GAAAGCGCGGGGATCAAACA
>OTU114
TGGGGAATATTGCGCAATGGGGGAAACCCTGACGCAGCAATGCCGCGTGAGTGAGGAAGGCCCTCGGGTTGTAAAGCTCT
GTCAGATAGGAAGAACTGCCATTGGTCCAATAGGCCTTTGGTTTGACGGTACTATCAAAGGAAGCACCGGCTAACTTCGT
GCCAGCAGCCGCGGTAATACGAAGGGTGCAAGCGTTGTTCGGATTTACTGGGCGTAAAGCGCGCGCAGGCGGATTGGTAA
GTCAGATGTGAAATCTCGGGGCTCAACCCCGAAACTGCGTCTGAAACTATCAATCTAGAGTCTCGGAGAGGGAAGGGGAA
TTTCGCATGTAGGGGTAAAATCCGTAGAGATGCGAAGGAACACCAGAGGCGAAGGCGCCTTCCTGGACGAGTACTGACGC
TGAGGCGCGAAAGCGTGGGGAGCAAACA
>OTU115
TCGAGAATCATTCACAATGGGGGAAACCCTGATGGTGCGACGCCGCGTGGGGGATGAAGGTCTTCGGATTGTAAACCCCT
GTCATTAGTGAACAAACCTTTCGGGTTAATAGCCCGAAAGCTGATAGTAGCTAAAGAGGAAGGGACGGCTAACTCCGTGC
CAGCAGCCGCGGTAATACGGAGGTCCCAAGCGTTGTTCGGATTTACTGGGCGTAAAGGGTGCGTAGGTGGCCAGGAAAGT
CTGATGTGAAAGCCCCGAGCTCAACTCGGGAAATGCATTGGATACTACTTGGCTTGAGGATCGGAGGGGAGACTGGAATT
CTCGGTGTAGCAGTGAAATGCGTAGATATCGAGAGGAACACCAGTGGCGAAGGCGAGTCTCTGGACGATTCCTGACACTG
AGGCACGAAAGCTAGGGGAGCAAACA
>OTU116
TGGGGAATTTTGGACAATGGGCGAAAGCCTGATCCAGCAATACCGCGTGCAGGAAGAAGGCCCTCGGGTTGTAAACTGCT
TTTGTACGGAACGAAAAGGTCCTGGCTAATATCTGGGGCTGATGACGGTACCGTAAGAATAAGCACCGGCTAACTACGTG
CCAGCAGCCGCGGTAATACGTAGGGTGCAAGCGTTAATCGGAATTACTGGGCGTAAAGCGTGCGCAGGCGGCTGTGTAAG
ACAGGTGTGAAATCCCCGAGCTCAACTTGGGAATTGCACTTGTGACTGCATAGCTAGAGTACGGCAGAGGGGGATGGAAT
TCCGCGTGTAGCAGTGAAATGCGTAGATATGCGGAGGAACACCGATGGCGAAGGCAGTCCCCTGGGCCTGTACTGACGCT
CATGCACGAAAGCGTGGGGAGCAAACA
>OTU117
TGGGGAATCTTGCACAATGGAGGAAACTCTGATGCAGCGATGCCGCGTGAGTGAAGAAGGCCCTTGGGTTGTAAAGCTCT
TTCGTCGGGGAAGAAAATGACTGTACCCGAATAAGAAGGTCCGGCTAACTTCGTGCCAGCAGCCGCGGTAATACGAAGGG
ACCTAGCGTAGTTCGGAATTACTGGGCTTAAAGAGTTCGTAGGTGGTTGAAAAAGTTAGTGGTGAAATCCCAGAGCTTAA
CTCTGGAACTGCCATTAAAACTTTTCAGCTAGAGTATGATAGAGGAAAGCAGAATTTCTAGTGTAGAGGTGAAATTCGTA
GATATTAGAAAGAATACCAATTGCGAAGGCAGCTTTCTGGATCATTACTGACACTGAGGAACGAAAGCATGGGTAGCGAA
GA
>OTU118
TGGGGAATATTGGACAATGGGCGAAAGCCTGATCCAGCAATACCGCGTGAATGATGAAGGCCTTAGGGTTGTAAAGTTCT
TTTAGTTGGAAAGATAATGACGGTACCAACAGAAAAAGCCCCGGCTAACTCCGTGCCAGCAGCCGCGGTAAGACGGAGGG
GGCTAGCGTTGTTCGGAATTACTGGGCGTAAAGGGCGCGTAGGCGGATTAGTAAGTTGGGAGTGAAAGCCCGGGGCTTAA
CCTCGGAACTGCTTTCAAAACTGCTAGTCTTGAGTGAAGTAGGGGATGATGGAATTCCTAGTGTAGAGGTGAAATTCTTA
GATATTAGGAGGAACACCGGTGGCGAAGGCGGTCATCTGGACTTCAACTGACGCTGAGGCGCGAAAGCGTGGGGAGCAAA
CA
>OTU119
TGGGGAATCTTAGACAATGGGGGAAACCCTGATCTAGCCATGCCGCGTGAGCGATGAAGGCCTTAGGGTTGTAAAGCTCT
TTCAGCTGGGAAGATAATGACGGTACCAGCAGAAGAAGCCCCGGCTAACTCCGTGCCAGCAGCCGCGGTAATACGGAGGG
GGCTAGCGTTGTTCGGAATTACTGGGCGTAAAGCGCGCGTAGGCGGATTGTTAAGTCGGGGGTGAAATCCCGGGGCTCAA
CCCCGGAACTGCCTTCGATACTGGCAATCTTGAGGTCGAGAGAGGTGAGTGGAATTCCGAGTGTAGAGGTGAAATTCGTA
GATATTCGGAGGAACACCAGTGGCGAAGGCGGCTCACTGGCTCGATACTGACGCTGAGGTGCGAAAGCGTGGGGAGCAAA
CA
>OTU120
TGAGGAATATTGGTCAATGGGAGCAATCCTGAACCAGCAATGCCGCGTGTGGGATGACAGGGCTCAGCCTTGTAAACCAC
TGTCGGATGGGACGAGAAGGTGTTTTTGACACCCGGGACGGTACCATCAAAGGAAGGGTCGGCTAACTACGTGCCAGCAG
CCGCGGTAATACGTAGGACCCAAGCGTTGTCCGGATTTACTGGGTATAAAGGGTGCGCAGGCGGCCGTGTGCGTCAGAAG
TGAAATATCCGGGCTTAACCCGGAGGGTGCTTTTGATACGGCATGGCTTGAGTCCGAGAGAGGATGATGGAATTCCTGGT
GTAGCGGTGGAATGCGTAGATATCAGGAGGAACACCGGTGGCGAAGGCGGTCATCTGGCTCGGAACTGACGCTCAGGCAC
GAAAGCGTGGGGATCAAACA
>OTU121
TCGAGAATCTTCGGCAATGGACGCAAGTCTGACCGAGCGACGCCGCGTGCGGGATGAAGGCCTTCGGGTTGTAAACCGCT
GTCAGAGGGGATGAAATTCAGCAGGGCAATCCCTGCTGTTTGACATAGCCTCAGAGGAAGTACGGGCTAAGTACGTGCCA
GCAGCCGCGGTAATACGTACTGTGCGAACGTTATTCGGAATCACTGGGCTTAAAGGGTGCGTAGGCGGCGAACTAAGTAG
GGTGTGAAATCCCATCGCTCAACGATGGAACTGCGCTCTAAACTGGTTTGCTTGAGTAAGATAGGGGTGTGCGGAACTTC
AAGTGGAGCGGTGAAATGTGTAGATATTTGAAGGAACACCGGTGGCGAAAGCGGCACACTAGGTCTTAACTGACGCTGAG
GCACGAAAGCCAGGGTAGCGAACG
>OTU122
TGAGGAATATTGGACAATGGTCGAGAGACTGATCCAGCCATGCCGCGTGCAGGAAGACGGCCCTACGGGTTGTAAACTGC
TTTTGTACGGGAAGAATAATGCCCACGTGTGGGCAGATGACGGTACCGTACGAATAAGGACCGGCTAACTCCGTGCCAGC
AGCCGCGGTAATACGGAGGGTCCGAGCGTTATCCGGAATCATTGGGTTTAAAGGGTCCGCAGGCGGATCAGTAAGTCAGA
GGTGAAAGTTTGCAGCTCAACTGTAAAATTGCCTTTGATACTGCTGGTCTTGAGTTACGATGAAGTGGCTGGAATATGTG
GTGTAGCGGTGAAATGCATAGATATCACATAGAACACCGATTGCGAAGGCAGGTCACTAATCGCCAACTGACGCTGATGG
ACGAAAGCGTGGGGAGCGAACG
>OTU123
TAAGGAATATTGGGCAATGGAGGCAACTCTGACCCAGCCATCCCGCGTGCAGGATGACTGCCCTATGGGTTGTAAACTGC
TTTTACAAGGGAAGAAACAGGTTTATTTATAAGCCTCTGACGGTACCTTGGGAATAAGCACCGGCTAACTCCGTGCCAGC
AGCCGCGGTAATACGGAGGGTGCAAGCGTTATCCGGAATCACTGGGTTTAAAGGGTGCGTAGGCGGCTTAGTAAGTCAGA
AGTGAAAGCCCGTCGCTCAACGATGGAATTGCTTTTGATACTGCTGAGCTTGAATTGAGTTGAGGCTGGCGGAATGTGGC
ATGTAGCGGTGAAATGCATAGATATGCCATAGAACACCAATTGCGAAGGCAGCTGGCTGGGCTTTGATTGACGCTGAGGC
ACGAAAGCGTGGGGAGCGAACA
>OTU124
TCGAGAATCTTCGGCAATGGGCGAAAGCCTGACCGAGCGACGCTGCGTGCGGGATGAAGGCCCTTGGGTTGTAAACCGCT
GTCAGGGGGGATGAAAGCGCAAGCTTGACAGAGCCCCAGAGGAAGCGCGGGCTAAGTTCGTGCCAGCAGCCGCGGTAATA
CGAACTGCGCGAACGTTATTCGGAATCACTGGGCTTACAGGGTGCGTAGGCGGCCTACCAGGTCAGATGTGAAATCCCAC
AGCTCAACTGTGGAACTGCATTTGAAACCGGCAGGCTTGAGTAAACTAGAGGTAAACGGAACTTCAGGTGGAGCGGTGAA
ATGTGTTGAGATCTGAAGGAACACCAGAGGCGAAAGCGGTTTACTGGAGTTTTTCTGACGCTGAGGCACGAAAGCCAGGG
GAGCGAACG
>OTU125
TAACGAATCTTCCGCAATGCGCGAAAGCGTGACGGAGCAATGCCGCGTGTGGGATGAAGCGGTTACGCCGTGTAAACCAC
TGTCAGGACTTAGGAAGAACTGACCGAGTCCAAAGGAAGGGCCGGCTAATCTCGTGCCAGCAGCCGCGGTAATACGAGAG
GCCCGAGCGTTAGGCGGAATCACTGGGCTTAAAGGGTGCGTAGGCGGATCAGTAAGCATTTTGTGAAATCCCTCGGCTCA
ACCGAGGAATTGCAGAGTGAACTGCTGATCTTGAGGTAGGCAGAGGTCATCGGAACGTACGGTGGAGCGGTGAAATGCGT
AGATATCGTACGGAACGCCGAAGGGGTAGCCAGGTGACTGGGCCTTACCTGACGCTGAGGCACGAAAGCGTGGGGATCAA
ACA
>OTU126
TGAGGAATATTGGTCAATGGACGAAAGTCTGAACCAGCCATGCCGCGTGCAGGATGACGGCCCTATGGGTTGTAAACTGC
TTTTATACAGGAATAAACCACCGAACGTGTTCGGTGCTGAAGGTACTGTAAGAATAAGGATCGGCTAACTCCGTGCCAGC
AGCCGCGGTAATACGGAGGATCCAAGCGTTATCCGGATTCATTGGGTTTAAAGGGTCCGCAGGCGGGGTATTAAGTCAGT
GGTGAAAGCCGGCAGCTTAACTGTCGAATTGCCATTGATACTGGTACTCTTGAGTGTAGTTGAAGTAGGCGGAATAAGTC
ATGTAGCGGTGAAATGCATAGATATGACTTAGAACACCGATTGCGAAGGCAGCTTACTAAGCTACTACTGACGCTCATGG
ACGAAAGCGTGGGGAGCGAACA
>OTU127
TGAGGAATATTGGACAATGGGCGAAAGCCTGATCCAGCCATGCCGCGTGCAGGAAGACGGCCCTACGGGTTGTAAACTGC
TTTTATACGGGAAGAAAAAGGGGCACGTGTGCCCTGTTGACGGTACCGTAAGAATAAGGACCGGCTAACTCCGTGCCAGC
AGCCGCGGTAATACGGAGGGTCCAAGCGTTATCCGGAATCATTGGGTTTAAAGGGTCCGTAGGCGGGCCATTAAGTCAGG
GGTGAAAGGCCACGGCTCAACCGTGGGACTGCCCTTGATACTGATGGTCTTGAGTTGTGTTGGAGTTGCCGGAATATGTA
GTGTAGCGGTGAAATGCATAGATATTACATAGAACACCTATCGCGAAGGCAGGTAACTAAGCACCAACTGACGCTGATGG
ACGAAAGCGTGGGGAGCGAACG
>OTU128
TGGGGAATATTGCGCAATGGAGGTAACTCTGACGCAGCGACGCCGCGTGGGTGAAGAAGTTTTTCGGAATGTAAAACCCA
GTCAAGAGGGAAGATTATGACGGTACCTCTAGAGGAAGCCCCGGCTAATTACGTGCCAGCAGCCGCGGTAATACGTAAGG
GGCAAGCGTTATCCGGATTTATTGGGCATAAAGAGCATGTAGGTGGTATTTTAAGTCAGGTGTTAAAGACTGGGGCTCAA
CCCTAGTATGCCTCTGAAACTGGAATACTTGAGGACAGTAGAGGAAAGCGGAACTCACGGTGTAGCGGTGAAATGCGTAG
ATATCGTGAGGAACACCAGTTGCGAAGGCGGCTTTCTGGCCTGATCCTGACACTGAGATGCGAAAGCGTGGGGAGCGAAC
G
>OTU129
TGAGGAATATTGGACAATGGAGGCAACTCTGATCCAGCCATGCCGCGTGCAGGAAGACTGCCCTATGGGTTGTAAACTGC
TTTTATACGGGAAGAAACCCTCCCACGTGTGGGAGGCTGACGGTACCGTAAGAATAAGCATCGGCTAACTCCGTGCCAGC
AGCCGCGGTAATACGGAGGATGCAAGCGTTATCCGGAATCATTGGGTTTAAAGGGTCCGTAGGCGGGCGATTAAGTCAGG
GGTGAAAGTTTGCAGCTCAACTGTAAAATTGCCCTTGATACTGGTTGTCTTGAATTACTGTGAAGTGGTTAGAATATGTA
GTGTAGCGGTGAAATGCATAGATATTACATAGAATACCAATTGCGAAGGCAGATCACTAACAGTATATTGACGCTGAGGG
ACGAAAGCGTGGGGAGCGAACA
>OTU130
TGAGGAATATTGGTCAATGGACGAAAGTCTGAACCAGCCATGCCGCGTGCAGGATGACGGCCCTCTGGGTTGTAAACTGC
TTTTGTTTAGGAATAAACCCCCGGACGTGTCCGGGGCTGAATGTACTATTCGAATAAGGATCGGCTAACTCCGTGCCAGC
AGCCGCGGTAATACGGAGGATCCAAGCGTTATCCGGATTCATTGGGTTTAAAGGGTGCGTAGGCGGATTAATAAGTCAGT
GGTGAAATCTCTCGGCTCAACCGAGAAACTGCCATTGATACTGTTAGTCTTGAGTGTACTTGAAGTGGGCGGAATAAGTC
ATGTAGCGGTGAAATGCATAGATATGACTTAGAACACCAATTGCGTAGGCAGCTCACTAAATTACTACTGACGCTGAGGC
ACGAAAGCGTGGGGAGCGAACA
>OTU131
TAGGGAATTTTGCGCAATGGAGGAAACTCTGACGCAGCAATACCGTGTGCGGGAAGACGCTCCGTGGAGTGTAAACCGCT
GTCAGGTGGGACGAATAAATGACTGTACCACCAGAGGAAGCACCGGCTAACTCTGTGCCAGCAGCCGCGGTAATACAGAG
GGTGCAAGCGTTGTCCGGATTTATTGGGCGTAAAGCGTCTGTAGGTCGTTTGTTAAGTCTGAAGTGAAAGAATGGAGCTC
AACTCCATACCCGCTTTGGAAACTGGCAGACTAGAGAATGTTAGAGGTAAGTGGAATTCCTAGTGTAGCGGTGAAATGCG
TAGATATTAGGAAGAACACCAGAGGCGAAGGCGGCTTACTGGGACATTTCTGACACTGAGAGACGAAAGCTTGGGGAGCG
AAAG
>OTU132
TCGAGAATCTTCCACAATGGACGAAAGTCTGATGGAGCGACGCCGCGTGGCTGATGAAGTCCTTCGGGATGTAAAAGCCT
TTTATAAGGGAGGAATTTTATTGACGTTACCTTATGAATAAGGGGTTGCTAAACTCGTGCCAGCAGCAGCGGTAATACGA
GTGCCCCAAGCGTTATCCGGAATTATTGGGCGTAAAGGGTCCGCAGGCGGTTGTGTTAGTCTTTTGTGAAAGACCGGGGC
TCAACTCCGGAACCGCAAAAGAAACGGCACAACTAGAGTATGTGAGGGGTGTGTGGAACTCATGGTGTAGGGGTGAAATC
CGTTGATATCATGGGGAACACCAAAAGCGAAGGCAGCACACTGGCACATTACTGACGCTCAGGGACGAAAGCGTGGGTCG
CGAATG
>OTU133
TGGGGAATTTTGGACAATGGGCGAAAGCCTGATCCAGCAATGCCGCGTGTGCGAAGAAGGCCTTCGGGTTGTAAAGCACT
TTTGTCAGGAAAGAAATTGTTCGGGTTAATACCCCGAGCCGTTGACGGTACCTGAAGAATAAGCACCGGCTAACTACGTG
CCAGCAGCCGCGGTAATACGTAGGGTGCGAGCGTTAATCGGAATTACTGGGCGTAAAGCGTGCGCAGGCGGTTTGTTAAG
ACAGTTGTGAAATCCCCGGGCTCAACCTGGGAACTGCAATTGTGACTGGCAGGCTAGAGTTTGGCAGAGGGGGGTGGAAT
TCCTGGTGTAGCAGTGAAATGCGTAGATATCAGGAGGAACACCGATGGCGAAGGCAGCCCCCTGGGCCATGACTGACGCT
CATGCACGAAAGCGTGGGGAGCAAACA
>OTU134
TAAGGAATATTGGTCAATGGGCGCAAGCCTGAACCAGCCATGCCGCGTGCAGGAAGACGGCCCTACGGGTTGTAAACTGC
TTTTATACGGGAAGAACTCCCCCTACGTGTAGGGGGCTGACGGTACCGTAAGAATAAGGATCGGCTAACTCCGTGCCAGC
AGCCGCGGTAATACGGAGGATCCAAGCGTTATCCGGATTCATTGGGTTTAAAGGGTGCGTAGGCGGTGCGTTAAGTCAGG
GGTGAAATTTGGCAGCTCAACTGTCAAACTGCCTTTGATACTGGCGCGCTTGAATGTGATTGAGGTAGGCGGAATGCGGC
ATGTAGCGGTGAAATGCGTAGATATGCCGCAGAACACCAATAGCGAAGGCAGCTTACCAAGTCATGATTGACGCTGATGC
ACGAAAGCGTGGGTAGCGAACA
>OTU135
TAGGGAATTTTCCACAATGGGCGAAAGCCTGATGGAGCAACGCCGCGTGCAGGATGAAGGCCTTCGGGTTGTAAACTGCT
TTTATAAGCGAAGAATATGACGGTAGCTTATGAATAAGGGTCTGCTAACTACGTGCCAGCAGCCGCGGTCATACGTGGGA
CCCAAGCGTTATCCGGATTTACTGGGTGTAAAGAGTTGCGTAGGCGGTTTATTAAGCAAAGCATTAAAGCGTGTGGCTTA
ACCATACAGATGTGCTTTGAACTGGTAGACTAGAGTATAGGAGAGGTCACTGGAATTGCTAGTGTAGGAGTGAAATCCGT
AGATATTAGCAGGAACACCGATGGCGTAGGCAGGTGACTGGCCTATTACTGACGCTCAGGCACGAAAGCGTGGGGAGCGA
ACC
>OTU136
TGAGGAATTTTCCGCAATGGGCGAAAGCCTGACGGAGCAATACCGCGTGAGGGATGAAGTATCTTGGTATGTAAACCTCT
TTTCTCAAGAAAGAAGTTCTGACGGTACTTGAGGAATAAGCATCGGCTAACTCCGTGCCAGCAGCCGCGGTAATACGGGG
GATGCAAGCGTTATCCGGAATCATTGGGCGTAAAGCGCCTGTAGGTTGTTTAGTAAGTCCATTGTTAAAGACCAGGGCTT
AACCCTGGGAAAGCAATAGAAACTACTAGACTTGAGTATGGCAGGGGTAGAGGGAATTTCTAGTGTAGCGGTGAAATGCG
TAGATATTAGAAAGAACACCGGTGGCGAAAGCGCTCTACTGGACCATTACTGACACTGAGAGGCGAAAGCTAGGGTAGCA
AAAG
>OTU137
TGAGGAATATTGGGCAATGGACGAAAGTCTGACCCAGCCATGCCGCGTGCAGGATGACGGCCCTATGGGTTGTAAACTGC
TTTTATATGGGAAGAAACCCCTGAACGTGTTCGGGGCTGACGGTACCATAAGAATAAGCATCGGCTAACTCCGTGCCAGC
AGCCGCGGTAATACGGAGGATGCAAGCGTTATCCGGATTTATTGGGTTTAAAGGGTCCGTAGGCGGATTTTTAAGTCAGT
GGTGAAAGCCTACAGCTTAACTGTAGAACTGCCGTTGATACTGGAAGTCTTGAGTATAGTTGAAGTGGGCGGAATACGTC
ATGTAGCGGTGAAATGCATAGATATGACGTAGAACACCTATTGCGAAGGCAGCTCACTAAGCTATAACTGACGCTGAGGG
ACGAAAGCGTGGGGAGCAAACA
>OTU138
TGAGGAATATTGGTCAATGGACGCAAGTCTGAACCAGCCATGCCGCGTGGAGGATTAAGGCCTTCTGGGTTGTAAACTTC
TTTTATTAGGGAAGAAAAGCGAGGTTTCTACTTCGTCCGACGGTACCTAATGAATAAGCACCGGCTAACTCCGTGCCAGC
AGCCGCGGTAATACGGAGGGTGCAAGCGTTATCCGGATTTACTGGGTTTAAAGGGTGTGTAGGCGGATATTTAAGTCAGA
GGTGAAATCTCCGAGCTCAACTCGGAAACTGCCTTTGATACTATTTATCTTGAATTTCGTTGAGGTTGGCGGAATATATC
ATGTAGCGGTGAAATGCATAGATATGATATAGAACACCGATTGCGAAGGCAGCTGACTGGACGAACATTGACGCTGAGGC
ACGAAAGCGTGGGTAGCGAACA
>OTU139
TGGGGAATATTGGACAATGGGGGCAACCCTGATCCAGCGACGCCGCGTGTGTGAAGAAGGCCTGCGGGTTGTAAAGCACT
TTTAGTGGGGAGGAAAACCCCCGACCTAATACGTCGGGAATTGACTTAACCCACAGAAAAAGCACCGGCTAACTCTGTGC
CAGCAGCCGCGGTAATACAGAGGGTGCAAGCGTTAATCGGAATTACTGGGCGTAAAGCGTGCGTAGACGGTTATTTAAGT
CAGATGTGAAATCCCCGGGCTCAACCTGGGAATTGCATTTGAGACTGAATAGCTAGGGTGTGGAAGAGGGAAGCGGAATT
TCCGGTGTAGCGGTGAAATGCGTAGATATCGGAAGGAACATCAGTGGCGAAAGCGGCTTCCTGGTCCAACACCGACGTTC
AGGCACGAAAGCGTGGGGAGCAAACA
>OTU140
TCGAGAATCTTCCGCAATGGACGAAAGTCTGACGGAGCGACGCCGCGTGGTGGATGAAGTCCTTAGGGACGTAAACACCT
TTTATGAGGGAGGAAGTTTATTGACGTTACCTCATGAATAAGGGGCTCCCAACTCTGTGCCAGCAGGAGCGGTAATACAG
AGGCCCCAAGCATTATCCGGATTTACTGGGCGTAAAGGGTGCGTAGGCGGTTATATTAGTCGGGTGTAAAATCCTGGGGC
TCAACCTCAGGCTCGCATTCGAAACGGTATAACTAGAAGGAGTCAGAGGCAAGCAGAACTCATGGTGTAGGGGTGAAATC
CGTTGATATCATGGGGAATACCAAATGCGAAGGCAGCTTGCTGGGACTTTCTTGACGCTGAGGCACGAAAGCGTGGGTAG
CGAATC
>OTU141
TGGGGAATATTGGACAATGGGGGCAACCCTGATCCAGCAATGCCGCGTGCGTGATGAAGGTCTTAGGACTGTAAAGCGCT
TTCACCCGTGACGATGATGACGGTAGCGGGAGAAGAAGCCCCGGCTAACTCCGTGCCAGCAGCCGCGGTAATACGGAGGG
GGCAAGCGTTGTTCGGAATTACTGGGCGTAAAGGGCGCGTAGGCGGCGCTGCAAGTTAGATGTGAAAGCCCCGGGCTCAA
CCTGGGAGGTGCATTTGATACTGCGGTGCTTGAATCCGGAAGGGGGTAGTGGAATTCCCAGTGTAGAGGTGAAATTCGTA
GATATTGGGAAGAACACCGGTGGCGAAGGCGGCTACCTGGTCCGGCATTGACGCTGAGGCGCGAAAGCGTGGGGAGCAAA
CA
>OTU142
GGAATATTGCACAATGGGCGAAAGCCTGATGCAGCGACACCGCGTGCGGGATGAAGGCCTTCGGGTTGTAAACCGCTTTC
AGGAGGGAAGAAACTGACGGTACCTCCAGAAGAAGCTCCGGCCAACTACGTGCCAGCAGCCGCGGTAATACGTAGGGAGC
AAACGTTGTCCGGATTTATTGGGCGTAAAGGGCTCGTAGGCGGTTCAACAAGTCGGTCGTGAAAGCCCGGGGCTCAACCC
CGGGACGCCGGTCGAAACTGTTGTGACTTGAGTTCGGTAGAGGTGAGTGGAATTCTCGGTGTAGCGGTGGAATGCGCAGA
TATCGAGAGGAACACCCGTAGCGAAGGCGGCTCACTGGGCCGATACTGACGCTGAGGAGCGAAAGCGTGGGGAGCAAACA
>OTU143
TGAGGAATATTGGACAATGGTCGGAAGACTGATCCAGCCATGCCGCGTGCAGGAAGACTGCCCTATGGGTTGTAAACTGC
TTTTGTACGGGAAGAAACCGCCCCTCGTGAGGGGCTCTGACGGTACCGTACGAATAAGCATCGGCTAACTCCGTGCCAGC
AGCCGCGGTAATACGGAGGATGCAAGCGTTATCCGGAATCATTGGGTTTAAAGGGTCCGTAGGTGGGCGATTAAGTCAGT
GGTGAAATCCTGCAGCTCAACTGTAGAATTGCCTTTGATACTGGTCGTCTTGAGTCGCTGTGAAGTGGTTGGAATATGTA
GTGTAGCGGTGAAATGCATAGATATTACATAGAACACCTATTGCGAAGGCAGATCACTAACAGCGTACTGACACTGATGG
ACGAAAGCGTGGGGAGCGAACA
>OTU144
TAGGGAATATTGCGCAATGGAGGAAACTCTGACGCAGCAATGCCACGTGAGTGAGGAAGGTCTTCGGATTGTAAAGCTCT
GTCCTATAGGAAGAACTGCATTATGGTTAATACCCATAGTGTTTGACGGTACTATAGAAGAAAGCACCGGCTAACTCCGT
GCCAGCAGCCGCGGTAATACGGAGGGTGCAAGCGTTGTTCGGATTTACTGGGCGTAAAGCGCGCGCAGGCGGATTATCAA
GTCAGATGTGAAATCTCGGGGCTTAACCCCGAAACTGCGTCTGAAACTGGTAGTCTAGAGTCTCATAGGGGGTAGGGGAA
TTTCACGTGTAGGGGTAAAATCCGTAGAGATGTGAAGGAACACCGGTGGCGAAGGCGCCTACCTGGATGAGTACTGACGC
TGAGGCGCGAAAGCGTGGGGAGCAAACA
>OTU145
TAACGAATCTTCCGCAATGCACGAAAGTGTGACGGGGCAATGCCGCGTGTGGGATGAAGCCCTTCGGGGTGTAAACCACT
GTCAGGGTTCAGGAAACAAATGACCAGACCCAAAGGAAGGGCCGGCTAACTCTGTGCCAGCAGCCGCGGTAATACAGAGG
GCCCGAGCGTTAATCGGAATCACTGGGCTTAAAGCGTACGTAGGCGGACTTGTAGGCATCTTGTGAAATCCCTCGGCTCA
ACCGGGGAATTGCAGGGTGAACCACAAGTCTTGAGGCGAGTAGAGGCGGTCGGAACGATAGGTGGAGCGGTGAAATGCGT
AGATATCTATCGGAACGCCAAAGGTGAAGACAGGCCGCTGGGCTCGTCCTGACGCTGAGGTACGAAAGCGTGGGTAGCGA
ACG
>OTU146
TGAGGAATATTGGACAATGGTCGAAAGACTGATCCAGCCATGCCGCGTGCAGGAAGACTGCCCTATGGGTTGTAAACTGC
TTTTGTACGGGAAGAAACCCCCCTACGTGTAGGGGGCTGACGGTACCGTAAGAATAAGCATCGGCTAACTCCGTGCCAGC
AGCCGCGGTAATACGGAGGATGCAAGCGTTATCCGGAATCATTGGGTTTAAAGGGTCCGTAGGTGGATTAGTCAGTCAGA
GGTGAAATCCTGCAGCTCAACTGTAGAACTGCCTTTGATACTGCTAGTCTTGAATTATTGTGAAGTGGTTAGAATATGTA
GTGTAGCGGTGAAATGCATAGATATTACATAGAATACCGATTGCGAAGGCAGATCACTAACAATATATTGACACTGATGG
ACGAAAGCGTGGGGAGCGAACG
>OTU147
TAAGGAATATTGGACAATGGAGGCAACTCTGATCCAGCCATCCCGCGTGCAGGATGACGGCCCTATGGGTTGTAAACTGC
TTTTGTATGAGAAGAAGCCTGTCCATTTATGGGCAGTTGACGGTATCATAAGAATAAGCACCGGCTAACTCCGTGCCAGC
AGCCGCGGTAATACGGAGGGTGCAAGCGTTATCCGGAATCACTGGGTTTAAAGGGTGCGTAGGCGGCTCAGTCAGTCAGA
GGTGAAAGCCCGTCGCTTAACGATGGAATTGCCTTTGATACTGCTGAGCTAGAATAGAGATGAGGTGGGCGGAATGCGAC
ATGTAGCGGTGAAATGCATAGATATGTCGTAGAACACCGATTGCGAAGGCAGCTCACTGGACTTATATTGACGCTGAGGC
ACGAAAGCGTGGGGAGCAAACA
>OTU148
TGGAGAATCTTGCGCAATGGGCGAAAGCCTGACGCAGCCACGCCGCGTGCGGGAAGAAGGCCTTCGGGTCGTAAACCGCT
TTCAGGAGGGAAGAAGCGAAAGTGACGGTACCTCCAGAAGAAGCCCCGGCCAACTACGTGCCAGCAGCCGCGGTAATACG
TAGGGGGCAAGCGTTGTCCGGAATCATTGGGCGTAAAGCGCATGTAGGCGGCCGCGTGAGTCGGATGTGAAATCCCGGGG
CTCAACTCCGGAACTGCATCCGATACTGCGCGGCTTGAGGAAGGTAGAGGAGAGTGGAATTCCCGGTGTAGCGGTGGAAT
GCGCAGATATCGGGAGGAACACCTATGGCGAAGGCAGCTCTCTGGGCCTCTCCTGACGCTGAGATGCGAAAGCGTGGGTA
GCGAACA
>OTU149
TAGGGAATATTGGGCAATGGACGAAAGTCTGACCCAGCCATGCCGCGTGCAGGATGAAGGCCCTATGGGTCGTAAACTGC
TTTTATACAGGAAGAAACCTCCGGACGTGTCCGGAGCTGACGGTACTGTACGAATAAGGATCGGCTAACTACGTGCCAGC
AGCCGCGGTAATACGTAGGATCCAAGCGTTGTCCGGATTTATTGGGTTTAAAGGGTGCGTAGGCGGGATATTAAGTCAGT
GGTGAAAGCCTGCAGCTTAACTGTAGAATTGCCTCTGAAACTGGTATCCTTGAGTGTGGTTGAGGTGGATGGAATGTATC
ATGTAGCGGTGAAATGCTTAGATATGATACAGAACACCGATTGCGAAGGCAGTTCACTAAACCATTACTGACGCTGAGGC
ACGAAAGCATGGGGAGCGAACA
>OTU150
TGAGGAATATTGGGCAATGGACGAAAGTCTGACCCAGCCATGCCGCGTGCAGGATGACTGCCCTATGGGTTGTAAACTGC
TTTTGTAAGGGAATAAACCCTCGTTCGTGAACGAGGCTGAAGGTACCTTACGAATAAGGATCGGCTAACTCCGTGCCAGC
AGCCGCGGTAATACGGAGGATCCAAGCGTTATCCGGATTCATTGGGTTTAAAGGGTCCGCAGGCGGGTTATTAAGTCAGT
GGTGAAATCCTGCAGCTTAACTGTAGAACTGCCATTGATACTGGTAATCTTGAGTATAGTTGAGGTGGGCGGAATGTGTC
ATGTAGCGGTGAAATGCATAGATATGACACAGAACACCGATTGCGAAGGCAGCTCACTAAGCTATTACTGACGCTCATGG
ACGAAAGCGTGGGGAGCGAACA
>OTU151
TCGAGAATCTTCCGCAATGGGCGAAAGCCTGACGGAGCGACACCGCGTGTAGGATGAAGGCCCTAGGGTTGTAAACTACT
GTCACGCAATAGGAATCCCTTCGGGGTTGACCAAAGCGAGAGGAAGCACCGGCTAACTCCGTGCCAGCAGCCGCGGTAAG
ACGGAGGGTGCAAACGTTGTTCGGAATCATTGGGCATAAAGGGCACGCAGGCGGCCCAGTCAGTCAGTTGTGAAATCCCA
CGGCTCAACCGTGGAACTGCATCTGATACTGCTGGGCTAGAGGCTGGTTGGGGTGAGTGGAACTCCTGGTGGAGCGGTGA
AATGCGTAGATATCAGGAGGAACACCAGTGGCGAAAGCGGCTCACTGGACCAGCTCTGACGCTCAGGTGCGAAAGCTAGG
GTAGCGAACG
>OTU152
TGGGGAATATTGGACAATGGGGGCAACCCTGATCCAGCCATGCCGCGTGTGTGAAGAAGGCCTTAGGGTTGTAAAGCACT
TTCAGTGGTGAGGAAGGTTGCGAGGTTAATACCCTTGTAATTTGACGTTAGCCACAGAAGAAGCACCGGCTAACTCTGTG
CCAGCAGCCGCGGTAATACAGAGGGTGCAAGCGTTAATCGGAATTACTGGGCGTAAAGCGCGCGTAGGTGGTTTGTTAAG
TCGGATGTGAAATCCCCGGGCTCAACCTGGGAACTGCACCCGATACTGGCAGGCTAGAGTACAATAGAGGGGTGTGGAAT
TTCCTGTGTAGCGGTGAAATGCGTAGATATAGGAAGGAACATCAGTGGCGAAGGCGACACCCTGGATTGATACTGACACT
GAGGTGCGAAAGCGTGGGGAGCAAACA
>OTU153
TGGGGAATATTGCGCAATGGGCGAAAGCCTGACGCAGCAACGCCGCGTGAGTGACGACGTCTTTCGGGATGTAAAACTCT
GTCAGTAGGGAAGATTATGACGGTACCTACAAAGGAAGCTCCGGCTAATTACGTGCCAGCAGCCGCGGTAATACGTAAGG
GGCGAGCGTTAACCGGATTTATTGGGCATAAAGCGCACGCAGGCGGCTAAATAAGTCAGATGTGAAATACTGTGGCTCAA
CCATAGTCTGCATTTGATACTGTTTAGCTAGAGAACGGGAGAGGAAAGCGGAACTCATAGTGTAGCGGTGAAATGCGTAG
ATATTATGAGGAACACCAGTTGCGAAGGCGGCTTTCTAGACCGATTCTGACGCTAAGGTGCGAAAGCGTGGGGAGCGAAC
G
>OTU154
TCGAGAATCTTTGGCAATGGGCGAAAGCCTGACCAAGCGACGCTGCGTGCGGGATGAAGGCCTTTGGGTTGTAAACCGCT
GTCAGAGGGGATCAAAGGAAACTTGAGAGAGCCTCAGAGGAAGCGCGGGCTAAGTTCGTGCCAGCAGCCGCGGTAATACG
AACTGCGCGAACGTTATTCGGAATCACTGGGCTTACAGGGTGCGTAGGCGGCCCACCAGGTCAGATGTGAAATCCCACAG
CTCAACTGTGGAACTGCATTTGAAACCGGCGGGCTTGAGTGAGCTAGAGGTATACGGAACTTCCGGTGGAGCGGTGATAT
GTGTTGATATCGGAAGGAACACCAGAGGCGAAAGCGGTATACTGGAGCTTGTCTGACGCTGAGGCACGAAAGCTAGGGTA
GCGAACG
>OTU155
TAAGGAATATTGGACAATGGGCGGAAGCCTGATCCAGCCATCCCGCGTGTAGGAAGACTGCCCTATGGGTTGTAAACTAC
TTTTACTAGGGAAGAAGAGCAGTTATTAATAACTGTGTGACGGTACCTAGAGAATAAGCACCGGCTAACTCCGTGCCAGC
AGCCGCGGTAATACGGAGGGTGCGAGCGTTATCCGGAATTACTGGGTTTAAAGGGTGCGTAGGTTGCGTAATAAGTCAGA
GGTGAAAGGCACGAGCTTAACTGGTGAATTGCCTTTGATACTGTTATGCTTGAATTAAGTTGAGGTTAGCGGAATGTGAC
ATGTAGCGGTGAAATGCATAGATATGTCATAGAACACCAATTGCGTAGGCAGCTAGCTAGGCTTATATTGACGCTGAGGC
ACGAAAGCGTGGGGAGCGAACA
>OTU156
TCGAGAATCATTCGCAATGGGCGAAAGCCTGACGGTGCGACGCCGCGTGGAGGATGACGGCCTTCGGGTTGTAAACTCCT
GTCATCAGAGAGTAATGCTTCAGTCAGTAACTGGGCTGAAGAGTGATAGTATCTGAAGAGGAAGGGACGGCTAACTTCGT
GCCAGCAGCCGCGGTAATACGAAGGTCCCAAGCGTTGTTCGGATTTACTGGGCGTAAAGCGTCTGTAGGCGGCGCGGTAA
GTCAGATGTGAAAGCCCGGGGCTCAACCTCGGAATTGCATCCGATACTGCCGTGCTAGAGGATCGGAGGGGAGTCTGGAA
TTCACGGTGTAGCAGTGAAATGCGTAGATATCGTGAGGAACACTAGTGGCGAAGGCGAGACTCTGGACGATTCCTGACGC
TGAGAGACGAAGGCCAGGGTAGCGAAAA
>OTU157
TGAGGAATATTGGTCAATGGGCGGAAGCCTGAACCAGCCATCCCGCGTGCAGGAAGACGGCCTTATGGGTTGTAAACTGC
TTTTGTACAAGAAGAAACGTACCTACGTGTAGGTATTTGACGGTACTGTACGAATAAGCACCGGCTAACTCCGTGCCAGC
AGCCGCGGTAATACGGAGGGTGCAAGCGTTATCCGGATTTATTGGGTTTAAAGGGTCCGTAGGCGGATTAATAAGTCAGA
GGTGAAATCCTGCAGCTTAACTGTAGAATTGCCTTTGATACTGTTAGTCTTGAATTAGGGTGCAGTGGTTGGAATGTGTA
GTGTAGCGGTGAAATGCATAGATATTACACAGAACACCGATTGCGAAGGCAGATCACTAACCCTATATTGACGCTGAGGG
ACGAAAGCGTGGGGAGCGAACA
>OTU158
TGAGGAATATTGGGCAATGGACGAGAGTCTGACCCAGCCATGCCGCGTGCAGGATGACGGCCCTATGGGTTGTAAACTGC
TTTTATACAGGAATAAACCTATCTACGTGTAGATAGCTGAATGTACTGTACGAATAAGGATCGGCTAACTCCGTGCCAGC
AGCCGCGGTAATACGGAGGATCCAAGCGTTATCCGGATTCATTGGGTTTAAAGGGTCCGTAGGCGGATTTTTAAGTCAGT
GGTGAAAGCCCACAGCTCAACTGTGGAACTGCCATTGATACTGGAAGTCTTGAGTTTGGTTGAAGTTGGCGGAATACGTC
ATGTAGCGGTGAAATGCATAGATATGACGTAGAACACCGATTGCGAAGGCAGCTGACTAAGTCAATACTGACGCTGAGGG
ACGAAAGCGTGGGGAGCGAACA
>OTU159
TGGGGAATCTTGCACAATGGGGGAAACCCTGATGCAGCGATGCCGCGTGAGTGAAGAAGGCCCTTGGGTTGTAAAACTCT
TTCGTCGAGGAAGAAAATGACTGTACTCGAATAAGAAGGTCCGGCTAACTTCGTGCCAGCAGCCGCGGTAATACGAAGGG
ACCTAGCGTAGTTCGGAATTACTGGGCTTAAAGAGTTCGTAGGTGGTTAAAAAAGTTGATGGTGAAATCCCAAGGCTCAA
CCTTGGAACTGCCATCAAAACTTTTTAGCTAGAGTATGATAGAGGAAAGCGGAATTTCTAGTGTAGAGGTGAAATTCGTA
GATATTAGAAAGAACACCAAAAGCGAAGGCAGCTTTCTGGATCATTACTGACACTGAGGAACGAAAGCATGGGTAGCGAA
GA
>OTU160
TGGGGAATATTGGGCAATGGGCGCAAGCCTGACCCAGCAATACCGCGTGTGTGAAGAAGGCCTGAGGGTTGTAAAGCACT
TTCAGTGGGGAGGAAAGGTTGATGGTTAATACCCATTAGCTGTGACGTTACCCACAGAAGAAGCACCGGCTAACTCCGTG
CCAGCAGCCGCGGTAATACGGAGGGTGCAAGCGTTAATCGGAATTACTGGGCGTAAAGCGCGCGTAGGCGGTTATATAAG
TCAGTCGTGAAATCCCTGGGCTTAACCTGGGCACTGCGATTGAAACTGTATAACTAGAGTATGGTAGAGGTGAGTGGAAT
TTCCGGTGTAGCGGTGAAATGCGTAGATATCGGAAGGAACATCAGTGGCGAAGGCGACTCACTGGACCAATACTGACGCT
GAGGTGCGAAAGCGTGGGTAGCGAACA
>OTU161
TGGGGAATCTTAGACAATGGGGGAAACCCTGATCTAGCCATGCCGCGTGAGTGACGAAGGCCCTAGGGTCGTAAAGCTCT
TTCAGCTGTGAAGATAATGACGGTAGCAGCAGAAGAAACCCCGGCTAACTCCGTGCCAGCAGCCGCGGTAATACGGAGGG
GGTTAGCGTTGTTCGGAATTACTGGGCGTAAAGCGCGCGTAGGCGGACTATTAAGTCAGGGGTGAAATCCCGGGGCTCAA
CCCCGGAACTGCCCTTGATACTGGTAGTCTTGAGTTCGAGAGAGGTGAGTGGAATTCCGAGTGTAGAGGTGAAATTCGTA
GATATTCGGAGGAACACCAGTGGCGAAGGCGGCTCACTGGCTCGATACTGACGCTGAGGTGCGAAAGCGTGGGGAGCAAA
CA
>OTU162
TGGGGAATATTGCACAATGGGCGCAAGCCTGATGCAGCCATGCCGCGTGTGTGAAGAAGGCCCTAGGGTTGTAAAGCACT
TTCAGCAGTGAGGAAAGGTTAGTAGTTAATACCTGCTAGCTGTGACGTTAACTGCAGAAGAAGCACCGGCTAACTCCGTG
CCAGCAGCCGCGGTAATACGGAGGGTGCGAGCGTTAATCGGAATTACTGGGCGTAAAGCGCGCGTAGGTGGATTGGTCAG
TCAGATGTGAAAGCCCAGGGCTCAACCTTGGAACTGCATCTGATACTGCTAATCTAGAATACGGTAGAGGGTAGTGGAAT
TTCCTGTGTAGCGGTGAAATGCGTAGATATAGGAAGGAACACCAGTGGCGAAGGCGACTACCTGGACCGATATTGACACT
GAGGTGCGAAAGCGTGGGGAGCAAACA
>OTU163
TGGGGAATTTTCCGCAATGGGCGAAAGCCTGACGGAGCAATACCGCGTGGAGGATGAAGGCCTTTGGGTTGTAATCTCCT
TTTCTCAAGGAAGAAACTATGACGGTATTTGAGGAATAAGCACCGGCTAACTCCGTGCCAGCAGCCGCGGTAATACGGAG
GGTGCAAGCGTTATCCGGAATTATTGGGCGTAAAGCGTCTGTAGGTGGCTTAGTAAGTCTACTGTTAAATACTAGGGCTT
AACTCTGGAACGGCAGTGGAAACTACTAGGCTTGAGTACGGTAGAAGTAAAGGGAATTCCCAGTGTAGCGGTGAAATGCG
TAGATATTGGGAAGAACACCAACGGCGAAAGCACTTTACTAGGCCGACACTGACACTAAGAGACGAAAGCTAGGGTAGCG
AACG
>OTU164
TAGGGAATTTTGCGCAATGGGCGAAAGCCTGACGCAGCAATGCCGCGTGAGTGAAGAAGGCCCTCGGGTCGTAAAGCTCT
TTATCTTCGGGAAGATGATGACGGTACCGAAGGAAGAAGCACCGGCTAACTACGTGCCAGCAGCCGCGGTAATACGTAGG
GTGCAAGCGTTGTTCGGAATCACTGGGCGTAAAGGGCGTGTAGGCGGAACGATTAGCGAGGGGTGAAATCCCGGGGCTCA
ACCCCGGAACTGCTCTTCGAACTGTCGATCTAGAGAAGGTCAGGGGCCGGCGGAATTCCTGGTGTAGAGGTGAAATTCGT
AGAGATCAGGAGGAACATCGGAGGCGAAGGCGGCCGGCTGGGGCCATTCTGACGCTGAGGCGCGAAAGCGTGGGGAGCAA
ACA
>OTU165
TCGAGAATTTTTCACAATGGGGGAAACCCTGATGGAGCGACGCCGCGTGGAGGATGAAGGTTTTCGGATTGTAAACTCCT
GTCATTAGAGAACAAGGCACACGGTTTAACTGGCCGTGTGTTGATAGTATCTGAAGAGGAAGAGACGGCTAACTCTGTGC
CAGCAGCCGCGGTAATACAGAGGTCTCAAGCGTTGTTCGGATTCATTGGGCGTAAAGGGTGCGTAGGTGGCGATGCAAGT
CGGGTGTGAAATCTCCAAGCTTAACTTGGAAACTGCACTCGATACTGCGTTGCTAGAGGACTGTAGAGGGCATTGGAATT
CACGGTGTAGCAGTGATATGCGTAGATATCGTGAGGAAGACCAGTGGCGAAGGCGAATGCCTGGGCAGTTCCTGACACTG
AGGCACGAAGGCCAGGGGAGCGAACG
>OTU166
TCGAGAATCTTCCGCAATGCACGAAAGTGTGACGGAGCGACGCCGCGTGATCGATGAAGTACTTCGGTATGTAAAGGTCT
TTTATACGTGAAGAAATTATTGACATTAGCGTATGAATAAGGGGCTCCTAACCACGTGCCAGCAGGAGCGGTAATACGTG
GGCCCCGAGCGTTATCCGGAATCACTGGGCGTAAAGGGTGCGTAGGTGGCATATCTAGTCGGAGGTCAAAGACCCATGCT
CAACATGGGGAAGGCCTCCGAAACGGGTAAGCTAGAGTATGTGAGAGGTATACGGAACTCAAGGTGTAGGGGTGAAATCC
GTTGATATCTTGGGGAACACCAAATGCGAAGGCAGTATACTGGCACATCACTGACACTGAGGCACGAAACCCTGGGTAGC
GAATG
>OTU167
TGAGGAATATTGCACAATGGGGGAAACCCTGATGCAGCAACGCCGCGTGAAGGAAGAAGGCTTTCGAGTTGTAAACTTCT
TTTCTGGGGGAAGAGGAAGGACGGTACCCCAGGAATAAGACACGGCTAACTACGTGCCAGCAGCCGCGGTAATACGTAGG
TGTCGAGCGTTATCCGGAATTACTGGGCGTAAAGGGCACGCAGGCGGCTTTTCAAGTCTGACGTGAAAGCTCCCGGCTTA
ACCGGGAGAGGCCGTTGGAAACTGAGAAGCTTGAGGCAATGAGAGGGGTGCGGAATTCCCGGTGTAGTGGTGGAATGCGT
AGATATCGGGAAGAACACCAGTGGCGAAAGCGGCATCCTGGCATTGGCCTGACGCTCATGTGCGAAAGCGTGGGTAGCGA
ACG
>OTU168
TGGGGAATATTGGACAATGGGCGCAAGCCTGATCCAGCCATGCCGCGTGTGTGAAGAAGGCCTTCGGGTTGTAAAGCACT
TTTGTACGGGAAGAAAAGCGCCGGCTTAATACGTGGGCGTCATGACGGTACCGTAAGAATAAGCACCGGCTAACTTCGTG
CCAGCAGCCGCGGTAATACGAAGGGTGCAAGCGTTACTCGGAATTACTGGGCGTAAAGCGTGCGTAGGTGGTTTGTTAAG
TCTGATGTGAAAGCCCTGGGCTCAACCTGGGAACTGCATTGGATACTGGCTGACTAGAGTGCGGTAGAGGGTAGCGGAAT
TCCCGGTGTAGCAGTGAAATGCGTAGATATCGGGAGGAACATCCGTGGCGAAGGCGGCTACCTGGACCAGCACTGACACT
GAGGCACGAAAGCGTGGGGAGCAAACA
>OTU169
TGGGGAATTTTCCGCAATGGGCGAAAGCCTGACGGAGCAATACCGCGTGAGGGAGGAAGGTCTTTGGATTGTAAACCTCT
TTTATTAGGGAAGAAGAAAGTGACGGTACCTAATGAATAAGCATCGGCTAACTCCGTGCCAGCAGCCGCGGTAATACGGA
GGATGCGAGCGTTATCCGGAATTATTGGGCGTAAAGAGTCCGTAGGTGGTTTAGCAAGTCTGCCGTTAAAGAATGGAGCT
TAACTCCATAGGGGCGGTGGAAACTGCGAGACTAGAGTACAGTAGGGGTAGCAGGAATTCCCAGTGTAGCGGTGAAATGC
GTAGATATTGGGAAGAACATCGGTGGCGAAAGCGTGCTACTGGGCTGAAACTGACACTGAGGGACGAAAGCTAGGGTAGC
GAAAG
>OTU170
TAAGGAATATTGGACAATGGGCGGAAGCCTGATCCAGCCATCCCGCGTGCAGGAAGACAGCCCTATGGGTTTTAAACTGC
TTTTGGAAGGGAAGAAACGCCTATATTTATATGGGTTTGACGGTACCTTCAGAATAAGCACCGGCTAACTCCGTGCCAGC
AGCCGCGGTAATACGGAGGGTGCGAGCGTTATCCGGAATTACTGGGTTTAAAGGGTGCGTAGGCGGATCTTTAAGTCAGA
GGTGAAAGCTTTCAGCTTAACTGAGAAATTGCCTTTGATACTGGAGGTCTTGAAATATGGTGAGGTTAGCAGAATGTGGC
ATGTAGCGGTGAAATGCATAGATATGCCATAGAATACCAATTGCGAAGGCAGCTAACTGGTCATTATTTGACGCTGAGGC
ACGAAAGCGTGGGGAGCGAACA
>OTU171
TGAGGAATATTGCGCAATGGACGAAAGTCTGACGCAGCCATGCCGCGTGAAGGATGACGGCGCTACGCGTTGTAAACTTC
TTTTATATGCCAAGAAACCTTCGGACGTGTCCGAAGCTGACGGTAGCATATGAATAAGCACCGGCTAACTCCGTGCCAGC
AGCCGCGGTAATACGGAGGGTGCAAGCGTTATCCGGATTTATTGGGTTTAAAGGGTCCGTAGGCGGGTCATTAAGTCAGT
GGTGAAAGCCGGCAGCTCAACTGTCGAACTGCCATTGATACTGGTGACCTTGAATATGGTTGAAGTTGGCGGAATAGGTC
ATGTAGCGGTGAAATGCTTAGATATGACCTAGAACACCGATTGCGAAGGCAGCCAACTAAGCCATCATTGACGCTGAGGG
ACGAAAGCGTGGGGAGCGAACA
>OTU172
TGGGGAATCTTCGGCAATGGGCGCAAGCCTGACCGAGCCATGCCGCGTGAGCGATGAAGGCCTTAGGGTTGTAAAGCTCT
TTCGCCAGGGATGATAATGACAGTACCTGGTAAAGAAACCCCGGCTAACTCCGTGCCAGCAGCCGCGGTAATACGGAGGG
GGTTAGCGTTGTTCGGAATTACTGGGCGTAAAGCGCGCGTAGGCGGATTGGAAAGTTAGAGGTGAAATCCCAGGGCTCAA
CCCTGGAACTGCCTTTAAAACTCCCAGTCTTGAGTTCGAGAGAGGTGAGTGGAATTCCGAGTGTAGAGGTGAAATTCGTA
GATATTCGGAGGAACACCAGTGGCGAAGGCGGCTCACTGGCTCGATACTGACGCTGAGGTGCGAAAGCGTGGGGAGCAAA
CA
>OTU173
GCGAGAATTCTCTACAATGCACGAAAGTGTGATAGGGGGAGTCGAAGTGCTCATGGCAACATGGGCTTTTTACAAAGGTA
AATACTTTGTAGAATAAGTGGTGGGCAAGACTGGTGCCAGCAGCCGCGGTTATACCAGCGCCACTAGTGGCAATCGTGAT
TATTGGGCCTAAAGCGTCCGTAGCTGGTTGAGTAAATCTTTTGTGAAATTGATGGACTTAATTCATCAACGTGCATAAGA
CACTACTCAGCTAGGGACCGGGAGGAGCTAGAAGTATTGCGTGGGGAGCGGTAAAATGTGATAATCCTCGCAAGACTACC
TGTGGCGAAAGCGTCTAGCCAGAACGGATCCGACAGTGAGGGACGAAAGCCAGGGGAGCGAACC
>OTU174
TGGGGAATCTTAGACAATGGGCGCAAGCCTGATCTAGCCATGCCGCGTGAGTGACGAAGGCCCTAGGGTCGTAAAGCTCT
TTCACCAGGGATGATAATGACAGTACCTGGAGAAGAAACCCCGGCTAACTCCGTGCCAGCAGCCGCGGTAATACGGAGGG
GGTTAGCGTTGTTCGGAATTACTGGGCGTAAAGCGCGCGTAGGCGGGCTGTTAAGTCGGGGGTGAAATCCCGGGGCTCAA
CCCCGGAACTGCCCTCGATACTGGCAGCCTAGAGTTCGAGAGAGGTGAGTGGAATTCCGAGTGTAGAGGTGAAATTCGTA
GATATTCGGAGGAACACCAGTGGCGAAGGCGGCTCACTGGCTCGATACTGACGCTGAGGTGCGAAAGCGTGGGGAGCAAA
CA
>OTU175
TAAGGAATATTGGACAATGGTCGCAAGACTGATCCAGCCATCCCGCGTGCAGGATGACTGCCCTATGGGTTGTAAACTGC
TTTTATATGGGAAGAATAGCATAGATTTATCTGTGTATGACGGTACCATATGAATAAGCACCGGCTAACTCCGTGCCAGC
AGCCGCGGTAATACGGAGGGTGCAAGCGTTATCCGGAATCACTGGGTTTAAAGGGTGCGTAGGTGGCCCGATAAGTCAGA
GGTGAAAGCCCGTCGCTTAACGATGGAATTGCCTTTGATACTGTTGGGCTTGAAATAGGTTGAGGTAGGCGGAATGTGAC
ATGTAGCGGTGAAATGCATAGATATGTCATAGAACACCGATTGCGAAGGCAGCTTACTGGACCTTATTTGACGCTGAGGC
ACGAAAGCGTGGGGATCAAACA
>OTU176
TCGAGAATCTTCGGCAATGGGCGAAAGCCTGACCGAGCGACGCCGCGTGCGGGATGAAGGCCCTCGGGTTGTAAACCGCT
GTCGTTGGGGAGGAAATGCACGGGGGCTATCCCTCATGTTTGACCTATCCAAGGAGGAAGTACGGGCTAAGTTCGTGCCA
GCAGCCGCGGTAAGACGAACCGTACGAACGTTATTCGGAATTACTGGGCTTAAAGGGTGCGTAGGCTGCGCGGAAAGTTG
GGTGTGAAAGCCCTCAGCTCAACTGAGGAATTGCATCCAAAACTGCCGTGCTCGAGGGAGACAGAGGTGAGCGGAACTCA
AGGTGGAGCGGTGAAATGCGTTGATATCTTGAGGAACACCGGTGGCGAAAGCGGCTCACTGGGTCTCTTCTGACGCTGAG
GCACGAAAGCTAAGGTAGCAAACG
>OTU177
TAGGGAATCTTGCACAATGGGCGAAAGCCTGATGCAGCGACGCCGCGTGGGGGATGAAGGCCTTCGGGTTGTAAACCCCT
TTCAGTAGGGACGAAAATGACGGTACCTACAGAAGAAGATCCGGCCAACTACGTGCCAGCAGCCGCGGTAACACGTAGGG
ATCGAGCGTTGTCCGGAATTATTGGGCGTAAAGAGCTCGTAGGTGGTTCAGTAAGTCGGATGTGAAAACTCAGGGCTCAA
CCCGGAGACGCCATCCGATACTGCTGTGACTAGAATTCGGTAGAGGAGTGTGGAATTCCTGGTGTAGCGGTGAAATGCGC
AGATATCAGGAGGAACACCAACAGCGAAGGCAGCACTCTGGGCCGATATTGACACTGAGGAGCGAAAGCGTGGGGAGCAA
ACA
>OTU178
TTTCGAATCATTCACAATGGGCGAAAGCCTGATGGTGCGACGCCGCGTGAGGGATGAAGGTCTTCGGATTGTAAACCTCT
GTCACTAGGGAAGAAAAATCAGCCGTTAATAGCGTCTGATCTGACTTAACCTGGAGAGGAAGCAGTGGCTAACTCTGTGC
CAGCAGCCGCGGTAATACAGAGACTGCAAGCGTTATTCGGATTCACTGGGCGTAAAGGGTGCGCAGGCGGTTGCGTGTGT
TAGGTGTGAAAGCCCGAGGCTCAACCTCGGAATTGCGCCTGAAACTACGTGACTAGAGCATTGGAGAGGGTAGCGGAATT
CATGGTGTAGCAGTGAAATGCGTAGATATCATGAGGAACACCAGAGGCGAAGGCGGCTACCTGGACAATTGCTGACGCTC
AGGCACGAAAGCGTGGGGAGCAAAAG
>OTU179
TGGGGAATTTTCCGCAATGGGCGAAAGCCTGACGGAGCAATACCGCGTGAGGGATGAAGGCCTGTGGGTTGTAAACCTCT
TTTCTCAAGGAAGAAGTTCTGACGGTACTTGAGGAATAAGCATCGGCTAACTCTGTGCCAGCAGCCGCGGTAATACAGAG
GATGCAAGCGTTATCCGGAATCACTGGGCATAAAGCGTCTGTAGGTTGTTTAATAAGTCTGCTGTTAAAGACTAGGGCTT
AACCCTAGGAAAGCAGTGGAAACTGTTAGACTTGAGTATGGTAGAGGTACAGGGAATTCCTAGTGTAGCGGTGAAATGCG
TAGATATTAGGAAGAACACCAATGGCGAAAGCACTGTACTGGGCCACAACTGACACTGAGAGACGACAGCTAGGGGAGCA
AATG
>OTU180
TGGGGAATATTGCGCAATGGGCGAAAGCCTGACGCAGCCATGCCGCGTGTGTGAAGAAGGCCTTCGGGTTGTAAAGCACT
TTCAATTGGGAGGAAGGGTTTAACGTTAATAGCGTTGAATCTTGACGTTACCTTTAGAAGAAGCACCGGCTAACTCCGTG
CCAGCAGCCGCGGTAATACGGAGGGTGCGAGCGTTAATCGGAATTACTGGGCGTAAAGCGCGCGTAGGCGGTTTGTTAAG
TCGGATGTGAAATCCCCGGGCTCAACCTGGGAACTGCACCCGATACTGGCCGACTTGAGTGCGAGAGAGGGAGGTAGAAT
TCCATGTGTAGCGGTGAAATGCGTAGATATATGGAGGAATACCGGTGGCGAAGGCGGCCTCCTGGCTCGACACTGACGCT
GAGGTGCGAAAGCGTGGGTAGCAAACA
>OTU181
TCGAGAATCTTCCGCAATGGGCGAAAGCCTGACGGAGCGACGCCGCGTGCGGGATGAAGGCCCTTGGGTTGTAAACCGCT
GTCAGAGGGGATGAAATCATGGTAGGCAATCCTTCCATGTTGACAGAGCCTCAGAGGAAGCACGGGCTAAGTACGTGCCA
GCAGCCGCGGTAACACGTACTGTGCGAACGTTATTCGGAATCACTGGGCTTAAAGGGTATGTAGGCGGTTTATCAAGTCA
GGTGTGAAATGCCAGAGCTCAACTGTGGCACTGCGCTTGAAACTGATAGGCTAGAGTATTCCAGAGGTGTGCGGAACTGC
CAGTGGAGCGGTGAAATGCGTTGATATTGGCAGGAACACCAGAGGCGAAGGCGGCACACTGGGGGATAACTGACGCTGAG
ATACGAAAGCCAGGGTAGCGAACG
>OTU182
TAGGGAATTTTCCACAATGGACGAAAGTCTGATGGAGCAACGCCGCGTGCAGGATGAATGCCTTCGGGTTGTAAACTGCT
TTTATTTGTGATGAATATGACAGTAACAAATGAATAAGGGACGGCTAACTACGTGCCAGCAGCCGCGGTCATACGTAGGT
CCCAAGCGTTATCCGGAATTACTGGGCGTAAAGAGTTGCGTAGGCGGCTCGTTAAGCAAGGTGTGAAAGCGTACGGCTCA
ACCGTATAAACATACTTTGAACTGACAAGCTAGAGTGTATGAGAGGTCACTGGAATTCCTAGTGTAGGAGTGAAATCCGT
AGATATTAGGAGGAACACCGATGGCGTAGGCAGGTGACTGGCATACTACTGACGCTAAGGCACGAAAGCGTGGGGAGCGA
ACC
>OTU183
TGGGGAATCTTGCGCAATGGGCGAAAGCCTGACGCAGCCAACCCGCGTGGGTGATTGAAGGCCTTCGGGTTGTAAAGCCC
TGTCGAGAGGGAAGAAGTTCTGACGGTACCTCTCAAGAAAGCACCGGCTAACTCCGTGCCAGCAGCCGCGGTAATACGGA
GGGTGCAAGCGTTGCTCGGAATCACTGGGCGTAAAGCGTCCGCAGGCGGATGGTCAGGTCCGATGTGAAAGCCCGGGGCT
CAACCTCGGAACTGCATTGGAAACCGGCCATCTTGAGTACGGGAGAGGGAAGTGGAATTCCTGGTGTAGAGGTGAAATTC
GTAGATATCAGGAGGAACACCAGTGGCGAAAGCGACTTCCTGGCCCGATACTGACGCTCATGGACGAAAGCGTGGGTAGC
AAACA
>OTU184
TGAGGAATATTGGACAATGGGCGAAAGCCTGATCCAGCCATGCCGCGTGCAGGAAGACGGCCCTATGGGTTGTAAACTGC
TTTTGTACGGGAAGAAACACCTCCACGTGTGGAGACTTGACGGTACCGTAAGAATAAGCATCGGCTAACTCCGTGCCAGC
AGCCGCGGTAATACGGAGGATGCAAGCGTTATCCGGAATCATTGGGTTTAAAGGGTCCGTAGGCGGACAATTAAGTCAGA
GGTGAAAGTCTGCGGCTCAACCGTAGGACTGCCTTTGATACTGGTTGTCTTGAATCGTTGTGAAGTGGTTAGAATGAGCA
GTGTAGCGGTGAAATGCTTAGAGATTGCTCAGAATACCGATTGCGAAGGCAGATCACTAACAACGTATTGACGCTGAGGG
ACGAAAGCGTGGGGAGCGAACA
>OTU185
TGGGGAATTTTGGACAATGGGCGCAAGCCTGATCCAGCCATGCCGCGTGCGGGAAGAAGGCCTTCGGGTTGTAAACCGCT
TTTGTCAGGGAAGAAATCTTCTGGGCTAATACCTCGGGAGGATGACGGTACCTGAAGAATAAGCACCGGCTAACTACGTG
CCAGCAGCCGCGGTAATACGTAGGGTGCAAGCGTTAATCGGAATTACTGGGCGTAAAGCGTGCGCAGGCGGTTGTGCAAG
ACAGGTGTGAAATCCCCGGGCTTAACCTGGGAACTGCACTTGTGACTGCACGGCTGGAGTGCGGCAGAGGGGGATGGAAT
TCCGCGTGTAGCAGTGAAATGCGTAGATATGCGGAGGAACACCGATGGCGAAGGCAATCCCCTGGGCCTGCACTGACGCT
CATGCACGAAAGCGTGGGGAGCAAACA
>OTU186
TAGGGAATCTTGCACAATGGGCGAAAGCCTGATGCAGCGACGCCGCGTGGGGGATGAAGGCCCTAGGGTCGTAAACCCCT
TTCAGTAGGGAAGAAAATGACGGTACCTACAGAAGAAGCCCCGGCCAACTACGTGCCAGCAGCCGCGGTAAGACGTAGGG
GGCGAGCGTTGTCCGGATTTATTGGGCGTAAAGAGCTCGTAGGTGGTTGCGTAAGTCGGATGTGAAAACTCAGGGCTCAA
CTCTGAGACGCCATCCGATACTGCGCTGACTTGAGTTCGGTAGAGGAGTGTGGAATTTCTAGTGTAGCGGTGAAATGCGC
AGATATTAGAAGGAACACCTATTGCGAAGGCAGCACTCTGGGCCGACACTGACACTGAGGAGCGAAAGCATGGGTAGCAA
ACA
>OTU187
TGGGGAATATTGGACAATGGGCGCAAGCCTGATCCAGCCATGCCGCGTGTGTGAAGAAGGCTCTAGGGTTGTAAAGCACT
TTCAGTAGGGAGGAAGGCCAGAGGCTTAATAAGTCTTTGGATTGACGTTACCTACAGAAGCAGCACCGGCTAACTCCGTG
CCAGCAGCCGCGGTAATACGGAGGGTGCAAGCGTTAATCGGAATTACTGGGCGTAAAGCGCGCGTAGGCGGTTTGTTAAG
TGTGATGTGAAAGCCCAGGGCTCAACCTTGGAACTGCATCACATACTGGCAGGCTAGAGTACGGTAGAGGGGGGTAGAAT
TCCACGTGTAGCGGTGAAATGCGTAGAGATGTGGAGGAATACCAGTGGCGAAGGCGGCCCCCTGGATCGATACTGACGCT
GAGGTGCGAAAGCGTGGGGAGCAAACA
>OTU188
TGAGGAATTTTGGACAATGGGGGAAACCCTGATCCAGCGACGCCGCGTGTGGGATGAAGGAGCTACGCTCTGTAAACCAC
TGTCAGCAGGGAAGAAATACCCCTTTTGGGGGTTGGGACTGTACCTGCAGAGGAAGGACCGGCTAACTACGTGCCAGCAG
CCGCGGTAATACGTAGGGTCCAAGCGTTGTCCGGAATTACTGGGTATAAAGGGTGCGCAGGCGGATTTGTGCGTCTGGGG
TTAAAGACCACGGCTTAACTGTGGGAGTGCCCTAGATACGGCAAATCTTGAGTGTGAGAGAGGAAGATGGAATTCCTGGT
GTAGCGGTGAAATGCGTAGATATCAGGAGGAACACCGGTGGCGAAGGCGGTCTTCTGGCTCATCACTGACGCTTAGGCAC
GAAAGCGCGGGTAGCAAACA
>OTU189
TCGAGAATCTTCGGCAATGGGCGAAAGCCTGACCGAGCGACGCCGCGTGCGGGATGAAGGCCCTCGGGTTGTAAACCGCT
GTCAGTTGGGAGGAAATATCAGGGGGTTCTCCCCTTGGTTTGACCGATCTTCAGAGGAAGGACGGGCTAAGTTCGTGCCA
GCAGCCGCGGTAAGACGAACCGTCCAAACGTTATTCGGTATCACTGGGCTTAAAGCGTTCGTAGGCGGCCTAGAAGGTGA
GGTGTGAAAGCCCACGGCTCAACCGTGGAATTGCGCTTCAAACCACTAGGCTCGAGGGAGACAGGGGTGATGGGAACTGT
TGGTGGAGCGGTGAAATGCGTTGATATCAACAGGAACACCGGTGGCGAAAGCGCATCACTGGGTCTTTTCTGACGCTGAG
GAACGAAAGCTAGGGGAGCGAACG
>OTU190
TGGGGAATATTGCGCAATGGACGAAAGTCTGACGCAGCGACGCCGCGTGAGGGACGAAGGTCTTCGGATTGTAAACCTCT
TTCAGTAGGGACGAAGCGAAAGTGACGGTACCTAAAGAAGAAGCACCGGCTAACTATGTGCCAGCAGCCGCGGTAATACA
TAGGGTGCAAGCGTTGTCCGGATTTATTGGGCGTAAAGAGTTCGTAGGCGGTTTATCGCGTCGGGTGTGAAAACTCAGGG
CTTAACCCTGAGCCTGCACTCGATACGGGTTTACTTGAGGACGGCAGGGGAGACTGGAACTCCTGGTGTAGCGGTGGAAT
GCGCAGATATCAGGAAGAACACCAATGGCGAAGGCAGGTCTCTGGGCCGATTCTGACGCTGAGGAACGAAAGCGTGGGGA
GCAAACA
>OTU191
TGAGGAATATTGGACAATGGGCGCAAGCCTGATCCAGCCATGCCGCGTGCAGGAAGACTGCCCTATGGGTTGTAAACTGC
TTTTATACAGGAAGAAACACCTCTACGTGTAGAGGCTTGACGGTACTGTAAGAATAAGCACCGGCTAACTCCGTGCCAGC
AGCCGCGGTAATACGGAGGGTGCAAGCGTTATCCGGAATCATTGGGTTTAAAGGGTCCGCAGGCGGTCAATTAAGTCAGA
GGTGAAATCCCATAGCTTAACTATGGAACTGCCTTTGATACTGGTTGACTTGAGTTATACGGAAGTAGATAGAATATGTA
GTGTAGCGGTGAAATGCTTAGATATTACATAGAATACCGATTGCGAAGGCAGTCTACTACGTATATACTGACGCTCATGG
ACGAAAGCGTGGGGAGCGAACA
>OTU192
CGACGAATATTCCGCAATGGGCGAAAGCCTGACGGAGCAATGCCGCGTGTAGGATGAAGCTCCTCGGAGTGTAAACTACT
GTCAGGGGTTACTAACTCAATGAAGAACCCCAGAGGAAGGGCCGGCTAACTTCGTGCCAGCAGCCGCGGTAATACGAAGG
GCCCGAGCGTTAATCGGAATCACTGGGCTTAAAGGGTGCGTAGGCGGATCAGCAAGTGCTTTGTGAAATCCCACAGCTCA
ACTGTGGAACTGCTTGGCAAACTGTTGATCTTGAGAATGGTAGGGGTTGCCAGAACTCTAGGTGGAGCGGTGAAATGCGT
AGATATCTAGAGGAATGCCAATGGAGAAGTCAGGCAACTGGGCCATTTCTGACGCTGAGGCACGAAAGCATGGGTAGCGA
ACG
>OTU193
TCGAGAATCTTCCACAATGGGCGAAAGCCTGATGGAGCGACGCTGCGTGCAGGATGAAGGCCTTAGGGTTGTAAACTGCT
GTCACGCTATAGGAACCCACATCGGTGAATAGTCGGTGTGCTGACCAAAGCGAGAGGAAGTGCCGGCTAACTCCGTGCCA
GCAGCCGCGGTAATACGGAGGGCGCAAGCGTTGTTCGGATTCACTGGGCATAAAGGGCGCGTAGGCTGTCAATTGAGTTG
GGTGTGAAAGCCCCCGGCCCAACCGGGGAACTGCACTCAATACTGGTTGACTAGAGGATGGTAGGGGCCAATGGAACTCC
AGGTGGAACGGTGAAATGTGTAGATATCTGGAGGAACACCGGTGGCGAAAGCGATTGGCTGGGCCATCTCTGACGCTGAG
GCGCGAAAGCCAGGGGAGCGAACG
>OTU194
TGGGGAATATTGGACAATGGGCGCAAGCCTGATCCAGCCATGCCGCGTGAGTGATGAAGGCCCTAGGGTTGTAAAGCTCT
TTCACCGGTGAAGATAATGACGGTAACCGGAGAAGAAGCCCCGGCTAACTTCGTGCCAGCAGCCGCGGTAATACGAAGGG
GGCTAGCGTTGTTCGGATTTACTGGGCGTAAAGCGCACGTAGGCGGATCGTTAAGTGAGGGGTGAAATCCCGGGGCTCAA
CCCCGGAACTGCCTCTCATACTGGCGGTCTTGAGTTCGAGAGAGGTGAGTGGAATTCCGAGTGTAGAGGTGAAATTCGTA
GATATTCGGAGGAACACCAGTGGCGAAGGCGGCTCACTGGCTCGATACTGACGCTGAGGTGCGAAAGCGTGGGGAGCAAA
CA
>OTU195
TGGGGAATATTGGGCAATGGACGAAAGTCTGACCCAGCAACGCCGCGTGGGGGATGAAGGCCTTAGGGTTGTAAACTCCT
TTTATTAGGGAAGATAGTGACGGTACCTAATGAATAAGCATCGGCTAACTTCGTGCCAGCAGCCGCGGTAATACGAAGGA
TGCTAGCGTTACTCGGAATTACTGGGCGTAAAGAATGCGTAGGCGGGCATTTAAGTTGATAGTGCAATCCCCAAGCTTAA
CTTAGGAATTGCTATCAAAACTAAATGCCTTGAATATGAAAGGGAGCAAGGGAATTCCTGGTGTAGGGGTAAAATCCGTA
GATATCAGGAGGAAGACCGGAAGCGAAAGCGCTTGCTTGGTTCATTATTGACGCTGAGGCATGAAAGCGTGGGGATCGAA
CA
>OTU196
TGAGGAATATTGGACAATGGAGGCAACTCTGATCCAGCCATGCCGCGTGCAGGAAGACGGTCCTCTGGATTGTAAACTGC
TTTTTTAAGGGAATAAACCTCCGATCGTGCATCGGAGCTGAATGTACCTTAGGAATAAGCACCGGCTAACTCCGTGCCAG
CAGCCGCGGTAATACGGAGGGTGCAAGCGTTATCCGGAATCATTGGGTTTAAAGGGTGCGTAGGCGGGCAAATAAGTCAG
TGGTGAAATCCCATCGCTTAACGATGGAACTGCCATTGATACTGTTTGTCTTGAATTCGGTTAGAGTGGGCGGAATGTGT
AGTGTAGCGGTGAAATGCATAGATATTACACAGAACACCGATAGCGAAGGCAGCTCACTGAGCCTGAATTGACGCTGATG
CACGAAAGCGTGGGGAGCGAACA
>OTU197
TGGGGAATATTGGACAATGGGGGCAACCCTGATCCAGCCATGCCGCGTGAGTGAAGAAGGCCTTAGGGTTGTAAAGCTCT
TTCACTGACGACGATGATGACGGTAGTCAGAGAAGAAGCCCCGGCTAACTCCGTGCCAGCAGCCGCGGTAATACGGAGGG
GGCTAGCGTTGTTCGGAATTACTGGGCGTAAAGGGCGCGTAGGCGGCGTGCTAAGTCAGAGGTGAAAGCCCTGGGCTCAA
CCCGGGAACTGCCTTTGAGACTGGCATGCTTGAGACCGGGAGAGGTGAGTGGAATTCCCAGTGTAGAGGTGAAATTCGTA
GATATTGGGAAGAACACCAGTGGCGAAGGCGGCTCACTGGACCGGATCTGACGCTGAGGCGCGAAAGCGTGGGGAGCAAA
CA
>OTU198
TGGGGAATATTGCACAATGGGGGAAACCCTGATGCAGCAACGCCGCGTGGAGGATGACGCATTTCGGTGTGTAAACTCCT
TTTATATAGGAAGATAATGACGGTACTATATGAATAAGCACCGGCTAACTCCGTGCCAGCAGCCGCGGTAATACGGAGGG
TGCAAGCGTTACTCGGAATCACTGGGCGTAAAGCGCGCGCAGGCGGCCTTTTAAGTTGGATGTGAAAGCCTACGGCTCAA
CCGTAGAACTGCATCCAAAACTACTAGGCTAGAGTCTGGGAGGGGAAGATGGAATTAGTTGTGTAGGGGTAAAATCCGTA
GAGATAACTAGGAATACCAAAAGCGAAGGCAATCTTCTGGAACAGTACTGACGCTGAGGCGCGAAAGCGTGGGGAGCAAA
CA
>OTU199
TGGGGAATCTTGCGCAATGGGCGAAAGCCTGACGCAGCAACGCCGCGTGCGGGAAGAAGGCTCTCGGGTTGTAAACCGCT
TTCAGCAGGAACGAAACTGACGGTACCTGCAGAAGAAGGTGCGGCCAACTACGTGCCAGCAGCCGCGGTGACACGTAGGC
ACCAAGCGTTGTCCGGATTTATTGGGCGTAAAGAGCTCGTAGGCGGTTCAGTAAGTCGGGTGTGAAAACTCAGGGCTCAA
CTCTGAGACTGCACCCGATACTGCTGTGACTTGAGTACGGTAGGGGAGCGGGGAATTCCTGGTGTAGCGGTGAAATGCGC
AGATATCAGGAGGAACACCGGTGGCGAAGGCGCCGCTCTGGGCCGAAACTGACGCTGAGGAGCGAAAGCGTGGGTAGCAA
ACA
>OTU200
TGGGGAATATTGCACAATGGGGGAAACCCTGATGCAGCCATGCCGCGTGTGTGAAGAAGGCCTTCGGGTTGTAAAGCACT
TTCAGTTGTGAGGAAAAGTTGGTAGTTAATACCTGCCAGCCGTGACGTTAACAACAGAAGAAGCACCGGCTAACTCCGTG
CCAGCAGCCGCGGTAATACGGAGGGTGCGAGCGTTAATCGGAATTACTGGGCGTAAAGCGCACGCAGGCGGTTTGTTAAG
CTAGATGTGAAAGCCCCGGGCTCAACCTGGGATGGTCATTTAGAACTGGCAGACTAGAGTCTTGGAGAGGGGAGTGGAAT
TCCAGGTGTAGCGGTGAAATGCGTAGATATCTGGAGGAACATCAGTGGCGAAGGCGACTCCCTGGCCAAAGACTGACGCT
CATGTGCGAAAGTGTGGGTAGCGAACA
>OTU201
TAGGGAATCTTGGGCAATGGGCGAAAGCCTGACCCAGCCATGCCGCGTGAATGATGAAGGTCTTAGGATTGTAAAATTCT
TTCACCGGGGACGATAATGACGGTACCCGGAGAAGAAGCCCCGGCTAACTTCGTGCCAGCAGCCGCGGTAATACGAAGGG
GGCTAGCGTTGCTCGGAATTACTGGGCGTAAAGGGCGCGTAGGCGGATCGTTAAGTCAGAGGTGAAAGCCCAGGGCTCAA
CCTTGGAACTGCCTTTGATACTGGCGATCTGGAGTACGGGAGAGGTGTGTGGAACTCCGAGTGTAGAGGTGAAATTCGTA
GATATTCGGAAGAACACCAGTGGCGAAGGCGACACACTGGCCCGTTACTGACGCTGAGGCGCGAAAGCGTGGGGAGCAAA
CA
>OTU202
TGAGGAATATTGCGCAATGGGGGCAACCCTGACGCAGCGACGTCGCGTGAATGATGAAGTCTCTAGGGATGTAAAGTTCT
GTCAAGAGGGAGTATAATGATAGTACCTCTAAAGGAAGCTCCGGCTAATTACGTGCCAGCAGCCGCGGTAATACGTAAGG
AGCGAACGTTATCCGGATTTACTGGGTATAAAGTGCGCGTAGGCGGTTACTTAAGTTAGGTGTTAAATCCTTTAGCTCAA
CTAAAGTCTGCATCTAAAACTGGGTAACTAGAGAGTAGTAGAGGAAAGCGGAACTCACAGTGTAGCGGTGAAATGCATAG
ATATTGTGAGGAACACCGGTTGCGAAGGCGGCTTTCTGGCCTATTTCTGACGCTGAGGTGCGAAAGCGTGGGGAGCGAAC
G
>OTU203
TGAGGAATATTGGACAATGGGCGGAAGCCTGATCCAGCCATGCCGCGTGTAGGAAGACTGCCCTATGGGTTGTAAACTAC
TTTTATATAGGAAGAAACCCCAGTACGTGTACTGGGCTGACGGTACTATAAGAATAAGCATCGGCTAACTCCGTGCCAGC
AGCCGCGGTAATACGGAGGATGCAAGCGTTATCCGGAATCATTGGGTTTAAAGGGTCCGTAGGTGGATAAATAAGTCAGA
GGTGAAAGTTTGCGGCTCAACCGTAAAATTGCCTTTGATACTGTTTATCTTGAGTACTTATGAAGTGGTTAGAATGTGTA
GTGTAGCGGTGAAATGCATAGATATTACACAGAATACCAATTGCGAAGGCAGATCACTAATAAGTTACTGACACTGATGG
ACGAAAGCGTGGGGAGCGAACA
>OTU204
TGGGGAATATTGCACAATGGGCGCAAGCCTGATGCAGCGACGCCGCGTGGGGGATGACGGCCTTCGGGTTGTAAACCTCT
TTCAGTACCGACGAAGCGCAAGTGACGGTAGGTACAGAAGAAGCACCGGCCAACTACGTGCCAGCAGCCGCGGTAATACG
TAGGGTGCGAGCGTTGTCCGGAATTACTGGGCGTAAAGAGCTCGTAGGTGGTTTGTCGCGTTGTCCGTGAAATCCCACGG
CTTAACTGTGGGCGTGCGGGCGATACGGGCAGACTGGAGTACTGCAGGGGAGACTGGAATTCCTGGTGTAGCGGTGGAAT
GCGCAGATATCAGGAGGAACACCGGTGGCGAAGGCGGGTCTCTGGGCAGTAACTGACGCTGAGGAGCGAAAGCGTGGGGA
GCGAACA
>OTU205
TGGGGAATATTGCACAATGGGCGCAAGCCTGATGCAGCCATACCGCGTGTGTGAAGAAGGCCTTAGGGTTGTAAAGCACT
TTCAGTCGTGAGGAAAGGTTAGTAGTTAATACCTGCTAGCTGTGACGTTAGCGACAGAAGAAGCACCGGCTAATTCCGTG
CCAGCAGCCGCGGTAATACGGAAGGTGCGAGCGTTAATCGGAATTACTGGGCGTAAAGCGCGCGTAGGTGGTTCAGTCAG
TCAGATGTGAAAGCCCCGGGCTCAACCTGGGAACTGCACCTGATACTGCTGGACTTGAGTACGGTAGAGGGTAGTGGAAT
TTCCTGTGTAGCGGTGAAATGCGTAGATATAGGAAGGAACACCAGTGGCGAAGGCGACTACCTGGACCGATACTGACACT
GAGGTGCGAAAGCGTGGGGAGCAAACA
>OTU206
TGGGGAATTTTGCGCAATGGTCGAAAGACTGACGCAGCGACGCCGCGTGTGGGAGGAAGCCCTTCGGGGTGTAAACCACT
GTCAGTGGGGAAGAACCCTCATCGTACGAATAGTGCGGTGAGCTGACGGTACCCACAGAGGAAGCGCCGGCTAACTCCGT
GCCAGCAGCCGCGGTAAGACGGAGGGCGCAAGCGTTGTTCGGAATTACTGGGCGTAAAGCGCGGGCAGGTGGCCTGTTAA
GTCGTCTGTGAAACTCCGGGGCTCAACTCCGGACATGCAGACGATACTGGCAGGCTAGAGAATGGTAGAGGCAAGCGGAA
TTCCTGGTGTAGCGGTGGAATGCGTAGATATCAGGAAGAACACCTGTGGCGAAGGCGGCTTGCTGGGCCATTTCTGACAC
TCATCCGCGAAAGCGTGGGGAGCAAACA
>OTU207
TCGAGAATAATTCACAATGGACGAAAGTCTGATGGTGCAACGCCGCGTGGAGGATGACGGTCTTCGGATTGTAAACTCCT
GTCATCGGGGAGTAAGACCTGGGTCTTAACAGGACACAGGGTTGATAGTACCCGAAGAGGAAGGGACGGCTAACTTCGTG
CCAGCAGCCGCGGTAATACGAAGGTCCCGAGCGTTGTTCGGAATCACTGGGCGTAAAGGGAGCGTAGGCGGTTTGGTAAG
TCAGATGTGAAATCCCGGGGCTCAACCCCGGAACTGCATCCGATACTGCCGGACTTGAGTAATGGAGGGGTAGCTGGAAT
TCTCGGTGTAGCAGTGAAATGCGTGGATATCGAGAGGAACACTCGTGGCGAAGGCGAGCTACTGGACATTTACTGACGCT
GAGGCTCGAAGGCCAGGGTAGCGAAAG
>OTU208
TGAGGAATTTTGGACAATGGGGGAAACCCTGATCCAGCGACGCCGCGTGTGGGATGAATGGGTTATGCCCTGTAAACCAC
TGTCAGCAGAGAAGAAAAGGTTCCTTTGGAACCCGGGACTGTATCTGCAGAGGAAGGACCGGCTAACTACGTGCCAGCAG
CCGCGGTAATACGTAGGGTCCAAGCGTTATCCGGAATTACTGGGTATAAAGGGTGCGTAGGCGGTCTTGTGCGTCGAAGG
TTAAAGGCCATGGCTCAACCATGGAAATGCCCTCGATACGGCAAGACTTGAGTATGAGAGAGGAAGATGGAATTCCTGGT
GTAGCAGTGAAATGCGTAGATATCAGGAGGAACACCGGTGGCGAAGGCGGTCTTCTGGCTCATTACTGACGCTGAGGCAC
GAAAGTGTGGGGAGCGAACA
>OTU209
TAGGGAATCTTCCGCAATGGGCGAAAGCCTGACGGAGCAATACCTCGTGAGTGATGAAGGCTTTAGGGTCGTAAAGCTCA
GTCAGCAGGGAAGAAGGGTATGATTGCGAATAGTTTTCATATTTTGACGGTACCTGCAGAGGAAGCCACGGCTAATTACG
TGCCAGCAGCCGCGGTAATACGTAAGTGGCGAGCGTTGTCCGGAATTACTGGGCGTAAAGAACGCGTAGGCGGTTTATTA
AGTTGGGGGTGAAAACACGGGGCCCAACCCCGTGCCTGCCTTCAAAACTGGTAAACTAGAGTCTCGGAGGGGAAAACGGT
ATTCCATGTGTAGCGGTGAAATGCGTAGATATATGGGAGAACACCAATGGCGAAAGCAGTTTTCTGGACGAGCACTGACG
CTGAGGCGTGAAAGCATGGGTAGCGAACA
>OTU210
TGGGGAATATTGGACAATGGGCGCAAGCCTGATCCAGCCATGCCGCGTGTGTGAAGAAGGCCTTCGGGTTGTAAAGCACT
TTAAGTAGGGAGGAAGGCCCTGTAGTTAATACCTGCAGGGATTGACGTTACCTACAGAATAAGCACCGGCTAACTCCGTG
CCAGCAGCCGCGGTAATACGGAGGGTGCAAGCGTTAATCGGAATTACTGGGCGTAAAGCGCGCGTAGGCGGTTTGTTAAG
TGAGATGTGAAAGCCCAGGGCTCAACCTTGGAACTGCATCTCATACTGGCAGGCTAGAGTACGGTAGAGGGGGGTAGAAT
TCCACGTGTAGCGGTGAAATGCGTAGAGATGTGGAGGAATACCAGTGGCGAAGGCGGCCCCCTGGATCGATACTGACGCT
GAGGTGCGAAAGCGTGGGGAGCAAACA
>OTU211
TGAGGAATATTGCGCAATGGGGGAAACCCTGACGCAGCCACGCCGCGTGCAGGAAGAAGGTCCTCTGGATTGTAAACTGC
TTTTATCCGGGAAGAACGGGTGGGATTCGTCCTGCCGTGACGGTACCGGATGAATAAGCACCGGCTAACTCCGTGCCAGC
AGCCGCGGTAATACGGAGGGTGCGAGCGTTGTCCGGAATCATTGGGTGTAAAGGGTGCGTAGGCGGGTTCTTAAGTCTGG
GGTGAAAGTCTGCGGCTCAACCGTAGGATTGCCTTGGATACTGGGAGTCTTGAGGGTGACAGAGGCCGGTAGAATTCGTG
GTGTAGCGGTGAAATGCATAGATATCACGAAGAATACCAGTGGCGTAGGCGGCCGGCTGGGTCACGACTGACGCTGAGGC
ACGAGAGCGTGGGGAGCAAACA
>OTU212
TCGAGAATCTTCCGCAATGGACGAAAGTCTGACGGAGCGACGCCGCGTGCGGGAAGAAGGTGCTTCGCATTGTAAACCGC
TGTCAGGGGGGATGAAATCTCCGGGGGCTATCCCTCGGAGTTGACAGAGCCCCAAAGGAAGCACGGGCTAAGTATGTGCC
AGCAGCCGCGGTAATACATACTGTGCGAACGTTATTCGGAATCACTGGGCTTAAAGGGTGCGTAGGCGGCGATTCAAGTC
AGATGTGAAATGCCTGAGCTCAACTGAGGCATTGCGTTTGAAACTGGATTGCTGGAGTGTTCCAGGGGTGTGCGGAACTG
CCAGTGGAGCGGTGAAATGTGTTGATATTGGCAGGAACACCAGAGGCGAAAGCGGCACACTGGGGGATAACTGACGCTGA
GGCACGAAAGCCAGGGTAGCGAACG
>OTU213
TGGGGAATATTGGACAATGGGGGCAACCCTGATCCAGCAATGCCGCGTGTGTGAAGAAGGCCTGAGGGTTGTAAAGCACT
TTCAATTGTGAAGAAAGGTTAATAGTTAATACCTATTGACTGTGACGTTAACTTTAGAAGAAGCACCGGCTAACTCCGTG
CCAGCAGCCGCGGTAATACGGAGGGTGCAAGCGTTAATCGGAATTACTGGGCGTAAAGCGTGCGTAGGTGGTTGTTTAAG
TCAGATGTGAAAGCCCCGGGCTTAACCTGGGAACTGCATTTGAAACTGGATAACTAGAGTATAGTAGAGGAAAGTAGAAT
TTCTGGTGTAGCGGTGAAATGCGTAGATATCAGAAGGAATACCGATGGCGAAGGCAGCTTTCTGGACTAATACTGACACT
GAGGTACGAAAGCGTGGGTAGCAAACA
>OTU214
TAGGGAATATTGGACAATGGGTGCGAGCCTGATCCAGCCATGCCGCGTGCAGGAAGACGGCCTTCTGGGTTGTAAACTGC
TTTTGCCAGGGGATAAAAAGCCCATGCGTGGGAAATTGAAGGTACCTGGTGAATAAGCCACGGCTAACTACGTGCCAGCA
GCCGCGGTAATACGTAGGTGGCAAGCGTTGTCCGGATTTATTGGGTTTAAAGGGTGCGTAGGCGGTCTGATAAGTCAGTG
GTGAAATACGGCAGCTCAACTGTCGAGGTGCCATTGATACTGCCAGACTTGAGTACAGACGAGGTAGGCGGAATTGACGG
TGTAGCGGTGAAATGCTTAGATATCGTCAAGAACACCGATAGCGAAGGCAGCTTACTAGGCTGAAACTGACGCTGATGCA
CGAAAGTGTGGGGATCAAACA
>OTU215
TAAGGAATATTGGACAATGGGCGGGAGCCTGATCCAGCCATCCCGCGTGCAGGATGACGGCCCTCTGGGTTGTAAACTGC
TTTTGCAGGGGAAGAAACGCCCGGGCTTGCCCGGGCCTGACGGTACCCTGCGAAGAAGCACCGGCTAACTCCGTGCCAGC
AGCCGCGGTAATACGGAGGGTGCGAGCGTTATCCGGAATCACTGGGTTTAAAGGGTGCGTAGGCGGCCCGTTAAGTCAGG
GGTGAAATCCCGCAGCTCAACTGCGGAACTGCCCTTGATACTGGCGGGCTCGGATCGGCGCGAGGCGGGCGGAACGTGGC
ATGTAGCGGTGAAATGCTTAGATATGCCACAGAACACCGATTGCGTAGGCAGCTTGCCAGAGCCGTATCGACGCTGAGGC
ACGAAAGCGTGGGGAGCGAACA
>OTU216
TAAGGAATATTGGACAATGGAGGCAACTCTGATCCAGCCATCCCGCGTGCAGGAAGACGGCCCTATGGGTTGTAAACTGC
TTTTATCAGGGAAGAATCCCCTTGTTTTAATGAGGGTTGACGGTACCTGAAGAATAAGCACCGGCTAACTCCGTGCCAGC
AGCCGCGGTAATACGGAGGGTGCAAGCGTTATCCGGAATCACTGGGTTTAAAGGGTGCGCAGGCGGCACTATAAGTCAGA
GGTGAAAGGCCGGGGCTCAACCCTGGGACTGCCTTTGATACTGTAGAGCTGGAGTTTGGTTAAGGTAGGCGGAATGCGGC
ATGTAGCGGTGAAATGCATAGATATGCCGTGGAACACCAATTGCGAAGGCAGCTTACTGGCCCAATACTGACGCTGAGGC
ACGAAAGCGTGGGTAGCGAACA
>OTU217
TGGGGAATATTGCGCAATGGGGGAAACCCTGACGCAGCAACGCCGCGTGAGTGATGAAGGCCTTCGGGTCGTAAAGCTCT
GTTGGGAGGGAAGAATTTTGACGGTACCTCCTGAGGAAGCACCGGCTAACTCCGTGCCAGCAGCCGCGGTAATACGGAGG
GTGCAAACGTTGTTCGGAATCATTGGGCGTAAAGAGCACGTAGGCGGCTCATTAGGTCGGGTGTGAAATCCCGGGGCTTA
ACCCCGGAATTGCGCTCGAAACCGGTGAGCTTGAATCCTGGAGGGAGAAGTAGAATTCCTGGTGTAGGGGTGAAATCCGT
AGATATCAGGAGGAATACCAGTGGCGAAGGCGACTTCTTGGCCAAGGATTGACGCTGAGGTGCGAAAGCGTGGGTAGCAA
ACA
>OTU218
TGAGGAATATTGGGCAATGGAGGAAACTCTGACCCAGCCATGCCGCGTGCAGGAAGACGGCCCTATGGGTTGTAAACTGC
TTTTGTACGAGAATAAACCTTTCCACGTGTGGAAAGCTGAAGGTACCGTACGAATAAGGATCGGCTAACTCCGTGCCAGC
AGCCGCGGTAATACGGAGGATCCAAGCGTTATCCGGATTTATTGGGTTTAAAGGGTCCGTAGGCGGGTTTTTAAGTCAGT
GGTGAAAGCCTACAGCTTAACTGTAGAATTGCCATTGATACTGGAGACCTTGAGTGTAGTAGAAGTAGGCGGAATAAGGC
ATGTAGCGGTGAAATGCATAGATATGCCTTAGAACACCGATTGCGAAGGCAGCTTACTATGTTACAACTGACGCTGAGGG
ACGAAAGCGTGGGGAGCGAACA
>OTU219
TGAGGAATATTGGACAATGGGCGAAAGCCTGATCCAGCCATGCCGCGTGAAGGATGACTGCCCTATGGGTTGTAAACTTC
TTTTATGTAGGAAGAAACCCCTTCTCGTGAGAAGGGCTGACGGTACTACAGGAATAAGGACCGGCTAACTCCGTGCCAGC
AGCCGCGGTAATACGGAGGGTCCAAGCGTTATCCGGATTTATTGGGTTTAAAGGGTGCGTAGGCGGGAAATTAAGTCAGT
GGTGAAAGCCCACAGCTCAACTGTGGAACTGCCATTGAAACTGATTTTCTTGAATATGATTGAAGTGGGCGGAATATGAC
ATGTAGCGGTGAAATGCTTAGATATGTCATAGAACACCGATAGCGAAGGCAGCTCACTAAGTCATCATTGACGCTGAGGC
ACGAAAGCGTGGGGAGCGAACA
>OTU220
TGGGGAATATTGCACAATGGGCGAAAGCCTGATGCAGCCATGCCGCGTGTGTGAAGAAGGCCTTCGGGTTGTAAAGCACT
TTCAGCGAGGAGGAAAGGTTGACGGTTAATACCCGTCAGCTGTGACGTTACTCGCAGAAGAAGCACCGGCTAACTCCGTG
CCAGCAGCCGCGGTAATACGGAGGGTGCGAGCGTTAATCGGAATTACTGGGCGTAAAGCGCATGCAGGCGGCCAAGTCAG
TCAGATGTGAAAGCCCCGGGCTTAACCTGGGAATTGCATTTGAAACTGCTTGGCTAGAGTCCTTGAGAGGGGGGTAGAAT
TTCAGGTGTAGCGGTGAAATGCGTAGAGATCTGAAGGAATACCAGTGGCGAAGGCGGCCCCCTGGCAAGAGACTGACGCT
CAGATGCGAAAGCGTGGGGAGCAAACA
>OTU221
ACCGGGAATCTTGCGCAATGGACGAAAGTCTGACGCAGCGACACCGCGTGTGGGATGACACTCTTCGGAGCGTAAACCAC
TGTGGCGAGGGAGAAATTTCTGATAGTACCTCGCTAGAAAGCACCAGCTAACTACGTGCCAGAAGCTTCGGTAATACGTA
GGGTGCAAGCGTTATCCGGATTTATTGGGCGTAAAGGGTTCGTCGGCGTCCTGTTAAGTTTCATGTTCAAGCCCAGGGCT
CAACTCTGGAAGAGCATGGGAAACTGGCAGGATAGAGTGTGTTCGAGGAAATTGGAATTCTCGGTGGAGGGGTGAAATCC
GTAGATATCGAGAGGAACACCGCGCGCGAAGGCAGATTTCTAGAACATTACTGACGCTCAGGAACGAAAGCTTGGGTAGC
AAAAG
>OTU222
ACTAGGAATTTTGCGCAATGAACGAAAGTTTGACGCAGCGACGCCGCGTGGAGGATGAAGGTTTTCGGATTGTAAACTCC
TTTTATTGGGGAACAAGTTCTGAGTGTACCCAATGAATAAGGCCCCCCTAACTACGTGCCAGAAGGGTCGGTGATACGTA
GGGGTCAAGCGTTGTCCGGTTTTACTGGGCGTAAAGAGATGCGTAGGCGTTCTTTTAAGTCTTCTGTGAAATCTCATAGC
TTAACTATGAAACTGCGGAGGAAACTGAAAGAATTGAGGAAATCAGAGGCAAGCGGAATTCTCGGTGGAGCGGTGAAATG
CGTTGATATCGAGAGGAACACCAATGGCGAAGGCAGCTTGCTGGGATTTTCCTGACGCTAAGGCTCGAAAGCGTGGGTAG
CAAAAC
>OTU223
TGGGGAATATTGGACAATGGACCAAAAGTCTGATCCAGCAATTCTGTGTGCACGATGAAGGTCTTCGGATTGTAAAGTGC
TTTCAGTTGGGAAGAAGAAAGTGACGGTACCAACAGAAGAAGCGACGGCTAAATACGTGCCAGCAGCCGCGGTAATACGT
ATGTCGCAAGCGTTATCCGGATTTATTGGGCGTAAAGCGCGTCTAGGCGGTTTTGTAAGTCTGATGTGAAAATGCGGGGC
TCAACTCCGTATTGCGTTGGAAACTGCAGAACTAGAGTACTGGAGAGGTGGGCGGAACTACAAGTGTAGAGGTGAAATTC
GTAGATATTTGTAGGAATGCCGATGGAGAAGTCAGCTCACTGGACAGATACTGACGCTGAAGCGCGAAAGCGTGGGGAGC
AAACA
>OTU224
TGAGGAATCTTCCACAATGGGCGAAAGCCTGATGGAGCAACGCCGCGTGCAGGATGAAGGCCTTCGGGTCGTAAACTGCT
TTTATAAGTGAGGAATATGACGGTAACTTATGAATAAGGATCGGCTAACTACGTGCCAGCAGCCGCGGTCATACGTAGGA
TCCGAGCGTTATCCGGAGTGACTGGGCGTAAAGAGTTGCGTAGGCGGTTAGTTAAGCGAATAGTGAAATCTGGTGGCTCA
ACCATTCAGGCTATTATTCGAACTGGCTAACTCGAGAATGGTAGAGGTAACTGGAATTTCTTGTGTAGGAGTGAAATCCG
TAGATATAAGAAGGAACACCAATGGCGTAGGCAGGTTACTGGACCATTTCTGACGCTAAGGCACGAAAGCGTGGGGAGCG
AACC
>OTU225
TCGAGAATCATTCACAATGGGGGAAACCCTGATGGTGCGACGCCGCGTGGAGGATAAGGTCTTCGGATTGTAAACTCCTG
TCATGTGAGAGCAAGACTGCCAGGTTAATAACCTGTCAGTTCGATAGTATCACAAGAGGAAGAGACGGCTAACTCTGTGC
CAGCAGCCGCGGTAATACAGAGGTCTCAAGCGTTGTTCGGAATCACTGGGCGTAAAGGGTGCGTAGGTGGCGTGGTAAGT
CAGATGTGAAAGCCCAGAGCTCAACTCTGGAATTGCATCCGATACTGCCTCGCTAGAGAACTGGAGGGGTGTCTAGAATT
TTCGGTGTAGCAGTGAAATGCGTAGATATCGAAAGGAATACCAATGGCGAAGGCAGGACACTGGACAGCTTCTGACACTG
AGGCACGAAGGCTAGGGTAGCGAACG
>OTU226
TGGGGAATATTGGACAATGGGCGCAAGCCTGATCCAGCCATGCCGCGTGTGTGAAGAAGGCCTTCGGGTTGTAAAGCACT
TTTGTACGGGAAGAAACGCGACCGGTTAATACCTGGTCGAACTGACGGTACCGTAAGAATAAGCACCGGCTAACTTCGTG
CCAGCAGCCGCGGTAATACGAAGGGTGCAAGCGTTACTCGGAATTACTGGGCGTAAAGCGTGCGTAGGTGGTTTGTTAAG
TCAGATGTGAAAGCCCTGGGCTCAACCTGGGAACTGCATTTGATACTGGCAGGCTAGAGTGCGGTAGAGGGTAGCGGAAT
TCCCGGTGTAGCAGTGAAATGCGTAGATATCGGGAGGAACATCCGTGGCGAAGGCGGCTACCTGGACCAGCACTGACACT
GAGGCACGAAAGCGTGGGGAGCAAACA
>OTU227
TCGAGAATCATTCACAATGCACGAAAGTGTGATGATGCGACGCCGCGTGAAGGATGAAGGCCCTCGGGTCGTAAACTTCT
GTCAGAAGGAAAGAACGGTCATTAAGTTAATAACTTTTTGATTTGACGGTACCTTCAGAGGAAGCAACGGCTAACTCTGT
GCCAGCAGCCGCGGTAATACAGAGGTTGCAAGCGTTGTTCGGATTTACTGGGCGTAAAGGGTGCGTAGGCTGTTTTGTGT
GTCAGATGTGAAAGCCCATGGCTCAACCATGGAATTGCATTTGAAACTGCAGAACTAGAGTATCGGAGAGGTAGATGGAA
TTCTTAGTGTAGCGGTGAAATGCGTAGATATTAAGAAGAACACCAGCGGCGAAAGCGATCTACTGGACGAATACTGACGC
TGAGGCACGAAAGCCAGGGGAGCGAAGA
>OTU228
TAGGGAATATTGGGCAATGGACGAGAGTCTGACCCAGCCATGCCGCGTGCAGGAAGACGGCCTATTGGGTTGTAAACTGC
TTTTATACGGGAAGAAAAGGCCCATGCGTGGGACATTGCCGGTACCGTATGAATAAGCACCGGCTAACTCCGTGCCAGCA
GCCGCGGTAATACGGAGGGTGCAAGCGTTGTCCGGATTTATTGGGTTTAAAGGGTGCGTAGGCGGCTGATTAAGTCAGCG
GTGAAAGACTCCGGCTCAACCGGAGCAGTGCCGTTGATACTGGTTGGCTTGAGTGCTGCAGGGGTACATGGAATTGATGG
TGTAGCGGTGAAATGCATAGATACCATCAGGAACACCGATAGCGAAGGCATTGTACTGGGCAGCAACTGACGCTGATGCA
CGAAAGCGTGGGGAGCGAACA
>OTU229
TGGGGAATCTTGCACAATGGGCGAAAGCCTGATGCAGCGATGCCGCGTGAGTGAAGAAGGCCCTTGGGTTGTAAAGCTCT
TTTGTCGGGAAAGATAATGACTGTACCCGAAGAATAAGGTCCGGCTAACTTCGTGCCAGCAGCCGCGGTAATACGAAGGG
ACCTAGCGTAGTTCGGAATTACTGGGCGTAAAGAGTATGTAGGCGGCTAGATAAGTTAATTGTGAAAGCCCAAAGCTTAA
CTTTGGAATTGCAATTAAAACTATTTAGCTAGAGTATGATAGAGGAAAGCGGAATACATAGTGTAGAGGTGAAATTCGTA
GATATTATGTAGAACACCAGTTGCGAAGGCGGCTTTCTGGATCATTACTGACGCTGAGATACGAAAGTATGGGTAGCGAA
GA
>OTU230
TGGGGAATATTGGACAATGGGCGAAAGCCTGATCCAGCCATGCCGCGTGAGTGATGACGGCCTTAGGGTTGTAAAGCTCT
TTCAGTGGGGAAGATAATGACGGTACCCACAGAAGAAGCCCCGGCTAACTCCGTGCCAGCAGCCGCGGTAATACGGAGGG
GGCTAGCGTTGTTCGGAATTACTGGGCGTAAAGCGCGCGTAGGCGGATCTTTAAGTCAGGGGTGAAATCCTGGGGCTCAA
CCTCAGAACTGCCCTTGATACTGAAGATCTTGAGTCCGGAAGAGGTTAGTGGAATTCCCAGTGTAGAGGTGAAATTCGTA
GATATTGGGAAGAACACCAGTGGCGAAGGCGGCTAACTGGTCCGGTACTGACGCTGAGGTGCGAAAGCGTGGGGAGCAAA
CA
>OTU231
TAGGGAATATTGGGCAATGGAGGCAACTCTGACCCAGCCATGCCGCGTGAACGATGAAGGCCCTCGGGTCGTAAAGTTCT
TTTATATGGGAAGAACCGTAGCTATGCGTAGCTGCCTGACGGTACCATATGAATAAGCACCGGCTAACTCCGTGCCAGCA
GCCGCGGTAATACGGAGGGTGCAAGCGTTGTCCGGAATTATTGGGTTTAAAGGGTACGCAGGCGGTATGTTAAGTCAGTG
GTGAAAGTTTGCAGCTCAACTGTAAAAGCGCCATTGATACTGGCATACTTGAGTACTGGAGAGGTAGGCGGAATTCCTCA
TGTAGCGGTGAAATGCACAGATATGAGGAGGAACTCCGAAAGCGAAGGCAGCTTACTGGCCAGTAACTGACGCTCATGTA
CGAAAGCGTGGGTAGCGAACA
>OTU232
TGGGGAATCTTGGACAATGGGCGAAAGCCTGATCCAGCGACGCCGCGTGGGAGACGAAGGCCTTCGGGTTGTAAATCCCT
TTTCTCGGGGACGATGATGACGGTACCCGAGGAATAAGCACCGGCTAACTCCGTGCCAGCAGCCGCGGTAAGACGGGGGG
TGCTAGCGTTGTTCGGAATTACTGGGCGTAAAGGGCGCGTAGGCGGCTTTGCAAGTTGGGTGTGAAAGCCCGGGGCTCAA
CCTCGGAACTGCATCCAAAACTGTATGGCTTGAGACCGGGAGAGGAGAGTGGAATACCCAGTGTAGAGGTGAAATTCGTA
GATATTGGGTGGAACACCGGTGGCGAAAGCGGCTCTCTGGCCCGGTTCTGACGCTGAGGCGCGAAAGCGTGGGGAGCAAA
CA
>OTU233
TGAGGAATATTGCGCAATGGGGGAAACCCTGACGCAGCCACGCCGCGTGGTGGATGACACCCCTATGGGGCGTAAACACC
TTTTATGAGAGAAGAAGTCCCTACTCGGTAGGGTTTGACGGTACCTCATGAATAAGCACCGGCTAACTCCGTGCCAGCAG
CCGCGGTAATACGGAGGGTGCAAGCGTTGTCCGGAATCACTGGGTGTAAAGGGTGTGTAGGCGGAGCTGTAAGTCAGAGG
TGAAATCCTACGGCTCAACCGTAGAACTGCCTTTGATACTGCAGCCCTTGAGTATCGGAGAGGTTGCTGGAATTCGTGGT
GTAGCGGTGAAATGCGTAGATATCACGAGGAACACCAGAGGCGTAGGCGGGCAACTGGACGATTACTGACGCTGAGGCAC
GAAAGCGTGGGGAGCAAACA
>OTU234
TGGGGAATATTGGACAATGGGGGCAACCCTGATCCAGCAATGCCGCGTGTGTGATGAAGGCCTTAGGGTTGTAAAGCACT
TTCACTGGTGAAGATGATGACGGTAACCAGAGAAGAAGCCCCGGCTAACTTCGTGCCAGCAGCCGCGGTAATACGAAGGG
GGCGAGCGTTGTTCGGAATTACTGGGCGTAAAGGGAGCGCAGGCGGTTCATTAAGTTAGGCGTGAAAGCCCCGGGCTCAA
CCTGGGAACTGCGCTTAATACTGATGAACTAGAAAACAGGAGAGGGTAGTGGAATTTCCAGTGTAGAGGTGAAATTCGTA
GATATTGGAAAGAACACCGGTGGCGAAAGCGGCTACCTGGCCTGATTTTGACGCTGAGGCTCGAAAGCGTGGGGAGCAAA
CA
>OTU235
TCGAGAATCATTCGCAATGGGCGAAAGCCTGACGGTGCGACGCCGCGTGGGGGATGAAGGGCTTAGGCTCGTAAACCCCT
GTCATTTGTGAGAAAACCTTCAATGTAAATAGCATTGGAGCTGATAGTAGCAAAAGAGGAAGGGACGGCTAACTCTGTGC
CAGCAGCCGCGGTAATACAGAGGTCCCAAGCGTTGTTCGGATTTACTGGGCGTAAAGCGTGCGTAGGCGGCGGAAAAAGT
TTGACGTGAAAGCTCTGGGCTTAACCCGGAAATTGCGTTGAAAACTGTTTCGCTCGAGGGTCAGAGGGGAGACTGGAATT
CTCGGTGTAGCGGTGAAATGCGTAGATATCGAGAGGAACACCAGTGGCGAAGGCGAGTCTCTGGATGACACCTGACGCTG
AGGCACGAAAGCTAGGGGAGCGAACA
>OTU236
TGGGGAATATTGCACAATGGGCGAAAGCCTGATGCAGCGACGCCGCGTGGGGGATGAAGGCCTTCGGGTTGTAAACCCCT
TTCAGCAGGGAAGAAGCGAAAGTGACGGTACCTGCAGAAGAAGCGCCGGCTAACTACGTGCCAGCAGCCGCGGTAATACG
TAGGGCGCAAGCGTTGTCCGGAATTATTGGGCGTAAAGAGCTCGTAGGCGGTTCGTCGCGTCTGCTGTGAAATCCCGAGG
CTCAACCTCGGGCCTGCAGTGGGTACGGGCGAACTAGAGTGTGGTAGGGGAGACTGGAATTCCTGGTGTAGCGGTGGAAT
GCGCAGATATCAGGAGGAACACCGATGGCGAAGGCAGGTCTCTGGGCCACAACTGACGCTGAGGAGCGAAAGCGTGGGGA
GCGAACA
>OTU237
TAGGGAATATTGGACAATGGGCGGAAGCCTGATCCAGCCATGCCGCGTGCAGGAAGACGGCCCTCTGGGTTGTAAACTGC
TTTTATATGGGAAGAAAATGGCTTTGCGAAGCAAATTGACGGTACCATAGGAATAAGCCACGGCTAACTACGTGCCAGCA
GCCGCGGTAATACGTAGGTGGCGAGCGTTATCCGGATTTATTGGGTTTAAAGGGTGCGTAGGCGGCTTTTTAAGTCGGTG
GTGAAAGGTAGCAGCTTAACTGTTTTACATGCCATCGATACTGAAGAGCTTGAGTTATCAGAAGGCAGGCGGAATTTCTG
GTGTAGCGGTGAAATGCATAGATACCAGAAGGAACACCTATTGCGAAGGCAGCTTGCTGCAGATAAACTGACGCTGATGC
ACGAAAGCGTGGGGAGCGAACA
>OTU238
ATCGGGAATCTTCCGCAATGGGCGAAAGCCTGACGGAGCGACGCCGCGTGAAGGATGAATGCCTTCGGGTTGTAAACTTC
TGCAAATAGCACCGGCTAACTACGTGCCAGCAGCAGCGGTCATACGTGGGGTGCAAGCATTACTCGGATTTACTGGGCGT
AAAGAGTTATGTAGGCGGTAATATAAGTCATGGGTTAAATCTTTGGGCTCAACTCAAAGCTTGCTTGTGATACTGTATTA
CTAGAGACATTTAGGGGGTAGCAGAACGTATGGTGGAGCGGTGAAATGCGTTGATATCATACGGAATACCGAGGGGGAAG
CCAGCTACCTGGGAATGTTCTGACGCTGAGATACGAAAGCGTGGGGAGCGAAAC
>OTU239
TGGGGAATATTGTACAATGGACGCAAGTCTGATACAGCAATGCCGCGTGAGTGAAGACGGCCTTAGGGTTGTAAAACTCT
TTCGCTAGGGAAGATAATGACGGTACCTAGTAAAGAAGTCCCGGCTAACTCCGTGCCAGCAGCCGCGGTAATACGGAGGG
GACTAGCGTTGTTCGGAATTACTGGGCGTAAAGAGTTCGTAGGCGGATAAGCAAGTAAGAGGTGAAAGCCCAGGGCTCAA
CCCTGGAACTGCCTTTTAAACTGCTTATCTAGAGACCGGAAGAGGTTAGGGGAATACCTAGTGTAGAGGTGAAATTCGTA
GATATTAGGTGGAACACCAGTGGCGAAGGCGCCTAACTGGTCCGGTACTGACGCTGAGGAACGAAAGCGTGGGGAGCAAA
CA
>OTU240
TGGGGAATATTGGACAATGGGGGCAACCCTGATCCAGCAATGCCGCGTGTGTGATGAAGGCCTTAGGGTTGTAAAGCACT
TTCACTGGTGAAGATGATGACGGTAACCAGAGAAGAAGCCCCGGCTAACTTCGTGCCAGCAGCCGCGGTAATACGAAGGG
GGCGAGCGTTGTTCGGAATTACTGGGCGTAAAGGGCGCGTAGGCGGTCTTTTAAGTTAGGCGTGAAATCCCCGGGCTCAA
CCTGGGAACTGCGCTTAAGACTGGAAGACTAGAAAACGGAAGAGGGTAGTGGAATTCCCAGTGTAGAGGTGAAATTCGTA
GATATTGGGAAGAACACCAGTGGCGAAAGCGGCTACCTGGTCCGATTTTGACGCTGAGGCGCGAAAGCGTGGGGAGCAAA
CA
>OTU241
TAGGGAATCTTCGGCAATGGACGAAAGTCTGACCGAGCAACGCCGCGTGAGTGAGGAAGGTCTTCGGATCGTAAAGCTCT
GTTGCCAGGGAAGAAAGAGCAGATGAGGGAATGCATCTGTTGTGACGGTACCTGAGAAGAAAGCCCCGGCTAACTACGTG
CCAGCAGCCGCGGTAATACGTAGGGGGCAAGCGTTGTCCGGAATTATTGGGCGTAAAGCGCGCGCAGGCGGTTTTTTAAG
TCTTGTGTATAAGGCTGGGGCTCAACCCTGGCACGCATGGGAAACTGGAAGACTGGAGTGCAGGAGAGGAAAGTGGAATT
CCACGTGTAGCGGTGAAATGCGTAGAGATGTGGAGGAACACCAGTGGCGAAGGCGACTTTCTGGCCTGTAACTGACGCTG
AGGCGCGAAAGCGTGGGGAGCAAACA
>OTU242
TGAGGAATATTGGGCAATGGAGGCAACTCTGACCCAGCCATGCCGCGTGAAGGAAGACGGCCTTATGGGTTGTAAACTTC
TTTTATAAGGGAATAAACCCTTCTACGTGTAGAAGGCTGAATGTACCTTATGAATAAGCACCGGCTAACTCCGTGCCAGC
AGCCGCGGTAATACGGAGGGTGCAAGCGTTATCCGGATTCATTGGGTTTAAAGGGTGCGCAGGCGGCCTTATAAGTCAGT
GGTGAAATCCCGCAGCTCAACTGTGGAACTGCCATTGATACTGTAAGGCTTGAATCTATTTGAAGTGGGCGGAATACGTC
ATGTAGCGGTGAAATGCATAGATATGACGTAGAACACCGATTGCGAAGGCAGCTCACTAAGTTAGTATTGACGCTGAGGC
ACGAAAGCGTGGGGAGCGAACA
>OTU243
TAAGGAATATTGGACAATGGGCGCAAGCCTGATCCAGCCATTCCGCGTGCAGGATGACGGCCCTCTGGGTTGTAAACTGC
TTTTATTTGGGAAGAAACCCTGGGATTTATCCCGGGCTGACGGTACCAAAAGAATAAGCACCGGCTAATTCCGTGCCAGC
AGCCGCGGTAATACGGAAGGTGCAAGCGTTATCCGGAATCACTGGGTTTAAAGGGTGCGTAGGCGGTTACGTCAGTCAGA
AGTGAAAGCTCACAGCTTAACTGTGGAATTGCTTTTGATACTGCGTAACTAGAATCAGGTTGAGGTTGGCGGAATGTGAC
ATGTAGCGGTGAAATGCATAGATATGTCATAGAACACCAATTGCGAAGGCAGCTGACTAGACCTGCATTGACGCTGAGGC
ACGAAAGCGTGGGGAGCGAACA
>OTU244
TCGAGAATTTTTCACAATGGGGGAAACCCTGATGGAGCGACGCCGCGTGGAGGATGACTGCCTTCGGGTTGTAAACTCCT
GTCATGCGGGAACAAGAAAGTGATAGTACCGCAAGAGGAAGAGACGGCTAACTCTGTGCCAGCAGCCGCGGTAATACAGA
GGTCTCAAGCGTTGTTCGGATTCATTGGGCGTAAAGGGTGCGTAGGCGGCGTGGAAAGTTGATTGTGAAATCCCGGGGCT
CAACCTCGGAACTGCACTCAATACTTCCATGCTAGAGGAATGTAGAGGAGAGTGGAATTCACGGTGTAGCAGTGAAATGC
GTAGATATCGTGAGGAAGACCAGTTGCGAAGGCGACTCTCTGGGCATTTCCTGACGCTGAGGCACGAAGGCCAGGGGAGC
AAACG
>OTU245
TGGGGAATCTTAGACAATGGGCGCAAGCCTGATCTAGCCATGCCGCGTGAGCGATGAAGGCCTTAGGGTTGTAAAGCTCT
TTCAGCGAGGAAGATAATGACTGTACTCGCAGAAGAAGCCCCGGCTAACTCCGTGCCAGCAGCCGCGGTAATACGGAGGG
GGCTAGCGTTGTTCGGAATTACTGGGCGTAAAGCGCACGTAGGCGGACTGGAAAGTCAGGGGTGAAATCCCGGGGCTCAA
CCCCGGAACTGCCTTTGAAACTCCCAGTCTTGAGGTCGAGAGAGGTGAGTGGAATTCCGAGTGTAGAGGTGAAATTCGTA
GATATTCGGAGGAACACCAGTGGCGAAGGCGGCTCACTGGCTCGATACTGACGCTGAGGTGCGAAAGCGTGGGGAGCAAA
CA
>OTU246
TGGGGAATCTTGCGCAATGGGCGAAAGCCTGACGCAGCAACGCCGCGTGTGTGATGAAGGCCTGCGGGTCGTAAAGCACT
GTCAGGAGGGAAGAACGCAGACGGTACCTCCAGAGGAAGCGCCGGCTAACTCCGTGCCAGCAGCCGCGGTAAGACGGAGG
GCGCAAACGTTGCTCGGAATCATTGGGCGTAAAGCGCGCGTAGGCGGCTCATTAAGTCTGGTGTGAAAGCCCGGGGCTCA
ACCCCGGAATGCCACTGGAAACTGGTGAGCTTGAGGATGAGAGGGGGTAGTGGAATTCCTGGTGTAGGGGTGAAATCCGT
AGAGATCAGGAGGAACACCGGTGGCGAAGGCGACTGCCTGGATCATTTCTGACGCTGAGGTGCGAAAGTGTGGGGAGCAA
ACA
>OTU247
TGGGGAATATTGGACAATGGGCGAAAGCCTGATCCAGCAATGCCGCGTGTGTGAAGAAGGCCTGCGGGTTGTAAAGCACT
TTTGTCGGGAAAGAAAATCACAGGGTTAATACCCCTGTGCCTTGACGGTACCCGAAGAATAAGCACCGGCTAACTCCGTG
CCAGCAGCCGCGGTAATACGGAGGGTGCAAGCGTTAATCGGAATTACTGGGCGTAAAGCGAGTGTAGGTGGCTATGTAAG
TCGGATGTGAAATCCCCGGGCTCAACCTGGGAACTGCATTCGATACTGCATGGCTAGAGTCTGATAGAGGGAAGTGGAAT
TCCAGGTGTAGCGGTGAAATGCGTAGATATCTGGAAGAACACCAGTGGCGAAGGCGGCTTCCTGGATCAAGACTGACACT
GAGGCTCGAAAGCGTGGGGAGCAAACA
>OTU248
TAAGGAATATTGGTCAATGGGCGCAAGCCTGAACCAGCCATGCCGCGTGCAGGAAGACTGCCATTATGGTTGTAAACTGC
TTTTATATGGGAAGAAACCCCCGGACGTGTCCGGGGCTGACGGTACCATGTGAATAAGGATCGGCTAACTCCGTGCCAGC
AGCCGCGGTAATACGGAGGATCCAAGCGTTATCCGGATTTATTGGGTTTAAAGGGTGCGTAGGCGGCGTGTTAAGTCAGA
GGTGAAATTCGGCAGCTCAACTGTCAAATTGCCTTTGATACTGGCATGCTTGAATGCGATTGAGGTAGGCGGAATGTGAC
ATGTAGCGGTGAAATGCTTAGATATGTGACAGAACACCGATTGCGAAGGCAGCTTACCAAGTCGTTATTGACGCTGAGGC
ACGAAAGCGTGGGGAGCAAACA
>OTU249
TGAGGAATTTTCCGCAATGGGCGAAAGCCTGACGGAGCAATACCGCGTGAGGGATGAAGGATTTTGGTCTGTAAACCTCT
TTTCTCAAGAAAGAAGTTCTGACGGTACTTGAGGAATAAGCATCGGCTAACTCCGTGCCAGCAGCCGCGGTAATACGGGG
GATGCAAGCGTTATCCGGAATCATTGGGCGTAAAGCGCCTGTAGGTTGTTTAGTAAGTTCGTTGTTAAAGACTAGGGCTT
AACCCTGGGAAAGCGATGGAAACTACTAGGCTTGAGTATGGTAGGGGTAGAGGGAATTTCTAGTGTAGCGGTGAAATGCG
TAGATATTAGAAAGAACACCGGTGGCGAAAGCGCTCTACTGGGCCATTACTGACACTGAGAGGCGAAAGCTAGGGGAGCG
AAAG
>OTU250
TGAGGAATATTGGACAATGGAGGCAACTCTGATCCAGCCATGCCGCGTGCAGGAAGACGGCCCTATGGGTTGTAAACTGC
TTTTATACAGGAAGAATGTTATCTACGTGTAGATATTTGACGGTACTGTACGAATAAGGATCGGCTAACTCCGTGCCAGC
AGCCGCGGTAATACGGAGGATCCAAGCGTTATCCGGAATCATTGGGTTTAAAGGGTCCGCAGGCGGTTCATTAAGTCAGA
GGTGAAATCCTACCGCTCAACGGTAGCATTGCCTTTGATACTGATGGACTTGAGTTATAGTGAAGTAGTTAGAATGTGTA
GTGTAGCGGTGAAATGCATAGATATTACACAGAATACCGATTGCGAAAGCAGATTACTAACTGTATACTGACGCTGAGGG
ACGAAAGCGTGGGTAGCGAACA
>OTU251
TGAGGAATATTGGACAATGGGCGAAAGCCTGATCCAGCCATGCCGCGTGCAGGAAGACTGCCCTATGGGTTGTAAACTGC
TTTTATACAGGAAGAAACCCACCTACGTGTAGGTGGCTGACGGTACTGTAAGAATAAGGATCGGCTAACTCCGTGCCAGC
AGCCGCGGTAATACGGAGGATCCAAGCGTTATCCGGAATCATTGGGTTTAAAGGGTCCGTAGGTGGATAAATAAGTCAGA
GGTGAAAGTTTGCGGCTCAACCGTAAAATTGCCTTTGATACTGTTTATCTTGAGTGCTTATGAAGTGGTTAGAATGTGTA
GTGTAGCGGTGAAATGCATAGATATTACACAGAATACCAATTGCGAAGGCAGATCACTAATAAGTTACTGACACTGATGG
ACGAAAGCGTGGGGAGCGAACA
>OTU252
TGGGGAATATTGGACAATGGGGGCAACCCTGATCCAGCCATGCCGCGTGTATGAAGAAGGCCCTCGGGTTGTAAAGTACT
TTCAGTGGTGAGGAAGGTTGCGTGGTTAATACCCACGTAATTTGACGTTAGCCACAGAAGAAGCACCGGCTAACTCCGTG
CCAGCAGCCGCGGTAATACGGAGGGTGCAAGCGTTAATCGGAATTACTGGGCGTAAAGCGCATGCAGGCGGTTAATTAAG
CCAGATGTGAAAGCCCCGGGCTCAACCTGGGAATTGCATTTGGAACTGGTTAACTAGAGTCTCAGAGAGGGGGGTAGAAT
TCCAGGTGTAGCGGTGAAATGCGTAGAGATCTGGAGGAATACCGGTGGCGAAGGCGGCCCCCTGGCTGATGACTGACGCT
CAGATGCGAAAGCGTGGGGAGCAAACA
>OTU253
TAGGGAATATTGGTCAATGGGCGGAAGCCTGAACCAGCCATGCCGCGTGCAGGAAGACGGCCCTCTGGGTTGTAAACTGC
TTTTATACGGGAAGAAAATGGCCTTGCGAGGCAAATTGACGGTACCGTAGGAATAAGCCACGGCTAACTACGTGCCAGCA
GCCGCGGTAATACGTAGGTGGCGAGCGTTATCCGGATTTATTGGGTTTAAAGGGTGCGTAGGCGGCTTTTTAAGTCGGTG
GTTAAAGGTAGCAGCTTAACTGTTTTACATGCCATCGATACTGAAGAGCTTGAGTTATCAGAAGGCAGGCGGAATTTCTG
GTGTAGCGGTGAAATGCATAGATACCAGGAGGAACTCCTATTGCGAAGGCAGCTTGCTGCAGATAAACTGACGCTGAGGC
ACGAAAGTGTGGGGATCAAACA
>OTU254
TGGGGAATATTGCACAATGGGGGAAACCCTGATGCAGCAATGCCGCGTGTGTGAAGAAGGCCTGCGGGTTGTAAAGCACT
TTCAGTTGGGAAGATAATGACGTTACCAACAGAAGAAGCACCGGCTAACTCCGTGCCAGCAGCCGCGGTAATACGGAGGG
TGCGAGCGTTAATCGGAATTACTGGGCGTAAAGCGCGCGTAGGCGGCTAAGTAAGTCAGATGTGAAATCCCCGGGCTTAA
CCTGGGAACTGCATTTGATACTGCTTGGCTAGAGTATGGTAGAGGGTAGTGGAATTCCAGGTGTAGCGGTGAAATGCGTA
GATATCTGGAGGAACATCAGTGGCGAAGGCGGCTACCTGGATCAATACTGACGCTGAGGTGCGAAAGCGTGGGGAGCAAA
CA
>OTU255
TGAGGAATATTGGACAATGGACGCAAGTCTGATCCAGCCATCCCGCGTGCAGGAAGACGGCCCTATGGGTTGTAAACTGC
TTTTATACAGGAATAAACCCCCCTACGTGTAGGGGGCTGAAGGTACTGTAAGAATAAGCACCGGCTAACTCCGTGCCAGC
AGCCGCGGTAATACGGAGGGTGCAAGCGTTATCCGGATTTATTGGGTTTAAAGGGTCCGCAGGCGGATTGGTAAGTCAGT
GGTGAAAGCCTTCAGCTTAACTGGAGAACTGCCATTGATACTGCCGATCTTGAGTTCGGTTGAAGTGGGCGGAATATGTA
GTGTAGCGGTGAAATGCATAGATATTACATAGAACACCTATTGCGAAGGCAGCTCACTAAGCCGATACTGACGCTCAGGG
ACGAAAGCGTGGGGAGCGAACA
>OTU256
TAGGGAATTTTCCACAATGGACGAAAGTCTGATGGAGCAACGCCGCGTGCAGGATGACGGCCTTCGGGTTGTAAACTGCT
TTTATGGGTGATGAATTTGACAGTAACCCAAGAATAAGGGACGGCTAACTACGTGCCAGCAGCCGCGGTTATACGTAGGT
CCCAAGCGTTATCCGGATTTACTGGGCGTAAAGAGTTGCGTAGGCGGTTTTTTAAGCAAAGTGTGAAAGCGTATGGCTCA
ACCATATACACATACTTTGAACTGAAAAACTAGAGGACGAGAGAGGTAACTAGAATTTCGTGTGTAGGAGTGAAATCCGT
AGATATACGAAGGAATACCGATGGCGTAGGCAGGTTACTGGCTCGCTCCTGACGCTAAGGCACGAAAGCATGGGTAGCAA
ACG
>OTU257
TAACGAATCTTCCGCAATGGACGAAAGTCTGACGGAGCAATGCCGCGTGTGGGATGAAGCGTCTTCGACGTGTAAACCAC
TGTCAGGGTTTAGGAACAATGACCAGACCCAAAGGAAGGGCCGGCTAACTCTGTGCCAGCAGCCGCGGTAATACAGAGGG
CCCGAGCGTTAATCGGAATCACTGGGCTTAAAGCGTACGCAGGCGGCCCTGAAGGCATCGTGTGAAATCCCTCGGCTTAA
CCGGGGAACTGCACGGTGAACCACAGGGCTTGAGGCAGGTAGGGGTCAGTGGAACCATGAGTGGAGCGGTGAAATGCGTA
GATATTCATGGGAACGCCAATGGCGAAGGCAGCTGACTGGGCCTGATCTGACGCTCATGTACGAAAGCGTGGGGAGCAAA
CA
>OTU258
TGGGGAATATTGCGCAATGGGGGAAACCCTGACGCAGCAACGCCGCGTGTGTGAAGAAGGCCTTCGGGTCGTAAAGCACT
GTCGAGAGGAACGAGCCGGTCGTAGTGAATAGCTGCGATCCCGACGGTACCTCTTGAGGAAGCACCGGCTAACTCCGTGC
CAGCAGCCGCGGTAATACGGAGGGTGCAAGCGTTGTTCGGAATTATTGGGCGTAAAGCGCGCGCAGGCGGGTGGCAAAGT
CCGATGTGAAATCCCTCGGCTCAACCGAGGACGTGCATTGGATACTGGCGACCTTGAGTCCTGGAGAGGGGAGCGGAATT
TCCAGTGTAGAGGTGAAATTCGTAGATATTGGAAGGAACACCAGTGGCGAAGGCGGCTCCCTGGACAGTGACTGACGCTG
AGGCGCGAAAGCGTGGGTAGCAAACA
>OTU259
TCGAGAATCTTCCGCAATGGACGCAAGTCTGACGGAGCGATGTCGCGTGATTGATGAAGTCTTTCGGGATGTAAAGATCT
TTTCTCAAGGAGGAAGTTTATTGACGTTACTTGAGGAATAAGGGGTTGCTAAACTCGTGCCAGCAGCAGCGGTAATACGA
GTGCCCCAAGCGTTATCCGGAATTATTGGGCGTAAAGGGTCCGCAGGCGGTCCTATTAGTCTTGTGTGAAAGCTCCCGGC
TTAACTGGGAAAACGCATAGGAAACGGTAGGACTAGAGGATGTGAGAGGTATGTGGAACTCATGGTGTAGGGGTGAAATC
CGTTGATATCATGGGGAACACCAAAAGCGAAGGCAGCATACTGGCACATTCCTGACGCTCAGGGACGAAAGCACGGGTAG
CGAATG
>OTU260
TCGAGAATCTTCCGCAATGGGCGCAAGCCTGACGGAGCGACGCCGCGTGTAGGACGAAGGCCCTAGGGTTGTAAACTACT
GTCACGAGTTATGAATGGCGTAGCATGAATAGTGTTGCGTTTGACGTAAGCTCGGGAGGAAGCACCGGCTAACTCTGTGC
CAGCAGCCGCGGTAATACAGAGGGTGCAAACGTTGTTCGGAATCACTGGGCATAAAGCGCACGTAGGCGGCCGATCAAGT
GCAAGGTGAAAGCCCACGGCTCACCCGTGGAACTGCTTTGCATACTGATTGGCTAGAGTACGGGAGAGGAGAGCGGAACT
CTTGGTGGAGCGGTGAAATGCGTAGATATCAAGAGGAACACCAGAGGCGAAGGCGGCTCTCTGGCCCGAAACTGACGCTG
AGGTGCGAAAGCCAGGGTAGCGAACG
>OTU261
TAAGGAATATTGGACAATGGGCGAAAGCCTGATCCAGCCATCCCGCGTGCAGGATGAATGCCCTATGGGTTGTAAACTGC
TTTTATCTGGGAAGAAACCTGTTTATTTATAAGCAGCTGACGGTACCAGAGGAATAAGCACCGGCTAACTCCGTGCCAGC
AGCCGCGGTAATACGGAGGGTGCAAGCGTTATCCGGAATCACTGGGTTTAAAGGGTGCGTAGGCGGCACGATAAGTCAGG
GGTGAAAGGCCGTAGCTTAACTATGGGACTGCCTTTGATACTGTTGTGCTTGAATAGAGTTGAGGTTGGCGGAATGTGGC
ATGTAGCGGTGAAATGCATAGATATGCCATAGAACACCGATTGAGAAGTCAGCTGGCTAGACTTTTATTGACGCTGAGGC
ACGAAAGCGTGGGGATCAAACA
>OTU262
TCGAGAATCTTTGTCAATGGACGAAAGTCTGAACAAGCGACGCCGCGTGCGGGATGAAGGCCCTCGGGTTGTAAACCGCT
GTCGTAAGGGAGCAAATCTATTGGGGTTCTCCCCTTTAGTTGAGCGATCTTAGGAGGAAGGACGGGCTAAGTTCGTGCCA
GCAGCCGCGGTAAGACGAACCGTCCGAACGTTATTCGGTATCACTGGGCTTAAAGAGTTCGTAGGCGGCCAAGTAGGTCA
GGTGTGAAATCCCACAGCTCAACTGTGGAACTGCGCTTGAAACCGTTTGGCTTGAGGGAGATAGAGGTGAGCGGAACAGA
TGGTGGAGCGGTGAAATGCGTTGATATCATCTGGAACACCGGTGGCGAAAGCGGCTCACTGGATCTCTTCTGACGCTGAG
GAACGAAAGCTAGGGTAGCGAACG
>OTU263
TGGGGAATATTGGACAATGGGGGAAACCCTGATCCAGCAATGCCGCGTGCGTGAAGAAGGCCTTAGGGTTGTAAAGCGCT
TTCACCTGTGATGATGATGACAGTAGCAGGAGAAGAAGCCCCGGCTAACTCCGTGCCAGCAGCCGCGGTAATACGGAGGG
GGCTAGCGTTGTTCGGAATTACTGGGCGTAAAGGGCGTGTAGGCGGCGGATTTAGTTAGGCGTGAAAGCCCCGGGCTCAA
CCTGGGAACTGCGCTTAATACTGATTTGCTAGAGTCCGGGAGAGGCGAGTGGAATATCCAGTGTAGAGGTGAAATTCGTA
GATATTGGATGGAACACCAGTGGCGAAGGCGGCTCGCTGGACCGGAACTGACGCTGAGGCGCGAAAGCGTGGGGAGCAAA
CA
>OTU264
GCGCGAAAACTTGGCAATGCGAGAAATCGTGACCAGGGAACTCCAAGTGGCTGGGGTAAGACCCAGTCTTTTCTTGACTC
TTCAAAGGTCTTGGAATAAGGGGTGGGTAAGGACGGTGCCAGCCGCCGCGGTAATACCGGCGCCTCAAGTGGTAGTCGAT
TTTATTGGGCCTAAAACGTCCGTAGCCTGTTTGGTACATTCGTGGGTAAATCAACCAGCTCAACTGGTTGAATTCTGCGA
GCACGGCCAGACTTGGGACCGGGAGAGGTGTGGGGTACGCTCAGGGTAGGGGTAAAATCCTGTCATCCTGAGCGGACCAC
CTGTTGCGAAGGCGCCACACTAGAACGGATCCGACGGTCAGGGACGAAGCCTAGGGGCACGAACC
>OTU265
TGGGGAATCTTGGACAATGGGGGAAACCCTGATCCAGCCATGCCGCGTGAGTGATGAAGGCCCTAGGGTCGTAAAACTCT
TTCGCTGGGGAAGATAATGACGGTACCCAGTAAAGAAACCCCGGCTAACTCCGTGCCAGCAGCCGCGGTAATACGGAGGG
GGTTAGCGTTGTTCGGAATTACTGGGCGTAAAGCGCACGTAGGCGGATTAGTCAGTCAGAGGTGAAATCCCAGGGCTCAA
CCCTGGAACTGCCTTTGATACTGCTAGTCTTGAGTTCGAGAGAGGTGAGTGGAATTCCGAGTGTAGAGGTGAAATTCGTA
GATATTCGGAGGAACACCAGTGGCGAAGGCGGCTCACTGGCTCGATACTGACGCTGAGGTGCGAAAGCGTGGGGAGCAAA
CA
>OTU266
TGGGGAATATTGCGCAATGGGCGAAAGCCTGACGCAGCCATGCCGCGTGTGTGAAGAAGGCCTTAGGGTTGTAAAGCACT
TTCAATTGGGAAGAAAAGCTTGGCGTTAATAGCGTCGAGCCCTGACATTACCTTTAGAAGAAGCACCGGCTAACTCCGTG
CCAGCAGCCGCGGTAATACGGAGGGTGCGAGCGTTAATCGGAATTACTGGGCGTAAAGCGCGCGTAGGCGGTTTGTTAAG
TCGGATGTGAAATCCCCGGGCTCAACCTGGGACCTGCACCCGATACTGGCCGACTAGAGTACGAGAGAGGGAGGTAGAAT
TCCATGTGTAGCGGTGAAATGCGTAGATATATGGAGGAATACCAGTGGCGAAGGCGGCCTCCTGGCTCGATACTGACGCT
GAGGTGCGAAAGCGTGGGGAGCAAACA
>OTU267
TAGGGAATATTGGTCAATGGGCGAGAGCCTGAACCAGCCATGCCGCGTGCAGGAAGACAGCTTTCTGAGTTGTAAACTGC
TTTTATACGGGAAGAAAAGGCCCTTGCGAGGGAAATTGCCGGTACCGTATGAATAAGCACCGGCTAACTCCGTGCCAGCA
GCCGCGGTAATACGGAGGGTGCAAGCGTTGTCCGGATTTATTGGGTTTAAAGGGTGCGTAGGCGGATCTTTAAGTCAGTG
GTGAAATCCTGCAGCTTAACTGTAGAACTGCCATTGATACTGGAGGTCTTGAGTATACTAGAGGTAGGCGGAATTTATGG
TGTAGCGGTGAAATGCATAGATACCATAAAGAACACCAATAGCGTAGGCAGCTTACTGGAGTATAACTGACGCTGAGGCA
CGAAAGCATGGGTAGCGAACA
>OTU268
TAGGGAATTTTCCGCAATGGACGAAAGTCTGACGGAGCAATGCCGCGTGAGTGATGAAGGTTTTCGAATCGTAAAGCTCT
GTTGTAAGGGAAGAATAGCAGTAGTAGGAAATGACTACTGTGTGACGGTACCTTACCAGAAAGCCACGGCTAACTACGTG
CCAGCAGCCGCGGTAATACGTAGGTGGCAAGCGTTATCCGGAATTATTGGGCGTAAAGCGCATGTAGGCGGCTCTTTAAG
TCTGATGTGAAAGCCTGTGGCTCAACCACAGAATTGCATTGGATACTGGAGAGCTAGAATCTTGGAGAGGTAAGTGGAAT
TTCATGTGTAGCGGTGGAATGCGTAGATATATGAAGGAACACCAATGGCGAAGGCAGCTTACTGGACAAGTATTGACGCT
GAGATGCGAAAGTGTGGGTAGCAAACA
>OTU269
TAGGGAATATTGGACAATGGGCGGAAGCCTGATCCAGCCATCCCGCGTGTAGGAATAATGCCCTATGGGTTGTAAACTAC
TTTTATTAGGGAAGAAAAATCTTGATTTATCAGGACTTGACGGTACCTAAGGAATAAGCACCGGCTAACTCCGTGCCAGC
AGCCGCGGTAATACGGAGGGTGCAAGCGTTATCCGGATTTACTGGGTTTAAAGGGTGCGCAGGCGGTAATATAAGTCAGT
GGTGAAAGCTTCCAGCTCAACTGGGAAACTGCCATTGATACTGTAATACTTGAATTTGGGAGAGGTAGGCGGAATACATC
ATGTAGCGGTGAAATGCTTAGATATGATGTAGAACACCGATTGCGAAGGCAGCTTACTAGACCAACATTGACGCTCATGC
ACGAAAGCGTGGGGAGCAAACA
>OTU270
TCGAGAATCTTCCGCAATGGGCGAAAGCCTGACGGAGCGACGCCGCGTGGTTGATGAAGTCTTTCGGGACGTAAAGACCT
TTTATGAGATAGAAAGTTTATTGATCGTCTCATGAATAAGGGGCTCCTAACTCTGTGCCAGCAGGAGCGGTAATACAGAG
GCCCCAAGCGTTATCCGGAATCACTGGGCGTAAAGGGTGTGTAGGTGGTGTGTTTAGTCTTTTGTGAAAGACCGAGGCTC
AACTTCGGGAACGCAAAAGAAACGGACACGCTTGAGAGTGCGAGAGGTTTATGGAACTCATGGAGTAGGGGTGAAATCCG
TTGATATCATGGGGAACACCAAAAGCGAAGGCAATAAACTGGCGCATTTCTGACACTGAAACACGAAAGCGTGGGTAGCG
AACG
>OTU271
TAAGGAATATTGGGCAATGGACGCAAGTCTGACCCAGCCATCCCGCGTGCAGGATGAAGGCGCTTCGCGTTGTAAACTGC
TTTTGTGTAAGATGAAACACCTGGATTTATCCGGGCTTGACGTTATTACAAGAATAAGCACCGGCTAACTCCGTGCCAGC
AGCCGCGGTAATACGGAGGGTGCAAGCGTTATCCGGAATCACTGGGTTTAAAGGGTGCGTAGGCGGACCAGTAAGTCAGA
GGTGAAAGCCCGTCGCTTAACGACGGAATTGCCTTTGATACTGTTGGTCTTGAATCAGGTTGAGGTTAGCGGAATGTGGC
ATGTAGCGGTGAAATGCGTAGATATGCCATAGAACACCGATTGCGAAGGCAGCTAACTATCCCTGTATTGACGCTGAGGC
ACGAAAGCGTGGGGAGCGAACA
>OTU272
TGGGGAATATTGCGCAATGGACGAAAGTCTGACGCAGCAACGCCGCGTGGGTGATGAAGGTTTTCGGATCGTAAAGCCCT
GTCAGGTGGGACGAGCAAGGACGGTACCACCGAAGGAAGCACCGGCTAACTCCGTGCCAGCAGCCGCGGTAATACGGAGG
GTGCAAACGTTGTTCGGAATCATTGGGCGTAAAGGGCTCGCAGGCGGTCTTGCAGGTCGGGTGTGAAATCCCGGGGCTCA
ACCCCGGAATTGCGCTCGAAACCGTGAGACTTGAGTCACTGAGGGAGAGGTAGAATTCCTGGTGTAGAGGTGAAATTCGT
AGATATCAGGAGGAATACCGGTGGCGAAGGCGACCTCTTGGCAGATGACTGACGCTGAGGAGCGAAAGCGTGGGGAGCAA
ACA
>OTU273
TGAGGAATATTGCGCAATGGAGGAAACTCTGACGCAGCCATGCCGCGTGAGTGAAGAAGGCCTTAGGGTTGTAAAGCTCT
TTCAGATGCGAAGATAATGACGGTAACATCAGAAGAAGCCCCGGCTAAATTCGTGCCAGCAGCCGCGGTAATACGAATGG
GGCGAGCGTTGTTCGGAATCACTGGGCGTAAAGCGTATGTAGGCGGATATGAAAGTCAGAAGTGAAATCCCAGGGCTCAA
CCCCGGAATTGCTTTTGAAACTCCATATCTCGAGTCCCGGAGGGGCCAGTAGAATTCCTAGTGTAGAGGTGAAATTCGCA
GATATTAGGAGGAATACCAGTGGCGTAGGCGACTGGCTGGACGGGTACTGACGCTGAGATACGAAAGCGTGGGGAGCAAA
CA
>OTU274
TGGGGAATATTGCACAATGGGGGAAACCCTGATGCAGCCATGCCGCGTGTATGAAGAAGGCCTTCGGGTTGTAAAGTACT
TTCAGCAGTGAGGAAGGGGTGTACGTTAATAGCGTGCATCTTTGACGTTAGCTGCAGAAGAAGCACCGGCTAACTCCGTG
CCAGCAGCCGCGGTAATACGGAGGGTGCGAGCGTTAATCGGAATTACTGGGCGTAAAGCGCATGCAGGCGGTCTGTTAAG
CAAGATGTGAAAGCCCGGGGCTTAACCTCGGAACAGCATTTTGAACTGGCAGGCTAGAGTCTTGTAGAGGGGGGTAGAAT
TTCAGGTGTAGCGGTGAAATGCGTAGAGATCTGAAGGAATACCGGTGGCGAAGGCGGCCCCCTGGACAAAGACTGACGCT
CAGATGCGAAAGCGTGGGGAGCAAACA
>OTU275
TCGAGAATCATTCACAATGGGGGAAACCCTGATGGTGCAACGCCGCGTGGAGGATGAAGGCCCTAGGGTCGTAAACTCCT
GTCATCAAGGAGTAAGGCTTATGCGTTAAAAGCGTGTAAGTTTGATAGTACTTGAAGAGGAAGGGACGGCTAACTTCGTG
CCAGCAGCCGCGGTAATACGAAGGTCCCAAGCGTTGTTCGGAATCACTGGGCGTAAAGGGAGAGTAGGCGGTTTGGAAAG
TCAGGTGTGAAATCCCGGGGCTCAACCTCGGAACTGCACCCGATACTCCCAGACTAGAGTAACGGAGAGGTAGAAGGAAT
TCTCGGTGTAGCAGTGAAATGCGTGGAGATCGAGAGGAAGACCAATGGCGAAAGCATTCTACTGGACGTTTACTGACGCT
GAGTCTCGAAGGCTAGGGGAGCGAAAG
>OTU276
TGGGGAATTTTCCGCAATGGGCGAAAGCCTGACGGAGCAACGCCGCGTGAGGGAGGAAGGTCTTTGGATTGTAAACCTCT
TTTCTCAAGGAAGAAGTTCTGACGGTACTTGAGGAATCAGCCTCGGCTAACTCCGTGCCAGCAGCCGCGGTAATACGGGG
GAGGCAAGCGTTATCCGGAATTATTGGGCGTAAAGCGTCCGCAGGTGGTCAGCCAAGTCTGCCGTCAAATCAGGTTGCTT
AACGACCTAAAGGCGGTGGAAACTGGCAGACTAGAGAGCAGTAGGGGTAGCAGGAATTCCCAGTGTAGCGGTGAAATGCG
TAGAGATTGGGAAGAACATCGGTGGCGAAAGCGTGCTACTGGGCTGTATCTGACACTCAGGGACGAAAGCTAGGGGAGCG
AAAG
>OTU277
TGAGGAATATTGGTCAATGGACGGAAGTCTGAACCAGCCATGCCGCGTGCAGGAAGACTGCCCTATGGGTTGTAAACTGC
TTTTATATAGGAATAAACCCCTCAACGTGTTGGGGGCTGAATGTACTATAAGAATAAGCACCGGCTAACTCCGTGCCAGC
AGCCGCGGTAATACGGAGGGTGCAAGCGTTATCCGGATTTATTGGGTTTAAAGGGTCCGCAGGCGGGAGAATAAGTCAGT
GGTGAAATCCTATCGCTTAACGATAGAACTGCCATTGATACTGTTTTTCTTGAGTGTAGTTGAAGTTGGCGGAATGTGTC
ATGTAGCGGTGAAATGCATAGATATGACACAGAACACCGATTGCGAAGGCAGCTAACTAAACTATAACTGACGCTCATGG
ACGAAAGCGTGGGGAGCGAACA
>OTU278
TGGGGAATTTTCCGCAATGGGCGAAAGCCTGACGGAGCAATACCGCGTGGGGGAGGAAGGCTTTTGGGTTGTAAACCTCA
GAAATTAGGGAAGAAGAAAGTGACGGTACCTAACATAAGCATCGGCTAACTCCGTGCCAGCAGCCGCGGTAATACGGAGG
ATGCAAGCGTTATCCGGAATCATTGGGCGTAAAGAGTCCGTAGGCGGAACTTCAAGTCTGCTGTCAAAAACCGAAGCTCA
ACTTCGGGAAGGCGGTGGAAACTGAAGAACTAGAGTACAGAAGGGGTAGAGGGAATTCCCAGTGTAGCGGTGAAATGCGT
AGAGATTGGGAAGAACACCAGTGGCGAAGGCGCTCTACTGGGCTTGTACTGACGCTGAGGGACGAAAGCTAGGGTAGCGA
AAG
>OTU279
TGGGGAATATTGCACAATGGGCGCAAGCCTGATGCAGCAACGCCGCGTGCGGGAAGAAGGCCCTAGGGTTGTAAACCGCT
TTCAGCAGGGAAGAAAATGACGGTACCTGCAGAAGAAGGTGCGGCCAACTACGTGCCAGCAGCCGCGGTGACACGTAGGC
ACCAAGCGTTGTCCGGATTTATTGGGCGTAAAGAGCTCGTAGGCGGTTTTGTAAGTCGGGTGTGAAAACTCTGGGCTCAA
CCCAGAGAGGCCACCCGATACTGCAATGACTTGAGTACGGTAGGGGAGCGGGGAATTCCTGGTGTAGCGGTGAAATGCGC
AGATATCAGGAGGAACACCAGTGGCGAAGGCGCCGCTCTGGGCCGTAACTGACGCTGAGGAGCGAAAGCATGGGTAGCAA
ACA
>OTU280
TCGAGAATCTTCGGCAATGGGCGCAAGCCTGACCGAGCGACGCCGCGTGCGGGATGAAGGCCCTTGGGTTGTAAACCGCT
GTCAGGGGGGATCAAGGCGTAAGCTTGAGAGAGCCCCAGAGGAAGCACGGGCTAAGTTCGTGCCAGCAGCCGCGGTAATA
CGAACTGTGCGAACGTTATTCGGAATCACTGGGCTTACAGGGTGCGTAGGTGGCCAGTCAAGTCAGGTGTGAAATCCCAC
AGCTCAACTGTGGAACTGCGCTTGAAACTGTTTGGCTTGAGTCAGCTAGAGGTAGGCGGAACTTCCGGTGGAGCGGTGAA
ATGTGTTGATATCGGAAGGAACACCAGAGGCGAAAGCGGCCTACTGGAGCTGTTCTGACACTGAGGCACGAAAGCCAGGG
GAGCGAACG
>OTU281
TAAGGAATATTGGGCAATGGATGAGAGTCTGACCCAGCCATGCCGCGTGCGTGAAGAAGGCCCTATGGGTCGTAAAGCGC
TTTTACAGGGGAAGAAAATATTTCATTTATGAGATACTGACGGTACTCTGGGAATAAGCACCGGCTAACTCCGTGCCAGC
AGCCGCGGTAATACGGAGGGTGCGAGCGTTATCCGGAATCACTGGGTTTAAAGGGTGCGCAGGCGGTCTACTAAGTCAGG
AGTGAAAGCCCCCCGCTTAACGGGGGAACTGCTCTTGATACTGGTGGGCTTGGATCAGGATGAGGTAGGCGGAATGCGAC
ATGTAGCGGTGAAATGCATAGATATGTCGTGGAACACCGATTGCGAAGGCAGCCTACTGGCCCTGCATCGACGCTGAGGC
ACGAAAGCGTGGGGAGCGAACA
>OTU282
TGAGGAATATTGGTCAATGGACGGAAGTCTGAACCAGCCATGCCGCGTGCAGGATGACTGCCCTACGGGTTGTAAACTGC
TTTTATATAGGAAGAAACCTCTCTACGTGTAGAGAGCTGACGGTACTATAAGAATAAGGACCGGCTAACTCCGTGCCAGC
AGCCGCGGTAATACGGAGGGTCCAAGCGTTATCCGGATTTATTGGGTTTAAAGGGTACGTAGGCGGAATTTTAAGTCAGT
AGTGAAAGCCCATCGCTCAACGATGGAACTGCTATTGATACTGAAATTCTTGAATGTAGTTGAAGTAGGCGGAATACGGC
ATGTAGCGGTGAAATGCATAGATATGCCGTGGAACACCGATCGCGAAGGCAGCTTGCTAAGCTACTATTGACGCTAAGGT
ACGAAAGCGTGGGGAGCGAACA
>OTU283
TAAGGAATATTGGACAATGGACGGAAGTCTGATCCAGCCATGCCGCGTGAAGGATGAAGGCGCTCAGCGTTGTAAACTTC
TTTTGGATAGGAACAAACCTCCCGATGCGTTGGGAGCTGAGGGTACTATCAGAATAAGCACCGGCTAACTCCGTGCCAGC
AGCCGCGGTAATACGGAGGGTGCAAGCGTTATCCGGAATCACTGGGTTTAAAGGGTGCGTAGGCGGTGGCGTAAGTCAGT
TGTGAAATTCCCCGGCTTAACCGGCGGGAGTGCGATTGATACTGCGTCACTTGAATCAGGTTGAGGTAGGCGGAATGCGA
CATGTAGCGGTGAAATGCATAGATATGTCGTAGAACACCGATTGCGAAGGCAGCTTGCTGGACCTGTATTGACGCTGAGG
CACGAAAGCGTGGGGAGCAAACA
>OTU284
TGGGGAATATTGGACAATGGGCGCAAGCCTGATCCAGCAATGCCGCGTGTGTGAAGAAGGCCTGCGGGTTGTAAAGCACT
TTTATCGGGAAAGAAAAGCTGAAGGTTAATACCCTTCGGCCTTGACGGTACCCGAGGAATAAGCACCGGCTAACTCCGTG
CCAGCAGCCGCGGTAATACGGAGGGTGCAAGCGTTAATCGGAATTACTGGGCGTAAAGCGAGTGTAGGCGGCTTCGTAAG
TCGGATGTGAAAGCCCCGGGCTTAACCTGGGAATTGCATTCGATACTGCGCGGCTAGAGTCTGATAGAGGGAAGTGGAAT
TCCAGGTGTAGCGGTGAAATGCGTAGATATCTGGAGGAACACCAGTGGCGAAGGCGGCTTCCTGGATCAAGACTGACGCT
GAGGCTCGAAAGCGTGGGGAGCAAACA
>OTU285
TGAGGAATATTGGTCAATGGAGGCAACTCTGAACCAGCCATACCGCGTGAAGGAAGACTGCCCTATGGGTTGTAAACTTC
TTTTATATGGGAAGAATAAGAATTACGTGTAGTTCGATGACTGTACCATATGAATAAGCACCGGCTAACTCCGTGCCAGC
AGCCGCGGTAATACGGAGGGTGCAAGCGTTATCCGGATTTATTGGGTTTAAAGGGTCCGTAGGCGGGCTTATAAGTCAGT
GGTGAAATCCTGTCGCTTAACGATAGAACTGCCATTGAAACTGTAGGTCTTGAATTATTTTGAAGTTGGCGGAATGAGTA
GTGTAGCGGTGAAATGCATAGATATTACTCAGAACACCGATTGCGAAGGCAGCTGACTAAGAATATATTGACGCTGATGG
ACGAAAGCGTAGGTAGCGAACA
>OTU286
GCGCGAAAACTTCACACTGCAGGAAACTGTGATGAGGGAACTCTAAGTGCATGCACAATGTGTATGCTTTTCCTTACTCT
TAATCGGTTTGGGAATAAGGGCTGGGAAAGACCGGTGCCAGCCGCCGCGGTAATACCGGCAGCTCAAGTGGTCGTCGCTT
TTATTGGGCCTAAAACGTCCGTAGCCTGTTTGGTAAATCTGTGGGTAAATCAACCAGCTTAACTGGTTGAATTCTGCAGA
GACTGCCAGACTAGGGACCGGGAGAGGTGTGGGGTACTCTCGGGGTAGGGGTAAAATCCTGTCATCCTGGGAGGACCACC
AGTTGCGAAGGCGCCACACTGGAACGGATCCGACGGTCAGGGACGAAGCCTAGGGGCACGAACC
>OTU287
TGGGGAATTTTGGACAATGGGGGCAACCCTGATCCAGCCATCCCGCGTGTGCGATGAAGGCCTTCGGGTTGTAAAGCACT
TTTGGCAGGAAAGAAATCGCATGGGTTAATACCCTGTGTGGATGACGGTACCTGCAGAATAAGCACCGGCTAACTACGTG
CCAGCAGCCGCGGTAATACGTAGGGTGCAAGCGTTAATCGGAATTACTGGGCGTAAAGCGTGCGCAGGCGGTTCGGAAAG
AAAGATGTGAAATCCCAGGGCTTAACCTTGGAACTGCATTTTTAACTGTCGAGCTAGAGTGCGTCAGAGGGGGGTGGAAT
TCCGCGTGTAGCAGTGAAATGCGTAGAGATGCGGAGGAACACCGATGGCGAAGGCAGCCCCCTGGGATGACACTGACGCT
CATGCACGAAAGCGTGGGGAGCAAACA
>OTU288
TAGGGAATATTGGTCAATGGAGGCAACTCTGAACCAGCCATGCCGCGTGCAGGATGAAGGCTTTCTGAGTTGTAAACTGC
TTTTATACAGGAAGAAAAGACTACGTGTAGTTCTATGACGGTACTGTACGAATAAGGACCGGCTAACTCCGTGCCAGCAG
CCGCGGTAATACGGAGGGTCCAAGCGTTGTCCGGATTTATTGGGTTTAAAGGGTGCGTAGGCGGTTTTTTAAGTCAGAGG
TGAAAGCCCACAGCTTAACTGTGGAACTGCCTTTGATACTGGAAGACTTGAGTACACTAGAGGTAGGCGGAATTTATGAT
GTAGCGGTGAAATGCATAGATATCATAAAGAACCCCTATAGCGAAGGCAGCTTACTGGAGTGTAACTGACGCTGAGGCAC
GAAAGCGTGGGTAGCGAACA
>OTU289
GCGCGAAAACTTCACACTGCAGGAAACTGTGATGAGGGAACTCCAAGTGTGTGCGTTTTACGTACACTTTTCTGAACTCT
TAATCGGTTCAGGAAGAAGGGCTGGGAAAGACCGGTGCCAGCCGCCGCGGTAATACCGGCAGCTCAAGTGGTCGTCGCTT
TTATTGGGCCTAAAACGTCCGTAGCCTGTTTGGTAAATCTGTGGGTAAATCAACCCGCTTAACGGGTTGAATTCTGCAGA
GACTGCCAGACTAGGGACCGGGAGAGGTGTGGGGTACTCGAGGGGTAGAGGTAAAATTCTGTCATCCTTCGAGGACCACC
AGTTGCGAAGGCGCCACACTGGAACGGATTCGACGGTCAGGGACGAAGCCTAGGGGCACGAACC
>OTU290
TGGGGAATATTGCGCAATGGGCGAAAGCCTGACGCAGCCAACCCGCGTGTGTGATGAAGGCCTTCGGGTTGTAAAGCACT
GTCGTGAGGGAAGAAGTTCTGACGGTACCTCACAAGAAAGCACCGGCTAACTCCGTGCCAGCAGCCGCGGTAATACGGAG
GGTGCAAGCGTTGCTCGGAATCACTGGGCGTAAAGGGTCCGCAGGCGGGCATGTAAGTTGGGTGTGAAAGCCCGGGGCTC
AACCCCGGAACTGCACTCAAAACTGCATGTCTCGAGTACGGGAGAGGGAAGCGGAATTCCTGGTGTAGAGGTGAAATTCG
TAGATATCAGGAGGAACACCTGTGGCGAAAGCGGCTTCCTGGCCCGATACTGACGCTCATGGACGAAAGCGTGGGGAGCA
AACA
>OTU291
TCGAGAATCATTCGCAATGGGCGAAAGCCTGACGGTGCGACGCCGCGTGGGGGATGAAGGTCCTAGGATCGTAAACCCCT
GTCATCTGTGAGTAAGGTCTTCCGATTAAGAGTTGGAAGAATTGATAGTAGCAGAAGAGGAAGGGACGGCTAACTCCGTG
CCAGCAGCCGCGGTAATACGGAGGTCCCAAGCGTTGTTCGGATTCACTGGGCGTAAAGGGTGCGTAGGTGGCTGGGAAAG
TTTGGTGTGAAAGCTTCGGGCTCAACCCGGAAAATGCACTGAAAACTACTCGGCTAGAGGATCGGAGGGGAAAGTGGAAT
TCTTGGTGTAGCAGTGAAATGCATAGATATCAAGAGGAACATCAGTGGCGAAGGCGACTTTCTGGACGATTCCTGACACT
GAGGCACGAAGGCCAGGGGAGCGAACA
>OTU292
TGGGGAATATTGCACAATGGGCGAAAGCCTGATGCAGCAATGCCGCGTGTGTGAAGAAGGCCTGCGGGTTGTAAAGCACT
TTTACTAGGAAAGAAAAACCCAGGGTTAATACCCCTGGCATTGACGGTACCTATTGAATAAGCACCGGCTAACTCCGTGC
CAGCAGCCGCGGTAATACGGAGGGTGCAAGCGTTAATCGGAATTACTGGGCGTAAAGCGAGTGTAGGCGGCAATGTAAGT
CGGATGTGAAAGCCCCGGGCTCAACCTGGGAATTGCATTCGATACTGCATAGCTTGAATCAGACAGAGGGATGTGGAATT
CCGGGTGTAGCGGTGAAATGCGTAGATATCCGGAGGAACACCAGTGGCGAAGGCGGCATCCTGGGTCTAGATTGACGCTG
AGGCTCGAAAGCGTGGGGAGCAAACA
>OTU293
TGAGGAATATTGGTCAATGGAGGCAACTCTGAACCAGCCATGCCGCGTGGAGGATGAAGGTCCTCTGGATTGTAAACTTC
TTTTATTAGGGAAGAAACCCGAGATTTCTATCTTGGTTGACGGTACCTAACGAATAAGCACCGGCTAACTCCGTGCCAGC
AGCCGCGGTAATACGGAGGGTGCAAGCGTTATCCGGATTTACTGGGTTTAAAGGGTGCGTAGGTGGACTTTTAAGTCAGT
GGTGAAATCCCGAGGCTCAACCTCGGAACTGCCGTTGATACTATTAGTCTTGAATTCTGCGGAGGTTAGCGGAATAAATC
ATGTAGCGGTGAAATGCTTAGATATGATTTAGAACACCGATTGCGAAGGCAGCTAACTACACAGAGATTGACACTGAGGC
ACGAAAGCGTGGGGAGCGAACG
>OTU294
TCGAGAATCTTTGGCAATGGGCGAAAGCCTGACCAAGCGATGCCGCGTGCGGGATGAAGGCCTTCGGGTTGTAAACCGCT
GTCAGGGGGGATGAAACTTCGGTTGACAGAGCCCCAGAGGAAGCACGGGCTAAGTACGTGCCAGCAGCCGCGGTAACACG
TACTGTGCGAACGTTATTCGGAATCACTGGGCTTAAAGGGTGCGTAGGCGGCCTTGTTAGTCAGGTGTGAAATCCCACGG
CTCAACCGTGGAACTGCGCTTGAAACTGCAAGGCTTGAGTGAGACAGGGGTGTGTGGAACTTCTAGTGGAGCGGTGAAAT
GTGTTGATATTAGAAGGAACACCGGTGGCGAAAGCGACACACTGGGTCTTAACTGACGCTGAGGCACGAAAGCCAGGGGA
GCGAACG
>OTU295
TCGAGAATCTTCCGCAATGGGCGAAAGCCTGACGGAGCGACGCCGCGTGGAGGACGAAGGCCTTCGGGTTGTAAACTCCT
GTCACGAGTTAAGAAGGCACGGTGACGAACAGTCGTCGTGTTTGACGTAAGCTCGAGAGGAAGCACTGGCTAACTCTGTG
CCAGCAGCCGCGGTAATACAGAGAGTGCGAACGTTGTTCGGAATTACTGGGCTTAAAGCGCGCGTAGGCGGCGATACAAG
TGTCGGGTGAAATCCCACGGCTCACCCGTGGAACTGCCAGGCAAACTGTATTGCTAGAGTGTGGTAGGGGAGAGCGGAAC
TCCTGGTGGAGCGGTGAAATGCGTAGATATCAGGAGGAACACCGGTGGCGAAGGCGGCTCTCTGGTCCACAACTGACGCT
GAGGCGCGAAAGCTAGGGTAGCGAACG
>OTU296
TCGAGAATCATTCACAATGGGCGAAAGCCTGATGGTGCGACGCCGCGTGGGGGAAGAAGGGCTTCGGTCTGTAAACCTCT
GTCATCTGTTAACAAAGCATTCCGGTTAATAACCGGAGTGTCTGATAGTCGCAGAAGAGGAAGGGACGGCTAACTCTGTG
CCAGCAGCCGCGGTAATACAGAGGTCCCAAGCGTTGTTCGGATTCACTGGGCGTAAAGGGTGCGTAGGCGGCAGTTTAAG
TCTGATGTGAAAGCTCCGGGCTCAACCCGGAAATTGCATTGGATACTATTCTGCTAGAGGATCGGAGGGGGGACTGGAAT
TCTTGGTGTAGCAGTGAAATGCATAGATATCAAGAGGAACACCAGTGGCGAAGGCGAGTCCCTGGACGATTCCTGACGCT
GAGGCACGAAGGCTAGGGTAGCAAACA
>OTU297
TGGGGAATATTGGACAATGGGGGCAACCCTGATCCAGCCATGCCGCGTGAGTGAAGAAGGCCTTAGGGTTGTAAAACTCT
TTCGCTAGGGAAGATAATGACGGTACCTAGTAAAGAAGCCCCGGCTAACTCCGTGCCAGCAGCCGCGGTAATACGGAGGG
GGCTAGCGTTGTTCGGAATTACTGGGCGTAAAGCGTACGTAGGCGGATTGATCAGTTGGGGGTGAAATCCCGAGGCTCAA
CCTCGGAACTGCCTTCAATACTGTCAGTCTTGAGTTCGGAAGAGGTAAGTGGAATTCTTAGTGTAGAGGTGAAATTCGTA
GATATTAGGAAGAACACCAGTGGCGAAGGCGGCTTACTGGTCCGATACTGACGCTGAGGTACGAAAGCGTGGGGAGCGAA
CA
>OTU298
TGGGGAATTTTGGACAATGGGCGCAAGCCTGATCCAGCAATACCGCGTGCAGGAAGAAGGCCTTCGGGTTGTAAACTGCT
TTTGTACGGAACGAAAAGGTCTTGGTTAATACCCGAGGCTCATGACGGTACCGTAAGAATAAGCACCGGCTAACTACGTG
CCAGCAGCCGCGGTAATACGTAGGGTGCGAGCGTTAATCGGAATTACTGGGCGTAAAGCGTGCGCAGGCGGTTATGTAAG
ACAGGTGTGAAATCCCCGAGCTCAACTTGGGAATTGCACTTGTGACTGCATAACTAGAGTGCGGCAGAGGGGGATGGAAT
TCCGCGTGTAGCAGTGAAATGCGTAGATATGCGGAGGAACACCGATGGCGAAGGCAATCCCCTGGGCCTGCACTGACGCT
CATGCACGAAAGCGTGGGGAGCAAACA
>OTU299
TGAGGAATATTGGTCAATGGACGAAAGTCTGAACCAGCCATGCCGCGTGCAGGATGAATGCCCTATGGGTTGTAAACTGC
TTTTATATAGGAAGAAACCCCTCTACGTGTAGAGGGCTGACGGTACTATAAGAATAAGGACCGGCTAACTCCGTGCCAGC
AGCCGCGGTAATACGGAGGGTCCAAGCGTTATCCGGATTCATTGGGTTTAAAGGGTCCGTAGGTGGGAGAATAAGTCAGT
GGTGAAATCCTGCAGCTCAACTGTAGAACTGCCATTGAAACTGTTTTTCTTGAGTATAGATGAAGTGGGCGGAATGTGTC
ATGTAGCGGTGAAATGCATAGATATGACACAGAACACCGATTGCGAAGGCAGCTCACTAAACTATTACTGACACTGAGGG
ACGAAAGCGTGGGGAGCGAACA
>OTU300
TCGAGAATCTTCCGCAATGGACGAAAGTCTGACGGAGCGACGCCGCGTGCGGGATTAAGGCCTTCGGGTTGTAAACCGCT
GTCATAGGGGAGGAAATTTTGACCGATCCTAAGAGGAAGCACAGGCTAAGTTCGTGCCAGCAGCCGCGGTAATACGAACT
GTGCGAACGTTATTCGGAATCACTGGGCTTAAAGGGTGCGTAGGCGGCTATGAAGGTCAGGTGTGAAATCCCACGGCTCA
ACCGTGGAACTGCGCTTGAAACCGCATAGCTTGAGGGAGTCAGAGGTAAGCGGAACTGATGGTGGAGCGGTGAAATGCGT
TGATATCATCAGGAACACCGGTGGCGAAAGCGGCTTACTGGGACTTTTCTGACGCTGAGGCACGAAAGCCAGGGGAGCAA
ACG
>OTU301
TAAGGAATATTGGACAATGGGCGCAAGCCTGATCCAGCCATCCCGCGTGTAGGATGACTGCCCTATGGGTTGTAAACTAC
TTTTATCTGGGAAGAAACCTGTCCATTTATGGGCATCTGACGGTACCAGAGGAATAAGCACCGGCTAACTCCGTGCCAGC
AGCCGCGGTAATACGGAGGGTGCAAGCGTTATCCGGAATCACTGGGTTTAAAGGGTGCGTAGGCGGCATAATAAGTCAGG
GGTGAAAGGCCGTAGCTTAACTATGGGACTGCCTTTGATACTGTTGTGCTTGAATAGAGTTGAGGTTGGCGGAATGTGGC
ATGTAGCGGTGAAATGCATAGATATGCCATAGAACACCGATTGAGAAGTCAGCTGACTAGACTTTCATTGACGCTGAGGC
ACGAAAGCGTGGGGAGCGAACA
>OTU302
TGGGGAATATTGGACAATGGGGGAAACCCTGATCCAGCAATGCCGCGTGTGTGAAGAAGGCCTGCGGGTTGTAAAGCACT
TTCGGTTGGGAGGACTGCTTCTAGCACTAATATTGTTGGAAGTTGACGTTACCTTCAGAAGAAGCACCGGCTAACTCCGT
GCCAGCAGCCGCGGTAATACGGAGGGTGCAAGCGTTAATCGGAATTACTGGGCGTAAAGCGCGCGTAGGCGGCTAGATCA
GTCGGGTGTGAAAGCCCCGGGCTTAACCTGGGAACTGCATCCGATACTGTCTAGCTTGAGTACAGGAGAGGAGAGTGGAA
TTCCACATGTAGCGGTGAAATGCGTAGATATGTGGAGGAACACCAATGGCGAAGGCAGCTCTCTGGCCTGATACTGACGC
TGAGGTGCGAAAGCGTGGGGAGCAAACA
>OTU303
TCGAGAATATTCCACAATGGACGAAAGTCTGATGGAGCGACACCGCGTGCATGATGAAGGCCTTAGGGTCGTAAAGTGCT
AAAACTGGGATCAATGTACTGAGCGTACCAGTTGAAAAGAGGCTACTAACTCTGTGCCAGCAGTAGCGGTAATACAGAGG
CCTCAAGCGTTATCCGGATTTATTGGGCGTAAAGCGTATGTAGGCGGATCTATTAGTCGCGGGTCAAATCTCTGGGCTCA
ACCCAGAAACTGCTCGCGAAACGGTAGATCTAGAGGATATGAGAGATGACTGGAACTCATGGTGTAGTAGTGAAATGCGT
TGATATCATGGGGAACACCCAAGGCGAAGGCAGGTCATTGGCATATTCCTGACGCTGAGATACGAAAGCGTGGGTAGCGA
ATG
>OTU304
TCGAGAATCTTCGGCAATGGACGCAAGTCTGACCGAGCAATGCTGCGTGCGGGATGAAGGCCCTTGGGTTGTAAACCGCT
GTCAGGGGGGATCAAGGCGTAAGCTTGAGAGAGCCCCAGAGGAAGCACGGGCTAAGTTCGTGCCAGCAGCCGCGGTAATA
CGAACTGTGCGAACGTTATTCGGAATCACTGGGCTTACAGGGTGCGTAGGCGGTGAGACAAGTCAGATGTGAAATCCCAC
AGCTCAACTGTGGAACTGCGTTTGAAACTGTCTTACTTGAGTGATCTAGAGGTATGCGGAACTTCCGGTGGAGCGGTGAA
ATGTGTTGATATCGGAAGGAACACCAGAGGCGAAGGCGGCATACTGGGGATCTACTGACGCTGAGGCACGAAAGCCAGGG
GAGCAAACG
>OTU305
TGAGGAATATTGGTCAATGGAGGCAACTCTGAACCAGCCATGCCGCGTGCAGGAAGAATGCCCTATGGGTTGTAAACTGC
TTTTATTTAGGAAGAATCCCCAGTACGTGTACTGGGTTGACGGTACTAAACGAATAAGGACCGGCTAACTCCGTGCCAGC
AGCCGCGGTAATACGGAGGGTCCAAGCGTTATCCGGAATCATTGGGTTTAAAGGGTCCGCAGGCGGATTAGTAAGTCAGT
GGTGAAATCTCTCAGCTCAACTGGGAAACTGCCATTGATACTGCTAGTCTTGAATTCGGTCGAAGTGGGCGGAATGTGTC
ATGTAGCGGTGAAATGCATAGATATGACACAGAACACCGATAGCGAAGGCAGCTCACTAGGCCTGAATTGACGCTCAGGG
ACGAAAGCGTGGGGAGCGAACA
>OTU306
TGAGGAATATTGGTCAATGGGCGCAAGCCTGAACCAGCAATGCCGCGTGTGGGATGACGGCGTTTTACGTTGTAAACCAC
TGTCGGACGGGACGAAAAGCGATATGAATCGCCGAGACGGTACCGTCAAAGGAAGGGTCGGCTAACTACGTGCCAGCAGC
CGCGGTAATACGTAGGACCCAAGCGTTGTCCGGATTCACTGGGTATAAAGGGTGCGTAGGCGGTCTTGTGCGTCAGAGGT
GAAATATCCGGGCTTAACCCGGAGGGTGCCTTTGATACGGCAGGACTTGAGTGCGAGAGAGGATGATGGAATTCCTGGTG
TAGCGGTGAAATGCGTAGATATCAGGAGGAACACCGGTGGCGAAGGCGGTCATCTGGCTCGTAACTGACGCTGAGGCACG
AAAGCGCGGGGATCAAACA
>OTU307
TGGGGAATATTGCGCAATGGGCGAAAGCCTGACGCAGCCATGCCGCGTGTGTGAAGAAGGCCTTCGGGTTGTAAAGCACT
TTCACTTGGGAAGAAAGGCTGGGGGCTAATACCTTTCAGCTGTGACATTACCTTGAGAAGAAGCACCGGCTAACTCCGTG
CCAGCAGCCGCGGTAATACGGAGGGTGCAAGCGTTAATCGGAATTACTGGGCGTAAAGCGCGCGTAGGCGGTTTGTTAAG
TCGGATGTGAAAGCCCCGGGCTCAACCTGGGAACTGCACCCGATACTGGCCGACTAGAGTACGAGAGAGGGAGGTAGAAT
TCCACGTGTAGCGGTGAAATGCGTAGATATGTGGAGGAATACCGGTGGCGAAGGCGACCTCCTGGCTCGATACTGACGCT
GAGGTGCGAAAGCGTGGGGAGCAAACA
>OTU308
TGAGGAATATTGGGCAATGGAGGCAACTCTGACCCAGCCATGCCGCGTGCAGGAAGACGGTCCTCTGGATTGTAAACTGC
TTTTATTTGGGAAGAAACCCTCGTACGTGTACGGGGCTGACGGTACCAAATGAATAAGCACCGGCTAACTCCGTGCCAGC
AGCCGCGGTAATACGGAGGGTGCAAGCGTTATCCGGAATCATTGGGTTTAAAGGGTCCGCAGGCGGATTAGTAAGTCAGT
GGTGAAATCTCTCAGCTTAACTGAGAAACTGCCATTGATACTGCTAGTCTTGAATTCGGTCGAAGTGGGCGGAATGTGTC
ATGTAGCGGTGAAATGCATAGATATGACACAGAACACCGATAGCGAAGGCAGCTCACTAGGCCTGAATTGACGCTCAGGG
ACGAAAGCGTGGGGAGCAAACA
>OTU309
TGGGGAATATTGGACAATGGGGGCAACCCTGATCCAGCAATGCCGCGTGTGTGATGAAGGCCTTAGGGTTGTAAAACACT
TTCAATGGTGAAGATGATGACGGTAACCATAGAAGAAGCCCCGGCTAACTTCGTGCCAGCAGCCGCGGTAATACGAAGGG
GGCGAGCGTTGTTCGGAATTACTGGGCGTAAAGGGCGCGCAGGCGGCCAATCCAGTCAGGTGTGAAAGCCCCGAGCTCAA
CTTGGGAACTGCACTTGATACTGATTGGCTAGAAAACGGAAGAGGGCAGTGGAATTCCCAGTGTAGAGGTGAAATTCGTA
GATATTGGGAAGAACACCAGTGGCGAAAGCGGCTGCCTGGTCCGATTTTGACGCTGAGGCGCGAAAGCGTGGGTAGCAAA
CA
>OTU310
TCAAGAATCTTCCACAATGGCCGCAAGGCTGATGGAGCAATGCCGCGTGCAGGAAGACGCCTTTCGGGGTGTAAACTGCT
TTTCTTAGGGAAGAATTTGTGACGGTACCTAAGGAATAAGAGGTTGCTAACTCTGTGCCAGCAGCAGCGGTAATACAGAG
ACCTCAAGCGTTATCCGGATTCATTGGGCGTAAAGCGTCCGCAGGTGGTTACATAAGTCAATTGTCAAATCTTCAGGCTC
AACTTGAAGACTGCGGTTGATACTGTGTAACTTGAGGCTGGAAGAGGCAAGCGGAATTCTCGGTGTAGTCGTAATAAGCG
CTGATATCGAGAGGAACACCAAAGGCGAAGGCAGCTTGCTGGTACATGCCTGACACTCATGGACGAAAGCGTGGGTAGCG
AATC
>OTU311
TGGGGAATATTGGGCAATGGGCGCAAGCCTGACCCAGCCATGCCGCGTGAGTGAAGAAGGCCTTCGGGTTGTAAAACTCT
TTCAGATGGGAAGATAATGACGGTACCATCAGAAGAAGCCCCGGCTAACCTCGTGCCAGCAGCCGCGGTAATACGAGGGG
GGCAAGCGTTGTTCGGAATCACTGGGCGTAAAGCGTACGCAGGCGGATATGTAAGCTAGGGGTGAAATCCCGGGGCTCAA
CCTCGGAACTGCCTTTAGAACTGCATATCTAGAGATCGGAAGAGGATGGCGGAATTCCTAGTGTAGAGGTGAAATTCGTA
GATATTAGGAGGAACACCAGTGGCGAAGGCGGCCATCTGGTCCGATACTGACGCTCATGTACGAAAGCGTGGGGAGCAAA
CA
>OTU312
TCAGGAATCTTCCGCAATGCACGAAAGTGTGACGGAGCTATGCCGCGTGCCGGATGACGGCCTTCGGGTTGTAAACGGCT
GTCCTGGGGGACGAAATTTTGACGGTACCCCAGAAGAAAGTAGTTGCTAACTCTGTGCCAGCAGCAGCGGTAATACAGAG
ACTACGAGCGTTGACCGGATTTATTGGGCGTAAAGCGTGCGCAGGCGGTTTGGTAAGTCATTTGTTAAATCTTCAAGCTC
AACTTGGAGGCAGCGAATGAAACTACTAAACTAGAGGACGGGAGAGGTAGGCGGAATGCCTGGTGTAGGGGTAAAATCCG
TTAAGATCAGGTAGAACACCAAAAGCGAAAGCAGCCTACTGGAACGATCCTGACGCTGATGCACGAAAGCGTGGGTAGCG
AATC
>OTU313
TGGGGAATATTGGACAATGGGGGCAACCCTGATCCAGCCATGCCGCGTGTGTGAAGAAGGCCTTCGGGTTGTAAAGCACT
TTAAGTTGGGAGGAAGGCTTCACAGCTAATATCTGTGAGGATTGACGTTACCAACAGAATAAGCACCGGCTAACTCCGTG
CCAGCAGCCGCGGTAATACGGAGGGTGCAAGCGTTAATCGGAATTACTGGGCGTAAAGCGCGCGTAGGCGGCTGATTAAG
TCGGATGTGAAATCCCCGGGCTCAACCTGGGAACTGCATACGATACTGGTCGGCTAGAGTATGAGAGAGGGAGGTAGAAT
TCCACGTGTAGCGGTGAAATGCGTAGATATGTGGAGGAATACCGGTGGCGAAGGCGGCCTCCTGGCTTAATACTGACGCT
GAGGTGCGAAAGCGTGGGGAGCAAACA
>OTU314
TCAAGAATCTTCCACAATGGCCGCAAGGCTGATGGAGCAATGCCGCGTGCAGGAAGACGCCTTTCGGGGTGTAAACTGCT
TTTATATGGGAAGAATTTGTGACGGTACCATATGAATAAGAGGTTGCTAACTCTGTGCCAGCAGCAGCGGTAATACAGAG
ACCTCAAGCGTTATCCGGATTCATTGGGCGTAAAGCGTCCGCAGGTGGGTTAGTAAGTCAATTGTCAAATCCTGGGGCTC
AACTTCAGGACTGCGGTTGATACTGCTAATCTTGAGGCTGGAAGAGGCAAGCGGAATTCTCGGTGTAGTCGTAATAAGCG
CTGATATCGAGAGGAACACCAAAGGCGAAGGCAGCTTGCTGGTACATGCCTGACACTCATGGACGAAAGCGTGGGTAGCG
AATC
>OTU315
TAGGGAATATTGGACAATGGACGCAAGTCTGATCCAGCCATGCCGCGTGCAGGATGACAGCCCTCTGGGTTGTAAACTGC
TTTTATATGAGAAGAAACCCCCAGATGCGTTTGGGGCTGACGGTATCATATGAATAAGGATCGGCTAACTTCGTGCCAGC
AGCCGCGGTAAGACGAAGGATCCAAGCGTTGTCCGGATTTACTGGGTTTAAAGGATGCGTAGGCGGACACTTAAGCCAGT
GGTGAAATCCCATAGCTCAACTATGGAACTGCCATTGGAACTGTGTGTCTTGAATTCGGTTGAGGTAGATGGAATATAAC
ATGTAGCGGTGAAATGCTTAGATATGTTATAGAACACCGATTGCGAAGGCAGTCTACTAAGCCGACATTGACGCTGAGGC
ATGAAAGCGTGGGGAGCGAACA
>OTU316
TAGGGAATATTGGTCAATGGGCGAGAGCCTGAACCAGCCATGCCGCGTGCAGGAAGACGGCCTATTGGGTTGTAAACTGC
TTTTGTACGGGAAGAAAACGCCCCTGCGGGGGAGATTGCCGGTACCGTACGAATAAGCACCGGCTAACTCCGTGCCAGCA
GCCGCGGTAATACGGAGGGTGCAAGCGTTGTCCGGATTTATTGGGTTTAAAGGGTGCGTAGGCGGCCGATTAAGTCAGCG
GTGAAAGTTTCCGGCTCAACCGGGAGACTGCCGTTGATACTGGTTGGCTTGAGTAATGGAGGGGTACATGGAATTTATGG
TGTAGCGGTGAAATGCATAGATACCATAAGGAACACCGATAGCGAAGGCATTGTACCGGCCATTTACTGACGCTGAGGCA
CGAAAGCGTGGGTAGCGAACA
>OTU317
TAGGGAATATTGGTCAATGGACGCAAGTCTGAACCAGCCATGCCGCGTGCAGGAAGACGGCCCTCTGGGTTGTAAACTGC
TTTTATATAGGAAGAAACCCCTGGATGCGTTCGGGGCTGACGGTACTATATGAATAAGGATCGGCTAACTTCGTGCCAGC
AGCCGCGGTAAGACGAAGGATCCAAGCGTTGTCCGGATTTACTGGGTTTAAAGGGTGCGTAGGCGGATATTTAAGTCAGT
GGTGAAATCCCATAGCTCAACTATGGAACTGCCATTGAAACTGGATATCTTGAATACGGTTGAGGTAGATGGAATATAAC
ATGTAGCGGTGAAATGCTTAGATATGTTATAGAACACCGATTGCGAAGGCAGTCTACTAAGCCGTGATTGACGCTGAGGC
ACGAAAGCGTGGGGAGCGAACA
>OTU318
TGGGGAATTTTGGACAATGGGGGCAACCCTGATCCAGCCATGCCGCGTGCGGGAAGAAGGCCCTCGGGTTGTAAACCGCT
TTCAGATGGAAAGAAATGGTGTAGGTTAATAATCTGCATTGATGACGGTACCATCAGAAGAAGCACCGGCTAACTACGTG
CCAGCAGCCGCGGTAATACGTAGGGTGCGAGCGTTAATCGGAATTACTGGGCGTAAAGCGTGCGCAGGCGGTTCTTTAAG
ACAGGTGTGAAATCCCCGGGCTTAACCTGGGAATTGCGCTTGTGACTGGAGGGCTAGAGTGTGGCAGAGGGGAATGGAAT
TCCTGGTGTAGCAGTGAAATGCGTAGATATCAGGAGGAACACCGATGGCGAAGGCAGTTCCCTGGGCCAACACTGACGCT
CATGCACGAAAGCGTGGGGAGCAAACA
>OTU319
TCGAGAATCATTCACAATGGGGGCAACCCTGATGGTGCAACGCCGCGTGGAGGATGACGGTCCTAGGATTGTAAACTCCT
GTCATTGGGGAGTAAGACTTGGTTGTTAATAGCCTCCAAGTTTGATAGTACCCAAAGAGGAAGGGACGGCTAACTTCGTG
CCAGCAGCCGCGGTAATACGAAGGTCCCAAGCGTTGTTCGGAATCACTGGGCGTAAAGCGTGTGTAGGCTGCGCGGAAAG
TCAAATGTGAAAGCCCGGGGCTCAACCTCGGAACTGCATTCGATACTCCCGCGCTAGAGTCATGGAGAGGTGAGTGGAAT
TCCCGGTGTAGCAGTGAAATGCGTGGATATCGGGAGGAACATCAATGGCGAAGGCAACTCACTGGACATGTACTGACGCT
CAGACACGAAGGCCAGGGGAGCGAAAG
>OTU320
TCGAGAATCATTCGCAATGGGCGAAAGCCTGACGGTGCGACGCCGCGTGGAGGATGAAGGCCCTAGGGTCGTAAACTCCT
GTCATCAGGGAGTAAAAACTTGTGTAGTAACTGACACGGGTCTTGATAGTACCTGAAGAGGAAGGGACGGCAAACTTCGT
GCCAGCAGCCGCGGTAATACGAAGGTCCCAAGCGTTGTTCGGATTTACTGGGCGTAAAGCGTCTGTAGGCGGTTTGGTAA
GTCAGATGTGAAATCCCGGGGCTCAACCCCGGAACTGCATCCGATACTGCCAAACTAGAGGGTCGGAGGGGAGTCTGGAA
TTCTCGGTGTAGCAGTGAAATGCGTAGATATCGAGAGGAACACTAGTGGCGAAGGCGAGACTCTGGACGACACCTGACGC
TGAGAGACGAAGGCCAGGGTAGCGAAAA
>OTU321
TAGGGAATATTGGACAATGGACGAAAGTCTGATCCAGCCATGCCGCGTGCAGGATGACTGCCCTATGGGTTGTAAACTGC
TTTTATACAGGAAGAAACATTCCCACGTGTGGGAACTTGACGGTACTGTATGAATAAGGACCGGCTAACTCCGTGCCAGC
AGCCGCGGTAATACGGAGGGTCCAAGCGTTGTCCGGATTTATTGGGTTTAAAGGGTACGTAGGCGGGATATTAAGTCAGT
GGTGAAAGCCTCCAGCTCAACTGGAGAATTGCCATTGAAACTGATATTCTTGAGTTTGGTTGAGGTGGTTGGAATATAAC
ATGTAGCGGTGAAATGCTTAGATATGTTATAGAACGCCAATTGCGAAGGCAGATCACTAAACCAATACTGACGCTGAGGT
ACGAAAGCGTGGGGAGCGAACA
>OTU322
TCGAGAATCTTCGGCAATGGACGAAAGTCTGACCGAGCGATGCCGCGTGCGGGATGAAGGCCCTCGGGTTGTAAACCGCG
AAAGTAAGGAGGAAGGCGCTGTGAAGAGCAGCGTTTGACCGATTTACAGTAAGGACGGGCTAAGTTCGTGCCAGCAGCCG
CGGTAACACGAACCGTCCAAACGTTATTCGGAATTATTGGGCTTAAAGGGTGCGTAGGCGGCGCGTTAAGTCGGGTGTGA
AATCCCACAGCTCAACTGTGGAACTGCGCCCGATACTGGCGTGCTCGAGGGAGACAGAGGTAAGCGGAACTGATGGTGGA
GCGGTGAAATGCGTTGATATCATCAGGAACACCAGTGGCGAAAGCGGCTTACTGGGTCTCTTCTGACGCTGAGGCACGAA
AGCTAGGGTAGCGAACG
>OTU323
TGGGGAATCTTGGACAATGGGCGCAAGCCTGATCCAGCCATGCCGCGTGAGTGATGAAGGCCTTAGGGTCGTAAAGCTCT
TTCGCCAGGGATGATAATGACAGTACCTGGTAAAGAAACCCCGGCTAACTCCGTGCCAGCAGCCGCGGTAATACGGAGGG
GGTTAGCGTTGTTCGGAATTACTGGGCGTAAAGCGCGCGTAGGCGGACCATTAAGTCAGGGGTGAAATCCCGGGGCTCAA
CCCCGGAACTGCCCTTGATACTGGTGGTCTTGAGTTCGAGAGAGGTGAGTGGAATTCCGAGTGTAGAGGTGAAATTCGTA
GATATTCGGAGGAACACCAGTGGCGAAGGCGGCTCACTGGCTCGATACTGACGCTGAGGTGCGAAAGTGTGGGGAGCAAA
CA
>OTU324
TGAGGAATATTGGGCAATGGACGAAAGTCTGACCCAGCCATGCCGCGTGCAGGATGACGGCCCTACGGGTTGTAAACTGC
TTTTATACGGGAATAAACCCCTCTACGTGTAGAGGGCTGAATGTACCGTATGAATAAGCACCGGCTAACTCCGTGCCAGC
AGCCGCGGTAATACGGAGGGTGCAAGCGTTATCCGGATTTATTGGGTTTAAAGGGTGCGCAGGCGGATAATTAAGTCAGT
GGTGAAAGCCCGCAGCTCAACTGCGGAACTGCCATTGATACTGGTTATCTTGAGTATGTTCGAAGTAAGCGGAATAAGGC
ATGTAGCGGTGAAATGCATAGATATGCCTTAGAACACCGATAGCGAAGGCAGCTTACTAGGTCATAACTGACGCTGAGGC
ACGAAAGCGTGGGGAGCGAACA
>OTU325
TAGGGAATTTTCGGCAATGGAGGAAACTCTGACCGAGCAACGCCGCGTGAATGAAGACATATTTCGGTATGTAAAGTTCT
TTTATTAGGGAAGAATAGCCCATGGAAAAATGGGTGTGACGGTACCTAATGAATAAGCCCCGGCTAACTATGTGCCAGCA
GCCGCGGTAATACATAGGGGGCAAGCGTTATCCGGAATTATTGGGCGTAAAGGGTGCGTAGGCGGCCATTTAAGTCTTTG
GTATAAGTGCAGTGCTTAACGCTGTGATGCTAAGGAAACTGAATGGCTTGAGTGAGATAGAGGCAAGTGGAATTCCATGT
GTAGCGGTAAAATGCGTAAATATATGGAGGAACACCAGTGGCGAAGGCGGCTTGCTGGGTCTACACTGACGCTGAGGCAC
GAAAGCGTGGGGAGCAAACA
>OTU326
TGGGGAATATTGGACAATGGGCGAAAGCCTGATCCAGCAATGCCGCGTGTGTGAAGAAGGCCTGCGGGTTGTAAAGCACT
TTTGCCAGGGAAGCAAAGGAACGCCCTAATACGGTGTTGTGTTGACGGTACCTGGAGAATAAGCACCGGCTAACTTCGTG
CCAGCAGCCGCGGTAATACGAAGGGTGCAAGCGTTAATCGGAATTACTGGGCGTAAAGCGTGCGTAGGCGGTTCGTTAAG
CCTGATGTGAAAGCCCTGGGCTCAACCTGGGAATGGCATCGGGGACTGGCGGGCTAGAGTTTGGGAGAGGGTGGTGGAAT
TCCCGGTGTAGCGGTGAAATGCGTAGAGATCGGGAGGAACATCCGTGGCGAAGGCGGCCACCTGGCCTAAAACTGACGCT
GAGGCACGAAAGCGTGGGGAGCAAACA
>OTU327
TGGGGAATCTTCGGCAATGGGCGCAAGCCTGACCGAGCCATGCCGCGTGAGTGATGAAGGTTTTCGGATTGTAAAACTCT
TTCGTCGGGGACGATAATGACGGTACCCGAAGAAGAAGCCCCGGCTAACTTCGTGCCAGCAGCCGCGGTAATACGAAGGG
GGCTAGCGTTGTTCGGAATTACTGGGCGTAAAGCGCGCGTAGGCGGATTGTTAAGTCAGGGGTGAAATCCCGGGGCTCAA
CCCCGGAACTGCCCTTGATACTGGCAGTCTTGAGTGTGAGAGAGGCGAGTGGAATTCCGAGTGTAGAGGTGAAATTCGTA
GATATTCGGAGGAACACCAGTGGCGAAGGCGGCTCGCTGGCTCACTACTGACGCTGAGGCGCGAAAGCGTGGGGAGCAAA
CA
>OTU328
TTTCGAATCATTCACAATGGGGGAAACCCTGATGGTGCAACGCCGCGTGAGGGATGAAGGCCTTCGGGTCGTAAACCTCT
GTCACCAAGGAGCAACAAGCCGGTTCATAGCCGGCCCTGAGTTAACTTGGAGAGGAAGCAGTGGCTAACTCCGTGCCAGC
AGCCGCGGTAATACGGAGACTGCAAGCGTTACTCGGATTCACTGGGCGTAAAGGGTGCGTAGGCCGATAGATGTGTCAGG
TGTGAAATCTCGGGGCTTAACCTCGAAACTGCGCCTGAAACTGTCTATCTAGAGTATTGGAGAGGTAAGCGGAATTTCTG
GTGTAGCGGTGAAATGCGTAGATATCAGAAGGAACACCAATGGCGAAGGCAGCTTACTGGACAATAACTGACGCTGAGGC
ACGAAAGCGTGGGTAGCGAAAG
>OTU329
TGAGGAATATTGGTCAATGGACGCAAGTCTGAACCAGCCATGCCGCGTGCAGGATGACGGTCCTATGGATTGTAAACTGC
TTTTCTACTAGAAGAATAGCCAAAACGTGTTTTGGTATGACGGTACAGTAGGAATAAGCACCGGCTAACTCCGTGCCAGC
AGCCGCGGTAATACGGAGGGTGCAAGCGTTATCCGGATTCATTGGGTTTAAAGGGTGCGTAGGCGGAAAATTAAGTCAGT
GGTGAAATCCTACAGCTCAACTGTAGAACTGCCATTGATACTGGTTATCTTGAGTGAAGTTGAAGTTGGCGGAATGTGAC
ATGTAGCGGTGAAATGCATAGATATGTCACAGAACACCGATTGCGAAGGCAGCTAACTAAACTTAAACTGACGCTGAGGC
ACGAAAGCGTGGGGAGCAAACA
>OTU330
TGGGGAATATTGGACAATGGGCGAAAGCCTGATCCAGCTATGTCGCGTGAATGATGAAGGTCTTATGGATTGTAAAGTTC
TTTCAGTAGGGATGATAATGACAGTACCTACATAAGAAGCCCCGGCTAACTTCGTGCCAGCAGCCGCGGTAATACGAAGG
GGGCTAGCGTTATTCGGAATGATTGGGCGTAAAGGACGCGTAGGCGGTTTTGTAAGTCTTTAGTGAAATCCCCAGGCTTA
ACTTGGGAATTGCTTGAGATACTGCAGGGCTAGAGTATGGGAGAGGCAAGTGGAATCTTTGGTGTAGAGGTGAAATTCTT
AGATATCAGAGAGAACGTCGGTGGCGAAAGCGACTTGCTAGAACATAACTGACGCTGAGGCGTGAAAGCGTGGGGAGCAA
ACC
>OTU331
TGGGGAATCTTAGACAATGGGGGCAACCCTGATCTAGCCATGCCGCGTGAGTGACGAAGGCCTTAGGGTCGTAAAGCTCT
TTCACCGGGAAAGATAATGACGGTACCCGGAGAAGAAACCCCGGCTAACTCCGTGCCAGCAGCCGCGGTAATACGGAGGG
GGTTAGCGTTGTTCGGAATTACTGGGCGTAAAGCGCGCGTAGGCGGGCTGTTAAGTCGGGGGTGAAATCCCGGGGCTCAA
CCCCGGAACTGCCTCCGATACTGGCAGCCTTGAGGTCGAGAGAGGTGAGTGGAACTCCGAGTGTAGAGGTGAAATTCGTA
GATATTCGGAAGAACACCAGTGGCGAAGGCGGCTCACTGGCTCGATACTGACGCTGAGGTGCGAAAGTGTGGGGAGCAAA
CA
>OTU332
TCGAGAATCTTCGGCAATGGACGAAAGTCTGACCGAGCGACGCCGCGTGCGGGATGAAGGCCCTCGGGTTGTAAACCGCT
GTCAGTTTGGAGGAAAGGTCTGTGAAGAGCAGACTTTGACCGATATTCAGAGGAAGGACGGGCTAAGTTCGTGCCAGCAG
CCGCGGTAAGACGAACCGTCCAAACGTTATTCGGTATCACTGGGCTTAAAGCGTGCGTAGGCGGCTTGGTAGGTGTGATG
TGAAAGCCCACGGCTCAACCGTGGAATTGCGTCGCAAACCCCCAAGCTTGAGGAAGACAGGGGTGTTGGGAACTTATGGT
GGAGCGGTGAAATGCGTTGATATCATAGGGAACACCGGTGGCGAAGGCGCAACACTGGGTCTTTTCTGACGCTGAGGCAC
GAAAGCTAGGGTAGCGAACG
>OTU333
TGGGGAATCTTAGACAATGGGGGAAACCCTGATCTAGCCATGCCGCGTGAGCGATGAAGGCCTTAGGGTTGTAAAGCTCT
TTCGCTGGGGAAGATAATGACGGTACCCAGTAAAGAAGCCCCGGCTAACTCCGTGCCAGCAGCCGCGGTAATACGGAGGG
GGCTAGCGTTGTTCGGAATTACTGGGCGTAAAGCGCGCGTAGGCGGACTATTAAGTCAGGGGTGAAATCCCGGGGCTCAA
CCCCGGAACTGCCTTTGATACTGGTAGTCTTGAGTTCGAGAGAGGTGAGTGGAATTCCGAGTGTAGAGGTGAAATTCGTA
GATATTCGGAGGAACACCAGTGGCGAAGGCGGCTCACTGGCTCGATACTGACGCTGAGGTGCGAAAGCGTGGGGAGCAAA
CA
>OTU334
TGAGGAATTTTCCGCAATGGGCGAAAGCCTGACGGAGCAATGCCGCGTGAAGGATGAATGCCTATGGGTTGTAAACTTCT
TTTCTCAGAGAAGAATTTTGACGGTATCTGAGGAATAAGCATCGGCTAACTCTGTGCCAGCAGCCGCGGTAAGACAGAGG
ATGCAAGCGTTATCCGGATTGATTGGGCGTAAAGCGTCTGTAGGTGGTTTATCCAGTCTTCTGTCAAAGATCAGGGCTTA
ACCTTGGATAGGCAGGAGAAACTAATAGACTAGAGTTCGGTAGGGGCAGAGGGAATTCCCGGTGGAGCGGTGAAATGCGT
AGAGATCGGGAGGAACACCAAAGGCGAAAGCACTCTGCTGGGCCGCGACTGACACTGAGAGACGAAAGCGAGGGGAGCAA
ATG
>OTU335
TGGGGAATATTGGACAATGGGGGAAACCCTGATCCAGCCATGCCGCGTGTGTGAAGAAGGCCTTCGGGTTGTAAAGCACT
TTCAGTGGGGAGGAAAGGTTGATGGTTAATACCTATCAGCTGTGACGTTACCCACAGAAGAAGCACCGGCTAACTCCGTG
CCAGCAGCCGCGGTAATACGGAGGGTGCAAGCGTTAATCGGAATTACTGGGCGTAAAGCGTGCGCAGGCGGTCTGTTAAG
CGAGATGTGAAAGCCCCGGGCTCAACCTGGGAACTGCATTTCGAACTGGCAGACTAGAGTCTTGTAGAGGGGGGTAGAAT
TCCAGGTGTAGCGGTGAAATGCGTAGAGATCTGGAGGAATACCGGTGGCGAAGGCGGCCCCCTGGACAAAGACTGACGCT
CAGGCACGAAAGCGTGGGGAGCAAACA
>OTU336
TGGGGAATATTGGACAATGGGGGCAACCCTGATCCAGCAATGCCGCGTGTGTGATGAAGGCCTTAGGGTTGTAAAGCACT
TTCACTGGTGAAGATGATGACGGTAGCCAGAGAAGAAGCCCCGGCTAACTCCGTGCCAGCAGCCGCGGTAATACGGAGGG
GGCAAGCGTTGTTCGGAATTACTGGGCGTAAAGGGCGTGTAGGCGGCGGTCTTAGTCAGGCGTGAAAGCCCGGGGCTCAA
CCTCGGAATAGCGCTTGATACTGGATTGCTTGAGACCGGAAGAGGGTAGTGGAATTCCCAGTGTAGAGGTGAAATTCGTA
GATATTGGGAAGAACACCAGTGGCGAAGGCGGCTACCTGGTCCGGATCTGACGCTGAGGCGCGAAAGCGTGGGGAGCAAA
CA
>OTU337
TCGAGAATCTTCGGCAATGGGCGCAAGCCTGACCGAGCAACGCCGCGTGCGGGATGAAGGCCCTTGGGTTGTAAACCGCT
GTCAGGGGGGATGAAAGCGCAAGCTTGACAGAGCCCCAGAGGAAGCACGGGCTAAGTTCGTGCCAGCAGCCGCGGTAATA
CGAACTGTGCGAACGTTATTCGGAATCACTGGGCTTACAGGGTGCGTAGGCGGCGGTGCAAGTCAGGTGTGAAATCCCAC
AGCTCAACTGTGGAACTGCGCTTGAAACTGCATTGCTTGAGGAATCTAGAGGTATGCGGAACTTCCGGTGGAGCGGTGAA
ATGTGTTGATATCGGAAGGAACACCAGAGGCGAAGGCGGCATACTGGGGATTTACTGACGCTGAGGCACGAAAGCCAGGG
GAGCAAACG
>OTU338
TAGGGAATTTTCCACAATGGGCGAAAGCCTGATGGAGCAACGCCGCGTGCAGGATGACGGCCTTCGGGTTGTAAACTGCT
TTTATGAGTGAAGATTATGACGGTAGCTCAAGAATAAGGGTCGGCTAACTACGTGCCAGCAGCCGCGGTCATACGTAGGA
CCCAAGCGTTATCCGGAATTACTGGGCGTAAAGAGTTGCGTAGGTGGTTTATTAAGCAGAGCGTGAAAGCGTACGGCTCA
ACCGTATACACATGTTCTGAACTGGTGAACTAGAGGGTGAGAGAGGTTACTGGAATTGCTAGTGTAGGAGTGAAATCCGT
AGATATTAGCAGGAACACCGATGGCGTAGGCAGGTAACTGGCTCATTCCTGACACTAAGGCACGAAAGCGTGGGGAGCGA
ACG
>OTU339
TGAGGAATATTGGTCAATGGACGAAAGTCTGAACCAGCCATGCCGCGTGCAGGAAGACGGCCCTCTGGGTTGTAAACTGC
TTTTATACGGGAAGAAACCCCCCGACGTGTCGGGGGCTGACGGTACCGTACGAATAAGCACCGGCTAACTCCGTGCCAGC
AGCCGCGGTAATACGGAGGGTGCAAGCGTTATCCGGATTTATTGGGTTTAAAGGGTCCGTAGGCGGAAGATTAAGTCAGA
GGTGAAATCCTGCAGCTCAACTGTAGAATTGCCTTTGATACTGATTTTCTTGAATATGTACGAAGTAGGCGGAATATGAC
ATGTAGCGGTGAAATGCTTAGATATGTCATAGAACACCGATTGCGAAGGCAGCTTACTAGTCCATTATTGACGCTGAGGG
ACGAAAGCGTGGGGAGCGAACA
>OTU340
TAAGGAATATTGGACAATGGGCGCAAGCCTGATCCAGCCATCCCGCGTGCAGGAAGACGGCCCTACGGGTTGTAAACTGC
TTTTGTACAGGAAGAAACCCTTGGATTTATCTGAGGCTGACGGTACTGTAAGAATAAGCACCGGCTAACTCCGTGCCAGC
AGCCGCGGTAATACGGAGGGTGCAAGCGTTATCCGGAATCACTGGGTTTAAAGGGTGCGTAGGTGGATATATAAGTCAGA
GGTGAAAGACTTGAGCTTAACTGAAGAATTGCCTTTGATACTGTATATCTTGAATTATGTTGAGGTTAGCGGAATGAGTC
ATGTAGCGGTGAAATGCATAGATATGACTTAGAACACCAATTGCGAAGGCAGCTAGCTAGGCATATATTGACGCTGAGGC
ACGAAAGCATGGGGAGCGAACA
>OTU341
TGAGGAATATTGGTCAATGGACGAAAGTCTGAACCAGCCATGCCGCGTGCAGGATGACTGCCCTATGGGTTGTAAACTGC
TTTTATACAGGAAGAAACCCTCTTACGTGTAAGAGGTTGACGGTACTGTAAGAATAAGGACCGGCTAACTCCGTGCCAGC
AGCCGCGGTAATACGGAGGGTCCAAGCGTTATCCGGATTTATTGGGTTTAAAGGGTACGTAGGCGGAACTTTAAGTCAGT
AGTGAAAGCCCATCGCTTAACGATGGAACTGCTATTGATACTGATGTTCTTGAATATAGTTGAAGTAGGCGGAATACGGC
ATGTAGCGGTGAAATGCATAGATATGCCGTGGAACACCAATCGCGAAGGCAGCTTACTAAGCTATTATTGACGCTAATGT
ACGAAAGCGTGGGGAGCGAACA
>OTU342
TGAGGAATATTGGACAATGGGCGCAAGCCTGATCCAGCCATGCCGCGTGCAGGAAGAATGCCCTATGGGTTGTAAACTGC
TTTTATTTGGGAATAAACCTCCTTACGTGTAGGGAGCTGAATGTACCAAACGAATAAGCACCGGCTAACTCCGTGCCAGC
AGCCGCGGTAATACGGAGGGTGCAAGCGTTATCCGGAATCATTGGGTTTAAAGGGTCCGCAGGCGGACTTATAAGTCAGT
GGTGAAAGCCCATCGCTTAACGATGGAACTGCCATTGATACTGTAAGTCTTGAATTCGGTCGAAGTGGGCGGAATATGTC
ATGTAGCGGTGAAATGCTTAGATATGACATAGAACACCGATAGCGAAGGCAGCTCACTAGGCCTGGATTGACGCTCAGGG
ACGAAAGCGTGGGGAGCGAACA
>OTU343
TCGAGAATCTTCCGCAATGGGCGAAAGCCTGACGGAGCGACACCGCGTGCAGGATGAAGGCCTTAGGGTTGTAAACTGCT
GTCACGCCATAGGAATGCTGCGATGTGAATAGTGTCGTAGTTGACTAAAGCGAGAGGAAGAGCCGGCTAACTCCGTGCCA
GCAGCCGCGGTAAGACGGAGGGCTCAAACGTTGTTCGGAATCACTGGGCATAAAGCGCACGTAGGCGGCTGCTTAAGTCG
GATGTGAAAGCCCCCGGCCCAACCGGGGAACTGCATCCGAAACTGGGCGGCTGGAGGATGGCAGGGGTGAGTGGAACTCC
AGGTGGAACGGTGAAATGTGTAGATATCTGGAGGAACACCGGTGGCGAAAGCGGCTCACTGGGCCATCACTGACGCTGAG
GTGCGAAAGCCAGGGTAGCAAACG
>OTU344
TGGGGAATATTGGACAATGGGCCACAAGCCTGATCCAGCAATTCTGTGTGCACGATGAAGGTCTTCGGATTGTAAAGTGC
TTTCAGTTGGGAAGAAGAAAGTGACGGTACCAACAGAAGAAGCGACGGCTAAATACGTGCCAGCAGCCGCGGTAATACGT
ATGTCGCAAGCGTTATCCGGATTTATTGGGCGTAAAGCGCGTCTAGGCGGAAAAATAAGTCTGATGTTAAAATGCGGGGC
TCAACTCCGTATTGCGTTGGAAACTGTTTTTCTAGAGTACTGGAGAGGTGGGCGGAACTACAAGTGTAGAGGTGAAATTC
GTAGATATTTGTAGGAATGCCGATGGAGAAGTCAGCTCACTGGACAGATACTGACGCTGAAGCGCGAAAGCGTGGGGAGC
AAACA
>OTU345
TCGGGAATATTGGACAATGGGCGAAAGCCTGATCCAGCAATACCGCGTGTGTGAAGAAGGCCTGAGGGTTGTAAAGCACT
TTCAACAGTGAAGATTGAACCATCGGTTAATACCCGAAGGTTTTGACGTTAGCTGTACAAGAAGCACCGGCTAATTCCGT
GCCAGCAGCCGCGGTAATACGGAAGGTGCAAGCGTTAATCGGAATTACTGGGCGTAAAGCGCGCGTAGGCGGTCTTGTAA
GTCGGATGTGAAAGCCCAGGGCTTAACCTTGGAACTGCATTCGATACTGCAAGGCTAGAGTATGGTAGAGGAGAGTGGAA
TTCCAGGTGTAGCGGTGAAATGCGTAGATATCTGGAGGAACATCAGTGGCGAAGGCGACTCTCTGGCCCAATACTGACGC
TGAGGTGCGAAAGCGTGGGGAGCAAACA
>OTU346
TGGGGAATCTTAGACAATGGGGGCAACCCTGATCTAGCCATGCCGCGTGAGTGATGAAGGCCCTAGGGTTGTAAAGCTCT
TTCAGTGGGGAAGATAATGACGGTACCCACAGAAGAAGCCCCGGCTAACTCCGTGCCAGCAGCCGCGGTAATACGGAGGG
GGCTAGCGTTGTTCGGAATTACTGGGCGTAAAGCGCGCGTAGGCGGACCGGAAAGTCAGAGGTGAAATCCCAGGGCTCAA
CCTTGGAACTGCCTTTGAAACTATCGGTCTGGAGTTCGAGAGAGGTGAGTGGAATTCCGAGTGTAGAGGTGAAATTCGTA
GATATTCGGAGGAACACCAGTGGCGAAGGCGGCTCACTGGCTCGATACTGACGCTGAGGTGCGAAAGCGTGGGGAGCAAA
CA
>OTU347
TGGGGAATTTTCCGCAATGGGCGCAAGCCTGACGGAGCAATACCGCGTGAGGGAAGACAGCCTTTTCGGTCGTAAACCTC
TTTTCTTAGGAAAGAATAAATGACGGTACCTAAGGAATAAGCATCGGCTAACTCCGTGCCAGCAGCCGCGGTAATACGGA
GGATGCAAGCGTTATCCGGAATCACTGGGCGTAAAGCGTCTGTAGGTGGTTTAATCAGTCTGTTGTCAAAGGTTAGGGCT
TAACCCTAAAAAGGCAGTAGAAACTATTAGACTAGAGCATAGTAGAGGTAGAGGGAATTTCCAGTGTAGCGGTGAAATGC
GTAGATATTGGGAAGAACACCAGTGGCGAAAGCGCTCTACTGGGCTATTGCTGACACTCAGAGACGAAAGCTAAGGTAGC
AAATG
>OTU348
TGGGGAATCTTGCGCAATGGACGAAAGTCTGACGCAGCAACGCCGCGTGGGCGAAGAAGGCCTTCGGGTCGTAAAGCCCT
GTCAGGAGGGAAGAATTTTGACGGTACCTCCACAGGAAGCACCGGCTAACTCCGTGCCAGCAGCCGCGGTAATACGGAGG
GTGCGAACGTTGTTCGGAATCATTGGGCGTAAAGCGCGCGTAGGCGGCCATTCAGGTCGGGTGTGAAATCCCGGAGCTCA
ACTCCGGAATTGCGCTCGAAACCGTGTGGCTTGAGTCCCGGAGGGAGAAGTGGAATTCCTGGTGTAGGGGTGAAATCCGT
AGATATCAGGAGGAACACCGGCGGCGAAGGCGACTTCTTGGCCGAGGACTGACGCTGAGGTGCGAAAGCGTGGGTAGCAA
ACA
>OTU349
TCGAGAATCTTCGGCAATGGACGAAAGTCTGACCGAGCGACGCCGCGTGTGGGATGAAGGTCTTCGGATTGTAAACCACT
GTCGAGGGGGATTAAGGGCAACTTGAAAGAACCCTGGAGGAAGGGGAGGCTAAGCTCGTGCCAGCAGCCGCGGTAAGACG
AGCTCCCCAAACGTTATTCGGTATTACTGGGCTTAAAGAGTTCGTAGGCGGCGAAGTAGGTGAGGTGTGAAAGCCCTCGG
CTCAACCGAGGAACTGCGCTTCAAACCGCTTTGCTAGAGGGAGATAGGGGTAAGCGGAACAGATGGTGGAGCGGTGAAAT
GCATTGATATCATCTGGAACACCGGTGGCGAAAGCGGCTTACTGGGTCTTTTCTGACGCTGAGGAACGAAAGCTAGGGTA
GCGAACG
>OTU350
GGAATCTTGCGCAATGGGCGAAAGCCTGACGCAGCAACGCCGCGTGGGGGATGAAGGCCTTCGGGTTGTAAACCCCTTTC
AGGAGGGAAGAAATTGACGGTACCTCCAAAAGAAGCCCCGGCCAACTACGTGCCAGCAGCCGCGGTAATACGTAGGGGGC
GAGCGTTGTCCGGAATCATTGGGCGTAAAGGGCTCGTAGGCGGCTCGGTAAGTCGGTCGTGAAAGCCCGGGGCTCAACCC
CGGAACTGCGGTCGATACTGCCGTGGCTCGAGTCAGGTAGAGGAGAATGGAATTCCCGGTGTAGCGGTGGAATGCGCAGA
TATCGGGAGGAACACCAGTAGCGAAGGCGGTTCTCTGGGCCTGTACTGACGCTGAGGAGCGAAAGCGTGGGGAGCAAACA
>OTU351
TGGGGAATTTTCCGCAATGGGCGAAAGCCTGACGGAGCAATACCGCGTGAGGGAAGAAGGTCTGTGGGTTGTAAACCTCT
TTTCTCTGGGAAGAAAGAATGACGGTACCAGAGGAATCAGCATCGGCTAACTCCGTGCCAGCAGCCGCGGTAAGACGGAG
GATGCAAGCGTTATCCGGAATTATTGGGCGTAAAGCGTCCGTAGGTGGTTAATCAAGTCTGCTTTCAAAGAGTGGGGCTT
AACTCCATAGAGGGAGTGGAAACTGATTAACTAGAGGGCAGTAGAGGTAGGAGGAATTCCCAGTGTAGCGGTGAAATGCG
TAGATATTGGGAAGAACACCAGCAGCGAAGGCGTCCTACTGGGCTGCACCTGACACTGATGGACGAAAGCTAGGGGAGCG
AATG
>OTU352
TGGGGAATCTTGGACAATGGGCGCAAGCCTGATCCAGCCATGCCGCGTGAGTGATGAAGGCCTTAGGGTCGTAAAGCTCT
TTCGCCAGGGATGATAATGACAGTACCTGGTAAAGAAACCCCGGCTAACTCCGTGCCAGCAGCCGCGGTAATACGGAGGG
GGTTAGCGTTGTTCGGAATTACTGGGCGTAAAGCGCGCGTAGGCGGATCAGAAAGTTGGGGGTGAAATCCCAGGGCTCAA
CCCTGGAACGGCCTCCAAAACTCCTGGTCTTGAGTTCGAGAGAGGTGAGTGGAATTCCGAGTGTAGAGGTGAAATTCGTA
GATATTCGGAGGAACACCAGTGGCGAAGGCGGCTCACTGGCTCGATACTGACGCTGAGGTGCGAAAGTGTGGGGAGCAAA
CA
>OTU353
TAGGGAATCTTCCGCAATGGGCGAAAGCCTGACGGAGCAACACCGCGTGGTGGATGAAGCCTTTTGGGGTGTAAACACCT
TTTCTGGGGGAAGAATTATGACGGTACCCTAGGAATAAGCACCGGCTAATTACGTGCCAGCAGCCGCGGTAATACGTAAG
GTGCGAGCGTTATCCGGAATCATTGGGCGTAAAGCGTCTGCAGGTTGTTTATTAAGTCAGTCATTAAAGACGGCAGCTCA
ACTGTCGGAATGTGATTGAAACTGGTGAACTAGAGTCATATAGAGGTACGTGGAATTCTACATGTAGGGGTAAAATCCGT
TGATATGTAGAGGAACACCAAAAGCGAAAGCAGCGTACTGGGTATGTACTGACACTCAGAGACGAAAGCGTGGGGAGCGA
ACG
>OTU354
TGGGGAATATTGGACAATGGGCGCAAGCCTGATCCAGCCATGCCGCGTGTGTGAAGAAGGCCTTCGGGTTGTAAAGCACT
TTCAGAGGTGAGGAAGGGTGTGTAGTTAATACCTACATATCTTGACGTTAGCCTCAGAAGAAGCACCGGCTAACTCTGTG
CCAGCAGCCGCGGTAATACAGAGGGTGCGAGCGTTAATCGGAATTACTGGGCGTAAAGCGCGCGTAGGCGGTTTGTTAAG
TCGGATGTGAAATCCCCGGGCTCAACCTGGGAATTGCACCCGATACTGGCAGGCTAGAGTACGGTAGAGGGGTGTGGAAT
TTCCTGTGTAGCGGTGAAATGCGTAGATATAGGAAGGAACATCAGTGGCGAAGGCGACACCCTGGACCGATACTGACGCT
GAGGTGCGAAAGCGTGGGGAGCAAACA
>OTU355
TGGGGAATTTTGGACAATGGGCGCAAGCCTGATCCAGCAATGCCGCGTGAGTGAAGAAGGCCTTCGGGTTGTAAAGCTCT
TTCAGTCGAGAAGAAAAGGCTGCAGTGAATAACTGTAGTTTATGACGGTATCGACAGAAGAAGCACCGGCTAACTACGTG
CCAGCAGCCGCGGTAATACGTAGGGTGCGAGCGTTAATCGGAATTACTGGGCGTAAAGGGTGCGCAGGCGGTTTTGTAAG
TCAGATGTGAAATCCCCGGGCTTAACCTGGGAATTGCGTTTGAAACTACAAGACTAGAGTGTGGCAGAGGGAGGTGGAAT
TCCATGTGTAGCAGTGAAATGCGTAGAGATATGGAAGAACATCGATGGCGAAGGCAGCCTCCTGGGTTAACACTGACGCT
CATGCACGAAAGCGTGGGGAGCAAACA
>OTU356
TAAGGAATATTGGACAATGGGCGCAAGCCTGATCCAGCCATCCCGCGTGCAGGATGACGGCCCTATGGGTTGTAAACTGC
TTTTATTTGGGAAGAAACCTGTTCCATATGGAGCAGCTGACGGTACCATATGAATAAGCACCGGCTAACTCCGTGCCAGC
AGCCGCGGTAATACGGAGGGTGCAAGCGTTATCCGGAATCACTGGGTTTAAAGGGTGCGTAGGCGGCATGATAAGTCAGA
GGTGAAAGCCCGCAGCTCAACTGTGGAATTGCCTTTGATACTGTTGTGCTTGAATCAGGTTGAGGTCGGCGGAATGTGAC
ATGTAGCGGTGAAATGCATAGATATGTCATAGAACACCAATTGCGAAGGCAGCTGGCTAGACCTGTATTGACGCTGAGGC
ACGAAAGCGTGGGGAGCGAACA
>OTU357
GCGCGAAAACTTCACACTGCAGGAAACTGTGATGAGGGAACTCCAAGTGTGTGCACTAAGTGTACACTTTTCTTGACTTT
TAATCGGTCATGGAATAAGGGCTGGGAAAGACCGGTGCCAGCCGCCGCGGTAATACCGGCAGCTCAAGTGGTCGTCGCTT
TTATTGGGCCTAAAACGTCCGTAGCCTGTTTGGTAAATCTGTGGGTAAATCAACCCGCTCAACGGGTTGAATTCTGCAGA
GACTGCCAGACTAGGGACCGGGAGAGGTGTGGGGTACTCGAGGGGTAGGGGTAAAATCCTGTCATCCTTCGAGGACCACC
AGTTGCGAAGGCGCCACACTGGAACGGATCCGACGGTCAGGGACGAAGCCTAGGGGCACGAACC
>OTU358
TAGGGAATATTGGTCAATGGGCGGAAGCCTGAACCAGCCATGCCGCGTGCAGGAAGACGGCCTTCTGGGTTGTAAACTGC
TTTTATACGGGAAGAAAAAGCCCATGCGTGGGAAACTGACGGTACCGTATGAATAAGCACCGGCTAACTCCGTGCCAGCA
GCCGCGGTAATACGGAGGGTGCAAGCGTTGTCCGGATTTACTGGGTTTAAAGGGTACGTAGGCGGCATATTAAGTCAGTG
GTGAAATGTACCAGCTCAACTGGTGAAGTGCCATTGATACTGATAAGCTTGAGTACTGTAAAGGTAGGCGGAATTGATGG
TGTAGCGGTGAAATGCATAGATACCATCAAGAACACCGATTGCGAAGGCAGCTTACTGGGCAGTAACTGACGCTGAGGTA
CGAAAGCGTGGGGAGCGAACA
>OTU359
TGGGGAATCTTGGACAATGGAGGAAACTCTGATCCAGCGATCCCGCGTGGAGGACGACGCCTTACGGGGTGTAAACTCCT
TTTTTGGGGGAAGACGACTGACGGTACCCCAAGAATAAGGAACGGCTAACTACGTGCCAGCAGCCGCGGTAATACGTAGG
TTCCAAGCGTTATCCGGATTTACTGGGCGTAAAGCGTCCGTAGCCGGTTATATAAGTCTGTTTTCAAATATCATCGCTCA
ACGATGAAAAGGGAATGGATACTGTATAGCTAGAGGTTGTGAGGGGTTAGTGGAATTTCCGGTGGAGCGGTGAAATGCGT
TGATATCGGAAGGAACGCCAAAAGCGAAGGCAGCTAACTATTACAAACCTGACGGTAAGGGACGAAAGTCTGGGTAGCAA
ACG
>OTU360
TGGGGAATATTGCACAATGGGCGCAAGCCTGATGCAGCCATGCCGCGTGAGTGATGAAGGCCCTAGGGTTGTAAAACTCT
TTCATCGGTGAAGATAATGACGGTAGCCGAAGAAGAAGTCCCGGCTAACTCCGTGCCAGCAGCCGCGGTAATACGGAGGG
GACTAGCGTTGTTCGGAATTACTGGGCGTAAAGCGCGCGTAGGCGGGCTGGTCAGTTGGGGGTGAAATCCCGAGGCTTAA
CCTCGGAACTGCCTTCAATACTGCCAGTCTTGAGTTCGGAAGAGGTGAGTGGAATTCCTAGTGTAGAGGTGAAATTCATA
GATATTAGGAAGAACACCAGTGGCGAAGGCGGCTCACTGGTCCGATACTGACGCTGAGGTGCGAAAGCGTGGGGAGCGAA
CA
>OTU361
TCGAGAATCTTCCGCAATGGGCGAAAGCCTGACGGAGCAATGCCGCGTGGTGGATGAAGGCCCTCGGGTTGTAAACACCT
GTCAGTAGGAAGGAAATTTTGACCGATCTACAGAGGAAGTCCGGGCTAAGTACGTGCCAGCAGCCGCGGTAATACGTACC
GGACGAACGTTATTCGGAATCACTGGGCTTAAAGAGTACGTAGGCTGCCATGAAGGTGAGATGTGAAATCCCACGGCCTA
ACCGTGGAACTGCATTTCAAACCACATGGCTTGAGGGAGACAGGGGTAAGCGGAACTGATGGTGGAGCGGTGAAATGCGT
TGATATCATCAGGAACACCGGTGGCGAAGGCGGCTTACTGGGTCTTTTCTGACGCTGAGGTACGAAAGCTAGGGTAGCGA
ACG
>OTU362
TAAGGAATATTGCGCAATGGACGAAAGTCTGACGCAGCAACGCCGCGTGAAGGATGAAGGTTTTCGGATTGTAAACTTTG
TTATAAGCACCGGCTAACTACGTGCCAGCAGCAGCGGTCATACGTAGGGTGCAAGCGTTATTCGGATTTACTGGGCGTAA
AGAGTTATGTAGGTGGTTTTGTAAGTCAGTGGTTAAATACCGCAGCTTAACTGCGGATCTGCTTCTGATACTGCATTACT
AGAGTTAACTAGGGGTCGACAGAACATATGGTGTAGTAGTGAAATGCGTTGATATCATATGGAATACCAAGGGGGAAGCC
AGTCGACTGGGGTTATACTGACACTGAGATACGAAAGCGTGGGGAGCAACAC
>OTU363
TCGAGAATCTTCGGCAATGGGCGAAAGCCTGACCGAGCGATGCCGCGTGCGGGATGAAGGCCCTCGGGTTGTAAACCGCT
GTCAGTTGGGAGGAAGGCTCCGTGAAGAGCGGAGCTTGACCTATCTTCAGAGGAAGTACGGGCTAAGTTCGTGCCAGCAG
CCGCGGTAATACGAACCGTACGAACGTTATTCGGAATTATTGGGCTTAAAGGGTGCGTAGGCGGCTCAGAAAGTGGGGTG
TGAAAGCCCTCGGCTCAACCGAGGAACTGCGCCCCAAACTACTGAGCTCGAGGGAGACAGGGGTGAGCGGAACTGATGGT
GGAGCGGTGAAATGCGTTGATATCATCAGGAACACCGGTGGCGAAAGCGGCTCACTGGGTCTCTTCTGACGCTGAGGCAC
GAAAGCTAGGGGAGCGAACG
>OTU364
TGGGGAATATTGCACAATGGACGAAAGTCTGATGCAGCAACGCCGCGTGGAGGATGACACATTTCGGTGCGTAAACTCCT
TTTATATAGGAAGATAATGACGGTACTATATGAATAAGCACCGGCTAACTCCGTGCCAGCAGCCGCGGTAATACGGAGGG
TGCAAGCGTTACTCGGAATCACTGGGCGTAAAGAGCGTGTAGGCGGGTAGTTAAGTCAGAAGTGAAATCCAATAGCTCAA
CTATTGAACTGCTTTTGAAACTGATTACCTAGAATATGGGAGAGGTAGATGGAATTTCTGGTGTAGGGGTAAAATCCGTA
GAGATCAGAAGGAATACCGATTGCGAAGGCGATCTACTGGAACATTATTGACGCTGAGACGCGAAAGCGTGGGGAGCAAA
CA
>OTU365
TAGGGAATATTGGACAATGGAGGAAACTCTGATCCAGCCATCCCGCGTGCAGGATGACGGTCCTCTGGATTGTAAACTGC
TTTTGTATGGGAAGAAACCTCGAGATTTATCTTGAGCTGACGGTACCATAAGAATAAGCACCGGCTAACTCCGTGCCAGC
AGCCGCGGTAATACGGAGGGTGCAAGCGTTATCCGGATTCACTGGGTTTAAAGGGTGCGCAGGTGGAATGTTAAGTCAGT
GGTGAAATCTTACAGCTCAACTGTAAAACTGCCATTGATACTGACATTCTTGAATATAGTTGAGGTAGGCGGAATTTGAC
ATGTAGCGGTGAAATGCATAGATATGTCAAGGAACACCAATTGCGTAGGCAGCTTACTAAGCTATTATTGACGCTCAGGC
ACGAAAGCGTGGGGAGCGAACA
>OTU366
TCGAGAATCTTCGGCAATGGGCGAAAGCCTGACCGAGCAATGCCGCGTGCGGGATGAAGGCCCTCGGGTTGTAAACCGCG
AAAGTGAGGAGGAAGGGCCCGTGCAGAGCGGGTTTTGACCGATCCACAGTAAGGACGGGCTAAGTTCGTGCCAGCAGCCG
CGGTAACACGAACCGTCCAAACGTTATTCGGAATCATTGGGCTTAAAGGGTGCGTAGGCGGCGCTTTAAGTCGGGTGTGA
AATCCTTCGGCTCAACCGAAGAATTGCGCCCGATACTGGAGTGCTAGAGGGAGACAGGGGTGAGCGGAACAGATGGTGGA
GCGGTGAAATGCGTTGATATCATCTGGAACACCGGTGGCGAAAGCGGCTCACTGGGTCTCTTCTGACGCTGAGGCACGAA
AGCTAGGGTAGCGAACG
>OTU367
TTAGGAATTTTGCGCAATGGGGGAAACCCTGACGCAGCAACGCCGCGTGAGTGATGAAGGCCCTAGGGTTGTAAAGCTCT
TTCGACAGGGAAGAAAAAAATGACGGTACCTGTAGAAGAAGCACCGGCTAACTCCGTGCCAGCAGCCGCGGTAAGACGGA
GGGTGCGAGCGTTGCTCGGATTTACTGGGCGTAAAGAGCACGTAGGCGGCTAGGTAAGTCTGATGTGAAAGCCCACGACT
CAATCGTGGAAGTGCATTGGATACTGCTTGGCTAGAATGCAGGAGAGGTGAGCGGAATTCCAGGTGTAGAGGTGAAATTC
GTAGATATCTGGAGGAACAACGGAGGCGAAGGCGGCTCACTGGACTGATATTGACGCTGAGGTGCGAAAGTGTGGGGAGC
AAACG
>OTU368
TGAGGAATATTGGGCAATGGACGAAAGTCTGACCCAGCCATGCCGCGTGCAGGAAGACGGTCCTACGGATTGTAAACTGC
TTTTATATGGGAAGAAACCTCCGGACGTGTCCGGAGCTGACGGTACCATACGAATAAGCACCGGCTAACTCCGTGCCAGC
AGCCGCGGTAATACGGAGGGTGCAAGCGTTATCCGGATTTATTGGGTTTAAAGGGTGCGCAGGCGGACTATTAAGTCAGT
GGTGAAAGCCCGCAGCTTAACTGCGGAACTGCCATTGATACTGATAGTCTTGAGTATAATTGAAGTGGGCGGAATGTGTC
ATGTAGCGGTGAAATGCTTAGATATGACACAGAACACCGATAGCGAAGGCAGCTCACTAAATTATTACTGACGCTCAGGC
ACGAAAGCGTGGGGAGCGAACA
>OTU369
TGAGGAATATTGGTCAATGGACGCAAGTCTGAACCAGCCATGCCGCGTGCAGGATGACGGCCCTATGGGTTGTAAACTGC
TTTTATGTAGGAATAAACCCCCGAACGTGTTCGGGGCTGAATGTACTGCAGGAATAAGGATCGGCTAACTCCGTGCCAGC
AGCCGCGGTAATACGGAGGATCCAAGCGTTATCCGGATTCATTGGGTTTAAAGGGTGCGTAGGCGGATTAATAAGTCAGT
GGTGAAATCTTCCAGCTTAACTGGGAAACTGCCATTGATACTGTTAATCTTGAGTGTACTTGAAGTGGGCGGAATAAGTC
ATGTAGCGGTGAAATGCATAGATATGACTTAGAACACCAATTGCGTAGGCAGCTCACTAAATTACAACTGACGCTGAGGC
ACGAAAGCGTGGGTAGCAAACA
>OTU370
TGGGGAATTTTGCACAATGGAGGAAACTCTGATGCAGCAACGCCGCGTGAGTGAAGAAGGCCCTTGGGTCGTAAAGCTCT
TTCGTTAGGGAAGAAGGGTTTTCTGGTTAATACCCAGAAAGCTGGACGGTACCTGAATAAGAAGCACCGGCTAATTTCGT
GCCAGCAGCCGCGGTAATACGAAAGGTGCAAGCGTTGTTCGGATTGACTGGGCGTAAAGCGCATGTAGGCGGGCTAGTAA
GTCGACTGTGAAAGCCCCGGGCTCAACCTGGGAATTGCAGCCGAAACTATTAGTCTTGAATGTCTGAGGGGTTGATGGAA
TTCCAGGTGTAGCAGTGAAATGCGTAGATATCTGGAGGAACACCAGAGGCGAAGGCGGTCAACTGGCAGTACATTGACGC
TGAGATGCGAAAGCGTGGGGAGCAAACA
>OTU371
TGGGGAATATTGGACAATGGGGGAAACCCTGATCCAGCAATGCCGCGTGTGTGAAGAAGGCCTGAGGGTTGTAAAGCACT
TTCAACTGTGAGGATTGGGATTTTGGTTAATACCCGAGATCCTTGACGTTAGCAGTAGAAGAAGCACCGGCTAACTCCGT
GCCAGCAGCCGCGGTAATACGGAGGGTGCAAGCGTTAATCGGAATTACTGGGCGTAAAGCGTCTGTAGGCGGCTTATTAA
GTCGGATGTGAAATCCCAGGGCTTAACCTTGGAACTGCATTCGATACTGGTAGGCTAGAGTGTGTAAGAGGATAGTGGAA
TTCCAGGTGTAGCGGTGAAATGCGTAGATATCTGGAGGAACATCAGTGGCGAAGGCGACTGTCTGGTACAACACTGACGC
TCAGAGACGAAAGCGTGGGGAGCAAACA
>OTU372
TGAGGAATATTGGTCAATGGACGAAAGTCTGAACCAGCCATGCCGCGTGCAGGATTGACGGCCCTATGGGTTGTAAACTG
CTTTTATAAAGGAAGAAACCCCTGAACGTGTTCGGGGCTGACGGTACTTTATGAATAAGCACCGGCTAACTCCGTGCCAG
CAGCCGCGGTAATACGGAGGGTGCAAGCGTTATCCGGATTCATTGGGTTTAAAGGGTGCGTAGGCGGATTATTAAGTCAG
TGGTGAAAGCCTGCAGCTTAACTGTAGAATTGCCATTGATACTGATAGTCTTGAGTTTGGTTGAGGTAGGCGGAATGAGG
CATGTAGCGGTGAAATGCATAGATATGCCTCAGAACACCAATTGCGAAGGCAGCTTACTAAACCAATACTGACGCTGAGG
CACGAAAGCGTGGGGAGCGAACA
>OTU373
TCGAGAATCTTCCGCAATGGACGCAAGTCTGACGGAGCGACGCCGCGTGGAGGACGAAGGCCCTCGGGTTGTAAACTCCT
GTCACGAGTTAAGAAGTCTGTATGGTGAATAGCCATGCAGATTGACGTAAGCTCGAGAGGAAGCACTGGCTAACTCTGTG
CCAGCAGCCGCGGTAATACAGAGAGTGCAAACGTTGTTCGGAATTACTGGGCTTAAAGCGCACGTAGGCGGCGTAGCAAG
TGTCGGGTGAAATCCCACGGCTCACCCGTGGAACTGCCCGGCAAACTGCTATGCTAGAGTGTGGTAGGGGAGAACAGAAC
TCCTGGTGGAGCGGTGAAATGCGTAGATATCAGGAGGAATACCGGTGGCGAAGGCGGTTCTCTGGTCCACAACTGACGCT
GAGGTGCGAAAGCTAGGGTAGCGAACG
>OTU374
TGGGGAATATTGGACAATGGGCGCAAGCCTGATCCAGCCATGCCGCGTGTGTGAAGAAGGCCTTCGGGTTGTAAAGCACT
TTCAGAGGTGAGGAAGGGTGTGCCGTTAATACCGGTATGCTTTGACGTTAGCCTCAGAAGAAGCACCGGCTAACTCTGTG
CCAGCAGCCGCGGTAATACAGAGGGTGCGAGCGTTAATCGGAATTACTGGGCGTAAAGCGCGCGTAGGTGGTTTGTTAAG
TCGGATGTGAAAGCCCAGGGCTCAACCTTGGAATTGCACCCGATACTGGCAAGCTAGAGTACGGTAGAGGGGTGTGGAAT
TTCCTGTGTAGCGGTGAAATGCGTAGATATAGGAAGGAACATCAGTGGCGAAGGCGACACCCTGGACCGATACTGACACT
GAGGTGCGAAAGCGTGGGGAGCAAACA
>OTU375
TGAGGAATTTTCCGCAATGGGCGAAAGCCTGACGGAGCGACACGGCGTGGAGGATGAAGGCCCGTGGGTCGTAAACTCCT
TTTCTTAGAGAAGAACAAATGACGGTATCTAAGGAATAAGCACCGGCTAACTCTGTGCCAGCAGCCGCGGTAATACAGAG
GGTGCAAGCGTTATCCGGATTGATTGGGCGTAAAGCGTCTGTAGGTGGATTTTTAAGTCTGCTGTCAAATCCCAGGGCTC
AACCCTGGACAGGCAGTAGAAACTAAAAGTCTTGAGTACGGTAGAGGCAGAGGGAATTCCCGGTGTAGCGGTGAAATGCG
TAGAGATCGGGAAGAACACCAATGGCGAAAGCACTCTGCTGGGCCGAAACTGACACTCAGAGACGAAAGCTAGGGGAGCG
AACG
>OTU376
TCGAGAATCTTCGGCAATGGACGCAAGTCTGACCGAGCGACGCCGCGTGCGGGATGAAGGCCCTTGGGTTGTAAACCGCT
GTCAGAGGGGATGAAATCATGGTTGGCTATCCTTCCATGTTGACAGAGCCTCAGAGGAAGCACGGGCTAAGTACGTGCCA
GCAGCCGCGGTAATACGTACTGTGCGAACGTTATTCGGAATCACTGGGCTTAAAGGGTGCGTAGGCGGCTCGTTAAGTAG
GGTGTGAAAGCTCTCGGCTCAACCGAGGAATTGCGCTCTAAACTGACGGGCTTGAGTAAGATAGGGGTGTGCGGAACTTC
CGGTGGAGCGGTGAAATGTGTTGATATCGGAAGGAACACCAGTAGCGAAGGCGGCACACTGGGTCTTTACTGACGCTGAG
GCACGAAAGCCAGGGGAGCGAACG
>OTU377
TTTCGAATCATTCACAATGGGCGAAAGCCTGATGGTGCGACGCCGCGTGGGGGATGAAGGTCTTCGGATCGTAAACCCCT
GTCATTAAGGAGCAAAAACTAGGTTCATAGCCTAGCTTGAGTTAACTTAAAGAGGAAGCAGTGGCTAACTCCGTGCCAGC
AGCCGCGGTAATACGGAGACTGCGAGCGTTACTCGGATTCACTGGGCGTAAAGGGTGCGCAGGCGGCAAGATGTGTCAGG
TGTGAAATTTTGGGGCTCAACCCCAGAGTTGCGCCTGAAACTATTTTGCTAGAGACTTGGAGGGGTAAGCGGAATTCCTG
GTGTAGCGGTGAAATGTGTAGATATTAGGAGGAACACCAAAGGCGAAGGCAGCTTACTGGACAAGATCTGACGCTCAGGC
ACGAAAGCGTGGGGAGCGAAAG
>OTU378
TGGGGAATATTGCGCAATGGGGGAAACCCTGACGCAGCAACGCCGCGTGAGTGAGGAAGGCCCTCGGGTCGTAAAGCTCT
GTCAGATGGGAAGAACCGTAGTTGGTCTAATAGGCCTTCTGCCTGACGGTACCATCAAAGGAAGCACCGGCTAACTTCGT
GCCAGCAGCCGCGGTAATACGAAGGGTGCAAGCGTTGTTCGGATTTATTGGGCGTAAAGCGCGCGCAGGCGGATTATTAA
GCCAGATGTGAAATCTCGGGGCTCAACCTCGAAACTGCGTCTGGAACTGGTAATCTAGAATCATGTAGGGGAAAGCGGAA
TTTCGCATGTAGGGGTAAAATCCGTAGAGATGCGAAGGAACACCAGAGCCGAAGGGGGCTTTCTGGACATGTATTGACGC
TGAGGCGCGAAAGCGTGGGGAGCAAACA
>OTU379
TAACGAATCTTCCGCAATGCGCGAAAGCGTGACGGGGCAATGCCGCGTGCAGGACTGAAGCCCTTCGGGGTGTAAACTGC
TGTCAGGGTCTAGGAACTCAATGACCAGACCCAAAGGAAGGGCCGGCTAACTCTGTGCCAGCAGCCGCGGTAATACAGAG
GGCTCAAGCGTTAATCGGAATCACTGGGCTTAAAGCGTGCGTAGGCGGGCGTGCAGGCATCTTGTGAAATCCCCCGGCTC
AACCGGGGAACTGCTTGGTGAACGGCACGTCTTGAGGCAAGTAGAGGTGGTCGGAACGATAGGTGGAGCGGTGAAATGCG
TAGATATCTATCGGAACGCCAACGGAGAAGTCAGGCCACTGGGCTTGTTCTGACGCTGAGGCACGAAAGCGTGGGTAGCG
AACG
>OTU380
TGGGGAATATTGCGCAATGGGGGAAACCCTGACGCAGCAACGCCGCGTGAGTGAGGAAGGCCCTCGGGTCGTAAAGCTCT
GTCAGATAAGAAGAACGGTACATGGTCTAATAGGCCTTGTATTTGACGGTACTATCAAAGGAAGCACCGGCTAACTTCGT
GCCAGCAGCCGCGGTAATACGAAGGGTGCAAGCGTTGTTCGGATTTATTGGGCGTAAAGCGCGCGCAGGCGGACAATTAA
GCCAGATGTGAAATCTCGGGGCTCAACCCCGAAACTGCGTCTGGAACTGGTTGTCTTGAGTCTCGGAGGGGGAAGCGGAA
TCTCGCATGTAGGGGTAAAATCCGTAGAGATGCGAGGGAACACCAGAGCCGAAGGGGGCTTCCTGGACGAGTACTGACGC
TGAGGCGCGAAAGCGTGGGGAGCAAACA
>OTU381
TAGGGAATATTGGTCAATGGGCGAGAGCCTGAACCAGCCATGCCGCGTGCAGGAAGACGGCCTTCTGGGTTGTAAACTGC
TTTTATACGGGAAGAAAAAGCTTCTGCGGAGGCAACTGACGGTACCGTATGAATAAGCACCGGCTAACTCCGTGCCAGCA
GCCGCGGTAATACGGAGGGTGCAAGCGTTGTCCGGATTTACTGGGTTTAAAGGGTACGTAGGCGGCTTATTAAGTCAGTG
GTGAAATACACGAGCTCAACTGGTGAAGTGCCATTGATACTGATAGGCTTGAGTATTGTAAAGGTAGGCGGAATTGATGG
TGTAGCGGTGAAATGCATAGATACCATCAAGAACACCGATTGCGAAGGCAGCTTACTGGGCAATAACTGACGCTGAGGTA
CGAAAGCGTGGGGAGCGAACA
>OTU382
TGAGGAATATTGGACAATGGGCGAAAGCCTGATCCAGCCATGCCGCGTGCAGGATGAATGCCCTATGGGTTGTAAACTGC
TTTTATACAAGAAGAAACCTCTTTATTCATAAAGAGCTGACGGTACTGTATGAATAAGCATCGGCTAACTCCGTGCCAGC
AGCCGCGGTAATACGGAGGATGCAAGCGTTATCCGGATTTATTGGGTTTAAAGGGTTCGTAGGCGGGAAAATAAGTCAGT
GGTGAAATCCTACAGCTTAACTGTAGAATTGCCATTGATACTGTTTTTCTTGAATGTATATGAAGTGGGCGGAATATGTC
ATGTAGCGGTGAAATGCACAGATATGACGTAGAACACCGATAGCGAAGGCAGCTCGCTAATATATTATTGACGCTCAGGA
ACGAAAGCATGGGGAGCGAACA
>OTU383
TGGGGAATCTTGGACAATGGGCGCAAGCCTGATCCAGCCATGCCGCGTGGATGATGAAGGCCTTAGGGTTGTAAAATCCT
TTCAGCGGGGACGATAATGACGGTACCCGCAGAAGAAGCCCCGGCTAACTTCGTGCCAGCAGCCGCGGTAATACGAAGGG
GGCTAGCGTTGTTCGGATTTACTGGGCGTAAAGCGCGTGTAGGCGGGTCGTTAAGTTGGGGGTGAAATCCCGAGGCTCAA
CCTCGGAACTGCCTCCAAAACTGGCGACCTGGACTCAAGTAGAGGCAAGTGGAATTGCGAGTGTAGAGGTGAAATTCGTA
GATATTCGCAGGAACACCAGTGGCGAAGGCGACTTGCTGGACTTGTAGTGACGCTGAGACGCGAAAGCGTGGGGAGCAAA
CA
>OTU384
TGGGGAATATTGCGCAATGGACGAAAGTCTGACGCAGCAACGCCGCGTGAGTGAAGAAGGCCTTCGGGTTGTAAAGCTCT
GTTAAGATAGAAAGAAAAAGCCTTCGGGCCCTGACGGTACTATCTCAGGAAGCACCGGCTAACTCCGTGCCAGCAGCCGC
GGTAATACGGAGGGTGCAAGCGTTGTTCGGAATTATTGGGCGTAAAGCGTGCGTAGGCGGACTGTTAAGTCTGATGTGAA
ATCCCGCGGCTCAACCGCGGACGTGCATTGGATACTGGCAGTCTTGAGTCCCGGAGAGGAGAGCGGAATTCCTAGTGTAG
AGGTGAAATTCGTAGATATTAGGAGGAACACCAGTGGCGAAAGCGGCTCTCTGGACGGTGACTGACGCTGAGGCACGAAA
GCATAGGTAGCAAACA
>OTU385
TGGGGAATATTGGACAATGGGGGCAACCCTGATCCAGCCATGCCGCGTGTGTGAAGAAGGCCTTCGGGTTGTAAAGCACT
TTAAGTTGGGAGGAAGGGGTGCTGGCTAATATCCAGCATCATTGACGTTACCAACAGAATAAGCACCGGCTAACTCCGTG
CCAGCAGCCGCGGTAATACGGAGGGTGCAAGCGTTAATCGGAATTACTGGGCGTAAAGCGCACGTAGGTGGTTTGGTAAG
TTGGATGTGAAAGCCCTGGGCTTAACCTGGGAATTGCATCCAAGACTGCCAAGCTAGAGTACGGTAGAGGGGGGTAGAAT
TCCACGTGTAGCGGTGAAATGCGTAGAGATGTGGAGGAATACCAGTGGCGAAGGCGGCCCCCTGGACTGATACTGACGCT
GAGGTGCGAAAGCGTGGGGAGCAAACA
>OTU386
TGAGGAATATTGCGCAATGGGGGCAACCCTGACGCAGCGACGCCGCGTGGATGATGAAGGCCTTCGGGTTGTAAAATCCT
GTCAGATGGGAAGAAGTGACATATGCCGAATACGTGTATGTTTTGACGGTACCATCAAAGGAAGCACCGGCTAACTCCGT
GCCAGCAGCCGCGGTAATACGGAGGGTGCGAGCGTTGTTCGGAATTACTGGGCGTAAAGCGCGCGTAGGCGGCTGTATAA
GTCAGATGTGAAAGCCCGCGGCTCAACCGTGGAAGTGCATTTGAAACTGTATGGCTTGAGTACTGGAGGGGGTAGTGGAA
TTCCCGGTGTAGAGGTGAAATTCGTAGATATCGGGAGGAATACCGGTGGCGAAGGCGACTGCCTGGCCAGATACTGACGC
TGAGGTGCGAAAGCGTGGGGAGCAAACA
>OTU387
TGGGGAATATTGGACAATGGGGGCAACCCTGATCCAGCAATACCGCGTGTGTGAAGAAGGCCTGAGGGTTGTAAAGCACT
TTCAATTGTGAAGAAATATTTGGAGTTAATACCTCCGAATTTTGACGTTAACTTTAGAAGAAGCACCGGCTAACTCCGTG
CCAGCAGCCGCGGTAATACGGAGGGTGCAAGCGTTAATCGGAATTACTGGGCGTAAAGCGCGCGTAGGTGGCTTGCTAAG
TCAGATGTGAAAGCCCCGGGCTTAACCTGGGAACTGCATTTGATACTGGCAAGCTAGAGTATAGTAGAGGCAAGTGGAAT
TTCCTGTGTAGCGGTGAAATGCGTAGATATAGGAAGGAACACCAGTGGCGAAGGCGGCTTGCTGGACTAATACTGACACT
GAGGTGCGAAAGCGTGGGGAGCAAACA
>OTU388
TGGGGAATATTGGACAATGGGGGCAACCCTGATCCAGCAATGCCGCGTGTGTGAAGAAGGCCTTCGGGTTGTAAAGCACT
TTCAGAGGGGAGGAAGGCACAGTAGCGAATAACTGCTGTGATTGACGTTACCTTCAGAAGAAGCACCGGCTAACTCTGTG
CCAGCAGCCGCGGTAATACAGAGGGTGCGAGCGTTAATCGGAATTACTGGGCGTAAAGCGTGCGTAGGCGGATTGTTAAG
TTAGATGTGAAAGCCCGGGGCTCAACCTCGGAATTGCATTTAAAACTGGCAGTCTAGAGTATTGGAGGGGAAAGTGGAAT
TTCCGGTGTAGCGGTGAAATGCGTAGATATCGGAAGGAACACCAGTGGCGAAGGCGACTTTCTGGCCAAATACTGACGCT
GAGGTACGAAAGCGTGGGTAGCGAACA
>OTU389
TGGGGAATATTGGACAATGGGCGCAAGCCTGATCCAGCCATGCCGCGTGTGTGAAGAAGGCCTTCGGGTTGTAAAGCACT
TTCAGCGAGGAGGAAGGGGTTGTAGTTAATAGCTGCAACTTTTGACGTTACTCGCAGAAGAAGCACCGGCTAACTCCGTG
CCAGCAGCCGCGGTAATACGGAGGGTGCAAGCGTTAATCGGAATTACTGGGCGTAAAGCGCACGTAGGCGGTGTGTTAAG
TTGGATGTGAAAGCCCCGGGCTCAACCTGGGAATTGCATTCAAAACTGGCACGCTAGAGTATGTGAGAGGGGGGTAGAAT
TCCAAGTGTAGCGGTGAAATGCGTAGAGATTTGGAGGAATACCAGTGGCGAAGGCGGCCCCCTGGCACAATACTGACGCT
GAGGTGCGAAAGCGTGGGGAGCAAACA
>OTU390
TGAGGAATATTGGTCAATGGACGAAAGTCTGAACCAGCCATGCCGCGTGCAGGAAGAATGCCCTATGGGTTGTAAACTGC
TTTTATTTGGGAATAAACTCCGGTACGTGTACCGGCCTGAATGTACCAAATGAATAAGCACCGGCTAACTCCGTGCCAGC
AGCCGCGGTAATACGGAGGGTGCAAGCGTTATCCGGAATCATTGGGTTTAAAGGGTCCGCAGGCGGATTTGTAAGTCAGT
GGTGAAAGCCTACAGCTTAACTGTAGAACTGCCATTGATACTGCAAGTCTTGAATTCGGTCGAAGTGGGCGGAATATGTC
ATGTAGCGGTGAAATGCTTAGATATGACATAGAACACCGATAGCGAAGGCAGCTCACTAGGCCTGGATTGACGCTCATGG
ACGAAAGCGTGGGTAGCGAACA
>OTU391
TGAGGAATATTGGTCAATGGACGCAAGTCTGAACCAGCCATGCCGCGTGCAGGATGACGGCCCTACGGGTTGTAAACTGC
TTTTATACGGGAATAATGTGTCCTACGTGTAGGATTTTGAAGGTACCGTACGAATAAGGATCGGCTAACTCCGTGCCAGC
AGCCGCGGTAATACGGAGGATCCAAGCGTTATCCGGATTCATTGGGTTTAAAGGGTCCGTAGGCGGGTCTTTAAGTCAGA
GGTGAAAGCCTGCAGCTCAACTGTGGAACTGCCTTTGATACTGGAGATCTTGAGTGTGCGTGAAGTAGGCGGAATAAGTC
ATGTAGCGGTGAAATGCATAGATATGACTTAGAACACCGATTGCGAAGGCAGCTTACTAAAGCACTACTGACGCTGAGGG
ACGAAAGCGTGGGGAGCGAACA
>OTU392
TGAGGAATATTGGTCAATGGACGAAAGTCTGAACCAGCCATGCCGCGTGCAGGATGAATGCCCTACGGGTTGTAAACTGC
TTTTATATAGGAAGAAACCCCTTTACGTGTAAAGGGCTGACGGTACTATAAGAATAAGGACCGGCTAACTCCGTGCCAGC
AGCCGCGGTAATACGGAGGGTCCAAGCGTTATCCGGATTCATTGGGTTTAAAGGGTCCGTAGGCGGGAAATTAAGTCAGT
GGTGAAAGCCTATCGCTCAACGATAGAACTGCCATTGATACTGATTTTCTTGAGTGTAGATGAAGTGGGCGGAATGTGTC
ATGTAGCGGTGAAATGCATAGATATGACACAGAACACCGATTGCGAAGGCAGCTCACTAAACTATTACTGACGCTGAGGG
ACGAAAGCGTGGGGAGCGAACA
>OTU393
TCGAGAATCTTTGTCAATGGACGAAAGTCTGAACAAGCGACGCCGCGTGCGGGATGAAGGCCTTCGGGTTGTAAACCGCT
GTCGTAGGGGAACAAATGTATTGAGGTACTCCTCTTTATTTGAGTGATCCTAGGAGGAAGGACGGGCTAAGTTCGTGCCA
GCAGCCGCGGTAAGACGAACCGTCCGAACGTTATTCGGTATCACTGGGCTTAAAGAGTTCGTAGGCGGCCATGCAGGTCA
GGTGTGAAATCCCACAGCTCAACTGTGGAACTGCGCTTGAAACCGCATGGCTTGAGGGAGATAGAGGTGAGCGGAACAGA
TGGTGGAGCGGTGAAATGCGTTGATATCATCTGGAACACCGGTGGCGAAAGCGGCTCACTGGATCTCTTCTGACGCTGAG
GAACGAAAGCTAGGGTAGCGAACG
>OTU394
TGGGGAATATTGGGCAATGGGCGCAAGCCTGACCCAGCAATGCCGCGTGAGTGATGAAGGCCCTCGGGTTGTAAAGCTCT
GTCGGGAGGGAAGAAAAGGCCTGTGAAGAACAGGGATTGACGGTACCTCCAAAGGAAGCACCGGCTAACTCCGTGCCAGC
AGCCGCGGTAATACGGAGGGTGCAAGCGTTGTTCGGAATTACTGGGCGTAAAGCGCGTGTAGGCGGCGACGTCAGTCGGA
TGTGAAATCCCTCGGCTCAACCGAGGACGTGCATCCGATACTGCGTTGCTTGAGTACTGGAGGGGGTGGCGGAATTCCCG
GTGTAGAGGTGAAATTCGTAGATATCGGGAGGAACACCTGTGGCGAAGGCGGCCACCTGGACAGTAACTGACGCTGAGAC
GCGAAAGCGTGGGTAGCAAACA
>OTU395
TGAGGAATATTGGACAATGGACGAAAGTCTGATCCAGCCATGCCGCGTGAAGGATGACGGCCCTACGGGTTGTAAACTTC
TTTTATGTAGGAAGAAACCCCTCCACGTGTGGAGGGCTGACGGTACTACACGAATAAGGACCGGCTAACTCCGTGCCAGC
AGCCGCGGTAATACGGAGGGTCCAAGCGTTATCCGGATTCATTGGGTTTAAAGGGTGCGTAGGCGGGAAGCTAAGTCAGT
GGTGAAAGCCCACAGCTCAACTGTGGAACTGCCATTGATACTGGTTTTCTTGAATGCGATTGAAGTGGGCGGAATATGAC
ATGTAGCGGTGAAATGCATAGATATGTCATAGAACACCGATAGCGAAGGCAGCTCACTAAGTCGTTATTGACGCTGAGGC
ACGAAAGCGTGGGGAGCGAACA
>OTU396
TAGGGAATATTGCACAATGGGGGAAACCCTGATGCAGCAATGCCACGTGAGTGAGGAAGGTTTTCGGATTGTAAAGCTCT
GTCCTATAGGAAGAACTGCCTTAGGTAACGCTAAGGTTTGACGGTACTATAGAAGAAAGCACCGGCTAACTCCGTGCCAG
CAGCCGCGGTAATACGGAGGGTGCAAGCGTTGTTCGGATTTACTGGGCGTAAAGCGCGCGCAGGCGGATTAGCAAGTCAG
ATGTGAAATCTCGGGGCTCAACCCCGAAACTGCGTCTGAAACTGTTAGTCTAGAATCTCAGAGGGGGCAGGGGAATTTCA
CGTGTAGGGGTAAAATCCGTAGAGATGTGAAGGAACACCGGTGGCGAAGGCGCCTGCCTGGATGAGTATTGACGCTGAGG
CGCGAAAGCGTGGGGAGCAAACA
>OTU397
TGGGGAATATTGCACAATGGGCGAAAGCCTGATGCAGCAACGCCGCGTGGAGGATGACACATTTCGGTGCGTAAACTCCT
TTTATATAGGAAGATAATGACGGTACTATATGAATAAGCGCCGGCTAACTCCGTGCCAGCAGCCGCGGTAATACGGAGGG
CGCAAGCGTTACTCGGAATCACTGGGCGTAAAGAGCGTGTAGGCGGGTTAATAAGTTTGAAGTGAAATCCTATGGCTCAA
CCATAGAACTGCTTTGAAAACTGTTAATCTAGAGTATGGGAGAGGTAGATGGAATTTCTGGTGTAGGGGTAAAATCCGTA
GAGATCAGAAGGAATACCGATTGCGAAGGCGATCTACTGGAACATTACTGACGCTGAGACGCGAAAGCGTGGGGAGCAAA
CA
>OTU398
TGAGGAATATTGGGCAATGGACGAAAGTCTGACCCAGCCATGCCGCGTGCAGGATGACGGCCCTACGGGTTGTAAACTGC
TTTTATTTGGGAAGAAACCCCCCGATGTATCGGGGGCTGACGGTACCAAACGAATAAGGACCGGCTAACTCCGTGCCAGC
AGCCGCGGTAATACGGAGGGTCCAAGCGTTATCCGGATTCATTGGGTTTAAAGGGTGCGTAGGCGGAATAATAAGTCAGT
GGTGAAAGCCTGCAGCTTAACTGTAGAATTGCCATTGATACTGTTGTTCTTGAATCTAGTTGAGGTAGGCGGAATGCGGC
ATGTAGCGGTGAAATGCTTAGATATGCCGCAGAACACCAATCGCGAAGGCAGCTTACCAAGCTAGTATTGACGCTAAGGC
ACGAAAGCGTGGGGAGCGAACA
>OTU399
TGAGGAATATTGGTCAATGGACGCAAGTCTGAACCAGCCATGCCGCGTGCAGGAAGAATGCCCTATGGGTTGTAAACTGC
TTTTATTTAGGAAGAAACCCCCGAACGTGTTCGGGGCTGACGGTACTAAACGAATAAGGACCGGCTAACTCCGTGCCAGC
AGCCGCGGTAATACGGAGGGTCCAAGCGTTATCCGGAATCATTGGGTTTAAAGGGTCCGCAGGCGGGTTAATAAGTCAGT
GGTGAAATCTCTCAGCTTAACTGGGAAACTGCCATTGATACTGTTAGTCTTGAATTCGGTCGAAGTAGGCGGAATGTGTC
ATGTAGCGGTGAAATGCATAGATATGACACAGAACACCGATAGCGAAGGCAGCTTACTAGGCCTGAATTGACGCTCATGG
ACGAAAGCGTGGGGAGCGAACA
>OTU400
TGGGGAATATTGCGCAATGGGCGAAAGCCTGACGCAGCCATGCCGCGTGTGTGAAGAAGGCCTTCGGGTTGTAAAGCACT
TTCAATTGGGAGGAAAGGTTCACGACTAATACTCGTGAACTGTGACGTTACCTTTAGAAGAAGCACCGGCTAACTCCGTG
CCAGCAGCCGCGGTAATACGGAGGGTGCGAGCGTTAATCGGAATTACTGGGCGTAAAGCGCGCGTAGGTGGTCTGTTAAG
TCGGATGTGAAAGCCCCGGGCTCAACCTGGGAACTGCACCCGATACTGGCAGACTAGAGTGCGGGAGAGGGAGGTAGAAT
TCCACGTGTAGCGGTGAAATGCGTAGATATGTGGAGGAATACCAGTGGCGAAGGCGGCCTCCTGGCTCGACACTGACACT
GAGGTGCGAAAGCGTGGGGAGCAAACA
>OTU401
TCAGGAATATTCCACAATGCGCGAAAGCGTGATGGAGCGACACCGCGTGCAGGAAGACGCCCCTCGGGGTGTAAACTGCT
TTTCTTAGGGAAGAATTCGTGACGGTACCTAAGGAATAAGAGGTTGCTAACTCTGTGCCAGCAGCAGCGGTAATACAGAG
ACCTCAAACGTTATCCGGATTTATTGGGCGTAAAGGGTCCGCAGGTGGCTTTGTAAGTGGATGGTCAAATCCTGGGGCTT
AACTTCAGGACTGCCGTTCATACTGCAAAGCTTGAGGCTGGGAGAGGTAAGCGGAACTATCGGTGTAGTCGTAATAAGCG
CTGATATCGATAGGAACACCAAAGGCGAAGGCAGCTTACTAGAACAAGCCTGACACTCAGGGACGAAAGCGTGGGTAGCG
AAGG
>OTU402
TGGGGAATATTGGACAATGGGCGAAAGCCTGATCCAGCAATGCCGCGTGTGTGAAGAAGGCCTGCGGGTTGTAAAGCACT
TTCAGTTGGGAAGATGATGACGTTACCAACAGAAGAAGCACCGGCTAACTCCGTGCCAGCAGCCGCGGTAATACGGAGGG
TGCAAGCGTTAATCGGAATTACTGGGCGTAAAGCGCGCGTAGGCGGCTTGGTTAGTCAGATGTGAAAGCCCCGGGCTTAA
CCTGGGAATTGCATTTGATACTGCCTGGCTAGAGTATGGTAGAGGGAAGTGGAATTCCAGGTGTAGCGGTGAAATGCGTA
GATATCTGGAGGAACACCAGTGGCGAAGGCGACTTCCTGGACCAATACTGACGCTGAGGTGCGAAAGCGTGGGTAGCAAA
CA
>OTU403
TGGGGAATATTGCACAATGGGCGCAAGCCTGATGCAGCCATGCCGCGTGTATGAAGAAGGCCTTCGGGTTGTAAAGTACT
TTCAGTAGGGAGGAAGGTGGTTAAGTTAATACCTTAATCATTTGACGTTACCTACAGAAGAAGCACCGGCTAACTCCGTG
CCAGCAGCCGCGGTAATACGGAGGGTGCAAGCGTTAATCGGAATTACTGGGCGTAAAGCGCATGCAGGTGGTTTGTTAAG
TCAGATGTGAAAGCCCTGGGCTCAACCTAGGAATCGCATTTGAAACTGACAAGCTAGAGTACTGTAGAGGGGGGTAGAAT
TTCAGGTGTAGCGGTGAAATGCGTAGAGATCTGAAGGAATACCGGTGGCGAAGGCGGCCCCCTGGACAGATACTGACACT
CAGATGCGAAAGCGTGGGGAGCAAACA
>OTU404
TCGAGAATCTTCGGCAATGGACGCAAGTCTGACCGAGCGACGTCGCGTGCGGGATGAAGGCCTTCGGGTTGTAAACCGCT
GTCAGAGGGGAGGAAATCGTTGCAGGCTATCCTGCTTCGTTGACCGAGCCTCAGAGGAAGCACGGGCTAAGTTCGTGCCA
GCAGCCGCGGTAATACGAACTGTGCGAACGTTATTCGGAATCACTGGGCTTAAAGGGTGCGTAGGCGGTTATTTAAGTAG
GGTGTGAAATGCCCCGGCTCAACCGGGGAACTGCGCTCTAAACTGGGTAACTTGAGTGAGATAGAGGTGTGCGGAACTTC
CGGTGGAGCGGTGAAATGTGTTGATATCGGAGGGAACACCATTGGCGAAAGCGGCACACTGGGTCTCAACTGACGCTGAG
GCACGAAAGCCAGGGGAGCAAACG
>OTU405
TAGGGAATCTTGCACAATGGGCGAAAGCCTGATGCAGCCATGCCGCGTGAGTGAAGAAGGCTCTAGGGTTGTAAAACTCT
TTCAGCGGGGAAGATAATGACGGTACCCGCAGAAGAAGCCCCGGCTAACTCCGTGCCAGCAGCCGCGGTAATACGGAGGG
GGCTAGCGTTGTTCGGAATTACTGGGCGTAAAGCGCGCGTAGGCGGATTAGTAAGTCAGTGGTGAAAGCCCGGGGCTCAA
CCTCGGAACTGCCTTTGATACTGCTAGTCTTGAGTTCGAGAGAGGTGAGTGGAATTTCTAGTGTAGAGGTGAAATTCGTA
GATATTAGAAAGAACACCAGTGGCGAAGGCGGCTCACTGGCTCGATACTGACGCTGAGGTGCGAAAGCGTGGGGAGCAAA
CA
>OTU406
TAAGGAATATTGGTCAATGGAGGCAACTCTGAACCAGCCATGCCGCGTGGAGGATGACGGCCCTATGGGTTGTAAACTTC
TTTTATACGGGAAGAAAAGCTCCCTTTGGAGGGGGTCTGACGGTACCGTACGAATAAGCACCGGCTAACTCCGTGCCAGC
AGCCGCGGTAATACGGAGGGTGCAAGCGTTATCCGGAATCACTGGGTTTAAAGGGTGCGCAGGCGGCCGCATAAGTCAGG
AGTGAAAGCTCGGCGCTCAACGTCGGAACTGCTCTTGATACTGTGCGGCTTGAATCGGGATGAGGTAGGCGGAATGTGAC
ATGTAGCGGTGAAATGCATAGATATGTCATAGAACACCGATTGCGAAGGCAGCCTACTGGCCCCGTATTGACGCTGAGGC
ACTAAAGCGTGGGGAGCGAACA
>OTU407
TGAGGAATATTGGTCAATGGACGGAAGTCTGAACCAGCCATGCCGCGTGCAGGAAGAATGCCCTACGGGTTGTAAACTGC
TTTTATATAGGAATAAACCTTCTTACGTGTAGGGAGCTGAATGTACTATATGAATAAGCACCGGCTAACTCCGTGCCAGC
AGCCGCGGTAATACGGAGGGTGCAAGCGTTATCCGGATTTATTGGGTTTAAAGGGTGCGTAGGCGGATTGATAAGTCAGT
GGTGAAATCTTCCAGCTCAACTGGGAAACTGCCATTGATACTGTCGATCTTGAATTTAGTTGAAGTAGGCGGAATGAGGC
ATGTAGCGGTGAAATGCATAGATATGCCTCAGAACACCGATTGCGAAGGCAGCTTACTAAGCTATAATTGACGCTGAGGC
ACGAAAGCGTGGGGAGCGAACA
>OTU408
TCGAGAATCATTCGCAATGGGCGAAAGCCTGACGATGCGACGCCGCGTGAGTGAAGAAGGCCCTCGGGTTGTAAAGCTCT
TTCGCCTGGGAACAAGAGAGGATGGCTAACATCCATCCAATTTGAGCGTACCAGGTAAAGAAGCACCGGCTAACTCCGTG
CCAGCAGCTGCGGTAATACGGAGGGTGCAAGCGTTAATCGGATTCATTGGGCGTAAAGAGGGCGTAGGCGGAAATGTAAG
TCAGAAGTGAAATTCCGAAGCTCAACTTCGGAGCTGCATTTGAAACTGCATTCCTTGAGGATAGATGGAGAGAACGGAAT
TCCACGTGTAGCGGTGAAATGCGTAGATATGTGGAAGAACACCCGTGGCGAAGGCGGTTCTCTAATTTATTCCTGACGCT
GAGGCCCGAAAGCGAGGGGAGCAAACA
>OTU409
TCGAGAATCATTCACAATGCACGAAAGTGTGATGATGCGACGCCGCGTGAAGGATGAAGGCCCTAGGGTCGTAAACTTCT
GTCAGAAGGAAAGAACGGTCAGGGGAGTAATATTTCCCTGATTTGACGGTACCTTCAGAGGAAGCAACGGCTAACTCTGT
GCCAGCAGCCGCGGTAATACAGAGGTTGCAAGCGTTGTTCGGATTTACTGGGCGTAAAGGGTGCGTAGGCGGTTGTGTGT
GTCAGATGTGAAAGCCCATGGCTCAACCATGGAACTGCATTTGAAACTGCATAACTAGAGTATCGGAGAGGTAGATGGAA
TTCTTAGTGTAGCGGTGAAATGCGTAGATATTAAGAAGAACACCAGCGGCGAAAGCGATCTACTGGACGAATACTGACGC
TGAGGCACGAAAGCCAGGGGAGCGAAGA
>OTU410
TGGGGAATATTGCACAATGGGGGAAACCCTGATGCAGCCATGCCGCGTGTGTGAAGAAGGCCTTCGGGTTGTAAAGCACT
TTCAGTGGTGAGGAAGGCTATCGTGTTAATAGCGCGGTAGATTGACGTTAGCCACAGAAGAAGCACCGGCTAACTCCGTG
CCAGCAGCCGCGGTAATACGGAGGGTGCGAGCGTTAATCGGAATTACTGGGCGTAAAGCGTACGTAGGCGGCGCATTAAG
CAAGATGTGAAAGCCCCGGGCTCAACCTGGGAATGGCATTTTGAACTGGTGAGCTAGAGTTTTGAAGAGGGTGGTAGAAT
TTCCAGTGTAGCGGTGAAATGCGTAGATATTGGAAGGAATACCAGTGGCGAAGGCGGCCACCTGGTCAAGAACTGACGCT
GAGGTACGAAAGCGTGGGGAGCAAACA
>OTU411
TGAGGAATATTGGACAATGGGGGCAACCCTGATCCAGCCATGCCGCGTGAGTGAAGAAGGCCTTAGGGTTGTAAAGCTCT
TTCAGATGTGAAGATGATGACTGTAACATCAAAAGAAGCCCCGGCTAACTTCGTGCCAGCAGCCGCGGTAATACGAAGGG
GGCTAGCGTTGTTCGGAATTACTGGGCGTAAAGGGCATGTAGGCGGATGATTTAGTTGGGCGTGAAAGCCCAGGGCTTAA
CCCTGGAACTGCGCTCAATACTGGTCATCTAGAATCCCGGAGGGGAGTGTGGAATTCCTAGTGTAGAGGTGAAATTCATA
GATATTAGGAGGAACACCAGTGGCGAAGGCGACACTCTGGTCGGGTATTGACGCTGAGGTGCGAAAGCGTGGGGAGCAAA
CA
>OTU412
TCGAGAATCTTCGGCAATGGACGAAAGTCTGACCGAGCAATGCCGCGTGCGGGACGAAGGCCCTCGGGTCGTAAACCGCT
GTCAGAGGGAAGGAAATTTTGACTAAACCTCAAAGGAAGCACAGGCTAAATTCGTGCCAGCAGCCGCGGTAATACGAATT
GTGCAAACGTTATTCGGAATCACTGGGCTTAAAGGGTGCGTAGGCGGCCATGAAGGTCTGATGTGAAATCCCACAGCTCA
ACTGTGGAATTGCGTTGGAAACCACATGGCTTGAGGAAGACAGAGGTGAGCGGAACTGATGGTGGAGCGGTGAAATGTGT
TGATATCATCAGGAACACCGGTGGCGAAAGCGGCTCGCTGGGTCTTTTCTGACGCTGAGGCACGAAAGCTAGGGTAGCAA
ACG
>OTU413
TGAGGAATATTGGGCAATGGAGGCAACTCTGACCCAGCCATGCCGCGTGCAGGAAGACTGCCCTATGGGTTGTAAACTGC
TTTTATACGGGAAGAAACGGTCCTACGTGTAGGATTTTGACGGTACCGTAAGAATAAGCACCGGCTAACTCCGTGCCAGC
AGCCGCGGTAATACGGAGGGTGCAAGCGTTATCCGGAATCATTGGGTTTAAAGGGTCCGCAGGCGGTCAATTAAGTCAGA
GGTGAAATCCTACAGCTTAACTGTGGAACTGCCTTTGATACTGGTTGACTTGAGTTATACGGAAGTAGATAGAATATGTA
GTGTAGCGGTGAAATGCATAGATATTACATAGAATACCGATTGCGAAGGCAGTCTACTACGTATGTACTGACGCTCATGG
ACGAAAGCGTGGGGAGCGAACA
>OTU414
TGGGGAATATTGGACAATGGGCGAAAGCCTGATCCAGCAATGCCGCGTGAGTGATGAAGGCCTTAGGGTTGTAAAGCTCT
TTTACCAGGGATGATAATGACAGTACCTGGAGAATAAGCTCCGGCTAACTCCGTGCCAGCAGCCGCGGTAATACGGAGGG
AGCTAGCGTTGTTCGGAATTACTGGGCGTAAAGCGCGCGTAGGCGGCTTTTTAAGTCAGGGGTGAAATCCCGGGGCTCAA
CCCCGGAACTGCCCTTGAAACTGGATGGCTAGAATACTGGAGAGGTGAGTGGAATTCCGAGTGTAGAGGTGAAATTCGTA
GATATTCGGAAGAACACCAGTGGCGAAGGCGACTCACTGGACAGTTATTGACGCTGAGGTGCGAAAGCGTGGGGAGCAAA
CA
>OTU415
TAGGGAATCTTCCACAATGGGCGAAAGCCTGATGGAGCAACGCCGCGTGCAGGATGAAGGCCTTCGGGTTGTAAACTGCT
TTTATTTGTGATGATTATGACAGTAGCAAATGAATAAGGATCGGCTAATTCCGTGCCAGCAGCCGCGGTCATACGGAAGA
TCCAAGCGTTATCCGGAATTACTGGGCGTAAAGAGTTGCGTAGGCGGTTTAGTAAGTGTGAAGTGAAAGTTCAAGGCTCA
ACCTTGTGTGGCTTCGCAAACTGCTAAACTTGAGTATATGAGAGGTAATTGGAATTCCTAGTGTAGGAGTGAAATCCGTA
GATATTAGGAGGAACACCAATGGCGAAGGCAGATTACTGGCATATTACTGACGCTAAGGCACGAAAGCGTGGGGAGCGAA
CA
>OTU416
TCTAGAGGCTTCGGCAATGGGGGAAACCCTGACCGAGCGACGCCGCGTGGAGGATGAAGGCCTTCGGGTTGTAAACTCCT
TTCGGCCGGAAGGAAGGCCTGCATGGTGAATGCGGGATTGACCGACCGGCGGAAGAAGCCCCGGCTAACTTCGTGCCAGC
AGCCGCGGTAATACGAAGGGGGCGAGCGTTATTCGGATTTATTGGGCGTAAAGGGCGCGTAGGCGGCTGGGCAAGTCTGG
TGTGAAAACGCTACCGCTCAACGGAGCGATTGCGCTGGAAACTGCCCAACTTGAGTGCAGGAGAGGCAAGCGGAATACCT
GGTGTAGCGGTGGAATGCTTAGATATCAGGTAGAACATCGGAGGCGAAGGCGGCTTGCTGGCCTGTAACTGACGCTGAGG
CGCGAAAGCGTGGGGATCAAACG
>OTU417
TGGGGAATCTTGCACAATGGGCGAAAGCCTGATGCAGCAACGCCGCGTGCGGGAAGAAGGCCCTAGGGTTGTAAACCGCT
TTCAGCAGGGAAGAAAATGACGGTACCTGCAGAAGAAGGTGCGGCCAACTACGTGCCAGCAGCCGCGGTGACACGTAGGC
ACCAAGCGTTATCCGGATTTATTGGGCGTAAAGAGCTCGTAGGCGGTTCGGTAAGTCGGGTGTGAAAACTTGAGGCTCAA
CCTCAAGAGGCCACCCGATACTGCTGTGACTAGAGTGCGGTAGGGGAGCGGGGAATTCCTGGTGTAGCGGTGAAATGCGC
AGATATCAGGAGGAACACCAGTGGCGAAGGCGCCGCTCTGGGCCGTAACTGACGCTGAGGAGCGAAAGCGTGGGTAGCAA
ACA
>OTU418
TGGGGAATATTGCGCAATGGGGGAAACCCTGACGCAGCAACGCCGCGTGAGCGAAGAAGGCCTTCGGGTTGTAAAGCTCT
GTCAGAGGGGAAGAATCATGACGGTACCCTCAAAGGAAGCACCGGCTAACTCCGTGCCAGCAGCCGCGGTAATACGGAGG
GTGCAAGCGTTGTTCGGAATTACTGGGCGTAAAGCGCGTGTAGGCGGTTCAGCAAGTCAGATGTGAAAGCCCAGGGCTCA
ACCTTGGAAGTGCATTTGAAACTACTGAACTCGAGTACCGGAGGGGGAAGTGGAATTCCGGGTGTAGAGGTGAAATTCGT
AGATATCCGGAAGAACATCAGTGGCGAAGGCGACTTCCTGGACGGATACTGACGCTGAGACGCGAAAGCGTGGGGAGCAA
ACA
>OTU419
TGGGGAATATTGGACAATGGGGGCAACCCTGATCCAGCCATGCCGCGTGTGTGAAGAAGGCCTTAGGGTTGTAAAGCACT
TTAAGTTGTGAGGAAAGGGTAGTATTTAATAGATGCTATCTGTGACGTTAGCAACAGAATAAGCACCGGCTAACTCTGTG
CCAGCAGCCGCGGTAATACAGAGGGTGCGAGCGTTAATCGGAATTACTGGGCGTAAAGCGCGCGTAGGCGGTTTGTTAAG
TTAGATGTGAAAGCCCCGAGCTTAACTTGGGAACTGCATCTGATACTGGCAGGCTAGAGTGCAATAGAGGGGGGTAGAAT
TTCCGGTGTAGCGGTGAAATGCGTAGAGATCGGAAGGAATACCAGTGGCGAAGGCGGCCCCCTGGATTGACACTGACGCT
GAGGTGCGAAAGCGTGGGTAGCGAACG
>OTU420
TAAGGAATATTGGACAATGGACGAAAGTCTGATCCAGCCATCCCGCGTGCAGGATGACGGCCCTATGGGTTGTAAACTGC
TTTTATGAGAGAAGAAACGCCTTGTTTTATATAGGGTCTGACGGTATCTCATGAATAAGCACCGGCTAACTCCGTGCCAG
CAGCCGCGGTAATACGGAGGGTGCAAGCGTTATCCGGAATCACTGGGTTTAAAGGGTGCGTAGGCGGTTATGTAAGTCAG
AGGTGAAATGTCGTCGCTTAACGATGAAATTGCCTTTGATACTGCTTAACTTGAATCAGAATGAGGTTGGCGGAATGTGA
CATGTAGCGGTGAAATGCATAGATATGTCATGGAACACCGATTGCGAAGGCAGCTGACTGGCACTTGATTGACGCTGAGG
CACGAAAGCGTGGGGAGCGAACA
>OTU421
TCGAGAATCTTCGGCAATGGGCGAAAGCCTGACCGAGCGACGCCGCGTGCGGGATGAAGGCCTTTGGGTTGTAAACCGCT
GTCGTAGGGGAGGAAATGCAAGGGGGTTCTCCCTCTTGTTTGACCTATCCTAGGAGGAAGTACGGGCTAAGTTCGTGCCA
GCAGCCGCGGTAAGACGAACCGTACAAACGTTACTCGGAATTACTGGGCTTAAAGGGTGCGTAGGCTGCGCGAAAAGTTG
GGTGTGAAAGCCCTCGGCTCAACCGAGGAATTGCATCCAAAACTGTCGTGCTCGAGGGAGACAGAGGTGAGCGGAACTCA
GGGTGGAGCGGTGAAATGCGTTGATATCCTGAGGAACACCGGTGGCGAAAGCGGCTCACTGGGTCTCTTCTGACGCTGAG
GCACGAAAGCCAAGGTAGCAAACG
>OTU422
TGAGGAATATTGGTCAATGGACGCAAGTCTGAACCAGCCATCCCGCGTGCAGGATGACGGCCCTATGGGTTGTAAACTGC
TTTTCTACACCAAGAAAGGACGCTACGTGTAGCGTATTGACGGTAGTGTAGGAATAAGCATCGGCTAACTCCGTGCCAGC
AGCCGCGGTAATACGGAGGATGCAAGCGTTATCCGGATTCATTGGGTTTAAAGGGTGCGCAGGTGGGCTTGTAAGTCAGT
GGTGAAATACTGCCGCTTAACGGTAGAACTGCCATTGATACTGCAGGTCTTGAATATGGTTGAGGTAGGCGGAATGTGTT
GTGTAGCGGTGAAATGCATAGATATGACACAGAACGCCGATTGCGAAGGCAGCTTACTAAGCCATGATTGACGCTGAGGC
ACGAAAGCGTGGGGAGCGAACA
>OTU423
TGAGGAATATTGGGCAATGGGCGAAAGCCTGACCCAGCCACGCCGCGTGAGTGATGAAGGCCCTCGGGTCGTAAAGCTCT
GTGGAGAGGGACGAAAACCCTGGTTTCGAATAGGCTCCAGGCTTGACGGTACCTCTTTAGCAAGCACCGGCTAACTCTGT
GCCAGCAGCCGCGGTAATACAGAGGGTGCAAACGTTGCTCGGATTTACTGGGCGTAAAGCGCGTGTAGGCGGGTATGTAA
GTCGGACGTGAAATCCCTGGGCTCAACCCAGGAACTGCGTTCGAAACTACATATCTAGAGTAGTGGAGAGGAAAGTAGAA
TTCCCGGTGTAGAGGTGAAATTCGTAGATATCGGGAGGAATACCAGTGGCGAAGGCGGCTTTCTGGACACTTACTGACGC
TGAGACGCGAAAGCGTGGGGAGCAAACA
>OTU424
TGGGGAATATTGGACAATGGGCGCAAGCCTGATCCAGCCATGCCGCGTGAGTGATGACGGCCTTAGGGTTGTAAAGCTCT
TTCAACGGTGAAGATAATGACGGTAACCGTAGAAGAAGCCCCGGCTAACTTCGTGCCAGCAGCCGCGGTAATACGAAGGG
GGCTAGCGTTGTTCGGAATAACTGGGCGTAAAGCGCACGTAGGCGGATTGTTAAGTTAGAGGTGAAATCCCAGGGCTCAA
CCCTGGAACTGCCTTTGATACTGGCAATCTTGAGTTCGAGAGAGGTGAGTGGAATTCCGAGTGTAGAGGTGAAATTCGTA
GATATTCGGAGGAACACCAGTGGCGAAGGCGGCTCACTGGCTCGATACTGACGCTGAGGTGCGAAAGCGTGGGGAGCAAA
CA
>OTU425
TGGGGAATATTGCGCAATGGGGGAAACCCTGACGCAGCAATGCCGCGTGAGTGAGGAAGGCCTTCGGGTTGTAAAGCTCT
GTCAGATGGGAAGAACGGTCGCGGGTCTAATAGGCCCATGATTTGACGGTACCATCAGAGGAAGCACCGGCTAACTTCGT
GCCAGCAGCCGCGGTAATACGAAGGGTGCAAGCGTTGTTCGGATTTACTGGGCGTAAAGCGCGCGCAGGCTGATTGTTAA
GCCAGATGTGAAATCCCAGGGCTCAACCCTGGAACTGCGTCTGGAACTGGCAATCTAGAGTTATGGAGGGGAGAGCGGAA
TTTCACATGTAGGGGTAAAATCCGTAGAGATGTGAAGGAACACCAGTGCCGAAGGGGGCTCTCTGGCCATCAACTGACGC
TGAGGCGCGAAAGCGTGGGTAGCAAACA
>OTU426
TGGGGAATATTGGACAATGGGGGCAACCCTGATCCAGCAATGCCGCGTGAATGAAGAAGGCCTTCGGGTTGTAAAGTTCT
TTTATTAGGGAAGATGATGACGGTACCTAATGAATAAGTCCCGGCTAACTCCGTGCCAGCAGCCGCGGTAATACGGAGGG
GGCTAACGTTGTTCGGAATTACTGGGCGTAAAGGGCGTGTAGGCGGTTATATAAGTCAGTTGTGAAAGGCCTAGGCTTAA
CCTAGGAAGTGCAATTGAAACTGTATTACTAGAGTACGAGAGAGGGAAGTGGAATTTCCAGTGTAGAGGTGAAATTCGTA
GATATTGGAAAGAACACCAGAGGCGAAGGCGGCTTTCTGGCTCGTAACTGACGCTGAGGCGCGAAAGCGTGGGTAGCGAA
CA
>OTU427
TCGAGAATCATTCGCAATGGACGAAAGTCTGACGGTGCGACGCCGCGTGGAGGATGAAGGCCCTAGGGTCGTAAACTCCT
GTCATCAGGGAGTAATGACTTACGCAGTAACTGGCGTGGGTAGTGATAGTACCTGAAGAGGAAGGGACGGCAAACTTCGT
GCCAGCAGCCGCGGTAATACGAAGGTCCCAAGCGTTGTTCGGATTTACTGGGCGTAAAGCGTCTGTAGGCGGTTTGGTAA
GTCAGATGTGAAATCCCGGGGCTCAACCCCGGAACTGCATCCGATACTGCCAAACTAGAGGGTCGGAGGGGAGTCTGGAA
TTCTCGGTGTAGCAGTGAAATGCGTAGATATCGAGAGGAACACTCGTGGCGAAGGCGAGACTCTGGACGACACCTGACGC
TGAGAGACGAAGGCCAGGGTAGCGAAAA
>OTU428
TGGGGAATTTTGGACAATGGGCGAAAGCCTGATCCAGCAATGCCGCGTGTGTGAAGAAGGCCTTCGGGTTGTAAAGCACT
TTTGTCCGGAAAGAAATGGCTCTGGTTAATACCTGGGGTCGATGACGGTACCGGAAGAATAAGGACCGGCTAACTACGTG
CCAGCAGCCGCGGTAATACGTAGGGTCCAAGCGTTAATCGGAATTACTGGGCGTAAAGCGTGCGCAGGCGGTTGTGCAAG
ACCGATGTGAAATCCCCGAGCTTAACTTGGGAATTGCATTGGTGACTGCACGGCTAGAGTGTGTCAGAGGGGGGTAGAAT
TCCACGTGTAGCAGTGAAATGCGTAGAGATGTGGAGGAATACCGATGGCGAAGGCAGCCCCCTGGGATAACACTGACGCT
CATGCACGAAAGCGTGGGGAGCAAACA
>OTU429
TGGGGAATCTTGCGCAATGGGCGAAAGCCTGACGCAGCAACGCCGCGTGCGAGAGGAAGGCCTTCGGGTTGTAAATCGCT
TTCGGCAGGGACGAAATTGACGGTACCTGCAGAAGAAGCCCCGGCCAACTACGTGCCAGCAGCCGCGGTAACACGTAGGG
GGCGAGCGTTGTCCGGATTTATTGGGCGTAAAGAGCTCGTAGGCGGCTCAGTAAGTCTGCTGTTAAAGCTCCAGGCTCAA
CCTGGAGAGGCCAGTGGATACTGCTGTGGCTAGAGTCCGGTAGGGGAGCGTGGAATTCCCAGTGTAGCGGTGGAATGCGC
AGATATTGGGAGGAACACCAGCGGCGAAGGCGGCGCTCTGGACCGGAACTGACGCTGAGGAGCGAAAGCGTGGGTAGCAA
ACA
>OTU430
TGGGGAATATTGGACAATGGGCGCAAGCCTGATCCAGCAATGCCGCGTGTGTGATGAAGGCCCTAGGGTTGTAAAGCACT
TTCGCCGATGACGATGATGACGGTAGTCGGATAAGAAGCCCCGGCTAACTCCGTGCCAGCAGCCGCGGTAATACGGAGGG
GGCGAGCGTTGTTCGGAATTACTGGGCGTAAAGGGCGCGTAGGCGGCCATGTCAGTTGGGAGTGAAAGCCCCGGGCTCAA
CCTGGGAACTGCTCTCAATACTGCGTGGCTTGAGAACGGGAGAGGGTAGTGGAATTCCCAGTGTAGAGGTGAAATTCGTA
GATATTGGGAAGAACACCAGTGGCGAAGGCGGCTGCCTGGCCCGTTTCTGACGCTGAGGCGCGAAAGCGTGGGGAGCAAA
CA
>OTU431
TGGGGAATATTGGACAATGGGCGCAAGCCTGATCCAGCAATGCCGCGTGTGTGAAGAAGGCCTGCGGGTTGTAAAGCACT
TTTATTAGGGAAGAAACGGCCAAAGCTAATATCTTTGGACATTGACGGTACCTAAGGAATAAGCACCGGCTAACTCCGTG
CCAGCAGCCGCGGTAATACGGAGGGTGCAAGCGTTAATCGGAATTACTGGGCGTAAAGCGTGCGTAGGCGGCTACTTAAG
TCGGATGTGAAAGCCCCGGGCTCAACCTGGGAATTGCATTCGATACTGGGTGGCTAGAGTTTGGTAGAGGTAAGTGGAAT
TCCAGGTGTAGCGGTGAAATGCGTAGATATCTGGAGGAACATCAGTGGCGAAGGCGGCTTACTGGACCAAAACTGACGCT
GAGGTACGAAAGCGTGGGTAGCAAACA
>OTU432
TAACGAATCTTCCGCAATGCGCGAAAGCGTGACGGAGCAATGCCGCGTGCAGGATGAAGCGTCTACGACGTGTAAACTGC
TGTCAGGGACTAGGAACAATGACCAGTCCCAGAGGAAGGGCCGGCTAATCTCGTGCCAGCAGCCGCGGTAATACGAGAGG
CCCGAGCGTTAATCGGAATCACTGGGCTTAAAGCGTACGCAGGCGGATCGGAAGGTGTCTTGTGAAATCCCCCGGCTTAA
CCGGGGAACTGCAGGGCAAACCATCGATCTTGAGGCAGGTAGGGGTCAGTGGAACGATGTGTGGAGCGGTGAAATGCGTA
GATATACATCGGAACGCCAATGGCGAAGGCAGCTGACTGGGCCTGTACTGACGCTCATGTACGAAAGCGTGGGGAGCAAA
CA
>OTU433
TGAGGAATATTGGTCAATGGACGCAAGTCTGAACCAGCCATGCCGCGTGCAGGAAGAATGCCCTATGGGTTGTAAACTGC
TTTTATTTAGGAATAAACCTTTCTACGTGTAGAAAGCTGAAGGTACTAAATGAATAAGCACCGGCTAACTCCGTGCCAGC
AGCCGCGGTAATACGGAGGGTGCAAGCGTTATCCGGAATCATTGGGTTTAAAGGGTCCGCAGGCGGATTTATAAGTCAGT
GGTGAAAGCCTACAGCTTAACTGTAGAACTGCCATTGATACTGTAAGTCTTGAATTCGGTCGAAGTGGGCGGAATGTGTA
ATGTAGCGGTGAAATGCATAGATATTACACAGAACACCGATAGCGAAGGCAGCTCACTAGGCCTGGATTGACGCTCAGGG
ACGAAAGCGTGGGGATCAAACA
>OTU434
TCGAGAATCTTCGGCAATGCGCGAAAGCGTGACCGAGCGACGCCGCGTGCGGGATGAAGGCCCTCGGGTTGTAAACCGCT
GTCAGAGGGGATGAAATCATTGGGGGTACTCCCCCTTTGTTGACAGAGCCTCAAAGGAAGTGCGGGCTAAGTTCGTGCCA
GCAGCCGCGGTAATACGAACTGCGCAAACATTATTCGGAATCACTGGGCTTAAAGGGTGCGTAGGCGGCTTGTTAAGTAG
GGTGTGAAATTTGTCGGCTCAACCGGCAAACTGCATTCTAAACTGGCAGGCTTGAGTGAGTCAGGGGTGTGTGGAACTTC
CGGTGGAGCGGTGAAATGTGTTGATATCGGAAGGAACGCCGGTGGCGAAAGCGACACGCTGGGGCTTTACTGACGCTGAG
GCACGAAAGCTAAGGTAGCGAACA
>OTU435
TCGAGAATCTTTGGCAATGGGCGCAAGCCTGACCAAGCGACGCTGCGTGCGGGATGAAGGCCCTTGGGTTGTAAACCGCT
GTCAGGGGGGATCAAGGCGTAAGCTTGAGAGAGCCCCAGAGGAAGCACGGGCTAAGTTCGTGCCAGCAGCCGCGGTAATA
CGAACTGTGCGAACGTTATTCGGAATCACTGGGCTTACAGGGTGCGTAGGCGGCCATTCAAGTCAGGTGTGAAATCCCAC
GGCTCAACCGTGGAACTGCGCTTGAAACTGTTTGGCTTGAGTCAGCTAGAGGTAAACGGAACTTCCGGTGGAGCGGTGAT
ATGTGTTGATATCGGAAGGAACACCAGAGGCGAAAGCGGTTTACTGGAGCTGTTACTGACGCTGAGGCACGAAAGCCAGG
GGAGCAAACG
>OTU436
TCGAGAATCTTCGGCAATGGACGAAAGTCTGACCGAGCGACGCCGCGTGCGGGATGAAGGCCCTCGGGTTGTAAACCGCT
GTCGTAAGGGAGCAAATCTAGGGGGGTACTCCCCCTTAGTTGAGTGATCTTAGGAGGAAGGACGGGCTAAGTTCGTGCCA
GCAGCCGCGGTAAGACGAACCGTCCGAACGTTATTCGGTATCACTGGGCTTAAAGAGTTCGTAGGCGGCTATGCAGGTCA
GGTGTGAAATCCCACAGCTCAACTGTGGAACTGCGCTTGAAACCGCATGGCTTGAGGGAGATAGAGGTGAGCGGAACAGA
TGGTGGAGCGGTGAAATGCGTTGATATCATCTGGAACACCGGTGGCGAAAGCGGCTCACTGGATCTTTTCTGACGCTGAG
GAACGAAAGCTAGGGTAGCGAACG
>OTU437
TAGGGAATATTGCGCAATGGGGGAAACCCTGACGCAGCGACGCCGCGTGAGTGATGAAGGCCTTCGGGTCGTAAAGCTCT
GTCGTGAGGGAATAAAAAAATGAAGGTATCTCACAAGAAAGGACCGGCTAACTTCGTGCCAGCAGCCGCGGTAATACGAG
GGGTCCTAGCGTTGTTCGGAATCATTGGGCGTAAAGCGGGTGTAGGCGGATGACCAAGTCAGATGTGAAAGCCCCAGGCT
TAACCTGGGAAGTGCATTTGAAACTGGTTGTCTTGAGTGCAGCAGAGGAAGGTAGAATACCTAGTGTAGTGGTGAAATAC
GTAGATATTAGGTGGAACACCGGTGGCGAAGGCGGCCTTCTGGGCTGTTACTGACGCTGAGACCCGAAAGCGTGGGGATC
AAACA
>OTU438
TGAGGAATATTGGACAATGGGCGAAAGCCTGATCCAGCCATGCCGCGTGCAGGATGACAGCCCTACGGGTCGTAAACTGC
TTTTATACAGGAATAAACCCCCTTACGTGTAAGGGGCTGAATGTACTGTAAGAATAAGGATCGGCTAACTCCGTGCCAGC
AGCCGCGGTAATACGGAGGATCCAAGCGTTATCCGGATTCATTGGGTTTAAAGGGTCCGCAGGCGGATTATTAAGTCAGT
GGTGAAATGCTGTCGCTTAACGATAGCACTGCCATTGATACTGGTAATCTTGAGTATAGTTGAGGTGGGCGGAATAAGTC
ATGTAGCGGTGAAATGCATAGATATGACTTAGAACACCGATTGCGAAGGCAGCTCACTAAACTATTACTGACGCTCAGGG
ACGAAAGCGTGGGGAGCGAACA
>OTU439
TCGAGAATCATTCGCAATGGGCGAAAGCCTGACGATGCGACGCCGTGTGGACGAAGAAGGCCTTAGGGTTGTAAAGTCCT
TTCGCTTGGGAGCAAGAGATGCCGATTAATACTCGGCAGATTTGAGAGTACCAAGTAAAGAAGCACCGGCTAACTCCGTG
CCAGCAGCTGCGGTAATACGGAGGGTGCAAGCGTTAATCGGATTCATTGGGCGTAAAGGGCGCGTAGGTGGGAATGAAAG
TCTGATGTGAAAGCCCGGGGCTCAACCTCGGAATTGCATTGGAAACTTCATTTCTTGAGGATAGACGGAGAAAACGGAAT
TCCATGTGTAGCGGTGGAATGCGTAGATATATGGAAGAACACCAGTGGCGAAGGCGGTTTTCTAGTTTATTCCTGACACT
GAAGCGCGAAAGCAAGGGGAGCGAACA
>OTU440
TGGGGAATATTGCACAATGGAGGAAACTCTGATGCAGCCATGCCGCGTGTGTGAAGAAGGCCTTAGGGTTGTAAAGCACT
TTCAATTGGGAGGAAAAGCTTGTCCTTAATACGGGCAAGCCGTGACGTTACCTTTAGAAGAAGCACCGGCTAACTCCGTG
CCAGCAGCCGCGGTAATACGGAGGGTGCGAGCGTTAATCGGAATTACTGGGCGTAAAGCGCGCGTAGGCGGCGTGTTAAG
TCGGATGTGAAAGCCCCGGGCTCAACCTGGGAACTGCACCCGATACTGGCAGGCTAGAGTACGAGAGAGGGAGGTAGAAT
TCCACGTGTAGCGGTGAAATGCGTAGATATGTGGAGGAATACCGGTGGCGAAGGCGGCCTCCTGGCTCGATACTGACGCT
GAGGTGCGAAAGCGTGGGGAGCAAACA
>OTU441
TAGGGAATTTTTCGCAATGGACGCAAGTCTGACGAAGCAATGCCGCGTGAGGGATGAAGGTTTTCGGATTGTAAACCTCT
GTTATAAGGGAAGAAAACCTGGTATAGGAAATGATATCAGCTTGACGGTACCTTATCAGAAAGGGACGGCTAACTACGTG
CCAGCAGCCGCGGTAATACGTAGGTCCCGAGCGTTATCCGGAATTATTGGGCGTAAAGAGCATGTAGGCGGTTTATTAAG
TCTGGTGTGAAAGCTAGTGGCTCAACCACTAAATTGCATTGGATACTGGTAAACTAGAATACTGGAGGGGCAAGTGGAAT
TCCATGTGTAGCGGTGGAATGCGTAGATATATGGAGGAACACCAATGGCGAAGGCAGCTTGCTGGACAGTAATTGACGCT
GAGATGCGAAAGCGTGGGTAGCAAACA
>OTU442
TGGGGAATATTGGACAATGGGGGAAACCCTGATCCAGCAATGCCGCGTGAGTGAAGAAGGCCTTCGGGTTGTAAAGCTCT
TTTATCTGTGAAGATAATGACGGTAACAGATGAATAAGCACCGGCTAACTTCGTGCCAGCAGCCGCGGTAATACGAAGGG
TGCAAGCGTTGTTCGGAATAACTGGGCGTAAAGGGCGTGTAGGCTGTTTTATGCGTCAGATGTGAAAGTCCTGGGCTCAA
CCTGGGGATTGCATTTGATACGATAAGACTAGAGGTTATGAGGGGAGAATGGAATTGCTCATGTAGAAGTGAAATTCGTA
GATATGAGCAGGAACACCAATGGCGAAGGCAATTCTCTGGCATTAACCTGACGCTGAGGCGCGAAAGCGTGGGGAGCAAA
CA
>OTU443
TCGAGAATAATTCACAATGGGGGCAACCCTGATGGTGCAACGCCGCGTGGAGGATGAAGGTCTTCGGATTGTAAACTCCT
GTCATCCGGGAGTAAGACCTGGCGGTTAACAGCCGACAGGGTTGATAGTACCGGAAGAGGAAGGGACGGCTAACTTCGTG
CCAGCAGCCGCGGTAATACGAAGGTCCCGAGCGTTGTTCGGAATCACTGGGCGTAAAGGGAGCGTAGGCGGCGTGGTAAG
TCAGATGTGAAATCCCGGGGCTCAACCCCGGAACTGCATCCGATACTGCCGTGCTAGAGCAATGGAGGGGTAGCCGGAAT
TCTCGGTGTAGCAGTGAAATGCGTGGATATCGAGAGGAACACTCGTGGCGAAGGCGGGCTACTGGACATTTGCTGACGCT
GAGGCTCGAAGGCCGGGGGAGCGAAAG
>OTU444
TGAGGAATATTGGACAATGGGCGAAAGCCTGATCCAGCCATGCCGCGTGGAGGATGAAGGTCCTCTGGATTGTAAACTTC
TTTTATTGGGGAAGAAACCCACGCTTTCTAGCGTGGTTGACGGTACCCAAGGAATAAGCACCGGCTAACTCCGTGCCAGC
AGCCGCGGTAATACGGAGGGTGCAAGCGTTATCCGGATTTACTGGGTTTAAAGGGTGCGTAGGTGGGCTTTTAAGTCAGT
GGTGAAATCCCGAAGCTTAACTTCGGAACTGCCATTGATACTATTAGTCTTGAATTCTGCGGAGGTTAGCGGAATAAATC
ATGTAGCGGTGAAATGCTTAGATATGATTTAGAACACCGATTGCGAAGGCAGCTAACTACACAGATATTGACACTGAGGC
ACGAAAGCGTGGGGAGCGAACA
>OTU445
TGGGGAATATTGCGCAATGGGCGAAAGCCTGACGCAGCCATGCCGCGTGTGTGAAGAAGGCCTTCGGGTTGTAAAGCACT
TTCAATTGGGAGGAAAGGTTGACAGTTAATACCTGTCAGCTGTGACGTTACCTTTAGAAGAAGCACCGGCTAACTCCGTG
CCAGCAGCCGCGGTAATACGGAGGGTGCGAGCGTTAATCGGAATTACTGGGCGTAAAGCGCGCGTAGGCGGCTTGTTAAG
TCGGATGTGAAAGCCCCGGGCTCAACCTGGGAACTGCACCCGATACTGGCAGGCTAGAGTGCGAGAGAGGGAGGTAGAAT
TCCATGTGTAGCGGTGAAATGCGTAGATATATGGAGGAATACCAGTGGCGAAGGCGGCCTCCTGGCTCGACACTGACGCT
GAGGTGCGAAAGCGTGGGGAGCAAACA
>OTU446
TGGGGAATATTGCGCAATGGGCGAAAGCCTGACGCAGCGACGCCGCGTGAGGGATGAAGGCCTTCGGGTTGTAAACCTCT
TTCAGCAGGGACGAAATTGACGGTACCTGCAGAAGAAGCACCGGCTAACTACGTGCCAGCAGCCGCGGTAATACGTAGGG
TGCAAGCGTTGTCCGGATTTATTGGGCGTAAAGAGCTCGTAGGCGGTCTGTCGCGTCGGATGTGAAAACTTGGGGCTTAA
CCCTGAGCTTGCATTCGATACGGGCAGACTAGAGGATGGCAGGGGAGACTGGAATTCCTGGTGTAGCGGTGGAATGCGCA
GATATCAGGAGGAACACCGGTGGCGAAGGCGGGTCTCTGGGCCATTACTGACGCTGAGGAGCGAAAGCGTGGGGAGCAAA
CA
>OTU447
GGAATCTTGCGCAATGGACGAAAGTCTGACGCAGCGATGCCGCGTGGGGGATGACGGCCTTCGGGTTGTAAACCCCTTTC
AGGAGGGACGAAATTGACGGTACCTCCAGAAGAAGCCCCGGCCAACTACGTGCCAGCAGCCGCGGTAATACGTAGGGGGC
GAGCGTTGTCCGGAATTATTGGGCGTAAAGAGCTCGTAGGCGGCTTGGTAAGTCGGCCGTGAAAACCAAAGGCTCAACCT
TTGGATGTCGGTCGATACTGCCATGGCTAGAGTCCGGTAGAGGAGAGTGGAATTCCCGGTGTAGCGGTGAAATGCGCAGA
TATCGGGAGGAACACCAGTAGCGAAGGCGGCTCTCTGGGCCGGAACTGACGCTGAGGAGCGAAAGCGTGGGTAGCAAACA
>OTU448
TGGGGAATATTGCGCAATGGACGAAAGTCTGACGCAGCGATGCCGCGTGAGTGACGACGCCTTTCGGGGTGTAAAGCTCT
GTCAAGAGGGAAGATTATGACGGTACCTCTAAAGGAAGCAACGGCTAATTACGTGCCAGCAGCCGCGGTAATACGTAAGT
TGCAAGCGTTATCCGGATTTATTGGGCATAAAGAGTGCGTAGGCGGTATATTAAGTCAGATGTTAAATCCCACAGCTCAA
CTGTGGTCCGCATTTGAAACTGATTTACTAGAGACTAGGAGAGGAAAGTGGAACTCACAGTGTAGCGGTGAAATGCGTAG
ATATTGTGAGGAACACCAATGGCGAAGGCAGCTTTCTGGACTAGATCTGACGCTGAGGCACGAAAGCATGGGGAGCGAAC
G
>OTU449
TGAGGAATATTGGTCAATGGACGGAAGTCTGAACCAGCCATGCCGCGTGCAGGAAGAATGCCCTATGGGTTGTAAACTGC
TTTTATTTAGGAAGAATACCCCTTACGTGTAAGGGATTGACGGTACTAAATGAATAAGGACCGGCTAACTCCGTGCCAGC
AGCCGCGGTAATACGGAGGGTCCAAGCGTTATCCGGAATCATTGGGTTTAAAGGGTCCGCAGGCGGATTAATAAGTCAGT
GGTGAAAGCCTACAGCTTAACTGTAGAACTGCCATTGATACTGTTAGTCTTGAATTCGGTCGAAGTAGGCGGAATGTGTC
ATGTAGCGGTGAAATGCATAGATATGACACAGAACACCGATAGCGAAGGCAGCTTACTAGGCCTGAATTGACGCTCATGG
ACGAAAGCGTGGGGAGCGAACA
>OTU450
TCGAGAATCTTCGGCAATGGACGCAAGTCTGACCGAGCGATGCCGCGTGCGGGATGAAGGCCTTCGGGTTGTAAACCGCT
GTCAGAGGGAAGGAAATTTTGACCAAACCTCAGAGGAAGGTCGGGCTAAGTTCGTGCCAGCAGCCGCGGTAAGACGAACC
GACCGAACGTTATTCGGAATTACTGGGCTTAAAGGGTGCGTAGGCGGCCATGCAAGTCAGATGTGAAATCCCACGGCTCA
ACCGTGGAACTGCGTTTGAAACTGCATGGCTTGAGGGAGATAGGGGTGAGCGGAACTGATGGTGGAGCGGTGAAATGCGT
TGATATCATCAGGAACACCGGTGGCGAAGGCGGCTCACTGGGTCTCTTCTGACGCTGAGGCACGAAAGCTAGGGGAGCGA
ACG
>OTU451
TCGAGAATCATTCGCAATGGGCGAAAGCCTGACGATGCGACGCCGTGTGATCGATGAAGGCCTTAGGGTTGTAAAGATCT
TTCGCCAAGGAATAAGAGATAGGGGTTAATACCCCCTAAATTTGAAGGTACTTGGTAAAGAAGCACCGGCTAACTCCGTG
CCAGCAGCTGCGGTAATACGGAGGGTGCAAGCGTTAATCGGATTTATTGGGCGTAAAGGGGGCCTAGGCGGGAAGATTAG
TCAGATGTGAAATTTCAGAGCTCAACTCTGGAGCTGCATTTGAAACTGTCTTTCTTGAGGATAATCGGAGGAAGTAGAAT
TCCACAAGTAGCGGTGAAATGCGTAGATATGTGGAGGAATACCGGTGGCGAAAGCGACTTTCTAGATTATTCCTGACGCT
GAAGCCCGAAAGCAAGGGGAGCAAACA
>OTU452
TGGGGAATTTTTTGCAATGAGCGAAAGCTTGACAAAGCAATACCGCGTGGAATATGAAGGCCTTTGGGTTGTAAATTTCT
TTTCCGGACGAATAATTTTGAAGGTACTCCGTGAATAACTACCGGCTAACTCTGTGCCAGCAGCCGCGGTAATACAGGGG
GTAGAAGCATTATCCGGATTTATTGGGTGTAAAGCACCTGTAGGTTGCTGTAAAAGTTCAATGTTAAAGGTTAGAGCATA
ACTTTGATAGGGCATTGAATACTATGCGGCTAGAGTGCGGGAGAGGTAAATAGAATTCCTGGTGTAGCGGTGAAATGCGT
AGATATTAGGAAGAATACCCGTTGCGAAAGCGATTTACTGGACCGATTCACTGACACTGAGAGGTGAAAGCTAAGGGAGC
GAACG
>OTU453
TCGAGAATCTTCCGCAATGGACGAAAGTCTGACGGAGCGACGCCGCGTGAGGGATGAAGGCCCTAGGGTTGTAAACCTCT
GACAAATGTTAGGAATAAGCATGAGTTAATATTTCATGTGATGACAAAGGCATTAGAGGAAGTCACGGCTAAATACGTGC
CAGCAGCCGCGGTAATACGTATGTGGCGAGCGTTGTTCGGAATCACTGGGCATAAAGAGTTCGTAGGCGGATAAATCAGT
TGGATGTGAAATCCCGGAGCTTACCTCCGGAACTGCATTCAATACTGTTTATCTGGAGTCCTTCAGGGGTAAGTGGAATT
CCATGTGTAGCGGTGAAATGCGTAGATATATGGGAGAACGCCAATGGCGAAGGCAGCTTACTGGGGAGTGACTGACGCTG
AGGAACGAAAGTTAGGGTATCGAACG
>OTU454
TGGGGAATATTGCACAATGGGCGCAAGCCTGATGCAGCCATGCCGCGTGAGTGATGAAGGCCTTCGGGTTGTAAAGCTCT
TTCAGGTGGGACGATGATGACGGTACCACCAGAAGAAGCCCCGGCTAACTTCGTGCCAGCAGCCGCGGTAATACGAAGGG
GGCTAGCGTTGTTCGGAATTACTGGGCGTAAAGGGCGCGTAGGCGGACCTTTTAGTCAGGGGTGAAATCCCGGGGCTCAA
CCTCGGAACTGCCTTTGATACTGGAGGTCTTGAGTCTGTGAGAGGGTGGCGGAATACCCAGTGTAGAGGTGAAATTCGTA
GATATTGGGTAGAACACCAGTGGCGAAGGCGGCCACCTGGCACAGAACTGACGCTGAGGCGCGAAAGCGTGGGGAGCAAA
CA
>OTU455
TAAGGAATCTTCCACAATGGGCGAAAGCCTGATGGAGCAACACCGCGTGATTGATGAAGCCCTTCGGGGTGTAAAGATCT
TTTCTGAGGGAAGAATTATGACGGTACCTTAGGAATAAGCACCGGCTAACTCCGTGCCAGCAGCCGCGGTAATACGGAGG
GTGCAAGCGTTATCCGGAATTATTGGGCGTAAAGCGTCCGCAGGCGGTTTTTCAAGTGTGATATTAAAGCCGGCAGCTCA
ACTGTCGTTTGGTGTCGCAAACTGTTAAACTAGAGGCTTAGAGAGGTACGTGGAATTCTGCATGTAGGGGTAAAATCCGT
AGATATGCAGAGGAACACCAAAAGCGAAAGCAGCGTACTGGATAAGTTCTGACGCTCATGGACGAAAGCGTGGGGAGCAA
ACA
>OTU456
TGGGGAATATTGCGCAATGGGGGCAACCCTGACGCAGCCATGCCGCGTGTGTGAAGAAGGCCTTAGGGTTGTAAAGCACT
TTCAAAAGCGAGGAAAAGCTCATGCCTAATACGTATGAGCCCTGACGTTAACTTTAGAAGAAGCACCGGCTAACTCCGTG
CCAGCAGCCGCGGTAATACGGAGGGTGCGAGCGTTAATCGGAATTACTGGGCGTAAAGCGCGCGTAGGCGGTTGTTTAAG
TCAGCTGTGAAAGCCCCGGGCTTAACCTGGGAACTGCAGTTGATACTGATCGACTTGAGTACGAGAGAGGGAGGTAGAAT
TCCACGTGTAGCGGTGAAATGCGTAGATATGTGGAGGAATACCAGTGGCGAAGGCGGCCTCCTGGCTCGATACTGACGCT
GAGGTGCGAAAGCGTGGGGAGCAAACA
>OTU457
TGGGGAATATTGCACAATGGGCGCAAGCCTGATGCAGCAATGCCGCGTGTGTGAAGAAGGCCTGCGGGTTGTAAAGCACT
TTTATCGGGAAAGAAAAACCCAGAGCTAATACCTCTGGCATTGACGGTACCCGAGGAATAAGCACCGGCTAACTCCGTGC
CAGCAGCCGCGGTAATACGGAGGGTGCAAGCGTTAATCGGAATTACTGGGCGTAAAGCGAGTGTAGGCGGCAACGTAAGT
CGGATGTGAAATCCCCGGGCTCAACCTGGGAATTGCATTCGATACTGCGTAGCTAGAATCTGACAGAGGGATGTGGAATT
CCAGGTGTAGCGGTGAAATGCGTAGATATCTGGAGGAACACCAGTGGCGAAGGCGGCATCCTGGGTCAAGATTGACGCTG
AGGCTCGAAAGCGTGGGGAGCAAACA
>OTU458
TGAGGAATATTGGTCAATGGAGGCAACTCTGAACCAGCCATGCCGCGTGCAGGAAGACGGCCCTACGGGTTGTAAACTGC
TTTTATACACCAAGAAACGCGGGTACGTGTACCCGTTTGACGGTAGTGTATGAATAAGCACCGGCTAACTCCGTGCCAGC
AGCCGCGGTAATACGGAGGGTGCAAGCGTTATCCGGAATCATTGGGTTTAAAGGGTACGCAGGCGGGCTATTAAGTCAGT
GGTGAAATCCCATCGCTCAACGATGGAACTGCCATTGATACTGATAGTCTTGAATATAGTTGAAGTGGGCGGAATGTGTA
GTGTAGCGGTGAAATGCTTAGATATTACACAGAACACCGATAGCGAAGGCAGCTCACTAAACTATTATTGACGCTCATGT
ACGAAAGCGTGGGGAGCGAACA
>OTU459
ACCGGGAATATTGCGCAATGGACGAAAGTCTGACGCAGCGACACCGCGTGCGGGAAGACGCTCTTCGGAGTGTAAACCGC
TGTGGCAGGGGAGAAAGATCTGATAGTACCCTGCTAGAAAGCACCAGCTAACCACGTGCCAGAAGCTTCGGTAATACGTG
GGGTGCAAGCGTTATCCGGATTTACTGGGCGTAAAGGGTCCGTCGGCGGCTTTTTAAGTCGTATGTTTAAGCCCGAGGCT
CAACTTCGGAACAGCATACGAAACTGAAAAGATAGAGTCCGTACGAGGAGATTAGAATTCTTGGTGGAGGGGTGAAATCC
GTAGATATCAAGAGGAATACCAAGCGCGAAGGCAGATCTCTAGTACGTGACTGACGCTCAGGGACGAAAGTCTGGGTAGC
AAAAG
>OTU460
TGGGGAATATTGCACAATGGGCGCAAGCCTGATGCAGCCATGCCGCGTGTATGAAGAAGGCCTTCGGGTTGTAAAGTACT
TTCAGCAGTGAGGAAGGCAGGTACGTTAATAGCGTGCTTGTTTGACGTTAGCTGCAGAAGAAGCACCGGCTAACTCCGTG
CCAGCAGCCGCGGTAATACGGAGGGTGCGAGCGTTAATCGGAATTACTGGGCGTAAAGCGCATGCAGGCGGCCTGTTAAG
TCAGATGTGAAAGCCCGGGGCTTAACCTCGGAATTGCATTTGAAACTGGCAGGCTAGAGTCTTGTAGAGGGGGGTAGAAT
TTCAGGTGTAGCGGTGAAATGCGTAGAGATCTGAAGGAATACCAGTGGCGAAGGCGGCCCCCTGGACAAAGACTGACGCT
CAGATGCGAAAGCGTGGGGAGCAAACA
>OTU461
TCGAGAATCTTCCGCAATGGACGAAAGTCTGACGGAGCGACGCCGCGTGCGGGATGAAGGCCCTTGGGTTGTAAACCGCT
GTCAGAGGGGATGAAATCTCCGGGGGTACTCCCTCGGAGTTGACAGAGCCTCAAAGGAAGCACGGGCTAAGTACGTGCCA
GCAGCCGCGGTAACACGTACTGTGCGAACGTTATTCGGAATCACTGGGCTTAAAGGGTGCGTAGGCGGCGAATCAAGTCA
GGTGTGAAAGACCTGAGCTCAACTGAGGTATTGCGCTTGAAACTGATTTGCTTGAGTGTTTCAGGGGTGTGGGGAACTGC
CAGTGGAGCGGTGAAATGTGTTGATATTGGCAGGAACACCGGAGGCGAAGGCGCCACACTGGGGAATTACTGACGCTGAG
GCACGAAAGCCAGGGGAGCGAACG
>OTU462
TGGGGAATATTGGACAATGGGCGAAAGCCTGATCCAGCAATACCGCGTGTGTGAAGAAGGCCTTAGGGTTGTAAAGCACT
TTCAGTAGGGACGAAAAGCACA
>OTU463
TGAGGAATATTGCGCAATGGGGGAAACCCTGACGCAGCGACGCCGCGTGGATGATGAAGGCCTTCGGGTTGTAAAATCCT
GTCAGATGGGAAGAAGTGTATGGTGGTTAAGAGCCATTGTATTTGACGGTACCATCAAAGGAAGCACCGGCTAACTCCGT
GCCAGCAGCCGCGGTAATACGGAGGGTGCAAGCGTTGTTCGGAATTACTGGGCGTAAAGCGCGCGTAGGCGGCGCTATAA
GTCAGATGTGAAAGTCCCTGGCTCAACCAGGGAAGTGCATTTGAAACTGTAGCGCTTGAGTACTGGAGGGGGTAGTGGAA
TTCCCGGTGTAGAGGTGAAATTCGTAGATATCGGGAGGAATACCGGTGGCGAAGGCGACTGCCTGGCCAGATACTGACGC
TGAGGTGCGAAAGCGTGGGGAGCAAACA
>OTU464
TGGGGAATATTGCGCAATGGGCGAAAGCCTGACGCAGCAACGCCGCGTGAGCGATGAAGGCCCTCGGGTTGTAAAGCTCT
GTTGGAAGGAAAGATGGGTTTAAGAGTTAATACCTCTTAGACTTGACGGTACCTTCAAAGAAAGCACCGGCTAACTCTGT
GCCAGCAGCCGCGGTAATACAGAGGGTGCAAGCGTTGTTCGGAATCATTGGGCGTAAAGCGCGCGTAGGCGGCCAAATAA
GTCTGATGTGAAAGCCCAGGGCTCAACCCTGGAAGTGCATCGGAAACTGTTTGGCTCGAGTCCCGGAGGGGGTGGTGGAA
TTCCTGGTGTAGAGGTGAAATTCGTAGATATCAGGAGGAACACCGGTGGCGAAGGCGACCACCTGGACGGTGACTGACGC
TGAGGTGCGAAAGCATGGGTAGCAAACA
>OTU465
TGAGGAATATTGGACAATGGAGGCAACTCTGATCCAGCCATGCCGCGTGCAGGAAGACTGCCCTATGGGTTGTAAACTGC
TTTTATACAGGAAGAAACCCTACCACGTGTGGTAGATTGACGGTACTGTATGAATAAGCACCGGCTAACTCCGTGCCAGC
AGCCGCGGTAATACGGAGGGTGCAAGCGTTATCCGGAATCATTGGGTTTAAAGGGTCCGTAGGCGGGCGATTAAGTCAGA
GGTGAAATCCCACAGCTTAACTGTGGAACTGCCTTTGATACTGGTTGTCTTGAGTTATAGTGAAGTAGATAGAATGTGTA
GTGTAGCGGTGAAATGCATAGATATTACACAGAATACCGATTGCGAAGGCAGTTTACTAACTATTGACTGACGCTAATGG
ACGAAAGCGTGGGGAGCGAACA
>OTU466
GAAGGAATATTGGGCAATGGGCGAAAGCCTGACCCAGCGACGCCGCGTGAAGGATGAAGGCCTTCGGGTTGTAAACTTCT
AACAAGTGTTAGTAAGGCCACGTATAATAATACGATATGTGGATAGAAAAAAGCACCGGATGAAGTCATGGCTAACTCTG
TGCCAGCAGCCGCGGTAATACAGAGATGGCAACCGTTGTTCGGAATCACTGGGCTTAAAGAGCACGTAGGCGGAAAGTTA
AGTTGGATGTGAAATCCCATGGCTTACCCATGGAACTGCATTCAAAACTGATTTTCTTGAGAGCAGAAGGGGAGAGTGGA
ACTCCTGGTGGAGCGGTGAAATGCGTTGATATTAGGAGGAACGCCGGTGGCGAAAGCGACTCTCTGGTCTGCGTCTGACG
CTGAGGTGCGAAAGCTAGGGGAGCAAACA
>OTU467
TAGGGAATATTGGACAATGGGCGAAAGCCTGATCCAGCAATACCGCGTGAGTGATGAAGGCCCTAGGGTTGTAAAGCTCT
TTCAGTTGGGAAGATAATGACGGTACCAACAGAAGAAGCCCCGGCTAACTACGTGCCAGCAGCCGCGGTAAGACGTAGGG
GGCTAGCGTTGTTCGGAATTACTGGGCGTAAAGCGCGCGCAGGCGGCCTATCAAGTTGGGAGTGAAAGCCCGGGGCTCAA
CCTCGGAATTGCTCTCAAAACTGGTAGGCTAGAGTTAGGTAGGGGATGATGGAATTCCTAGTGTAGAGGTGAAATTCTTA
GATATTAGGAGGAACACCGGAGGCGAAGGCGATCATCTGGACCTATACTGACGCTGAGGCGCGAAAGCGTGGGGAGCAAA
CA
>OTU468
TCGAGAATCTTCCGCAATGTACGAAAGTATGACGGAGCGATGCCGCGTGATGGATGAAGCACTTCGGTGCGTAAACATCT
TTTATAGAGGAGGAAGTTTATTGACGTTACTCTATGAATAAGAGGCTCCTAATCACGTGCCAGCAGGAGCGGTAATACGT
GAGCCTCGAGCGTTACCCGGATTCACTGGGCGTAAAGGGTGTGTAGGCGGTTTAGTTAGTCGCGTGTTAAAGCCTGGGGC
TTAACCCCAGAATCGCACGCGAAACGGCTAAACTAGAGGGTGCGAGAGGTCTGTAGAACTCATGGTGTAGGGGTGAAATC
CGTTGATATCATGGGGAATACCAAAAGCGAAGGCAGCAGACTGGCGCATTTCTGACGCTGAGACACGAAAGCGTGGGTAG
CGAATG
>OTU469
TGGGGAATATTGCGCAATGGGCGAAAGCCTGACGCAGCCATGCCGCGTGTGTGAAGAAGGCCTTCGGGTTGTAAAGCACT
TTCACTTGGGAAGAAAAGTTGCAGGTTAATACCCTGCAGCCGTGACATTACCTTGAGAAGAAGCACCGGCTAACTCCGTG
CCAGCAGCCGCGGTAATACGGAGGGTGCAAGCGTTAATCGGAATTACTGGGCGTAAAGCGCGCGTAGGCGGTTTGTTAAG
TCGGATGTGAAAGCCCCGGGCTCAACCTGGGAATTGCACCCGATACTGGCCGACTGGAGTGCGAGAGAGGGAGGTAGAAT
TCCACGTGTAGCGGTGAAATGCGTAGATATGTGGAGGAATACCGGTGGCGAAGGCGGCCTCCTGGCTCGACACTGACGCT
GAGGTGCGAAAGCGTGGGGAGCAAACA
>OTU470
TCGAGAATCTTCCGCAATGCACGAAAGTGTGACGGAGCGATGCCGCGTGATGGATGAAGTATTTCGGTATGTAAACATCT
TTTATACGTGAAGAAGTATATTGACATTAGCGTATGAATAAGGGGTTCCTAAACTCGTGCCAGCAGGAGCGGTAATACGA
GTACCCCAAGCGTTATCCGGAATTATTGGGCGTAAAGGGTCCGTAGGTGGCCATATTAGTCAGAGGTGAAAGATCCGTGC
TCAACACGGGGACCGCTTTTGAAACGGTATGGCTTGAGGATGTGAGAGGCACGTAGAACTCATGGTGTAGGGGTGAAATC
CGTTGATATCATGGGGAATACCAAAAGCGAAGGCAGCGTGCTGGCACATTCCTGACACTGAGGGACGAAACCCTGGGTAG
CGAATG
>OTU471
TGAGGAATATTGGACAATGGTCGGAAGACTGATCCAGCCATGCCGCGTGCAGGATGACGGCCCTATGGGTTGTAAACTGC
TTTTATACGGGAAGAAACCCGCCTACGTGTAGGCGGCTGACTGTACCGTAAGAATAAGGACCGGCTAACTCCGTGCCAGC
AGCCGCGGTAATACGGAGGGTCCGAGCGTTATCCGGAATCATTGGGTTTAAAGGGTCCGTAGGCGGGCCTGTAAGTCAGG
GGTGAAAGTTTGTGGCTCAACCATAAAATTGCCTTTGATACTGCAGGTCTTGAGTCATGGTGGGGTTGCCGGAACATGTG
GTGTAGCGGTGAAATGCATAGATATCACATAGAACACCGATCGCGAAGGCAGGTGACCAACCATGTACTGACGCTGATGG
ACGAAAGCGTGGGTAGCGAACG
>OTU472
GCGCGAAAACTTCACACTGCAGGAAACTGTGATGAGGGAACTCCAAGTGCATGCATATAATGTATGCTTTTCTTGAATCT
TAATAGTTCTTGGAATAAGGGCTGGGAAAGACCGGTGCCAGCCGCCGCGGTAATACCGGCAGCTCAAGTGGTCGTCGTTC
TTATTGGGCCTAAAACGTCCGTAGCCTGTTTGGTAAATCTATGGGTAAATCAACGAGCTTAACTCGTTGAATTCTGCAGA
GACTGCCAGACTAGGGACCGGGAGAGGTATGAGGTACTCTGGGGGTAGGGGTAAAATCCTGTCATCCTCAGAGGACCACC
TGTTGCGAAGGCGTCATACTGGAACGGATCCGACGGTCAGGGACGAAGCCTAGGGGCACGAACC
>OTU473
TCGAGAATCTTCCGCAATGGACGAAAGTCTGACGGAGCGACGCCGCGTGCTGGATGAAGGCCTTCGGGTTGTAAACAGCT
GTCATAGGGGAGGAAATTTTGACCGATCCTAAGAGGAAGCACAGGCTAAGTTCGTGCCAGCAGCCGCGGTAACACGAACT
GTGCGAACGTTATTCGGAATCACTGGGCTTAAAGGGTGCGTAGGCGGTCTTGTAGGTCAGATGTGAAAGCCCACGGCTCA
ACCGTGGAATTGCGTTTGAAACCACAAGACTTGAGTAAGATAGAGGTAAGCGGAACTGATGGTGGAGCGGTGAAATGCGT
TGATATCATCAGGAACACCGGTGGCGAAAGCGGCTTACTGGGTCTTTACTGACGCTGAGGCACGAAAGCTAGGGGAGCGA
ACG
>OTU474
TAAGGAATATTGGACAATGGAGGCAACTCTGATCCAGCCATCCTGCGTGCAGGAAGACGGCCCTATGGGTTGTAAACTGC
TTTTATAAGGGAAGAAAACACGGGATTTATCTTGTGCTGACGGTACCTTATGAATAAGCACCGGCTAACTCCGTGCCAGC
AGCCGCGGTAATACGGAGGGTGCAAGCGTTATCCGGAATCACTGGGTTTAAAGGGTGCGTAGGCGGTTTAATAAGTCAGA
GGTGAAAGGTTCCAGCTCAACTGGGAAATTGCCTTTGATACTGTTAGACTTGAATTATGTTGAGGTTAGCGGAATGAGTC
ATGTAGCGGTGAAATGCATAGATATGACTTAGAACACCAATTGCGAAGGCAGCTAGCTAGGCATACATTGACGCTGAGGC
ACGAAAGCGTGGGTAGCGAACA
>OTU475
TTAGGCATAATCTACAATGCGCGAAAGCGTGATAGTTTGATTCGGAGTGCGTCTCAATTTGGGATGCTTTTCTGTACTCT
AAAACGGTACAGGAATAAGGACTGGGTAAGACGAGTGCCAGCCGCCGCGGTAATACTCGCGGTCCAAGTCGCAGCCATTT
TTATTGGGTCTAAAACATCCGTAGCTTGCCTGGTGAGTTCCTTGTGAAATTCCATATCTTAAATATGGAGCGAGCAGGGA
GTACTGCCAGGCTAGAGACTGGAAGACGCAACGAGTACGTTCAAAGTAGCGGTAAAATGTGTTAATCTTGGACGGACTAA
CAATAGCGAAGGCACGTTGCGAGGACAGTTCTGACAGTAAGGGATGAAAGCTAGGGGCGCAAAAG
>OTU476
TGGGGAATTTTGGACAATGGGCGAAAGCCTGATCCAGCGACGCCGCGTGTGTGAAGAAGGCCTGCGGGTTGTAAAGCACT
TTCGTTGGGAACGAAATATGCCGACCTAATACGTCGGTAAGCTGACGTTACCCAAATAAGAAGCACCGGCTAACTCTGTG
CCAGCAGCCGCGGTAATACAGAGGGTGCAAGCGTTAATCGGAATTACTGGGCGTAAAGCGCACGTAGGCGGCCATGTATG
TCAGGTGTGAAATCCCCGGGCTCAACCTGGGAACTGCATTTGAAACTGCATGGCTCGAGTATGGAAGAGGAAGGCGGAAT
TCCCGGTGTAGCGGTGAAATGCGTAGATATCGGGAGGAACATCAGTGGCGAAGGCGGCCTTCTGGTCCAATACTGACGCT
CAGGTGCGAAAGCGTGGGGAGCAAACA
>OTU477
GCGCGAAAACTTCACACTGCAGGAAACTGTGATGAGGGAACTCCAAGTGCTATCACTATGTGGTAGCTTTTCTTAACTAT
TAATCGGTTTTGGAATAAGGGCTGGGAAAGACCGGTGCCAGCCGCCGCGGTAATACCGGCAGCTCAAGTGGTCGTCGCTT
TTATTGGGCCTAAAACGTCCGTAGCCTGTTTGGTAAATCTGTGGGTAAATCAACCAGCTTAACTGGTTGAATTCTGCAGA
GACTGCCAGACTAGGGACCGGGAGAGGTGTGGGGTACTCTAGGGGTAGGGGTAAAATCCTGTCATCCTTAGAGGACCACC
AGTTGCGAAGGCGCCACACTGGAACGGATCCGACGGTCAGGGACGAAGCCTAGGGGCACGAACC
>OTU478
TGGGGAATCTTGGACAATGGGCGCAAGCCTGATCCAGCCATGCCGCGTGAGTGATGAAGGCCCTAGGGTCGTAAAACTCT
TTCGCCTGTGATGATAATGACAGTAGCAGGTAAAGAAACCCCGGCTAACTCCGTGCCAGCAGCCGCGGTAATACGGAGGG
GGTTAGCGTTGTTCGGAATTACTGGGCGTAAAGCGCACGTAGGCGGATTGGAAAGTTAGAGGTGAAATCCCGGGGCTCAA
CCCCGGAACTGCCTTTAAAACTCCCAGTCTAGAGTTCGAGAGAGGTGAGTGGAATTCCAAGTGTAGAGGTGAAATTCGTA
GATATTTGGAGGAACACCAGTGGCGAAGGCGGCTCACTGGCTCGATACTGACGCTGAGGTGCGAAAGTGTGGGGAGCAAA
CA
>OTU479
TCGAGAATCTTCCGCAATGAACGAAAGTTTGACGGAGCGACGCCGCGTGATGGATGAAGCCTTTAGGGGTGTAAACATCT
TTTATAGGGGAGGAAACTATTGACGTTACCTTATGAATAAGGGGCTCCTAATCTCGTGCCAGCAGGAGCGGTAATACGAG
AGCCTCAAGCGTTATCCGGAATTATTGGGCGTAAAGGGTCCGTAGGTGGTTTTATTAGTCTTTTGTGAAAGATCCGGGCT
CAACTCGGGGAACGCGAAAGAAACGGTAAGACTAGAGATTGTGAGAGGTGTGCGGAACTCATGGTGTAGGGGTGAAATCC
GTTGATATCATGGGGAACACCAAAAGCGAAGGCAGCACACTGGCACATATCTGACACTAAGGGACGAAACCCTGGGTAGC
GAATG
>OTU480
TCGAGAATCATTCGCAATGGGCGAAAGCCTGACGGTGCGACGCCGCGTGGAGGATGAAGGCCCTAGGGTCGTAAACTCCT
GTCATCAGGGAGTAATGGTTTGCGCAGTAACTGGCGCGGGCAGTGATAGTACCTGAAGAGGAAGGGACGGCAAACTTCGT
GCCAGCAGCCGCGGTAATACGAAGGTCCCGAGCGTTGTTCGGATTTACTGGGCGTAAAGCGTCTGTAGGCGGCGCGGTAA
GTCAGATGTGAAATCCCGGGGCTCAACCCCGGAACTGCATCCGATACTGCCGTGCTTGAGGGTCGGAGGGGAGTCTGGAA
TTCTCGGTGTAGCAGTGAAATGCGTAGATATCGAGAGGAACACTCGTGGCGAAGGCGAGACTCTGGACGACACCTGACGC
TGAGAGACGAAGGCCAGGGGAGCGAAAA
>OTU481
TCGAGAATCTTCGGCAATGGGGGAAACCCTGACCGAGCGACGCCGCGTGCGGGATGAAGGCCTTCGGGTTGTAAACCGCT
GTCGTAAGGGAACAAATCCATGGGGGTACTCCCCTGTGGTTGAGTGATCTTAGGAGGAAGGACGGGCTAAGTTCGTGCCA
GCAGCCGCGGTAAGACGAACCGTCCGAACGTTATTCGGTATCACTGGGCTTAAAGAGTTCGTAGGCGGCCTGACAGGTGA
GGTGTGAAATCCCTCGGCTCAACCGAGGAATTGCGCTTCAAACCGTCGGGCTTGAGGGAGATAGAGGTGAGCGGAACAGA
TGGTGGAGCGGTGAAATGCGTTGATATCATCTGGAACACCGGTGGCGAAAGCGGCTCACTGGATCTTTTCTGACGCTGAG
GAACGAAAGCTAGGGTAGCGAACG
>OTU482
TAGGGAATATTGGACAATGGAGGAAACTCTGATCCAGCCATCCCGCGTGCAGGATGACGGTCCTCTGGATTGTAAACTGC
TTTTATATGGGAAGAAACCCTTGGATTCATCCGAGGCTGACGGTACCATAAGAATAAGCACCGGCTAACTCCGTGCCAGC
AGCCGCGGTAATACGGAGGGTGCAAGCGTTATCCGGATTTACTGGGTTTAAAGGGTGCGCAGGCGGAATTTTAAGTCAGT
GGTGAAATCTTACAGCTTAACTGTGAAATTGCCATTGATACTGAAGTTCTTGAATATAGTTGAGGTAGGCGGAATTTGAC
ATGTAGCGGTGAAATGCATAGATATGTCAAGGAACACCAATTGCGTAGGCAGCTTACTAAACTATTATTGACGCTCAGGC
ACGAAAGCGTGGGTAGCGAACA
>OTU483
TCGAGAATCTTCCGCAATGGACGAAAGTCTGACGGAGCGACGCCGCGTGATTGATGAAGCATTTCGGTGTGTAAAGATCT
TTTATGAGGGAAGAAGTTTATTGACGGTACCTCATGAATAAGGGGCTCCTAATCTCGTGCCAGCAGGAGCGGTAATACGA
GAGCCCCGAGCGTTATCCGGAATTATTGGGCGTAAAGGGTGCGTAGGTGGCATTGTTAGTCGTTTGTCAAATCCTCGGGC
TTAACTCGAGAACCGCGAACGAAACGGCAGTGCTAGAGAGTGTGGGGGGTATAGGGAACTCATGGTGTAGGGGTGAAATC
CGTTGATATCATGGGGAACACCAAAAGCGAAGGCACTATACTAACACATATCTGACACTCAAGCACGAAAGCGTGGGTAG
CGAATG
>OTU484
CGACGAATCTTCCGCAATGCGCGAAAGCGTGACGGAGCAATGCCGCGTGTGGGATGAAGCGGCTTCGCCGTGTAAACCAC
TGTCAGGACCTAGGAAGAACTGACCGGGTCCAAAGGAAGGGCCGGCTAATCTCGTGCCAGCAGCCGCGGTAATACGAGAG
GCCCGAGCGTTATTCGGAATCACTGGGCTTAAAGCGTGCGCAGGCGGACCTGTAGGCGTCCTGTGAAATCCCTCGGCTCA
ACCGGGGAATTGCAGGGCGAACCACAGGTCTTGAGGGAGGCAGAGGCCGACGGAACCATAGGTGGAGCGGTGGAATGCGT
AGATATCTATGGGAACGCCAAATGTGAAGACAGTCGGCTGGGCCTTTCCTGACGCTCATGCACGAAAGCGTGGGGAGCAA
ACA
>OTU485
TGGGGAATATTGGACAATGGGCGAAAGCCTGATCCAGCAATGCCGCGTGAGTGATGAAGGCCTTAGGGTTGTAAAGCTCT
TTTACCAGGGATGATAATGACAGTACCTGGAGAATAAGCTCCGGCTAACTCCGTGCCAGCAGCCGCGGTAATACGGAGGG
AGCTAGCGTTGTTCGGAATTACTGGGCGTAAAGCGCGCGTAGGCGGTCTATTAAGTCAGGGGTGAAATCCCGGAGCTCAA
CTCCGGAACTGCCCTTGAAACTGGCAGACTAGAATCTTGGAGAGGCGAGTGGAATTCCGAGTGTAGAGGTGAAATTCGTA
GATATTCGGAAGAACACCAGTGGCGAAGGCGACTCGCTGGACAAGTATTGACGCTGAGGTGCGAAAGCGTGGGGAGCAAA
CA
>OTU486
TAGGGAATATTGGTCAATGGGCGAGAGCCTGAACCAGCCATGCCGCGTGCAGGAAGACGGTCCTCTGGATTGTAAACTGC
TTTTGAATGGGAAGAACCACCCTCTTGCGAGAGGGCTTGACGGTACCATTAGAATAAGCCACGGCTAACTACGTGCCAGC
AGCCGCGGTAATACGTAGGTGGCAAGCGTTATCCGGATTTATTGGGTTTAAAGGGTGCGTAGGCGGTTTATTAAGTCGAT
AGTTAAAGGTAGCAGCTCAACTGTATACATGCTGTCGATACTGGTAGACTTGAGTTACCGAGAGGCAAGTAGAATTCCGG
GTGTAGCGGTGAAATGCATAGATACCCGGAGGAATACCGATTGCGAAGGCCACTTGCTATAGGTAAACTGACGCTGATGC
ACGAAAGCGTGGGGAGCGAACA
>OTU487
TGGGGAATTTTCCGCAATGGGCGAAAGCCTGACGGAGCAACGCCGCGTGAGGGAGGAAGGCCTTAGGGTTGTAAACCTCT
TTTCTCTGGGAAGAAGATCTGACGGTACCAGAGGAATAAGCCTCGGCTAACTCCGTGCCAGCAGCCGCGGTAAGACGGAG
GAGGCAAGCGTTATCCGGAATTATTGGGCGTAAAGCGTCCGCAGGCGGTTTTTTAAGTCTGTTGTCAAAGCCTACAGCTC
AACTGTGGATCGGCAATGGAAACTGGGGGACTTGAGTGTGGTAGGGGTAGAGGGAATTCCCGGTGTAGCGGTGAAATGCG
TAGATATCGGGAAGAACACCAGTGGCGAAGGCGCTCTACTGGGCCACAACTGACGCTGAGGGACGAAAGCTAGGGGAGCG
AAAG
>OTU488
TGGGGAATATTGCACAATGGGCGCAAGCCTGATGCAGCCATACCGCGTGTGTGAAGAAGGCCTTAGGGTTGTAAAGCACT
TTCAGCAGTGAGGAAAGGGGTGTAGTTAATACCTGCATCCTGTGACGTTAACTGCAGAAGAAGCACCGGCTAATTCCGTG
CCAGCAGCCGCGGTAATACGGAAGGTGCAAGCGTTAATCGGAATTACTGGGCGTAAAGCGCGCGTAGGTGGATTGGTCAG
TCAGATGTGAAAGCCCCGGGCTCAACCTGGGAACTGCACCTGATACTGCCAATCTAGAGTACGGTAGAGGGTAGTGGAAT
TTCCTGTGTAGCGGTGAAATGCGTAGATATAGGAAGGAACACCAGTGGCGAAGGCGGCTGCCTGGACCGATACTGACACT
GAGGTGCGAAAGCGTGGGGAGCAAACA
>OTU489
TGAGGAATCTTCCACAATGGGCGAAAGCCTGATGGAGCGACACCGCGTGAAGGATGAAGGTCTAACGATTGTAAACTTCT
TTTCTGAGGGAGCATAATGAGAGTACCTCAGGAATAAGGGGGGGCTAATTACGTGCCAGCAGCCGCGGTAATACGTAATC
CCCAAGCGTTACTCGGAATTACTGGGTGTAAAGGGTTCGTAGGCGGCTTTATAAGTCAGGTATGAAAGACCGAAGCTCAA
CTTCGCGTTTGTGCTTGAAACTATAAAGCTAGAATCAGGAAGAGGTAAGCGGAATTCTAAGTGTAGGGGTGCAATCCGTA
GATACTTAGAAGAACACCAAAAGCGAAGGCAGCTTACTGGTACTGTATTGACGCTGAGGAACGAAAGCGTGGGGAGCGAA
AA
>OTU490
TCGAGAATCTTCCGCAATGGACGAAAGTCTGACGGAGCGATGCCGCGTGCGGGACGAAGGCCTTCGGGTTGTAAACCGCT
GTCAGTGGGGTGGAAATCAGTTGGGGCACTCCCCTTCTGTTGACCTAACCGCAGAGGAAGTCCGGGCTAAGTACGTGCCA
GCAGCCGCGGTAATACGTACCGGACGAACGTTATTCGGAATTACTGGGCTTAAAGAGTGCGTAGGCGGCTCTGCAGGTGA
GGTGTGAAAGCCCACGGCTCAACCGTGGAATTGCGCTTCAAACCGCAGGGCTTGAGGGAGACAGGGGTGAGCGGAACTGA
TGGTGGAGCGGTGAAATGCGTTGATATCATCAGGAACACCTGTGGCGAAGGCGGCTCACTGGGTCTTTTCTGACGCTGAG
GCACGAAAGCTAGGGGAGCGAACG
>OTU491
TAGGGAATCTTCCACAATGGGCGAAAGCCTGATGGAGCAACGCCGCGTGCAGGATGAAGGCCTTCGGGTTGTAAACTGCT
TTTATAAGTGAAGATTTTGACGGTAACTTATGAATAAGGATCGGCTAACTCCGTGCCAGCAGCCGCGGTCAGACGGAGGA
TCCAAGCGTTATTCGGAATGACTGGGCGTAAAGAGTTGCGTAGGTGGCACTGTATGCGTGTGATGAAATCTTGAGGCTCA
ACCTTAAGGCTATTACGCGAACAGCAGAGCTAGAGCATATGAGGGGTACCTGGAATTCCTAGTGTAGGAGTGAAATCCGT
AGATATTAGGAGGAACACCAATGGCGTAGGCAGGGTACTGGCATATTGCTGACACTAAGGCACGAAAGCGTGGGGAGCGA
ACG
>OTU492
TAGGGAATATTGGGCAATGGACGCAAGTCTGACCCAGCCATGCCGCGTGCAGGAAGACGGCCCTCTGGGTTGTAAACTGC
TTTTATTAGGGAAGAAACCCTTCTACGTGTAGAAGGCTGACGGTACCTAAGGAATAAGGATCGGCTAACTCCGTGCCAGC
AGCCGCGGTAATACGGAGGATCCAAGCGTTGTCCGGATTTATTGGGTTTAAAGGGTGCGTAGGCGGACTTTTAAGTCAGA
GGTGAAAGCCGGTAGCTTAACTATCGAATTGCCTTTGAAACTGAAAGTCTTGAATTTTGTTGAGGTAGGCGGAATGTATC
ATGTAGCGGTGAAATGCATAGATATGATACAGAACACCGATTGCGAAGGCAGCTTACTAAGCAAACATTGACGCTGAGGC
ACGAAAGCGTGGGGATCAAACA
>OTU493
TCAAGAATATTCCACAATGCGCGAAAGCGTGATGGAGCGACGCCGCGTGCAGGAAGACGCCTTTCGGGGTGTAAACTGCT
TTTCTCAGGGACGAATTCGTGACTGTACCTGAGGAATAAGAGGTTGCTAACTCTGTGCCAGCAGCAGCGGTAATACAGAG
ACCTCAAGCGTTATCCGGATTCATTGGGCGTAAAGCGTCCGCAGGTGGTTCGACAAGTCGATGGTCAAATCTTCGGGCTT
AACTCGGAGACTGCCGTCGATACTGTCAAACTAGAGGCTGGGAGAGGCAAGCGGAACTGCAGGTGTAGTCGTAATAAGCG
CTGATATCTGCAGGAACACCAAAGGCGAAGGCAGCTTGCTAGAACATGCCTGACACTCATGGACGAAAGCGTGGGTAGCG
AATC
>OTU494
TAAGGAATCTTCCGCAATGCCCGAAAGGGTGACGGAGCAACGCCGCGTGCGGGATGACACTCGTAAGAGCGTAAACCGCT
TTTCTGAGGGAGTAAGTTTTGAGATTACCTCAGGAATAAGTACCGGCTAACTACGTGCCAGCAGCAGCGGTAATACGTAG
GGTACAAGCGCTACCCGGAATTATTGGGCGTAAAGCGATCGCAGGCGGCTTTTTAAGTCCGGTGTAAAATTTTGGAGCCT
AACTCCAAACGCGTACTGGAAACTGAAAGGCTCGAGATATGCAGAGGTTAGTGGAACGCGATGTGTAGGGGTAAAATCCG
TTGATATATCGCAGAACACCAAAAGCGAAGGCAGCTAACTGGGCATATTCTGACGCTCATGGTCGAAAGCGTGGGGAGCA
AACG
>OTU495
TGAGGAATATTGGACAATGGAGGAAACTCTGATCCAGCCATGCCGCGTGAATGAAGAAGGCCTTAGGGTTGTAAAGTTCT
TTCAATTGTGAAGATAATGACGGTAGCAATAGAAGAAGCTCCGGCTAAATTCGTGCCAGCAGCCGCGGTAATACGAATGG
AGCAAGCGTTGTTCGGAATCACTGGGCTTAAAGCGTGCGTAGGCGGACATGAAAGTCAGAAGTGAAAGCCCTGGGCTCAA
CCCGGGAACTGCTTTTGAAACTCCATGTCTTGAATCCGGGAGGGGTGAGTGGAATTCCTAGTGTAGAGGTGAAATTCGCA
GATATTAGGAGGAACACCAGTGGCGAAGGCGACTCACTGGACCGGTATTGACGCTGAGGTACGAAAGCGTGGGGAGCAAA
CA
>OTU496
TGAGGAATATTGGACAATGGTCGCAAGACTGATCCAGCCATGCCGCGTGCAGGAAGACGGCCTTATGGGTTGTAAACTGC
TTTTTTACGGGAAGAATAATGCTCACGTGTGGGCAGATGACGGTACCGTAGGAATAAGGACCGGCTAACTCCGTGCCAGC
AGCCGCGGTAATACGGAGGGTCCGAGCGTTATCCGGAATCATTGGGTTTAAAGGGTCCGCAGGCGGGCCAGTAAGTCAGG
GGTGAAAGTTTGCGGCTCAACCGTAAAATTGCCTTTGATACTGCTGGTCTTGAGTTGCGGTGAAGTGGCCGGAATATGTG
GTGTAGCGGTGAAATGCATAGAGATCACATAGAACACCGATTGCGAAGGCAGGTCACTAACCGCGGACTGACGCTGATGG
ACGAAAGCGTGGGGAGCGAACG
>OTU497
TCGAGAATCATTCACAATGGACGAAAGTCTGATGGTGCAACGCCGCGTGGAGGATGAAGGCCCTAGGGTCGTAAACTCCT
GTCATATGAGAGTAAGGCATATGTGTTAATAGCATGTATGTTTGATAGTATCATAAGAGGAAGGGACGGCTAACTTCGTG
CCAGCAGCCGCGGTAATACGAAGGTCCCGAGCGTTGTTCGGAATCACTGGGCGTAAAGGGAGCGTAGGCGGCATGGTAAG
TCAGATGTGAAATCCCGGGGCTCAACCCCGGAACTGCATCCGATACTGCCTTGCTAGAGTAATGGAGGGGTAACTGGAAT
TCTCGGTGTAGCAGTGAAATGCGTAGATATCGAGAGGAAGACCAACGGCGAAGGCAGGTTACTGGACATTTACTGACGCT
GAGGCTCGAAGGCCAGGGGAGCGAAAG
>OTU498
TGAGGAATATTGGTCAATGGACGAAAGTCTGAACCAGCCATGCCGCGTGCAGGATGACGGCCCTACGGGTTGTAAACTGC
TTTTATATAGGAAGAAACCCCCGAACGTGTTCGGGGCTGACGGTACTATACGAATAAGGACCGGCTAACTCCGTGCCAGC
AGCCGCGGTAATACGGAGGGTCCAAGCGTTATCCGGATTCATTGGGTTTAAAGGGTGCGTAGGCGGGATAATAAGTCAGT
GGTGAAAGCCTGCAGCTTAACTGTAGAACTGCCATTGATACTGTTATTCTTGAATTTAGTTGAGGTAGGCGGAATGCGGC
ATGTAGCGGTGAAATGCTTAGATATGCCGCAGAACACCAATCGCGAAGGCAGCTTACCAAGCTAATATTGACGCTAAGGC
ACGAAAGCGTGGGGAGCGAACA
>OTU499
TGGGGAATCTTGGACAATGGGGGCAACCCTGATCCAGCGACGCCGCGTGGGTGACGAAGGCCTTCGGGTTGTAAAGCCCT
TTTCTCGGGGAAGATGATGACGGTACCCGAGGAATAAGCACCGGCTAACTCCGTGCCAGCAGCCGCGGTAAGACGGAGGG
TGCTAGCGTTGTTCGGAATTACTGGGCGTAAAGGGCGCGTAGGCGGCCCGAGAAGTCGGATGTGAAAGCCCGGGGCTCAA
CCCCGGAACGGCATTCGAAACTTTTGGGCTCGAGAACGGAAGAGGAGAGTGGAATACCCAGTGTAGAGGTGAAATTCGTA
GATATTGGGTGGAACACCGGTGGCGAAAGCGGCTCTCTGGTCCGGATCTGACGCTGAGGCGCGAAAGCGTGGGGAGCAAA
CA
>OTU500
TGGGGAATATTGGACAATGGGCGCAAGCCTGATCCAGCAATACCGCGTGTGTGAAGAAGGACTTCGGTTTGTAAAGCACT
TTCAGTAGGGAGGAAAGGAGTGTAGTTAATACCTGCATTCTATGACGTTACCTACAGAAGAAGCACCGGCTAACTCCGTG
CCAGCAGCCGCGGTAATACGGAGGGTGCAAGCGTTAATCGGAATCACTGGGCGTAAAGCGCGCGTAGGCGGAATACTAAG
TCTCATGTGAAAGCCCCGGGCTCAACCTGGGAACTGCATGGGATACTGGTATTCTAGAATACAGTAGAGGGAGGTGGAAT
TTCCGGTGTAGCGGTGAAATGCGTAGAGATCGGAAGGAACATCAGTGGCGAAGGCGACCTCCTGGACTGATATTGACGCT
GAGGTGCGAAAGCGTGGGGAGCAAACA
>OTU501
TTAAGAATCTTGCGCAATGGGCGAAAGCCTGACGCAGCGACGCCGCGTGAGGGATGAAGGCCTTCGGGTTGTAAACCTCG
GTAAGATGGGAAGAATAAGAGTATTCGAAAGGGTGCTCGATGACGGTACCATCCTGAAGCCCCGGCTAATTACGTGCCAG
CAGCCGCGGTAATACGTATGGGGCTAGCGTTGTTCGGAATTATTGGGCGTAAAGGGCACGCAGGTGGATAAAAAAGTTGG
TTGTATAATCTTTCGGCTCAACCGGAAGTCTGCTTCCAAAACTGTTTATCTTGAGTACTAGAGGGGAGAGCGGAATTCTC
GGTGTAGCGGTGGAATGCGCAGATATCGAGAAGAACATCAGTGGCGAAGGCGGCTCTCTGGCTAGTAACTGACACTCATG
TGCGAAAGCGTGGGTAGCGAACA
>OTU502
TGGGGAATATTGCACAATGGGCGCAAGCCTGATGCAGCAACGCCGCGTGAGGGACGACGGCCTTCGGGTTGTAAACCTCT
TTTAGCAGGGAAGAAGCGAAAGTGACGGTACCTGCAGAAAAAGCACCGGCTAACTACGTGCCAGCAGCCGCGGTAATACG
TAGGGTGCAAGCGTTATCCGGAATTATTGGGCGTAAAGAGCTCGTAGGCGGTTTGTCGCGTCTGCTGTGAAAACTGGGGG
CTCAACCCCCAGCCTGCAGTGGGTACGGGCAGACTAGAGTGCGGTAGGGGAGATTGGAATTCCTGGTGTAGCGGTGGAAT
GCGCAGATATCAGGAGGAACACCGATGGCGAAGGCAGATCTCTGGGCCGTAACTGACGCTGAGGAGCGAAAGGGTGGGGA
GCAAACA
>OTU503
TAGGGAATTTTCCACAATGGACGAAAGTCTGATGGAGCAACGCCGCGTGCAGGATGAAGGCCTTCGGGTCGTAAACTGCT
TTTATCTGTGAAGATTATGACGGTAGCAGATGAATAAGGATCGGCTAACTCCGTGCCAGCAGCCGCGGTCATACGGAGGA
TCCAAGCGTTATCCGGAATTACTGGGCGTAAAGAGTTGCGTAGGCGGCAAAGTAAGCAGAGTGTGAAATTGTGTGGCTCA
ACCATACACCCATGCTCTGAACTGCTTAGCTAGAGAATGGAAGAGGTCGCTAGAATTCCTGGTGTAGGGGTGAAATCCGT
AGATATCAGGAGGAATACCGATGGCGTAGGCAGGCGACTGGTCCATTTCTGACGCTCAGGCACGAAAGCGTGGGGAGCGA
TCG
>OTU504
TGAGGAATATTGGTCAATGGACGCAAGTCTGAACCAGCCATGCCGCGTGCAGGATGACGGCCCTATGGGTTGTAAACTGC
TTTTATTCGGGAATAAACCCCTTTACGTGTAGAGGGCTGAATGTACCGAAAGAATAAGCACCGGCTAACTCCGTGCCAGC
AGCCGCGGTAATACGGAGGGTGCAAGCGTTATCCGGATTTATTGGGTTTAAAGGGTGCGTAGGCGGGATATTAAGTCAGT
GGTGAAAGCCTGTGGCTCAACCATAGAATTGCCATTGATACTGATATTCTTGAGTATGATTGAAGTTGGCGGAATATGGC
ATGTAGCGGTGAAATGCATAGATATGCCATAGAACACCGATAGCGAAGGCAGCTAACTAAGTCATAACTGACGCTGAGGC
ACGAAAGCGTGGGGATCAAACA
>OTU505
TGGGGAATATTGCGCAATGGGGGAAACCCTGACGCAGCAATGCCGCGTGAGTGAGGAAGGCCTTCGGGTTGTAAAGCTCT
GTCAAATGGGAAGAATGGTGCGAATTCGAATAGGGTTCGTATTTGACGGTACCATTAAAGGAAGCACCGGCTAACTTCGT
GCCAGCAGCCGCGGTAATACGAAGGGTGCAAGCGTTGTTCGGATTTATTGGGCGTAAAGCGCGCGCAGGCGGATTTGTAA
GCCAGATGTGAAATCTCGGGGCTCAACCCCGAAACTGCGTCTGGAACTGCGAATCTAGAATCTCAGAGGGGGAAGGGGAA
TTTCGCATGTAGGGGTAAAATCCGTAGAGATGCGAAGGAACACCAGAGGCGAAGGCGCCTTCCTGGATGAGTATTGACGC
TGAGGCGCGAAAGCGTGGGGAGCAAACA
>OTU506
TGAGGAATATTGGTCAATGGACGAAAGTCTGAACCAGCCATGCCGCGTGAAGGATTGACGGCCCTACGGGTTGTAAACTT
CTTTTATAAGGGAAGAAACCCCCGAACGTGTTCGGGGCTGACGGTACCTTACGAATAAGCACCGGCTAACTCCGTGCCAG
CAGCCGCGGTAATACGGAGGGTGCAAGCGTTATCCGGATTCATTGGGTTTAAAGGGTGCGTAGGCGGATTAATAAGTCAG
TGGTGAAAGCCTACAGCTTAACTGTAGAATTGCCATTGATACTGTTAGTCTTGAGTTTGGTTGAGGTAAGCGGAATGAGA
CATGTAGCGGTGAAATGCATAGATATGTCTCAGAACACCGATTGCGAAGGCAGCTTGCTAAACCAAAACTGACGCTGAGG
CACGAAAGCGTGGGGAGCGAACA
>OTU507
TGGGGAATATTGGACAATGGGCGCAAGCCTGATCCAGCCATGCCGCGTGTGTGAAGAAGGCCTTCGGGTTGTAAAGCACT
TTCAGTTGGGAGGAAAGGTGTGTTGCTAATATCAACATGCTGTGACGTTACCAACAGAAGAAGCACCGGCTAACTCCGTG
CCAGCAGCCGCGGTAATACGGAGGGTGCAAGCGTTAATCGGAATTACTGGGCGTAAAGCGCACGCAGGCGGTTGATTAAG
TCAGATGTGAAATCCCCGGGCTCAACCTGGGAATGGCATTTGAAACTGGTCGACTAGAGTCTCGTAGAGGGGGGTAGAAT
TCCAGGTGTAGCGGTGAAATGCGTAGAGATCTGGAGGAATACCAATGGCGAAGGCAGCCCCCTGGACGAAGACTGACGCT
CAGGTGCGAAAGCGTGGGGAGCAAACA
>OTU508
TGAGGAATCTTGCACAATGGGCGAAAGCCTGATGCAGCGACGCCGCGTGAGGGACGACGGCCTTCGGGTTGTAAACCTCT
GTCAGTAGGGAAGAAGTATGACGGTACCTACTGAGGAAGCTTCGGCTAACTACGTGCCAGCAGCCGCGGTAAGACGTAGG
GAGCAAGCGTTGCCCGGAATTACTGGGCGTAAAGAGCTCGTAGGCGGGGGCGTGCGTCTGAAAGGAAATCTCAGGGCTTA
ACCCTGGGGCTGTTTCAGATACGGCGCTTCTTGAGGATGTGAGAGGAAAGTGGAATTTCCGGTGTAGCGGTGAAATGCGT
AGATATCGGAAGGAACACCAGTGGCGAAGGCGACTTTCTGGCACATTCCTGACGCTGAGGAGCGAAAGCGTGGGTAGCGA
ACG
>OTU509
TGGGGAATATTGCACAATGGAGGAAACTCTGATGCAGCCATGCCGCGTGTGTGAAGAAGGCCTTAGGGTTGTAAAGCACT
TTCAATTGGGAGGAAAGGTACAAGGCTAATACCCTTGTGCTGTGACGTTACCTTTAGAAGAAGCACCGGCTAACTCCGTG
CCAGCAGCCGCGGTAATACGGAGGGTGCGAGCGTTAATCGGAATTACTGGGCGTAAAGCGCGCGTAGGCGGCGTGTTAAG
TCGGATGTGAAAGCCCCGGGCTCAACCTGGGAACTGCACCCGATACTGGCAGGCTAGAGTACGAGAGAGGGAGGTAGAAT
TCCACGTGTAGCGGTGAAATGCGTAGATATGTGGAGGAATACCGGTGGCGAAGGCGGCCTCCTGGCTCGATACTGACGCT
GAGGTGCGAAAGCGTGGGGAGCAAACA
>OTU510
TGGGGAATATTGGACAATGGGGGCAACCCTGATCCAGCCATGCCGCGTGAGTGATGAAGGCCTTAGGGTTGTAAAGCTCT
TTCAGCGAGGAGGATAATGACGTTACTCGCAGAAGAAGCCCCGGCTAACTTCGTGCCAGCAGCCGCGGTAATACGAAGGG
GGCTAGCGTTGTTCGGAATCACTGGGCGTAAAGCGCACGTAGGCGGATTGATAAGTTAGGGGTGAAATCCCGGGGCTCAA
CCTCGGAACTGCCTTTGATACTGTCAGTCTTGAGTCCGAGAGAGGTGAGTGGAACTCCGAGTGTAGAGGTGAAATTCGTA
GATATTCGGAAGAACACCAGTGGCGAAGGCGGCTCACTGGCTCGGTACTGACGCTGAGGTGCGAAAGCGTGGGGAGCAAA
CA
>OTU511
TGGGGAATATTGCGCAATGGGGGAAACCCTGACGCAGCAACGCCGCGTGTGTGAAGAAGGCTCTCGGGTCGTAAAGCACT
GTCGAGAGGAACGAGCCGGCTGTCTTTAATAGAGGCAGTCCCGACGGTACCTCTTGAGGAAGCACCGGCTAACTCCGTGC
CAGCAGCCGCGGTAATACGGAGGGTGCAAGCGTTGTTCGGAATTATTGGGCGTAAAGCGCGCGCAGGCGGGCTTCTAAGT
CTGATGTGAAATCCCTCGGCTCAACCGAGGACGTGCATTGGATACTGGAAACCTTGAGTCCTGGAGAGGAAAGCGGAATT
CCCAGTGTAGAGGTGAAATTCGTAGATATTGGGAGGAACACCGGTGGCGAAGGCGGCTTTCTGGACAGTGACTGACGCTG
AGGCGCGAAAGCGTGGGTAGCAAACA
>OTU512
TGGGGAATATTGCACAATGGGCGCAAGCCTGATGCAGCCATGCCGCGTGTGTGAAGAAGGCCTTCGGGTTGTAAAGCACT
TTCAGTAGGGAGGAAAGGTTGTCGATTAATACTCTGCAGCTGTGACGTTACCTACAGAAGAAGCACCGGCTAACTCCGTG
CCAGCAGCCGCGGTAATACGGAGGGTGCAAGCGTTAATCGGAATTACTGGGCGTAAAGCGCGCGTAGGCGGCTTGTTAAG
CCAGATGTGAAAGCCCCGGGCTCAACCTGGGAACTGCATTTGGAACTGGCAGGCTAGAGTACAGAAGAGGGTGGTAGAAT
TTCCTGTGTAGCGGTGAAATGCGTAGATATAGGAAGGAATACCAGTGGCGAAGGCGGCCACCTGGTCTGATACTGACGCT
GAGGTGCGAAAGCGTGGGGAGCAAACA
>OTU513
TGGGGAATATTGGACAATGGGGGAAACCCTGATCCAGCGATGCCGCGTGAGTGAAGAAGGCCTTAGGGTTGTAAAGCTCT
TTCAGTGGGGAAGATGATGACGGTACCCACAGAAGAAGCACCGGCTAACTCCGTGCCAGCAGCCGCGGTAATACGGAGGG
TGCAAGCGTTGTTCGGAATTACTGGGCGTAAAGCGTACGTAGGCGGACTAACAAGTCAGGCGTGAAAGCCCCGGGCTCAA
CCTGGGAACTGCGTTTGATACTGTTAGACTAGAGTCTTGGAGAGGGAAATGGAATTCCTAGTGTAGAGGTGAAATTCGTA
GATATTAGGAAGAACACCAGTGGCGAAGGCGATTTTCTGGCCAAAGACTGACGCTGAGGTACGAAAGCGTGGGGAGCAAA
CA
>OTU514
TGGGGAATCTTAGACAATGGGCGAAAGCCTGATCTAGCCATACCGCGTGAGCGATGAAGGCCTTAGGGTTGTAAAGCTCT
TTCGCCAGGGATGATAATGACAGTACCTGGTAAAGAAGTCCCGGCTAACTCCGTGCCAGCAGCCGCGGTAATACGGAGGG
GACTAGCGTTGTTCGGAATTACTGGGCGTAAAGCGCACGTAGGCGGATTGGAAAGTTGGGGGTGAAATCCCGGGGCTCAA
CCTCGGAACTGCCTTCAAAACTCCCAGTCTTGAGGTCGAGAGAGGTGAGTGGAATTCCGAGTGTAGAGGTGAAATTCGTA
GATATTCGGAGGAACACCAGTGGCGAAGGCGGCTCACTGGCTCGATACTGACGCTGAGGTGCGAAAGCGTGGGGAGCAAA
CA
>OTU515
TCGAGAATCTTCCGCAATGGGCGAAAGCCTGACGGAGCGACGCCGCGTGGAGGAGAAGGCCTTAGGGTTGTAAACTCCTG
TCACGAATTATGAATGGTGCGTGGTAAACAGTCACGTATTTGACGTAAGTTCGAGAGGAAGCACCGGCTAACTCTGTGCC
AGCAGCCGCGGTAATACAGAGGGTGCAAACGTTGTTCGGAATCACTGGGCATAAAGCGCACGTAGGCGGCTTTTCAAGTG
CAGAGTGAAATCCCACAGCTCACCTGTGGAACTGCTTTGCATACTGGATGGCTCGAGGACGGTAGAGGAGAGCGGAACTC
TTGGTGGAGCGGTGAAATGCGTAGATATCAAGAGGAACACCAAAGGCGAAGGCAGCTCTCTGGTCCGTTTCTGACGCTGA
GGTGCGAAAGCTAGGGTAGCGAACG
>OTU516
TGGGGAATTTTGGACAATGGGGGCAACCCTGATCCAGCAATACCGCGTGCAGGAAGAAGGCCTTCGGGTTGTAAACTGCT
TTTGTACGGAACGAAACGGTAAGGGCTAATACCTCTTGCTAATGACGGTACCGTAAGAATAAGCACCGGCTAACTACGTG
CCAGCAGCCGCGGTAATACGTAGGGTGCAAGCGTTAATCGGAATTACTGGGCGTAAAGCGTGCGCAGGCGGTTTTGTAAG
ACAGGCGTGAAATCCCCGGGCTCAACCTGGGAATGGCGCTTGTGACTGCAAGGCTCGAGTACGGCAGAGGGGGATGGAAT
TCCGCGTGTAGCAGTGAAATGCGTAGATATGCGGAGGAACACCGATGGCGAAGGCAGTCCCCTGGGCCTGTACTGACGCT
CATGCACGAAAGCGTGGGGAGCAAACA
>OTU517
TAAGGAATATTGGACAATGGGCGAGAGCCTGATCCAGCCATCCCGCGTGCAGGATGAAAGCCCTCTGGGTTGTAAACTGC
TTTTATATAAGAAGAATAGCTGGGATTTATCCTAGTATGACGGTATTATATGAATAAGCACCGGCTAACTCCGTGCCAGC
AGCCGCGGTAATACGGAGGGTGCAAGCGTTATCCGGAATCACTGGGTTTAAAGGGTGCGTAGGCGGCTATATAAGTCAGG
AGTGAAATGTCCGAGCTTAACTGGGGACTTGCTTTTGATACTGTATGGCTTGAATTAGGTTGAGGTTGGCGGAATGAGTC
ATGTAGCGGTGAAATGCATAGATATGACTTAGAACACCAATTGCGAAGGCAGCTGGCTAGACCTTAATTGACGCTGAGGC
ACGAAAGCGTGGGGAGCGAACA
>OTU518
TAACGAATCTTCCGCAATGGGCGAAAGCCTGACGGAGCAATGCCGCGTGTGGGATGAAGCATCTTCGATGTGTAAACCAC
TGTCAGGGTCTAGGAATACTGACCAGACCCAGAGGAAGGGCCGGCTAATTCCGTGCCAGCAGCCGCGGTAATACGGAAGG
CCCGAGCGTTAATCGGAATCACTGGGCTTAAAGCGTACGCAGGCGGACTTGTAGGTATCTTGTGAAATCCCACGGCTTAA
CCGTGGAACTGCAGGGTAAACCACAAGTCTTGAGACATGTAGGGGTCAGTGGAACCATGAGTGGAGCGGTGAAATGCGTA
GATATTCATGGGAACGCCAATGGCGAAGGCAGCTGACTGGGCATGTTCTGACGCTCAGGTACGAAAGCGTGGGTAGCGAA
CG
>OTU519
TGAGGAATTTTGCGCAATGGGGGAAACCCTGACGCAGCAACGCCGCGTGAGTGATGAAGGCCTTCGGGTCGTAAAGCTCT
GTCAAGTGGGAAGAACCTATACAATGTTAACAGCATTGTGTACTGACGGTACCACTGAAGGAAGCACCGGCTAACTCCGT
GCCAGCAGCCGCGGTAATACGGGGGGTGCAAGCGTTATTCGGAATCATTGGGCGTAAAGAGCACGTAGGCGGCTTGGTAA
GTCAGATGTGAAAGCCCGGGGCTTAACCCCGGAAGTGCATTTGATACTGTCAGGCTTGAGTATGGGAGAGGGAAGTGGAA
TTCCTGGTGTAGAGGTGAAATTCGTAGATATCAGGAGGAACACCGGTGGCGAAGGCGACTTCCTGGACCAATACTGACGC
TGAGGTGCGAAGGCGTGGGTAGCAAACA
>OTU520
TGGGGAATTTTGCGCAATGGGCGAAAGCCTGACGCAGCAATACCGTGTGTGGGAAGACGCCCCGTGGGGTGTAAACCACT
GTCAGGAGTGAAGAATTTGACTGTAACTCCAGAGGAAGCACCGGCTAATTCCGTGCCAGCAGCCGCGGTAATACGGAAGG
TGCAAGCGTTGTCCGGATTTATTGGGCGTAAAGAGTTTGTAGGCGGCTTAGCAAGTCTGAAGTGAAAGAATGGAGCTCAA
CTCCATCCACGCTTTTGAAACTGTTAAGCTAGAGAATGTTAGGGGTGAGTGGAATTTCCAGTGTAGCGGTGAAATGCGTA
GATATTGGAAAGAACACCGGAGGCGAAGGCGGCTCACTGGGACATTTCTGACGCTGAGAAACGAAAGCTAGGGTAGCGAA
AG
>OTU521
TGGGGAATCTTGCACAATGGGCGAAAGCCTGATGCAGCCATGCCGCGTGAATGATGAAGGCCTTAGGGTTGTAAAATTCT
TTCGTCAGGGATGATAATGACCGTACCTGAAGAAGAAGCCCCGGCTAACTTCGTGCCAGCAGCCGCGGTAATACGAAGGG
GGCTAGCGTTGTTCGGAATTACTGGGCGTAAAGCGCACGTAGGCGGACTTTTAAGTCAGGTGTGAAATCCCGGGGCTCAA
CCTCGGAACTGCATTTGAAACTGGGAGTCTTGAGACCAGGAGAGGTTAGCGGAATACCGAGTGTAGAGGTGAAATTCGTA
GATATTCGGTGGAACACCAGTGGCGAAGGCGGCTAACTGGACTGGTACTGACGCTGAGGTGCGAAAGTGTGGGGAGCAAA
CA
>OTU522
TGGGGAATATTGCACAATGGGCGCAAGCCTGATGCAGCAACGCCGCGTGAGTGAAGAAGGCTCTTGGGTCGTAAAGCTCT
TTCGGCAGGGAAGAAGGATCTTATGGTAAATAATCATGAGATTTGACGGTACCTGCATAAGAAGCACCGGCTAACTCCGT
GCCAGCAGCCGCGGTAATACGGAGGGTGCGAGCGTTGTTCGGAATTACTGGGCGTAAAGCGCGTGTAGGCGGGCTATTAA
GTCGGTTGTGAAAGCCCAGAGCTCAACTTTGGAATTGCAGCCGAAACTAGTAGTCTTGAATGCCTGAGAGGATGGCGGAA
TTCCTGGTGTAGAAGTGAAATTCGTAGATATCAGGAGGAACACCGGAGGCGAAGGCGGCTATCTGGCAGTGCATTGACGC
TGAGACGCGAAAGCGTGGGGAGCAAACA
>OTU523
TAGGGAATCTTGCGCAATGGGGGCAACCCTGACGCAGCAACGCCGCGTGTGGGATGACGGCTTTCGGGTTGTAAACCACT
TTCAGTGATGACGAAAATGACGGTAATCACAGAAGAAGGTCCGGCCAACTACGTGCCAGCAGCCGCGGTAACACGTAGGG
ACCGAGCGTTGTCCGGATTTATTGGGCGTAAAGAGCTCGTAGGCGGTTCTGTAAGTCGGATGTGAAAACTCAGGGCTCAA
CCCTGAGACGCCATCTGATACTGCAGTGACTAGAGTCCGGTAGAGGAAGATGGAATTCCTGGTGTAGCGGTGGAATGCGC
AGATATCAGGAGGAACACCAATGGCGAAGGCAGTCTTCTGGGCCGGTACTGACGCTGAGGAGCGAAAGCATGGGGAGCAA
ACA
>OTU524
TGGGGAATATTGGACAATGGGGGCAACCCTGATCCAGCAATGCCGCGTGTGTGATGAAGGCCTTAGGGTTGTAAAGCACT
TTCAATGGTGAAGATGATGACGGTAACCATAGAAGAAGCCCCGGCTAACTTCGTGCCAGCAGCCGCGGTAATACGAAGGG
GGCGAGCGTTGTTCGGAATTACTGGGCGTAAAGGGCGCGCAGGCGGTCAATTCAGTTAGGTGTGAAAGCCCCGGGCTTAA
CCTGGGAACTGCACTTAATACTGATTGACTAGAAAACGGAAGAGGAGAGTGGAATTCCCAGTGTAGAGGTGAAATTCGTA
GATATTGGGAAGAACACCAGTGGCGAAAGCGGCTCTCTGGTCCGATTTTGACGCTGAGGCGCGAAAGCGTGGGGAGCAAA
CA
>OTU525
TCGAGAATCTTCGGCAATGGGCGAAAGCCTGACCGAGCGACGCCGCGTGCGGGATGAAGGCCCTCGGGTTGTAAACCGCT
GTCAGTAGGGAGCAAATCTCTTGGGGTTATCCCCTTGAGTTGAGCGATCTTCAGAGGAAGTACGGGCTAAGTTCGTGCCA
GCAGCCGCGGTAAGACGAACCGTACGAACGTTATTCGGAATCACTGGGCTTAAAGAGTCCGTAGGCGGCCGTGTAGGTGG
GATGTGAAAGCCCTCGTCTCAACCGAGGAATTGCGTTCCAAACCACATGGCTTGAGGAGGATAGAGGTGAGCGGAACTGA
TGGTGGAGCGGTGAAATGCGTTGATATCATCAGGAACACCAGAGGCGAAGGCGGCTCACTGGGTCCTTTCTGACGCTGAG
GGACGAAAGCTAGGGGAGCAAACG
>OTU526
TCGAGAATCTTCGGCAATGGACGAAAGTCTGACCGAGCGACGCCGCGTGCGGGATGAAGGCCCTCGGGTTGTAAACCGCT
GTCAGTTGGGAGGAAGGCGCTGTGAAGAGCAGCGTTTGACCTATCTTCAGAGGAAGTCCGGGCTAAGTTCGTGCCAGCAG
CCGCGGTAAGACGAACCGGACAAACGTTATTCGGAATTATTGGGCTTAAAGGGTGCGTAGGCGGTGTGGTAAGTCGGGTG
TGAAATGCCTCAGCTCAACTGAGGAACTGCGCCCGATACTGCTATGCTTGAGGGAGACAGAGGTAAGCGGAACTGATGGT
GGAGCGGTGAAATGCGTTGATATCATCAGGAACACCAGTGGCGAAAGCGGCTTACTGGGTCTCTTCTGACGCTGAGGCAC
GAAAGCTAGGGTAGCGAACG
>OTU527
TGGGGAATATTGGACAATGGGCGAAAGCCTGATCCAGCAATACCGCGTGAGTGATGACGGCCTTCGGGTTGTAAAGCTCT
TTTAGTGGAAAAGATAATGACGGTATCCACAGAAAAAGCACCGGCTAACTTCGTGCCAGCAGCCGCGGTAATACGAAGGG
TGCAAGCGTTGTTCGGAATTATTGGGCGTAAAGAGTACGTAGGCGGCTTAGTAAGTTGGCTGTGAAAGCCCCAGGCTCAA
CCTGGGAATTGCAGACAAAACTGCTTCGCTGGAGTTTGGTAGGGGATAATGGAATTCCTAGTGTAGGGGTGAAATCCGTA
GATATTAGGAGGAATATCGGTGGCGAAGGCGATTATCTGGGCCAATACTGACGCTGAGGTACGAAGGCGTGGGGAGCAAA
CA
>OTU528
TAAGGAATATTGGTCAATGGAGGAAACTCTGAACCAGCCATGCCGCGTGCAGGAAGACGGTCCTCTGGATTGTAAACTGC
TTTTAATAGGGGATAAATGCGGTCATTAAGACCGAGCTGAAGGTACCTATTGAATAAGCACCGGCTAACTCCGTGCCAGC
AGCCGCGGTAATACGGAGGGTGCAAGCGTTATCCGGATTTACTGGGTTTAAAGAGTGCGTAGGCGGTTTTATAAGTCAGT
GGTGAAAGGTCGTAGCTTAACTACGGAATTGCCATTGATACTGTAAGGCTAGAATGGGTACGAGGTACTTGGAATGCGTC
ATGTAGCGGTGAAATGCATAGATATGACGTAGAACACCAAAAGCGAAGGCAGAGTACCAGTTAACCATTGACGCTGAGGC
ACGAAAGCGTGGGGAGCGAACA
>OTU529
TGGGGAATTTTGGACAATGGGCGAAAGCCTGATCCAGCCATGCCGCGTGAGTGAAGAAGGCCTTCGGGTTGTAAAGCTCT
TTCAGGTGGAAAGAAATCACTACCCCGAATACGGGTGGTGGATGACGGTACCATCAGAAGAAGCACCGGCTAACTACGTG
CCAGCAGCCGCGGTAATACGTAGGGTGCGAGCGTTAATCGGAATTACTGGGCGTAAAGCGTGCGCAGGCGGTTGTGTAAG
ACAGGTGTGAAATCCCCGGGCTTAACCTGGGAACTGCGCTTGTGACTGCACAGCTAGAGTACGGCAGAGGGGGGTGGAAT
TCCACGTGTAGCAGTGAAATGCGTAGAGATGTGGAGGAACACCGATGGCGAAGGCAGCCCCCTGGGCCTGTACTGACGCT
CATGCACGAAAGCGTGGGGAGCAAACA
>OTU530
TCGAGAATCTTCCGCAATGGGCGAAAGCCTGACGGAGCGACGCCGCGTGCAGGATGAAGGCCCTCGGGTCGTAAACTGCT
GTCACATGTTAAGAACCCTGCTTGCAGGTTGACGAAAGCATGAAAGGAAGTCACGGCTAACTCCGTGCCAGCAGCCGCGG
TAAGACGGAGGTGGCGAGCGTTATTCGGATTTACTGGGCATAAAGCGCGCGTAGGCGGCCCGGTCAGTCGGAGGTGAAAG
CCCGTAGCTCAACTACGGAATTGCCCCCGATACTGCCGGGCTTGAGTGCAGGAGGGGTGACTGGAACTCAGGGTGTAGCG
GTGAAATGCGTAGATATCCTGAGGAACACCGGAGGCGAAGGCGAGTCACTGGACTGCTACTGACGCTGAGGCGCGAAAGC
TAGGGGAGCAAACA
>OTU531
TGGGGAATCTTCCACAATGGACGAAAGTCTGATGGAGCAACGCCGCGTGCAGGACGAAGGCCTTCGGGTTGTAAACTGCT
TTTATAGGTGAAGATTATGACGGTAACCTATGAATAAGGATCGGCTAACTCCGTGCCAGCAGCCGCGGTCAGACGGAGGA
TCCAAGCGTTATTCGGAATGACTGGGCGTAAAGAGTTGCGTAGGTGGTTTGTTAAGCAGGGTATGAAATCGTAAGGCTCA
ACCTTACAACTGTGCCCTGAACTGGCAGACTAGAGTGTGGTAGAGGTAGCTGGAATTTCTAGTGTAGGAGTGAAATCCGT
AGATATTAGAAGGAACACCGATGGCGTAGGCAGGCTACTGGGCCATTACTGACACTGAGGCACGAAAGCGTGGGGAGCGA
ACC
>OTU532
TGGGGAATCTTGCGCAATGGGCGAAAGCCTGACGCAGCCAACCCGCGTGGGTGATTGAAGGCCTTCGGGTTGTAAAGCCC
TGTCGAGAGGGAAGAAGTTCTGACGGTACCTCTCAAGAAAGCACCGGCTAACTCCGTGCCAGCAGCCGCGGTAATACGGA
GGGTGCAAGCGTTGCTCGGAATCACTGGGCGTAAAGCGTCCGCAGGCGGGTGTGCAGGTCCGATGTGAAAGCCCAGGGCT
CAACCCTGGAACTGCATTGGAAACCTCACGCCTTGAGTACGGGAGAGGAGAGTGGAATTCCTGGTGTAGAGGTGAAATTC
GTAGATATCAGGAGGAACATCAGTGGCGAAAGCGACTCTCTGGCCCGATACTGACGCTCATGGACGAAAGCGTGGGTAGC
AAACA
>OTU533
TCAAGAATCTTCCGCAATGCCCGAAAGGGTGACGGAGCAATACCGCGTGTCGGATGAAGGCCTTCGGGTCGTAAACGACT
GTTCTGAGGGACGAAACCATGACGGTACCTCAGCAGAAAGGGGTTGCTAACTCTGTGCCAGCAGCAGCGGTAATACAGAG
ACCCCGAGCGTTGACCGGATTTATTGGGCGTAAAGCGTGCGTAGGTGGTTTTGTAAGTCATTTGTTAAATCTTCAGGCTC
AACCTGGAGACTGCGGGTGATACTGCAAGACTAGAGGACGGGAGAGGCAGACGGAATGCCCGGTGTAGGGGTCAAATCCG
TTAAGATCGGGTAGAACACCAAAAGCGAAAGCAGTCTGCTGGAACGTTCCTGACACTGTTGCACGAAAGCGTGGGTAGCG
AATG
>OTU534
TCGAGAATCTTCCGCAATGGACGCAAGTCTGACGGAGCGACGCCGCGTGGAGGAAGAAGGCCTTCGGGTTGTAAACTCCT
GTCAGGGTTTATGAACGCGGCCGTGGTGAATACCCACGGTTGTTGACAAAGGACCCAAAGGAAGCCACAGCTAACTTCGT
GCCAGCAGCTGCGGTAATACGAAGGTGGCAAGCGTTGTTCGGATTCACTGGGCATAAAGGGCGTGTAGGCGGTATGGCAA
GCGGCGTGTGAAATCCCGGAGCTCAACTCCGGAACTGCACGCCGAACTGCTGTACTAGAGGACAGGAGGGGGATGTGGAA
CTCTAGGTGTAGCGGTGAAATGCGTAGATATCTAGAGGAACGCCGGTGGCGAAAGCGACATCCTGGCCTGTATCTGACGC
TGAGGCGCGAAAGCGTGGGTAGCAAACA
>OTU535
TAGGGAATATTGGTCAATGGGCGAGAGCCTGAACCAGCCATGCCGCGTGCAGGAAGACGGCCTTCTGGGTTGTAAACTGC
TTTTATCAGGGAACAAAAAGGCCATGCGTGGCAAATTGCGTGTACCTGAAGAATAAGCACCGGCTAACTCCGTGCCAGCA
GCCGCGGTAATACGGAGGGTGCAAGCGTTGTCCGGATTTATTGGGTTTAAAGGGTGCGTAGGCGGCTTTTTAAGTCAGTG
GTGAAATCCTGCAGCTCAACTGTAGAACTGCCATTGATACTGGGAAGCTTGAGTACAGACGAGGTAGGCGGAATTTATGA
TGTAGCGGTGAAATGCATAGATATCATAAAGAACACCTATAGCGAAGGCAGCTTACTAGACTGTAACTGACGCTGAGGCA
CGAAAGCGTGGGGAGCGAACA
>OTU536
TTAAGAATCTTTTACAATGCGCGCAAGCGTGATAGAGCGAGCCAGAGTGCTTCTCCGTATTGGAGAAGCTTTTGTGAAAT
GTAAAAAGTCTCACGAATAAGGACTGGGTAAGACTGGTGCCAGCCGCCGCGGTAATACCAGCGGTCCAAGTCGCAACCAC
TTTTATTGGGTCTAAAACATCCGTAGCTTGCTTAGTGAGTCTCTTGTGAAATCTGGCATCTCAAGTGTTGGGCGAGCAAG
AGATACTGCTTTGCTAGAGACCGGGAGACGTAAGGAGTACGGTTAGGGTAGCGGTTAAATGCATTGATCCTTACTGGACT
AACAATAGCGAAGGCACCTTACGAGAACGGATCTGACAGTGAGGGATGAAGGCTAGGGGCGCAAAAC
>OTU537
TGAGGAATATTGGTCAATGGACGAAAGTCTGAACCAGCCATACCGCGTGCAGGAAGACGGCCCTACGGGTTGTAAACTGC
TTTTGTTTGCCAAGAAACCCCTCTACGTGTAGAGGGCTGACGGTAGCATTCGAATAAGGACCGGCTAACTCCGTGCCAGC
AGCCGCGGTAATACGGAGGGTCCAAGCGTTATCCGGATTTATTGGGTTTAAAGGGTTCGTAGGCGGAAAGATAAGTCAGT
GGTGAAAGCCCGTGGCTCAACCATGGAATTGCCATTGATACTGTCTTTCTTGAATGCACTTGAAGTGGGCGGAATGTGTC
GTGTAGCGGTGAAATGCTTAGATATGACACAGAACACCGATTGCGAAGGCAGCTCACTAAAGTGTGATTGACGCTGATGA
ACGAAAGCGTGGGGAGCGAACA
>OTU538
TGAGGAATATTGCGCAATGGACGAAAGTCTGACGCAGCCATGCCGCGTGCAGGAAGAATGCCCTATGGGTTGTAAACTGC
TTTTATATGAGAAGAAACCCCCCGACGTGTCGGGGGCTGACGGTATCATATGAATAAGCACCGGCTAACTCCGTGCCAGC
AGCCGCGGTAATACGGAGGGTGCAAGCGTTATCCGGATTCATTGGGTTTAAAGGGTGCGCAGGCGGGTTAATAAGTCAGT
GGTGAAAGCCTACAGCTCAACTGTAGAATTGCCATTGATACTGTTAATCTTGAGTTTGGCTGGGGTAGGCGGAATACGGC
ATGTAGCGGTGAAATGCATAGATATGCCGTAGAACACCAATCGCGAAGGCAGCTTACCAAACCAACACTGACGCTAAGGC
ACGAAAGCGTGGGGAGCGAACA
>OTU539
TCGAGAATCTTCGGCAATGGACGAAAGTCTGACCGAGCGACGCCGCGTGCGGGATGAAGGCCCTCGGGTTGTAAACCGCT
GTCAGTTGGGAGGAAAGGTCTGTGAAGAGCAGACCCTGACCGATCTTCAGAGGAAGGACGGGCTAAGTTCGTGCCAGCAG
CCGCGGTAAGACGAACCGTCCAAACGTTATTCGGTATCACTGGGCTTAAAGCGTGCGTAGGCGGCCAGGTAGGTGAGATG
TGAAAGCCCACGGCTCAACCGTGGAATTGCGTTTCAAACCATCTGGCTTGAGGGAGACAGGGGTGTTGGGAACTTATGGT
GGAGCGGTGAAATGCGTTGATATCATAGGGAACACCGGTGGCGAAGGCGCAACACTGGGTCTTTTCTGACGCTGAGGCAC
GAAAGCTAGGGTAGCGAACG
>OTU540
TAGGGAATATTGGTCAATGGACGGAAGTCTGAACCAGCCATGCCGCGTGCAGGACGAAGGCCCTCTGGGTTGTAAACTGC
TTTTGTATAGGAAGAAACGCTCCGACGTGTCGGAGTTTGACGGTACTATAAGAATAAGGATCGGCTAACTACGTGCCAGC
AGCCGCGGTAATACGTAGGATCCGAGCGTTGTCCGGATTTATTGGGTTTAAAGGGTGCGCAGGCGGCCCGATAAGTCAGT
GGTGAAAGCCGACAGCTTAACTGTCGAACTGCCATTGATACTGTTGGGCTTGAGTATAGTTGAGGTTGGCGGAATGTAAC
ATGTAGCGGTGAAATGCTTAGATATGTTACAGAACACCGATTGCGAAGGCAGCTGACTAAGCTATTACTGACGCTCATGC
ACGAAAGCGTGGGGATCAAACA
>OTU541
TCAAGAATATTCCACAATGCCCTAACGGGTGATGGAGCGACGCCGCGTGCAGGAAGACGCCCTTAGGGGTGTAAACTGCT
TTTATTTGGGAAGAACAAATGACGGTACCAAATGAATAAGGGGCTGCTAACTCTGTGCCAGCAGCAGCGGTAATACAGAG
GCCCCAAGCGTTATCCGGAATTACTGGGCGTAAAGCGTCCGCAGGCGGTTTAGAAAGTATGTTGTCAAATCTCAGGGCTC
AACCCTGAGACTGCAACGTAAACTCCTAAACTAGAGGGTGGGAGAGGCAACTGGAATTGCTGGTGTAGTAGTAAAATGCG
TTAATATCAGTAGGAACACCAAATGCGAAAGCATGTTGCTGGAACACACCTGACGCTCAGGGACGAAAGCGTAGGTAGCG
AATC
>OTU542
TCGAGAATCTTCGGCAATGGACGAAAGTCTGACCGAGCGACGCCGCGTGCGGGATGAAGGCCCTCGGGTTGTAAACCGCT
GTCAGTTGGGAGGAAAGACCTGTGAAGAGCAGGTCTTGACCGATCTTCAGAGGAAGGACGGGCTAAGTTCGTGCCAGCAG
CCGCGGTAAGACGAACCGTCCGAACGTTATTCGGTATCACTGGGCTTAAAGCGTGCGTAGGCGGCCCTGAAGGTGTGATG
TGAAAGCCCACGGCTCAACCGTGGAATTGCGTCGCAAACCACAGGGCTGGAGGGAGACAGGGGTGTTGGGAACTTATGGT
GGAGCGGTGAAATGCGTTGATATCATAGGGAACACCGGTGGCGAAGGCGCAACACTGGGTCTTTACTGACGCTGAGGCAC
GAAAGCTAGGGTAGCGAACG
>OTU543
TGGGGAATCTTAGACAATGGGCGAAAGCCTGATCTAGCGATGCCGCGTGAGTGATGAAGGCCCTAGGGTCGTAAAGCTCT
TTCGCCAGGGATGATAATGACAGTACCTGGTAAAGAAACCCCGGCTAACTCCGTGCCAGCAGCCGCGGTAATACGGAGGG
GGTTAGCGTTGTTCGGAATTACTGGGCGTAAAGCGTACGTAGGCGGATCAGAAAGTAAGGGGTGAAATCCCGGGGCTCAA
CCCCGGAACTGCCTCTTAAACTCCTGGTCTTGAGTTCGAGAGAGGTGAGTGGAATTCCGAGTGTAGAGGTGAAATTCGTA
GATATTCGGAGGAACACCAGTGGCGAAGGCGGCTCACTGGCTCGATACTGACGCTGAGGTACGAAAGTGTGGGGAGCAAA
CA
>OTU544
TCGAGAATCTTCGGCAATGCGCGAAAGCGTGACCGAGCAATGCCGCGTGCGGGATGAAGGCCCTCGGGTTGTAAACCGCG
AAAGTAAGGAGGAAGGCTCTGTGAAGAGCAGAGTTTGACCAATTTACAGTAAGGACGGGCTAAGTTCGTGCCAGCAGCCG
CGGTAAGACGAACCGTCCAAACGTTATTCGGAATTATTGGGCTTAAAGGGTGCGTAGGCGGCGCTGTAAGTCAGGTGTGA
AATCCCACGGCTCAACCGTGGAACTGCGCTTGATACTGCAGTGCTTGAGGGAGACAGAGGTAAGCGGAACTGATGGTGGA
GCGGTGAAATGCGTTGATATCATCAGGAACACCAGTGGCGAAAGCGGCTTACTGGGTCTCTTCTGACGCTGAGGCACGAA
AGCTAGGGTAGCGAACG
>OTU545
TGGGGAATATTGGACAATGGGGGAAACCCTGATCCAGCAATGCCGCGTGAATGATGAAGGCCTTCGGGTTGTAAAGTTCT
TTTACCTAAGAAGATAATGACGGTATTAGGTGAAAAAGCACCGGCTAACTTCGTGCCAGCAGCCGCGGTAATACGAAGGG
TGCAAGCGTTGTTCGGAATAACTGGGCGTAAAGGGCGCGTAGGCGGCCAAGTGCGTTTGATGTGAAAGTCCTGGGCTCAA
CCTGGGGATTGCATTGAGTACGGCTTGGCTAGAGTACGAGAGAGGAAGACGGAATCGTGCGTGTAGAGGTGAAATTCGTA
GATATGCACGAGAACACCGGTGGCGAAGGCGGTTTTCTGGCTCGTAACTGACGCTGAGGCGCGAAAGCGTGGGGAGCAAA
CA
>OTU546
TCAAGAATATTCCACAATGGGCGAAAGCCTGATGGAGCGACGCCGCGTGCAGGAAGAAGCCCCTAGGGGTGTAAACTGCT
TTTATAAGGGACGAATTCGTGACGGTACCTTATGAATAAGAGGTTGCTAACTCTGTGCCAGCAGCAGCGGTAATACAGAG
ACCTCAAGCGTTATCCGGATTTACTGGGCGTAAAGCGTCCGCAGGTGGTTTAACAAGTCATTGGTCAAATCCTGAGGCTT
AACTTCAGGACTGCTGGTGATACTGTTAAACTTGAGGCTGGGAGAGGCAAGCGGAACTATCGGTGTAGTCGTAATAAGCG
CTGATATCGATAGGAACACCAAAGGCGAAGGCAGCTTGCTAGAACATGCCTGACACTCAGGGACGAAAGCGTGGGTAGCG
AAAG
>OTU547
TAAGGAATATTGGTCAATGGAGGCAACTCTGAACCAGCCATCCCGCGTGCAGGATGACGGCCCTATGGGTTGTAAACTGC
TTTTATTTGGGAAGAAAATTACGGATTTATCTGTAACTGACGGTACCTTATGAATAAGCACCGGCTAACTCCGTGCCAGC
AGCCGCGGTAATACGGAGGGTGCAAGCGTTATCCGGAATCACTGGGTTTAAAGGGTGCGTAGGCGGCATAATAAGTCAGA
GGTGAAAGCCCGGCGCTCAACGTCGGAATTGCCTTTGATACTGTTGTGCTTGAATCATGCTGAGGTCGGCGGAATGAGTC
ATGTAGCGGTGAAATGCATAGATATGACTTAGAACACCAATTGCGAAGGCAGCTGGCTGGGTATGAATTGACGCTGAGGC
ACGAAAGCGTGGGGAGCGAACA
>OTU548
TGGGGAATTTTCCGCAATGGGCGAAAGCCTGACGGAGCAATACCGCGTGAGGGAGGAAGGTCTTTGGATTGTAAACCTCT
TTTCTTAGGGAAGAAGCTCTGACGGTACCTAAGGAATAAGCATCGGCTAACTCCGTGCCAGCAGCCGCGGTAATACGGAG
GATGCAAGCGTTATCCGGAATTATTGGGCGTAAAGCGTCCGTAGGTGGTCTTGCAAGTCTGCTGTTAAAGCATGGAGCTT
AACTCCATAAAGGCGGTGGAAACTGTGAGACTAGAGTTCGGTAGGGGTAGCGGGAATTCCCAGTGTAGCGGTGAAATGCG
TAGATATTGGGAAGAACATCGGTGGCGAAAGCGCGCTACTGGGCCGAAACTGACACTGAGGGACGAAAGCTAGGGTAGCG
AAAG
>OTU549
TGGGGAATCTTCGGCAATGGGGGCAACCCTGACCGAGCCATGCCGCGTGAGTGAAGAAGGCCCTTGGGTCGTAAAACTCT
TTCGCTAGGGATGATAATGACAGTACCTAGTAAAGAAGTCCCGGCTAACTTCGTGCCAGCAGCCGCGGTAATACGAAGGG
GACTAGCGTTGTTCGGAATTACTGGGCGTAAAGCGCACGTAGGCGGACTGATCAGTCAGGGGTGAAATCCCGGAGCTCAA
CTCCGGAACTGCCTTTGATACTGTCAGTCTAGAGTATGGAAGAGGTAAGTGGAATACCGAGTGTAGAGGTGAAATTCGTA
GATATTCGGTGGAACACCAGAGGCGAAGGCGGCTTACTGGTCCATAACTGACGCTGAGGTGCGAAAGCGTGGGGAGCAAA
CA
>OTU550
TCTAGAAGCTTCCGCAATGGGCGAAAGCCTGACGGAGCGACGCCGCGTGCGTGAAGAAGGCCTTCGGGTTGTAAAGCGCT
GTCATTGGGGAAGAGAACCCGCGTGGAGACCCTCGCGGGCGCGACGGTACCCAAAGAGGAAGCCCCGGCTAACTCCGTGC
CAGCAGCCGCGGTAATACGGAGGGGGCAAGCGTTATTCGGAATCATTGGGCGTAAAGAGTTCGTAGGCGGGGCGCTCAGT
CTGGCGTGAAAGGCACCGGCTCAACCGGTGACAGCCGCTGGATACTGGCGCTCTCGAGTCAGGCAGAGGTCGGCGGAATT
CCGGGTGTAGCGGTGGAATGCTTAGATATCCGGAAGAACACCAGTGGCGAAGGCGGCCGGCTGGGCCTGAACTGACGCTG
AGGAACGAAAGCCAGGGGAGCGAACG
>OTU551
TAGGGAATATTGGACAATGGGCGCAAGCCTGATCCAGCCATGCCGCGTGAAGGAAGACGGCTCTAGTAGTTGTAAACTTC
TTTTAGCAGGGGATAAACCCCGGGTACATCCCGGGCTGAAGGTACCTGCAGAATAAGCACCGGCTAACTCCGTGCCAGCA
GCCGCGGTAATACGGAGGGTGCAAGCGTTGTCCGGATTTATTGGGTTTAAAGGGTGCGTAGGCGGTATTGTAAGTCAGTG
GTGAAATCTTGCGGCTCAACCGTAAAATTGCCATAGATACTGCAGTACTTGAGTCCGTTCGAGGTGGTTGGAATGCGTAG
TGTAGCGGTGAAATGCATAGATATTACGCAGAACACCTATTGCGAAGGCAGATCACTAGGACGGAACTGACGCTGAGGCA
CGAAAGCGTGGGGAGCGAACA
>OTU552
TGAGGAATATTGCGCAATGGACGAAAGTCTGACGCAGCCATGCCGCGTGAAGGATGACTGCCCTATGGGTTGTAAACTTC
TTTTATATACCAAGAAACCCCGGGACGTGTCCCGGGCTGACGGTAGTATATGAATAAGCACCGGCTAACTCCGTGCCAGC
AGCCGCGGTAATACGGAGGGTGCAAGCGTTATCCGGATTTATTGGGTTTAAAGGGTCCGTAGGTGGACCATTAAGTCAGA
GGTGAAAGCCCGCGGCTCAACCGCGGAACTGCCTTTGATACTGGTGGTCTTGAGTGTGCTCGAAGTTGGCGGAATATGAC
ATGTAGCGGTGAAATGCTTAGATATGTCATAGAACACCGATTGCGAAGGCAGCCAACTAGGTCACAACTGACACTGAGGG
ACGAAAGCGTGGGGAGCGAACA
>OTU553
TGGGGAATATTGGACAATGAGCGAAAGCTTGATCCAGCAATATAGCGTGGGTGAAGAAAGCCATTTAGGTTGTAAAACCC
TTTCATCAAGGATGATAATGACTGTACTTGAAGAAGAAGCCCCGGCAAACTTCGTGCCAGCAGCCGCGGTAAGACGAAGG
GGGCAAGTGTTATCCGGAATAACTGGGCGTAAAGAGCGCGTAGGCTGTAATTTAGGTTGAAAGAGAAAGTTTAAAGCTTA
ACTTTAAAAGTTCTTTCAAAACCATTTTACTAGAGTTAGAAAGAAGAGAGTAGAATTTCTAGTGGAGAGATGAGTTGTGT
TGATATTAGAAGGAATACCAGTGGCGAAAGCGACTCTCTAGTTCTTAACTGACGCTGTAGCGCGAAAGCATGGGGAGCAA
ACA
>OTU554
TCAAGAATATTCCACAATGGCCGAAAGGCTGATGGAGCGACGCCGCGTGCAGGAAGACGCCCTTCGGGGTGTAAACTGCT
TTTATATGGGACGAATTCGTGACGGTACCATATGAATAAGAGGTTGCTAACTCTGTGCCAGCAGCAGCGGTAATACAGAG
ACCTCGAGCGTTATCCGGATTCATTGGGCGTAAAGCGTCCGCAGGTGGTTGTGTAAGTGAGTGTTTAAATCTTCGGGCTC
AACTTGGAGACTGGCACTCATACTGCACGACTTGAGGCTGGAAGAGGCAAGCGGAACATATGGTGTAGTCGTAATAAGCG
CTGATATCATATGGAACACCAAAGGCGAAGGCAGCTTGCTGGTACATGCCTGACACTCATGGACGAAAGCGTGGGTAGCG
AATG
>OTU555
TGGGGAATATTGGACAATGGGGGCAACCCTGATCCAGCCATGCCGCGTGAGTGAAGAAGGCCCTAGGGTTGTAAAGCTCT
TTCAGGTGTGAGGATGATGACAGTAGCACCAGAAGAAGCCCCGGCTAACTTCGTGCCAGCAGCCGCGGTAATACGAAGGG
GGCTAGCGTTGTTCGGAATTACTGGGCGTAAAGGGCGTGTAGGCGGATGATCAAGCTAGGGGTGAAAGCCCAGGGCCCAA
CCCTGGAACTGCCTTTAGAACTGATTGTCTAGAATCCGTAAGGGGAGTGTGGAATTCCTAGTGTAGAGGTGAAATTCGTA
GATATTAGGAAGAACACCAGTGGCGAAGGCGGCACTCTGGTACGGTATTGACGCTGAGGCGCGAAAGCGTGGGGAGCAAA
CA
>OTU556
TGAGGAATCTTGGACAATGGGGGAAACCCTGATCCAGCCATGCCGCGTGAACGATGAAGGCCTTAGGGTTGTAAAGTTCT
TTCACCGGTGAAGATAATGACGGTAGCCGGAGAAGAAACCCCGGCTAACTCCGTGCCAGCAGCCGCGGTAATACGGAGGG
GGTTAGCGTTGTTCGGAATTACTGGGCGTAAAGCGCACGTAGGCGGATTATTAAGTCGGGGGTGAAATCCCGGGGCTCAA
CCCCGGAACTGCCTTCGATACTGGTAATCTGGAGTTCGAGAGAGGTGAGTGGAATTCCGAGTGTAGAGGTGAAATTCGTA
GATATTCGGAGGAACACCAGTGGCGAAGGCGGCTCACTGGCTCGATACTGACGCTGAGGTGCGAAAGCGTGGGGAGCAAA
CA
>OTU557
TCGAGAATCTTCGGCAATGGGCGAAAGCCTGACCGAGCGACGCCGCGTGCGGGATGAAGGCCCTTGGGTTGTAAACCGCT
GTCAGGGGGGAGGAAAGGAAACTTGACCGAGCCCCAGAGGAAGCACGGGCTAAGTACGTGCCAGCAGCCGCGGTAATACG
TACTGTGCGAACGTTATTCGGAATCACTGGGCTTAAAGGGTGCGTAGGCGGGCTTACAGGTCAGGTGTGAAATCCCACGG
CTCAACCGTGGAACTGCATTTGAAACCGTAAGTCTTGAGCGAACTAGGGGTATGCGGAACTTCCAGTGGAGCGGTGAAAT
GTGTTGATATTGGAAGGAACACCGGTGGCGAAAGCGGCATACTGGGGTTTGTCTGACGCTGAGGCACGAAAGCTAGGGGA
GCGAACA
>OTU558
TGGGGAATATTGGACAATGGGCGAAAGCCTGATCCAGCAATGCCGCGTGAGTGATGAAGGCCTTAGGGTTGTAAAGCTCT
TTTACCCGAGATGATAATGACAGTATCGGGAGAATAAGCTCCGGCTAACTCCGTGCCAGCAGCCGCGGTAATACGGAGGG
AGCTAGCGTTGTTCGGAATTACTGGGCGTAAAGCGCACGTAGGCGGCTTTTTAAGTCAGGGGTGAAATCCCGGGGCTCAA
CCCCGGAACTGCCTTTGAAACTGGGAAGCTAGAATCCTGGAGAGGCGAGTGGAATTCCGAGTGTAGAGGTGAAATTCGTA
GATATTCGGAAGAACACCAGTGGCGAAGGCGACTCGCTGGACAGGTATTGACGCTGAGGTGCGAAAGCGTGGGGAGCAAA
CA
>OTU559
TGGGGAATTTTGGACAATGGGCGAAAGCCTGATCCAGCCATGCCGCGTGCAGGATGAAGGCCTTCGGGTTGTAAACTGCT
TTTGTACGGAACGAAAAAGTCTCTTCTAATAAAGGAGGCTCATGACGGTACCGTAAGAATAAGCACCGGCTAACTACGTG
CCAGCAGCCGCGGTAATACGTAGGGTGCGAGCGTTAATCGGAATTACTGGGCGTAAAGCGTGCGCAGGCGGTTATGCAAG
ACAGATGTGAAATCCCCGGGCTCAACCTGGGAACTGCATTTGTGACTGCATAGCTGGAGTGCGGCAGAGGGGGATGGAAT
TCCGCGTGTAGCAGTGAAATGCGTAGATATGCGGAGGAACACCGATGGCGAAGGCAATCCCCTGGGCCTGCACTGACGCT
CATGCACGAAAGCGTGGGGAGCAAACA
>OTU560
GAAGGAATATTGGGCAATGGGCGAAAGCCTGACCCAGCGACGCCGCGTGAAGGATGAAGGCCTTCGGGTTGTAAACTTCT
AACACATATTAGGAAGGCACAAGTGCTAATATCACTTGTGATTGACAAAGGTATGAGATGAAGTCATGGCTAACTCTGTG
CCAGCAGCCGCGGTAATACAGAGATGGCGACCGTTGTTCGGAATTACTGGGCTTAAAGAGCACGTAGGCTGGAAGATAAG
TTGGGTGTGAAATATCATGGCTTACCCATGGTGCTGCATTCAAAACTGTTTTCCTTGAGAACAGGAGGGGAGAGTGGAAC
TCCTAGTGGAGCGGTGAAATGTGTTGATATTAGGAGGAACGCCGGTGGCGAAAGCGACTCTCTGGCCTGTGACTGACGCT
GAGGTGCGAAAGCTAGGGGAGCAAACG
>OTU561
TGGGGAATATTGCGCAATGGGCGAAAGCCTGACGCAGCCACGCCGCGTGAGCGATGAAGGCCCTAGGGTCGTAAAGCTCT
GTGGAGGGAGAAGAAACCTGACGGTATCCCTTTAGCAAGCACCGGCTAACTCCGTGCCAGCAGCCGCGGTAATACGGAGG
GTGCAAACGTTGCTCGGAATCATTGGGCGTAAAGCACATGTAGGCGGCTACGCAAGTTGGATGTGAAAGCCCAGGGCTCA
ACCTTGGAAGTGCATCCAAAACTGCGTGGCTTGAGTCCCGGAGGGGCCCAGAGAATTCCCGGTGTAGAGGTGAAATTCGT
AGATATCGGGAGGAATACCAGTGGCGAAGGCGCTGGGCTGGACGGGTACTGACGCTGAGATGTGAAAGCGTGGGGAGCAA
ACA
>OTU562
TGAGGAATATTGGACAATGGACGCAAGTCTGATCCAGCCATGCCGCGTGCAGGAAGACTGCCCTATGGGTTGTAAACTGC
TTTTATTTGGGAATAAACCCCTTTACGTGTAGAGGGCTGAAGGTACCAAATGAATAAGCACCGGCTAACTCCGTGCCAGC
AGCCGCGGTAATACGGAGGGTGCAAGCGTTATCCGGAATCATTGGGTTTAAAGGGTCCGCAGGCGGACGTATAAGTCAGT
GGTGAAAGCCTACAGCTTAACTGTAGAACTGCCATTGATACTGTATGTCTTGAATTCGGTCGAAGTGGGCGGAATGTGTC
ATGTAGCGGTGAAATGCATAGATATGACACAGAACACCGATAGCGAAGGCAGCTCACTAGGCCTGAATTGACGCTCAGGG
ACGAAAGCGTGGGGAGCGAACA
>OTU563
TAGGGAATATTGGTCAATGGGCGAGAGCCTGAACCAGCCATGCCGCGTGCAGGAAGACGGCCTTCTGGGTTGTAAACTGC
TTTTATCAGGGAACAAAAAGGCCATGCGTGGCAAATTGCGTGTACCTGAAGAATAAGGACCGGCTAACTCCGTGCCAGCA
GCCGCGGTAATACGGAGGGTCCAAGCGTTGTCCGGATTTATTGGGTTTAAAGGGTGCGTAGGCGGCCCTATAAGTCAGTG
GTGAAATCCTTCAGCTCAACTGGAGAACTGCCATTGATACTGTAGGGCTTGAGTACAGACGAGGTAGGCGGAATTTATGG
TGTAGCGGTGAAATGCATAGATACCATAAAGAACACCTATTGCGAAGGCAGCTTACTAGACTGTAACTGACGCTGAGGCA
CGAAAGCGTGGGGAGCGAACA
>OTU564
TGGGGAATCTTGGACAATGGGGGCAACCCTGATCCAGCCATGCCGCGTGAGTGAAGAAGGCCCTAGGGTTGTAAAGCTCT
TTCAGCGGGGACGATAATGACGGTACCCGCAGAAGAAGCCCCGGCTAACTCCGTGCCAGCAGCCGCGGTAAGACGGAGGG
GGCTAGCGTTGTTCGGAATTACTGGGCGTAAAGCGCGCGTAGGCGGCGCGTTAAGTCAGAGGTGAAAGCCCGGGGCTCAA
CCCCGGAATTGCCTTTGAGACTGGCGCGCTTGAGTACGGGAGAGGTGAGTGGAATTCCCAGTGTAGAGGTGAAATTCGTA
GATATTGGGAAGAACACCAGTGGCGAAGGCGGCTCACTGGCCCGTAACTGACGCTGAGGTGCGAAAGCGTGGGGAGCAAA
CA
>OTU565
TGGGGAATATTGGACAATGGGCGAAAGCCTGATCCAGCAATACCGCGTGAGTGATGACGGTCTTCGGATTGTAAAACTCT
TTTAGTAGGGAAGATAATGACGGTACCTACAGAAAAAGCACCGGCAAACTTCGTGCCAGCAGCCGCGGTAATACGAAGGG
TGCTAGCGTTGTTCGGAATCACTGGGCGTAAAGGGTACGTAGGCGGTTTATCAAGTTGATTGTGAAAGCCCCAGGCTCAA
CCTGGGAATTGCGGTCAAAACTGATAAACTAGAGTATGTTCGGGGACAGTGGAATTCCTAGTGTAGGGGTGAAATCCGTA
GATATTAGGAGGAATACCGGTGGCGAAAGCGACTGTCTAGGCCATTACTGACGCTGAGGTACGAAAGCGTGGGGAGCAAA
CA
>OTU566
TGGGGAATCTTGGACAATGGGCGAAAGCCTGATCCAGCGACGCCGCGTGACCGATGAAGGCCCTCGGGTCGTAAAGGTCT
TTCAGCGGGGACAATAATGATGGTACCCGCAGAAGCAGGAGCGGCTAACTACGTGCCAGCAGCCGCGGTAATACGTAGGC
TCCAAGCGTTGTTCGGAATTACTGGGCGTAAAGCGAGTGTAGGCGGTCTGCCAAGTCGATTGTGAAATCTCCCGGCTCAA
CTGGGAGGGTGCGGTCGAAACTGACAGACTCGAGTTCGGGAGAGGAGAGTGGAATTCCTGGTGTAGCGGTGAAATGCGTA
GATATCAGGAGGAACATCGGTGGTGAAGACGGCTCTCTGGACCGATACTGACGCTGAGACTCGAAAGCGTGGGGAGCAAA
CA
>OTU567
TCAGGAATATTCCTCAATGCCCGCAAGGGTGAAGGAGCAACGCCGCGTGATGGATGAAGGCCTTCGGGTTGTAAACATCT
TTTATTAGGGAAGAATTTTGACGGTACCTAAAGAATAAGAGGTTGCTAACTCTGTGCCAGCAGCAGCGGTAATACAGAGA
CCTCAAGCGTTACCCGGATTTATTGGGCGTAAAGCGTCCGCAGGTGGTTTAGTGCGTCTTGTGTTAAATGTTAGGGCTCA
ACCCTGACACTGCGTGAGATACGGCTAAACTTGAGACTGGGAGAGGTAAGCGGAACTACCGGTGTAGTAGTAAAATGCGT
TAATATCGGTATGAACACCAAAAGCGAAAGCAGCTTACTGGAACAGTTCTGACACTCATGGACGAAAGCGTGGGGAGCGA
AAG
>OTU568
TGGGGAATATTGCACAATGGGCGAAAGCCTGATGCAGCGACGCCGCGTGAGCGAAGAAGTATTTCGGTATGTAAAGCTCT
ATCAGCAGGGAAGAAAATGACGGTACCTGACTAAGAAGCCCCGGCTAACTACGTGCCAGCAGCCGCGGTAATACGTAGGG
GGCAAGCGTTATCCGGATTTACTGGGTGTAAAGGGAGCGTAGGCGGCAAGGCAAGTCTGATGTGAAAACCCGGGGCTCAA
CCCCGGGACTGCATTGGAAACTGCTTAGCTAGAGTGTCGGAGAGGTAAGTGGAATTCCTAGTGTAGCGGTGAAATGCGTA
GATATTAGGAGGAACACCAGTGGCGAAGGCGACTTACTGGACGATAACTGACGCTGAGGCTCGAAAGCGTGGGGAGCAAA
CA
>OTU569
TAAGGAATATTGGACAATGGACGGAAGTCTGATCCAGCCATGCCGCGTGCAGGATGACTGCCCTATGGGTTGTAAACTGC
TTTTGTACGGGAACAAACCACTCCCTGCGGGGGGTGCTGAGGGTACCGTAAGAATAAGCACCGGCTAACTCCGTGCCAGC
AGCCGCGGTAATACGGAGGGTGCAAGCGTTATCCGGATTCACTGGGTTTAAAGGGTGCGTAGGCTGTTGTGTAAGTCTGT
TGTGAAAGGCGCCGGCTCAACCGGACGAACTGCAATGGATACTGCATGACTTGAATCAGGTTTAGGTGGGCGGAATGCGG
CATGTAGCGGTGAAATGCTTAGATATGCCGTAGAACACCGATTGCGAAGGCAGCTCGCTGGGCCTTGATTGACGCTGAGG
CACGAAAGCGTGGGGAGCGAACA
>OTU570
TAGGGAATATTGCGCAATGGGGGAAACCCTGACGCAGCAATGCCACGTGAGTGAGGAAGGCCCTCGGGTTGTAAAGCTCT
GTCCTATAGGAAGAACGGCCATATGGTTAATACCCATTTGGTTTGACGGTACTATAGAAGAAAGCACCGGCTAACTCCGT
GCCAGCAGCCGCGGTAATACGGAGGGTGCAAGCGTTGTTCGGATTTACTGGGCGTAAAGCGCGCGCAGGCGGATTAACAA
GTCAGATGTGAAATCTCGGGGCTTAACCCCGAAACTGCGTCTGAAACTGTTAGTCTAGAATCTCAGAGGGGGTAGGGGAA
TTTCACGTGTAGGGGTAAAATCCGTAGAGATGTGAAGGAACACCGGAGGCGAAGGCGCCTGCCTGGATGAGTATTGACGC
TGAGGCGCGAAAGCGTGGGGAGCAAACA
>OTU571
TAAGGAATCTTCCGCAATGGGCGAAAGCCTGACGGAGCGACACCGCGTGAAGGATGAAGCATCTAGGTGTGTAAACTTCT
TTTCTGAGGGAAGAAGATCTGACGGTACCTCAGGAATAAGCCCCGGCTAATTACGTGCCAGCAGCCGCGGTAATACGTAA
GGGGCAAGCGTTATCCGGAATTACTGGGCGTAAAGCGTCCGCAGGTGGTGTAGCAAGTCTGTCATTAAATACCAGTGCTC
AACATTGGTGCCGTGATGGAAACTGTTACGCTAGAGGATGGGAGAGGCATGTGGAATTCTACAAGTAGGGGTAAAATCCG
TAGATATGTAGAGGAACACCAAAAGCGAAGGCAGCATGCTGGACCATTCCTGACACTCATGGACGAAAGCGTGGGGAGCG
AAAC
>OTU572
TCGAGAATCTTCCGCAATGGGCGAAAGCCTGACGGAGCGACGCCGCGTGCAGGATGAAGGCCCTTGGGTTGTAAACTGCT
GTCAGAGGGGATGAAATCATGGTTGGTTATCCTTCCATGTTGACAGAGCCTCAAAGGAAGCACGGGCTAAGTACGTGCCA
GCAGCCGCGGTAACACGTACTGTGCGAACGTTATTCGGAATCACTGGGCTTAAAGGGTGCGTAGGCGGTTTATCAAGTCA
GGTGTGAAATGCCTGAGCTCAACTGAGGCACTGCGCTTGAAACTGATAAACTTGAGTATTCCAGGGGTATGCGGAACTGC
CAGTGGAGCGGTGAAATGCGTTGATATTGGCAGGAACACCAGTGGCGAAGGCGGCATACTGGGGGATAACTGACGCTGAG
GCACGAAAGCCAGGGTAGCGAACG
>OTU573
TCGAGAATCTTCGGCAATGGACGAAAGTCTGACCGAGCGATGCCGCGTGCGGGATGAAGGCCTTCGGGTTGTAAACCGCT
GTCAGTTGGGAGGAAGGCTCCGTGAAGAGCGGAGTTTGACCTATCTTCAGAGGAAGTCCGGGCTAAGTTCGTGCCAGCAG
CCGCGGTAATACGAACCGGACAAACGTTATTCGGAATTATTGGGCTTAAAGGGTACGTAGGCGGCCCTGTAAGTCGGGTG
TGAAATCCCACGGCTCAACCGTGGAACTGCGCCCGATACTGCAGGGCTTGAGGGAGACAGGGGTGAGCGGAACTGATGGT
GGAGCGGTGAAATGCGTTGATATCATCAGGAACACCGGTGGCGAAAGCGGCTCGCTGGGTCTCTTCTGACGCTGAGGTAC
GAAAGCTAGGGTAGCGAACG
>OTU574
TTAAGAATATTCCTCAATGGCCGAAAGGCTGAAGGAGCGACGCCGCGTGCGGGACGAAGGGCTTCGGCTTGTAAACCGCT
TTTATTTGGGAAGAACGATGACTGTACCAAATGAATAAGAGGTTGCTAACTCTGTGCCAGCAGCAGCGGTAATACAGAGA
CCTCAAACGTTATCCGGATTTATTGGGCGTAAAGGGTCCGCAGGCGGCTGTGCGCGTCGTGGGTTAAATGTTAGGGCTCA
ACTCTAACACCGCTCACGATACGGCATAGCTAGAGTCCGGGAGAGGCACACGGAATTGCCGGTGTAGGGGTAATATCCGT
TAATATCGGCAGGAACGCCAAATGCGAAAGCAGTGTGCTGGAACGGTACTGACGCTCAGGGACGAAAGCGTGGGGAGCGA
AAG
>OTU575
TGAGGAATATTGGACAATGGAGGAAACTCTGATCCAGCCATGCCGCGTGAGTGATGAAGGCCTTCGGGTTGTAAAACTCT
TTCAGTTGGGAAGATAATGACGGTACCAACATAAGAAGCCCCGGCTAACTTCGTGCCAGCAGCCGCGGTAATACGAAGGG
GGCTAGCGTTATTCGGAATTACTGGGCGTAAAGAGAGTGTAGGCGGACAACTAAGTCAGAGGTGAAAGCCCAGGGCTCAA
CCTTGGAATTGCCTTTGAAACTGGTTGTCTTGAGTTCGGTAGAGGGTAGTAGAATTCCTAGTGTAGAGGTGAAATTCGTA
GATATTAGGAGGAATACCAGTGGCGAAGGCGACTGCCTGGGCCGATACTGACGCTGAGACTCGAAAGCGTGGGGAGCGAA
CG
>OTU576
TGGGGAATATTGGACAATGGGCGCAAGCCTGATCCAGCCACGCCGCGTGAGTGATGAAGGCCTTAGGGTTGTAAAGCTCT
GTCGTGAGGGAAGAAGATCTGACGGTACCTCACAAGAAAGCACCGGCTAACTCCGTGCCAGCAGCCGCGGTAATACGGAG
GGTGCAAGCGTTGCTCGGAATTACTGGGCGTAAAGCGCACGCAGGCGGTTTGTCAGGTCGGATGTGAAAGCCCGGGGCTC
AACCCCGGAACTGCATTCGAAACCGGCAGACTTGAGTTCGAGAGAGGGTGGTGGAATTCCTGGTGTAGAGGTGAAATTCG
TTGATATCAGGAGGAACACCGGTGGCGAAGGCGACCACCTGGCTCGATACTGACGCTCATGTGCGAAAGCGTGGGGAGCA
AACA
>OTU577
TGGGGAATCTTGGACAATGGGCGCAAGCCTGATCCAGCCATGCCGCGTGAGTGATGAAGGCCCTAGGGTCGTAAAGCTCT
TTCAACGGTGAAGATAATGACGGTAGCCGTAGAAGAAACCCCGGCTAACTCCGTGCCAGCAGCCGCGGTAATACGGAGGG
GGTTAGCGTTGTTCGGAATTACTGGGCGTAAAGCGCGCGTAGGCGGATTGGAAAGTTGAGGGTGAAATCCCAGGGCTCAA
CCCTGGAACTGCCTCCAAAACTACCAGTCTAGAGTTCGAGAGAGGTGAGTGGAACTCCGAGTGTAGAGGTGAAATTCGTA
GATATTCGGAAGAACACCAGTGGCGAAGGCGGCTCACTGGCTCGATACTGACGCTGAGGTGCGAAAGTGTGGGGAGCAAA
CA
>OTU578
TGGGGAATATTGGACAATGGGGGAAACCCTGATCCAGCAATGCCGCGTGAGTGAAGAAGGCCCTAGGGTTGTAAAACTCT
TTCACTGATGAAGATGATGACGGTAATCAGAGAAGAAGCCCCGGCTAACTCCGTGCCAGCAGCCGCGGTAATACGGAGGG
GGCTAGCGTTGTTCGGATTTACTGGGCGTAAAGCGCACGTAGGCGGCGTATCAAGTCAGAGGTGAAAGGCCTGGGCTCAA
CCTAGGAACGGCCTTTGATACTGGTATGCTTGAGTTCGGAAGAGGGTAGTGGAATTCCAAGTGTAGAGGTGAAATTCGTA
GATATTTGGAAGAACACCGGTGGCGAAGGCGGCTACCTGGTCCGATACTGACGCTGAGGTGCGAAAGCGTGGGGAGCGAA
CA
>OTU579
TGAGGAATATTGGTCAATGGAGGCAACTCTGAACCAGCCATGCCGCGTGCAGGAAGACTGCCCTATGGGTTGTAAACTGC
TTTTATACAGGAAGAAACTTACCCACGTGTGGGTAACTGACGGTACTGTAGGAATAAGGACCGGCTAACTCCGTGCCAGC
AGCCGCGGTAATACGGAGGGTCCGAGCGTTATCCGGAATCATTGGGTTTAAAGGGTCCGTAGGCGGGCGATTAAGTCAGA
GGTGAAATCCCACAGCTTAACTGTGGAACTGCCTTTGATACTGGTTGTCTTGAGTTACAGTGAAGTAGATAGAATATGTA
GTGTAGCGGTGAAATGCATAGATATTACATAGAATACCGATTGCGAAGGCAGTCTACTAACTGTTGACTGACGCTGATGG
ACGAAAGCGTGGGGAGCGAACA
>OTU580
TGGGGAATATTGCACAATGGGCGAAAGCCTGATGCAGCCATGCCGCGTGTGTGAAGAAGGCCTTAGGGTTGTAAAGCACT
TTCAGTAGGGAGGAAGGCCAAGTAGTTAATACCTGCTTGGATTGACGTTACCTACAGAAGAAGCACCGGCTAACTCCGTG
CCAGCAGCCGCGGTAATACGGAGGGTGCGAGCGTTAATCGGAATTACTGGGCGTAAAGCGCGCGTAGGCGGTTTGTTAAG
CGGAGTGTGAAATCCCCGGGCTCAACCTGGGAACTGCACGCCGAACTGGCAGGCTAGAGTATGATAGAGGAGTGTGGAAT
TTCCGGTGTAGCGGTGAAATGCGTAGAGATCGGAAGGAACATCAGTGGCGAAGGCGGCACTCTGGATTAATACTGACGCT
GAGGTGCGAAAGCGTGGGGAGCAAACA
>OTU581
TGAGGAATATTGCACAATGGGGGAAACCCTGATGCAGCAACGCCGCGTGAAGGATGAAGGTCTTCGGATTGTAAACTTCT
TTTCTGAAGGAAGAGCAAGGACGGTACTTCAGGAATAAGACACGGCTAACTACGTGCCAGCAGCCGCGGTAATACGTAGG
TGTCAAGCGTTATCCGGAATTACTGGGCGTAAAGGGCTCGCAGGCGGCATGTCAAGTTCGACGTGAAATCTCTCGGCTTA
ACTGGGAGAGGCCGTTGGAGACTGACAAGCTTGAGGTAGTGAGAGGGAGGCGGAATTCCCGGTGTAGTGGTGGAATGCGT
AGATATCGGGAAGAACACCAGTGGCGAAAGCGGCCTTCTGGCACAGACCTGACGCTGAGGAGCGAAAGCGTGGGTAGCGA
ACG
>OTU582
TGGGGAATATTGGACAATGGGGGCAACCCTGATCCAGCCATGCCGCGTGAGTGAAGAAGGCCTTCGGGTTGTAAAGCTCT
TTCGACGGGGACGATGATGACGGTACCCGTATAAGAAGCCCCGGCAAACTTCGTGCCAGCAGCCGCGGTAATACGAAGGG
GGCTAGCGTTGTTCGGAATTACTGGGCGTAAAGCGCACGTAGGCGGTGATCCATGTCAGAGGTGAAATCCCGGAGCTCAA
CTTCGGAATTGCCTTTGAAACGGGATCGCTTGAGTCCGAGAGAGGATGGCGGAATTCCTAGTGTAGAGGTGAAATTCGTA
GATATTAGGAAGAACACCAGTGGCGAAGGCGGCCATCTGGCTCGGTACTGACGCTCAGGTGCGAAAGCGTGGGGAGCAAA
CA
>OTU583
TGGGGAATTTTGGACAATGGGGGAAACCCTGATCCAGCCATGCCGCGTGCGGGAAGAAGGCCTTCGGGTTGTAAACCGCT
TTTGTCAGGGAAGAAATACGCTCGGTTAATACCCGAGTGGGATGACGGTACCTGAAGAATAAGCACCGGCTAACTACGTG
CCAGCAGCCGCGGTAATACGTAGGGTGCAAGCGTTAATCGGAATTACTGGGCGTAAAGCGTGCGCAGGCGGTCGTGCAAG
ACAGATGTGAAATCCCCGGGCTCAACCTGGGAATTGCATTTGTGACTGCACGGCTTGAGTACGGCAGAGGGGGATGGAAT
TCCGCGTGTAGCAGTGAAATGCGTAGATATGCGGAGGAACACCGATGGCGAAGGCAATCCCCTGGGCCTGTACTGACGCT
CATGCACGAAAGCGTGGGGAGCAAACA
>OTU584
TCAAGAATCTTCCGCAATGCGCGAAAGCGTGACGGAGCAATGCCGCGTGCAGGAAGACGCCCTTCGGGGTGTAAACTGCT
TTTCTTAGGGAAGAATTTGTGACGGTACCTAAGGAATAAGAGGGTGCTAACTCTGTGCCAGCAGCAGCGGTAATACAGAG
CCCTCAAACGTTATCCGGATTCATTGGGCGTAAAGCGTCCGCAGGTTGTAATGAAAGTCAATGGTCAAATCTTCGGGCTT
AACTCGAAGACTGCTGTTGATACTGCATTACTTGAGGCTGGGAGAGGCAAGCGGAACTGCAGGTGTAGTCGTAATAAGCG
CTGATATCTGCAGGAACACCAAAGGCGAAGGCAGCTTGCTGGAACATGCCTGACACTCATGGACGAAAGCGTGGGTAGCG
AATG
>OTU585
TGGGGAATATTGGACAATGGGCGAAAGCCTGATCCAGCAATGCCGCGTGAGTGATGAAGGCCTTAGGGTTGTAAAGCTCT
TTTACCAGGGATGATAATGACAGTACCTGGAGAATAAGCTCCGGCTAACTCCGTGCCAGCAGCCGCGGTAATACGGAGGG
AGCTAGCGTTGTTCGGAAATACTGGGCGTAAAGCGCACGTAGGCGGCACAGCAAGTCAGGGGTGAAATCCCGGGGCTCAA
CCTCGGAACTGCCCTTGAAACTGCTGAGCTAGAATCCTGGAGAGGTGAGTGGAATTCCGAGTGTAGAGGTGAAATTCGTA
GATATTCGGAAGAACACCAGTGGCGAAGGCGACTCACTGGACAGGTATTGACGCTGAGGTGCGAAAGCGTGGGGAGCAAA
CA
>OTU586
TCGAGAATCTTCCGCAATGCGCGAAAGCGTGACGGAGCAATGCCGCGTGCAGGATGAAGGCCCTAGGGTCGTAAACTGCT
GTCACCCGGGATGAATAACTGACAGTACCGGGAGAGGAAGCCACGGCTAACTACGTGCCAGCAGCCGCGGTAATACGTAG
GTGGCGAGCGTTATTCGGATTTATTGGGCGTAAAGGGTTCGTAGGAGGTTGGATAAGTTTGATGTGAAAGCCCGTGGCTC
AACCACGGAACTGCATTGGATACTGTTCAACTTGAGGTTCGGAGAGGAAAGCAGAATTCCCGGTGTAGCGGTGGAATGCG
TAGATATCGGGAGGAATACCGACAGCGAAGGCAGCTTTCTGGACGACACCTGACTCTGAGGAACGAAAGCTTGGGGAGCA
AACA
>OTU587
TGAGGAATATTCGGCAATGGGGGGAACCCTGACCGAGCAACGCCGCGTGGAGGAAGAAGGCCTTTGGGTTGTAAACTCCT
TTTCTGTGGGAAGAGGAAGGACGGTACCACAGGAATAAGTCACGGCTAACTACGTGCCAGCAGCCGCGGTAATACGTAGG
TGGCAAGCGTTATCCGGAATTACTGGGCGTAAAGCGCACGCAGGTGGGCACATAAGTCTGACGTGAAAGCTCCTGGCTTA
ACTGGGAGAGGTCGTTGGAAACTGTGTGACTTGAGGCGATGAGAGGGGTGTGGAATTCCCGGTGTAGTGGTGGAATGCGT
AGATATCGGGGGGAACACCAGTGGCGAAAGCGGCACCCTGGCATTGGCCTGACGCTCATGTGCGAAAGCGTGGGTAGCGA
ACG
>OTU588
TGGGGAATATTGCACAATGGGCGCAAGCCTGATGCAGCCATGCCGCGTGTGTGAAGAAGGCCTTCGGGTTGTAAAGCACT
TTCAGTCGTGAGGAAGGTTTATGCGTTAATAGCGTATAGATTTGACGTTAGCGACAGAAGAAGCACCGGCTAACTCCGTG
CCAGCAGCCGCGGTAATACGGAGGGTGCGAGCGTTAATCGGAATTACTGGGCGTAAAGCGCATGCAGGTGGTTTGTTAAG
TCAGATGTGAAAGCCCGGGGCTCAACCTCGGAATAGCATTTGAAACTGGCAGACTAGAGTACTGTAGAGGGGGGTAGAAT
TTCAGGTGTAGCGGTGAAATGCGTAGAGATCTGAAGGAATACCGGTGGCGAAGGCGGCCCCCTGGACAGATACTGACACT
CAGATGCGAAAGCGTGGGGAGCAAACA
>OTU589
TAGGGAATCTTGGGCAATGGGCGCAAGCCTGACCCAGCCATGCCGCGTGTGTGAAGAAGGCCTTCGGGTTGTAAAGCACT
TTCAGTCGTGAAGAAATCTTTGGAGTTAATACCTTCGAAGCTTGACGTTAACGACAGAAGAAGCACCGGCTAACTCCGTG
CCAGCAGCCGCGGTAATACGGAGGGTGCGAACGTTAATCGGAATTACTGGGCGTAAAGCGCGCGTAGGCGGTTTGGTAAG
TGGGATGTGAAAGCCCCGGGCTCAACCTGGGAACTGCATTCCAAACTGCCAGACTAGAGTTTGGTAGAGGGAGGTGGAAT
TTCCTGTGTAGCGGTGAAATGCGTAGATATAGGAAGGAACACCAGTGGCGAAGGCGGCCTCCTGGACCAAAACTGACGCT
GAGGTGCGAAAGCGTGGGGAGCAAACA
>OTU590
TGGGGAATATTGCGCAATGGGCGAAAGCCTGACGCAGCGACGCCGCGTGGGGGATGAAGCATTTCGGTGTGTAAACCCCT
GTTGCCCGGGACGAACAAGCCTTTTCGAGGGCTCTGACGGTACCGGGTGAGGAAGCACCGGCTAACTCTGTGCCAGCAGC
CGCGGTAATACAGAGGGTGCGAGCGTTGTCCGGAATCACTGGGCGTAAAGGGCGCGTAGGCGGCCGAGTAAGTGTGTGGT
GAAAGCCCGGGGCTCAACCCCGGGTCTGCCGTGCAAACTGCTTGGCTAGAGCACTGTAGAGGCAGGTGGAATTCCGGGTG
TAGCGGTGGAATGCGTAGAGATCCGGAAGAACACCGGTGGCGAAGGCGGCCTGCTGGGCAGTAGCTGACGCTGAGGCGCG
ACAGCGTGGGGAGCAAACA
>OTU591
TGAGGAATATTGCACAATGGACGCAAGTCTGATGCAGCGACGCCGCGTGGGCGATGAAGGTTTTCGGATCGTAAAGCCCT
TTTCTGCGTGACGAGGAAGGACGGTAGCGCAGGAAAAAGTCTCGGCTAACTACGTGCCAGCAGCCGCGGTAAAACGTAGG
AGGCAAGCGTTATCCGGAGTTACTGGGCGTAAAGCGCGTGCAGGCGGGATGGTAAGTTAGCCATGAAAGCTCCTGGCTAA
ACTGGGAGAGGATGGTTGAAACTGCCAACCTTGAGTGGAGCAGAGGAACACGGAATTCCGGGTGTAGTGGTGAAATGCGT
AGATATCCGGAGGAACACCAGTGGCGAAGGCGGTGTTCTGGGCTCCAACTGACGCTGAGACGCGAAAGCGTGGGTAGCGA
ACG
>OTU592
TGAGGAATATTGCGCAATGGAGGCAACTCTGACGCAGCCATGCCGCGTGCAGGAAGACGGCCCTACGGGTTGTAAACTGC
TTTTATCCGGGAAGAATCCCCAGTTCGTGAACTGGGTTGACGGTACCGGAGGAATAAGCACCGGCTAACTCCGTGCCAGC
AGCCGCGGTAATACGGAGGGTGCAAGCGTTATCCGGATTCATTGGGTTTAAAGGGTGCGTAGGCGGAACGGTAAGTCAGT
GGTGAAATCCTGCAGCTTAACTGTAGAACTGCCATTGATACTGTCGTTCTTGAGTGCGCTTGACGTGGGCGGAATGTGCC
GTGTAGCGGTGAAATGCTTAGATATGGCACAGAACACCAATTGCGAAGGCAGCTCACGAAAGCGAAACTGACGCTGAGGC
ACGAAAGCGTGGGGATCGAACA
>OTU593
TGGGGAATATTGCACAATGGGCGCAAGCCTGATGCAGCAACGCCGCGTGGGGGACGAAGGCCTTCGGGTTGTAAACCTCT
TTTAGTAGGGAAGAAGCGCAAGTGACGGTACCTACAGAAAAAGCACCGGCTAACTACGTGCCAGCAGCCGCGGTAATACG
TAGGGTGCAAGCGTTGTCCGGAATTATTGGGCGTAAAGAGCTCGTAGGCGGTTTGTCACGTCTGCTGTGAAAATCCAAGG
CTCAACCTTGGACTTGCAGTGGGTACGGGCAGGCTAGAGTGCGGTAGGGGAGATGGGAATTCCTGGTGTAGCGGTGGAAT
GCGCAGATATCAGGAGGAACACCAATGGCGAAGGCACATCTCTGGGCCGTAACTGACGCTGAGGAGCGAAAGCGTGGGGA
GCGAACA
>OTU594
TCGAGAATCTTCCGCAATGGGCGAAAGCCTGACGGAGCGACGCCGCGTGCGGGATGAAGGCCTTCGGGTTGTAAACCGCT
GTCAGAGGGGAGGAAATCACTTCGGTGTTGACCGATCCTCAGAGGAAGCGCAGGCTAAGTTCGTGCCAGCAGCCGCGGTA
ACACGAACTGCGCAAACGTTATTCGGAATCACTGGGCTTAAAGAGTTCGTAGGCGGCCTGGTAAGTCTGGTGTGAAATCC
CTCGGCTCAACCGAGGAATTGCGCCCGATACTGTCAGGCTTGAGGAAGTCAGAGGTGAGCGGAACTGATGGTGGAGCGGT
GAAATGCGTTGATATCATCAGGAACACCGGTGGCGAAAGCGGCTCACTGGGGCTTTTCTGACGCTGAGGAACGAAAGCTA
GGGGAGCGAACG
>OTU595
TCGAGAATCTTCCGCAATGGACGAAAGTCTGACGGAGCGACGCCGCGTGGAGGACGAAGGCCTTCGGGTTGTAAACTCCT
GTCACGAGTTAAGAAGTGTATGCCATTAATACCGGCATGCATTGACGAAGGCTCGAGAGGAAGCACTGGCTAACTCTGTG
CCAGCAGCCGCGGTAATACAGAGAGTGCGAACGTTGTTCGGAATTACTGGGCTTAAAGCGTACGTAGGCGGCGTAACAAG
TGTCGGGTGAAAGCCCACGGCTCACCCGTGGAATTGCCTGGCAAACTGTTATGCTAGAGTGTGGTAGGGGAGAACAGAAC
TCATGGTGGAGCGGTGAAATGCGTAGATATCATGAGGAATACCGGTGGCGAAGGCGGTTCTCTGGTCCACAACTGACGCT
GAGGTACGAAAGCTAGGGTAGCGAACG
>OTU596
TCGGGAATTTTGCCCAATGGGGGAAACCCTGAGGCAGCAACGCCGCGTGAGGGATGAAGGCCTTCGGGTTGTAAACCTCT
TTTCTCAGGGACGATAATGACGGTACCTGAGGAATAAGCCACGGCTAACTACGTGCCAGCAGCCGCGGTAATACGTAGGT
GGCAAGCGTTGTCCGGATTTACTGGGCGTAAAGAGCGCGCAGGCGGCCAGGTCAGTCGAATGTGAAAGCCCCCGGCTCAA
CTGGGGAGGGTCATTCGATACTGCCTGGCTTGAAGATAGGAGAGGGAAGTGGAATTTCAGGTGTAGTGGTGAAATGCGTA
GATATCTGAAGGAACACCAGTGGCGAAGGCGACTTTCTGGCCTATTCTTGACGCTGAGGCGCGAAAGCTAGGGGAGCGAA
CG
>OTU597
TCGAGAATCTTTCTCAATGGGCGAAAGCCTGAAGGAGCGACGCCGCGTGGGGGACGAAGGGCTTCGGTCCGTAAACCCCT
GTCATTCGTGAACAAACCTTGTGATTGAATAGGTCATGAGCTGATAGTAGCGAAAGAGGAAGGGACGGCTAACTCTGTGC
CAGCAGCCGCGGTAATACAGAGGTCCCAAGCGTTGTTCGGATTCACTGGGCGTAAAGGGTGCGTAGGTGGCATAGAAAGT
TTGATGTGAAAGCTTCGGGCTCAACTCGGAAACTGCATTGAAAACTACTAAGCTAGAGGGTCGGAGGGGAGACTGGAATT
CTCGGTGGAGCAGTGAAATGCGTAGATATCGAGAGGAACACCGGTGGCGAAGGCGAGTCTCTGGACGATACCTGACACTG
AGGCACGAAAGCTAGGGGAGCAAACA
>OTU598
TTTCGAATCATTCACAATGGGCGAAAGCCTGATGGTGCAACGCCGCGTGGGGGATGACGGCCTTAGGGTTGTAAACCCCT
GTCATTAGGGAGTAATTTCCAACTATTAATACTAATTGGGGTGAATTAACCTAAAGAGGAAGCAGTGGCTAACTCCGTGC
CAGCAGCCGCGGTAATACGGAGACTGCGAGCGTTACTCGGATTCACTGGGCGTAAAGGGTGTGTAGGTGGTTTGGTGTGT
CAGGTGTGAAATCTCGGGGCTTAACCCCGAAACTGCGCCTGAAACTGCCAAACTTGAGTCTCGGAGGGGTAAGCGGAATT
TCTGGTGTAGCGGTGAAATGCGTAGATATCAGAAGGAACACCAATAGCGAAGGCAGCTTACTGGACGAGTACTGACACTG
AGGCACGAAAGCGTGGGGAGCGAAAG
>OTU599
TGGGGAATATTGCGCAATGGGCGAAAGCCTGACGCAGCCACCCTGCGTGGAGGACGAAGCATTACGGTGTGTAAACTCCT
TTTCTGGAGGAAGACGACTGACGGTACTCCAGGAATAAGCGACGGCTAACTACGTGCCAGCAGCCGCGGTAATACGTAGG
TCGCAAGCGTTATCCGGATTTACTGGGCGTAAAGCGTCCGCAGCCGGTGATGTAAGTCTACTTTTAAAAACCAGTGCTCA
ACATTGGAGAGGGAGTGGATACTGCATTACTCGAGACTGATAGAGGTGAGTAGAATTTCCAGTGGAGGGGTGAAATCCGT
TGATATTGGAAGGAATACCGAAAGCGAAGGCAGCTCACTATATCAAGTCTGACGGTCAGGGACGAAAGTTTGGGTAGCAA
ACG
>OTU600
TTAAGAATCTTGCGCAATGGGGGAAACCCTGACGCAGCGACGCCGCGTGTGCTAGAAGGCTTTCGGGTTGTAAAGCACAG
TAAACAGGGAAGAAGTAAGTGACGGTACCTGTCCAAAGCACCGGCTAACTACGTGCCAGCAGCCGCGGTAATACGTATGG
TGCAAGCGTTGTTCGGAATCACTGGGCGTAAAGGGAGCGCAGGTGGATGGTTAAGTCAGGTGTGAAACCTGTGGGCTCAA
CCCACAGCCTGCACCTGAAACTGGCTATCTGGAGTCCCGGAGAGGTAGGCGGAATACCTGGTGTAGCGGTGAAATGCGTA
GATATCAGGTGGAACACCAATGGCGAAGGCAGCCTACTGGACGGTGACTGACACTGAGGCTCGAAAGCGTGGGGAGCAAA
CA
>OTU601
TGGGGAATATTGCGCAATGGGCGAAAGCCTGACGCAGCAACGCCGCGTGAGTGTAGAAGGCCTTCGGGTTGTAAAGCTCT
GTCGTGAGGGAAGAGAGCGGAGAGGTTAAGAGCTACTCCGTCCGACGGTACCTCATAAGAAAGCACCGGCTAACTCCGTG
CCAGCAGCCGCGGTAATACGGAGGGTGCGAGCGTTGTTCGGAATCATTGGGCGTAAAGCGTGCGTAGGCGGTAAGGTATG
TCTGATGTGAAAGCTTGGGGCTCAACTCCAAAAGTGCATTGGAAACTGCTTTACTTGAATCCTGGAGAGGTTGGCGGAAT
TCCTGGTGTAGAGGTGAAATTCGTAGATATCAGGAGGAACACCGGTGGCGAAGGCGGCCAACTGGACAGTGATTGACGCT
GAGGCACGAAAGCGTGGGGAGCAAACA
>OTU602
TCGAGAATCTTCCGCAATGCACGAAAGTGTGACGGAGCGACGCCGCGTGATTGATGAAGCACTTCGGTGTGTAAAGGTCT
TTTATGAGGGAGGAAATTTTTGACGTTACCTCATGAATAAGGGGTTGCTAAACTCGTGCCAGCAGCAGCGGTAATACGAG
TGCCCCAAGCATTATCCGGAATCACTGGGCGTAAAGGGTCCGTAGGCGGTCATGTTAGTCTCGCGTTAAATATATCGGCT
TAACCGATATCTCGCGTGGGAAACGGCATGACTAGAGAGTATGAGAGGTGTGTAGAACTCACGGTGTAGGGGTGAAATCC
GTTGATATCGTGGGGAATACCAAAGGCGAAGGCAGCACACTGGCATATTTCTGACGCTGAGGGACGAAACCCTGGGTAGC
GAATG
>OTU603
TGGGGAATTTTCCGCAATGGGCGAAAGCCTGACGGAGCAATACCGCGTGAGGGATGACAGCCTGTGGGTTGTAAACCTCT
TTTCTCAAGGAAGAAGTTCTGACGGTACTTGAGGAATAAGCATCGGCTAACTCTGTGCCAGCAGCCGCGGTAATACAGAG
GATGCAAGCGTTATCCGGAATCACTGGGCATAAAGCGTCTGTAGGTTGTTTAGTAAGTCTGCTGTTAAATACTAGGGCTT
AACCCTAGGCCAGCAGTGGAAACTGCTAGACTTGAGTGTGGTAGGGGTAGAGGGAATTCCTAGTGTAGCGGTGAAATGCG
TAGATATTAGGAAGAACACCAATGGCGAAGGCACTCTACTGGGCCATAACTGACACTGAGAGACGACAGCTAGGGGAGCA
AATG
>OTU604
TAGGGAATATTGCGCAATGGGGGAAACCCTGACGCAGCAATGCCACGTGAGTGAGGACGGTCTTCGGATTGTAAAGCTCT
GTCCTATAGGAAGAACGGCTTTGGGTAACGCCAAAGATTGACGGTACTATAGAAGAAAGCACCGGCTAACTCCGTGCCAG
CAGCCGCGGTAATACGGAGGGTGCAAGCGTTGTTCGGATTTATTGGGCGTAAAGCGCGCGCAGGCGGATTGGAAAGTCAG
ATGTGAAATCTCGGGGCTCAACCCCGAAACTGCGTCTGAAACTATCAATCTAGAATCTCATAGGGGGTAGGGGAATTTCA
CGTGTAGGGGTAAAATCCGTAGAGATGTGAAGGAACACCGGAGGCGAAGGCGCCTGCCTGGATGAGTATTGACGCTGAGG
CGCGAAAGCGTGGGGAGCAAACA
>OTU605
TGGGGAATATTGGACAATGGGCGCAAGCCTGATCCAGCAATGCCGCGTGTGTGAAGAAGGCCTGCGGGTTGTAAAGCACT
TTCAGTAGAGAAGAAAAGCCTA
>OTU606
TGGGGAATTTTCCGCAATGGGCGAAAGCCTGACGGAGCAACGCCGCGTGAGGGAGGAAGGCCTTAGGGTTGTAAACCTCT
TTTCTCTGGGAAGAAGAACTGACGGTACCAGAGGAATAAGCCTCGGCTAACTCCGTGCCAGCAGCCGCGGTAAGACGGAG
GAGGCAAGCGTTATCCGGAATTATTGGGCGTAAAGCGTCCGCAGGCGGTTAGTTAAGTCTGTTGTTAAAGGTCAGGGCTC
AACCCTGAATCGGCAATGGAAACTGGTTAACTTGAGTGTGGTAGGGGTAGAGGGAATTCCCGGTGTAGCGGTGAAATGCG
TAGATATCGGGAAGAACACCAGTGGCGAAGGCGCTCTACTGGGCCACAACTGACGCTGAGGGACGAAAGCTAGGGGAGCG
AAAG
>OTU607
TCGAGAATCATTCACAATGGGGGCAACCCTGATGGTGCGACGCCGCGTGGAGGATAAGGTCTTCGGATTGTAAACTCCTG
TCATGTGAGAGCAAGGCTGCCGGGTTAATACCCCGTCAGCTCGATAGTATCACAAGAGGAAGAGACGGCTAACTCTGTGC
CAGCAGCCGCGGTAATACAGAGGTCTCAAGCGTTGTTCGGAATCACTGGGCGTAAAGGGTGCGTAGGTGGCGTGGTAAGT
CAGATGTGAAAGCCCAGGGCTCAACCCTGGAATTGCATCCGATACTGCCGTGCTGGAGAGCTGGAGAGGAGTCTAGAATT
CTCGGTGTAGCAGTGAAATGCGTAGATATCGAGAGGAATACCAATGGCGAAGGCAGGACTCTGGACAGTTTCTGACACTG
AGGCACGAAGGCCAGGGGAGCGAACG
>OTU608
TTAGGAATATTGCGCAATGGGGGAAACCCTGACGCAGCAACGCCGCGTGAAGGATGAAGGCTTTCGGGTTGTAAACTTCT
TTTAGCAGGAAAGAAAAAAATGACGGTACCTGCAGAAAAAGCACCGGCTAACTCCGTGCCAGCAGCCGCGGTAATACGGA
GGGTGCAAGCGTTATTCGGATTTACTGGGCATAAAGAGCGCGTAGGCGGTCTGATAAGTCTGATGTGAAAGCCCTGGACC
CAATCCAGGAAGTGCATCGGATACTGTCAGACTAGAGTACAGGAGGGGAGAGCGGAATTCCAGGTGTAGAGGTGAAATTC
GTAGATATCTGGAGGAACAACAGTGGCGAAGGCGGCTCTCTGGACTGTAACTGACGCTGAGGCGCGAAAGCGTGGGGAGC
AAACA
>OTU609
TGGGGAATCTTGCGCAATGGACGAAAGTCTGACGCAGCAACGCCGCGTGGGTGATGAAGGCCTTCGGGTCGTAAAGCCCT
GTCAGAAGGGAAGATAATGACGGTACCTTCGAAGGAAGCACTGGCTAACTCCGTGCCAGCAGCCGCGGTAATACGGAGAG
TGCAAACGTTGTTCGGAATCATTGGGCGTAAAGCGCACGTAGGCGGCTATGTAGGTCGGGTGTGAAATCCCGGGGCTCAA
CCTCGGAATTGCGCTCGAAACCCCGTAGCTAGAGTCATGGAGGGAGAAGTGGAATTCCTGGTGTAGGGGTGAAATCCGTA
GATATCAGGAGGAACACCAGCGGCGAAGGCGACTTCTTGGCCACTGACTGACGCTGAGGTGCGAAAGTGTGGGGAGCAAA
CA
>OTU610
TCGAGAATCTTCCGCAATGGACGAAAGTCTGACGGAGCGACGCCGCGTGATGGATGAAGGCCCTCGGGTTGTAAACATCT
GTCGTAGGGGAGGAAATTTTGACCGATCCTAGGAGGAAGCACAGGCTAAGTTCGTGCCAGCAGCCGCGGTAATACGAACT
GTGCAAACGTTATTCGGAATCACTGGGCTTAAAGGGTGCGTAGGCGGCTTTGTAGGTCAGATGTGAAAGCCCACGGCTCA
ACCGTGGAATTGCGTTTGAAACCACAAGGCTTGAGGGGATCAGAGGAGAGCGGAACTGATGGTGGAGCGGTGAAATGCGT
TGATATCATCAGGAACACCGGTGGCGAAAGCGGCTCTCTGGGATCTTTCTGACGCTGAGGCACGAAAGCTAGGGGAGCGA
ACG
>OTU611
TGAGGAATATTGGACAATGGAGGCAACTCTGATCCAGCCATGCCGCGTGCAGGAAGACTGCCCTATGGGTTGTAAACTGC
TTTTATACAGGAAGAAACACCTCTACGTGTAGAGATTTGACGGTACTGTAAGAATAAGGATCGGCTAACTCCGTGCCAGC
AGCCGCGGTAATACGGAGGATCCAAGCGTTATCCGGAATCATTGGGTTTAAAGGGTCCGTAGGTGGATAATTAAGTCAGA
GGTGAAATCCTGCAGCTTAACTGTAGAATTGCCTTTGATACTGGTTATCTTGAGTTATTATGAAGTGGTTAGAATATGTA
GTGTAGCGGTGAAATGCATAGATATTACATAGAATACCAATTGCGAAGGCAGATCACTAATAATATACTGACACTGATGG
ACGAAAGCGTGGGGAGCGAACA
>OTU612
TGAGGAATATTCCACAATGGGCGAAAGCCTGATGGAGCGACGCCGCGTGGGCGAAGAAGGTTTTCGGATCGTAAAGCCCT
TTTCTATGTGACGAGAAAGGACGGTAGCATAGGAATAAGTGTCGGCTAACTACGTGCCAGCAGCCGCGGTAAAACGTAGG
ACGCGAATGTTATCCGGAGTTACTGGGCGTAAAGCGCGAGCAGGCGGTTTAGTAAGTTACCTATGAAAGCTCCCGGCTAA
ACTGGGAGAGGATAGGTGATACTGCTAGACTAGAGTGAGAAAGAGGAAGGTAGAATTCCGGGTGTAGTGGTGAAATGCGT
AGATATCCGGAGGAATACCAGTGGCGAAGGCGGCCTTCTGGTTCTCAACTGACGCTGAGACGCGAAAGCGTGGGTAGCGA
ACG
>OTU613
TGAGGAATATTGGACAATGGGCGCAAGCCTGATCCAGCCATGCCGCGTGCAGGATGACTGCCCTATGGGTTGTAAACTGC
TTTTATACAGGAAGAAACACCTCTACGAGTAGAGGCTTGACGGTACTGTAGGAATAAGGATCGGCTAACTCCGTGCCAGC
AGCCGCGGTAATACGGAGGATCCAAGCGTTATCCGGAATCATTGGGTTTAAAGGGTCCGTAGGCGGCCTTATAAGTCAGT
GGTGAAATCTCCTAGCTCAACTAGGAAACTGCCATTGATACTGTAGGGCTTGAATTTTTAGGAAGTAACTAGAATATGTA
GTGTAGCGGTGAAATGCTTAGATATTACATGGAATACCAATTGCGAAGGCAGGTTACTACTAATGGATTGACGCTGATGG
ACGAAAGCGTGGGTAGCGAACA
>OTU614
TGGGGAATCTTGCGCAATGGGCGAAAGCCTGACGCAGCAACGCCGCGTGCGGGATGAAGGCCTTCGGGCTGTAAACCGCT
TTCAGCAGGAACGAAACTGACGGTACCTGCAGAAGAAGGAGCGGCCAACTACGTGCCAGCAGCCGCGGTGACACGTAGGC
TCCAAGCGTTGTCCGGATTTATTGGGCGTAAAGAGCTCGTAGGCGGTTGAGTAAGTCGGGTGTGAAAACTCTGGGCTTAA
CCCGGAGACGCCACTCGATACTGCTCTGACTTGAGTTCAGGAGGGGAGTGGGGAATTCCTAGTGTAGCGGTGAAATGCGC
AGATATTAGGAGGAACACCGGTGGCGAAGGCGCCACTCTGGACTGAAACTGACGCTGAGGAGCGAAAGCATGGGTAGCAA
ACA
>OTU615
TAGGGAATATTGGGCAATGGGCGAGAGCCTGACCCAGCCATGCCGCGTGAAGGATGAAGGCCTTCTGGGTTGTAAACTTC
TTTTATACAGGAAGAAAAAGGTCATGCGTGACCAATTGACGGTACTGTATGAATAAGCACCGGCTAACTCCGTGCCAGCA
GCCGCGGTAATACGGAGGGTGCAAGCGTTGTCCGGATTTATTGGGTTTAAAGGGTGCGCAGGCGGTGCGTTAAGTCAGTG
GTGAAATCCCATAGCTCAACTATGGAACTGCCATTGATACTGACGCACTTGAGTACGGACGAGGTAGGCGGAATTTATGG
TGTAGCGGTGAAATGCATAGATACCATAAAGAACACCGATAGCGAAGGCAGCTTACTAGACCGTAACTGACGCTCATGCA
CGAAAGCGTGGGGAGCGAACA
>OTU616
TGAGGAATATTGGACAATGGGCGAGGGCCTGATCCAGCCATGCCGCGTGCAGGAAGAATGCCCTATGGGTAGTAAACTGC
TTTTATACGGGAAGAAAAAGGGGCACGTGTGCCCTGTTGACGGTACCGTAAGAATAAGGACCGGCTAACTCCGTGCCAGC
AGCCGCGGTAATACGGAGGGTCCGAGCGTTATCCGGAATTATTGGGTTTAAAGGGTCCGTAGGCGGGCCGGTAAGTCAGG
GGTGAAAGTCTGTAGCTCAACTATAGAACTGCCTTTGATACTGCCGGTCTTGAGTCATGGTGAAGTTGCCGGAATATGTG
GTGTAGCGGTGAAATGCATAGATATCACATAGAACACCGATTGCGAAGGCAGGTGACTAACCATGTACTGACGCTGATGG
ACGAAAGCGTGGGGAGCGAACA
>OTU617
TGAGGAATATTGCGCAATGGACGAAAGTCTGACGCAGCGACACCGCGTGAAGGATGAAGGTCTTCGGATTGTAAACTTCT
GTTAATTGGGAAGAAATTCCCTTGTTTAATAAACAAGGGCGATGACGGTACCTTTAGAGAAAGCACCGGCTAACTTCGTG
CCAGCAGCCGCGGTAATACGAGGGGTGCAAGCGTTATTCGGATTGACTGGGCGTAAAGGGTGTGTAGGCGGCATATCAAG
TCTGCTGTTAAATCTTTCGGCTTAACCGAAAGCTTGCGGTGGAAACGGGTATGCTAGAGTATGGAAGAGAGAAGTGGAAT
TCTCGGAGTAGCGGTAAAATGCGTAGATCTCGAGAGGAACACCAATGGCGAAGGCAGCTTCTTGGTCCATTTCTGACGCT
GAGGCACGAAAGCGTGGGGAGCAAACA
>OTU618
TGGGGAATATTGGACAATGGGCGAAAGCCTGATCCAGCGACGTCACGTGAATGATGAAGGCCTTAGGGTTGTAAAATTCT
TTTAGTGGAGAAGATAATGACGGTATCCACAGAAAAAGTCCCGGCTAACTTCGTGCCAGCAGCCGCGGTAATACGAAGGG
GGCAAGCGTTACTCGGAATTATTGGGCGTAAAGCGTGCGTAGGCGGTTTTATAAGTTGAAAGTGAAAGCCTTTGGCTCAA
CCAAAGAATTGCTTACAAAACTGTAAAACTAGAGTATTAGAGAGGATAGAAGAATTCCTGATGTAGGGGTGAAATCCGTA
GATATCAGGAGGAATATCGAAGGCGAAAGCATCTGTCTGGCTAAATACTGACGCTGTTGCACGAAAGCGTGGGGAGCAAA
CA
>OTU619
TGGGGAATATTGCGCAATGGGCGAAAGCCTGACGCAGCCATGCCGCGTGTGTGAAGAAGGCCTTAGGGTTGTAAAGCACT
TTCAATTGGGAAGAAAAGCTCATGCCTAATACGCATGAGCCCTGACATTACCTTTAGAAGAAGCACCGGCTAACTCCGTG
CCAGCAGCCGCGGTAATACGGAGGGTGCGAGCGTTAATCGGAATTACTGGGCGTAAAGCGCGCGTAGGCGGTTTGTTAAG
TCGGATGTGAAATCCCCGGGCTCAACCTGGGAACTGCACCCGATACTGGCCGACTAGAGTACGAGAGAGGGGGGTAGAAT
TCCACGTGTAGCGGTGAAATGCGTAGATATGTGGAGGAATACCAGTGGCGAAGGCGGCCCCCTGGTTCGATACTGACGCT
GAGGTGCGAAAGCGTGGGGAGCAAACA
>OTU620
TGGGGAATTTTGGACAATGGGGGAAACCCTGATCCAGCAATGCCGCGTGTGCGAAGAAGGCCTTCGGGTTGTAAAGCACT
TTTGTCAGGGAAGAAATCCTTTGGGCTAATATCCCAGGGGGATGACGGTACCTGAAGAATAAGCACCGGCTAACTACGTG
CCAGCAGCCGCGGTAATACGTAGGGTGCAAGCGTTAATCGGAATTACTGGGCGTAAAGCGTGCGCAGGCGGTTGTGTAAG
ACAGGTGTGAAATCCCCGGGCTTAACCTGGGAATTGCATTTGTGACTGCACGACTAGAGTGTGTCAGAGGGGGGTGGAAT
TCCACGTGTAGCAGTGAAATGCGTAGATATGTGGAGGAACACCAATGGCGAAGGCAGCCCCCTGGGATAACACTGACGCT
CATGCACGAAAGCGTGGGGAGCAAACA
>OTU621
TGGGGAATCTTGTGCAATGGGCGAAAGCCTGACACAGCAACGCCGCGTGCGGGAAGAAGGCCTTCGGGTCGTAAACCGCT
TTCAGCAGGAACGAAAATGACGGTACCTGCAGAAGAAGGTGCGGCCAACTACGTGCCAGCAGCCGCGGTGACACGTAGGC
ACCAAGCGTTGTCCGGATTTATTGGGCGTAAAGAGCTCGTAGGCGGTTCAGCAAGTCGGGTGTGAAAACTCTGGGCTCAA
CCCAGAGCCTGCACCCGAAACTGCTGTGACTAGAGTTCGGTAGGGGAGCGGGGAATTCCTGGTGTAGCGGTGAAATGCGC
AGATATCAGGAGGAACACCGGTGGCGAAGGCGCCGCTCTGGGCCGACACTGACGCTGAGGAGCGAAAGCGTGGGTAGCAA
ACA
>OTU622
TCGAGAATCTTCGGCAATGGGCGCAAGCCTGACCGAGCGACGCCGCGTGCGGGATGAAGGCCTTCGGGTTGTAAACCGCT
GTCAGAGGGAAGGAAATGTATGAGGGTTCTCTCTCATATTTGACCGATCCTCAGAGGAAGTACGGGCTAAGTTCGTGCCA
GCAGCCGCGGTAATACGAACCGTACGAACGTTATTCGGAATCACTGGGCTTAAAGAGTGCGTAGGCGGCTTGGCAAGTTG
GGTGTGAAATCCCTCGGCTCAACCGAGGAATGGCGCCCAAAACTGCCAGGCTTGAGGGAGGTAGAGGTAAGCGGAACTAA
TGGTGGAGCGGTGAAATGCGTTGATATCATTAGGAACACCTGAGGCGAAAGCAGCTTACTGGGCCTTTTCTGACGCTGAG
GCACGAAAGCTAGGGGAGCGAACG
>OTU623
TAAGGAATATTGGTCAATGGACGGAAGTCTGAACCAGCCATGCCGCGTGGAGGATGAAGGCGTTCTGCGTTGTAAACTTC
TTTTATTTGGGGCGAAAAAAGGCCTTTTTAGGTCTCTTGACGGTACCAGATGAATAAGCACCGGCTAACTCCGTGCCAGC
AGCCGCGGTAATACGGAGGGTGCAAGCGTTATCCGGATTTACTGGGTTTAAAGGGAGCGCAGGCGGGCGATCAAGTCAGT
GGTGAAATCTTTCGGCTTAACCGGAAAACTGCCATTGATACTGATTGTCTTGAATATTGTTGAGGTATGCGGAATAGGTC
ATGTAGCGGTGAAATGCATAGATATGACCTGGAACCCCTATTGCGAAGGCAGCATACTAAGCGATGATTGACGCTGAGGC
TCGAAAGCGTGGGTAGCGAACA
>OTU624
TAAGGAATATTGGTCAATGGAGGCAACTCTGAACCAGCCACTCCGCGTGAGGGATGACTGCCCTATGGGTTGTAAACCTC
TTTTATTAGGGAAGATTGCTATATATTTATATATAGAGGGACGGTACCTAATGAATAAGCACCGGCTAACTCCGTGCCAG
CAGCCGCGGTAATACGGAGGGTGCAAGCGTTATCCGGAATTACTGGGTTTAAAGGGTCCGCAGGCGGGCGCATAAGTCAG
TGGTGAAATACCATCGCTCAACGATGGAACTGCCATAGAAACTGTGCGTCTTGAGATTACTGGAGGCAGGCGGAATGAAG
CATGTAGCGGTGAAATGCTTAGATATGCTTCAGAACACCGATTGCGAAGGCAGCTTGCTATAGTACATCTGACGCTAAGG
GACGAAAGCGTGGGTAGCGAACA
>OTU625
TCGAGAATCATTCGCAATGGGGGAAACCCTGACGGTGCGACGCCGCGTGGAGGATGACGGTCTTCGGATTGTAAACTCCT
GTCATCGAAGAGTAAGGCTGTTATGTGAATAGCATAGCAGATTGATAGTATTCGAAGAGGAAGGGACGGCTAACTTCGTG
CCAGCAGCCGCGGTAATACGAAGGTCCCAAGCGTTGTTCGGAATCACTGGGCGTAAAGGGAGCGTAGGCGGCGAGGTAAG
TCAGATGTGAAATGCCGGGGCTCAACCTCGGAACTGCATCCGATACTGCCTTGCTAGAGTAGTGGAGGGGCATCTGGAAT
TCACGGTGTAGCAGTGAAATGCGTAGATATCGTGAGGAACACTAGTGGCGAAGGCGAGATGCTGGACACTTACTGACGCT
GAGGCTCGAAGGCCAGGGTAGCGAAAG
>OTU626
TGGGGAATCATAGACAATGGGCGCAAGCCTGATCTTGCCATGCCGCGTGGACGATGAAGGCCTTAGGGTTGTAAAGTCCT
TTCACCGGTGAAGATAATGACGGTAGCCGGAGAAGAAGCCCCGGCTAACTCCGTGCCAGCAGCCGCGGTAATACGGAGGG
GGCTAGCGTTGTTCGGAATTACTGGGCGTAAAGCGCACGTAGGCGGACTGTTAAGTCGGGGGTGAAATCCCGGGGCTCAA
CCCCGGAACTGCCTTCGATACTGGCAGTCTAGAGGACGGAAGAGGCTAGTGGAATGGCGAGTGTAGAGGTGAAATTCGTA
GATATTCGCCGGAACACCAGTGGCGAAGGCGACTGGCTGGTCCGTTTCTGACGCTGAGGTGCGAAAGCGTGGGGAGCAAA
CA
>OTU627
CGACGAATCTTCCGCAATGCACGAAAGTGTGACGGAGCAATGCCGCGTGTGGGATGAATCGGCTTCGCCGTGTAAACCAC
TGTCAGGGACTAGTAATACTGAACAGTCCCAGAGGAAGGGCCGGCTAACCTCGTGCCAGCAGCCGCGGTAATACGAGGGG
CCCGAGCGTTATTCGGAATCACTGGGCTTAAAGGGAACGCAGGCCGGCCCGCAAGCATCTCGTGAAATCCCTCGGCTCAA
CCGAGGAATTGCGGGGTGAACTGCGGGTCTTGAGGTGGGTAGAGGTCATCGGAACGATCGGTGGAGCGGTGAAATGCGTA
GATATCGATCGGAACGCCAAAGGTGAAGACAGGTGACTGGGCCCATTCTGACGCTCATGTTCGAAAGCGTGGGGAGCAAA
CA
>OTU628
TAAGGAATATTGGGCAATGGATGAGAGTCTGACCCAGCCATGCCGCGTGAGCGATGAAGGCCCTATGGGTCGTAAAGCTC
TTTTATATGGGATGAAAAAGCCGCTCGTGAGCGGTCGTGACCGTACCATAGGAATAAGGACCGGCTAACTCCGTGCCAGC
AGCCGCGGTAATACGGAGGGTCCGAGCGTTATCCGGAATCACTGGGTTTAAAGGGTGCGCAGGCTGCCGCGTCAGTCAGG
AGTGAAATCCCGGGGCTCAACCCCGGGCCTGCTCTTGATACTGCGCGGCTCGGATCAGGATGAGGTAGGCGGAATGTGGC
ATGTAGCGGTGAAATGCTTAGATATGCCATGGAACACCGATTGCGTAGGCAGCCTACTGGACCTCGATCGACGCTGAGGC
ACGAAAGCGTGGGGAGCGAACG
>OTU629
TAAGGAATATTGGGCAATGGATGAGAGTCTGACCCAGCCATGCCGCGTGCGGGATGAAGGCCCTATGGGTCGTAAACCGC
TTTTACGGATGAAGAAAAAGTCCCTCGTGAGGGATCGTGACGGTAATCCGTGAATAAGCACCGGCTAACTCCGTGCCAGC
AGCCGCGGTAATACGGAGGGTGCGAGCGTTATCCGGAATCACTGGGTTTAAAGGGTGCGCAGGCGGCCTGCTAAGTCAGG
AGTGAAAGACCCCCGCTCAACGGGGGAGCTGCTCTTGATACTGGCGGGCTCGGATCGGGATGAGGTCGGCGGAATGTGAC
ATGTAGCGGTGAAATGCATAGATATGTCATGGAACACCAATTGCGTAGGCAGCCGGCTGGACCCGCATCGACGCTGAGGC
ACGAAAGCGTGGGGAGCGAACA
>OTU630
TAGGGAATATTGCACAATGGGCGAAAGCCTGATGCAGCAACGCCGCGTGCGCGAAGAAGGCCTTCGGGTTGTAAAGCGCT
TTTCTGGAGGAAGAGGAAGGACGGTACTCCAGGAATAAGGATCGGCTAACTACGTGCCAGCAGCCGCGGTAACACGTAGG
ATCCGAGCGTTATCCGAATTTACTGGGCGTAAAGCGCGTGTAGGCGGTCAGGTAAGTTGGACGTGAAAGCTCCTGGCTCA
ACTGGGAGAGGTCGTTCAAAACTGCCGGACTAGAGGGCGACAGAGGGAGGTGGAATTCCCGGTGTAGTGGTGAAATGCGT
AGATATCGGGAGGAACACCAGTGGCGAAGGCGGCCTCCTGGGTCGCACCTGACGCTCAGACGCGAAAGCTAGGGGAGCGA
ACG
>OTU631
TTTCGAATCATTCACAATGAGGGAAACCTTGATGGTGCAACGCCGCGTGGGGGATGACGGCCTTCGGGTTGTAAACCCCT
GTCACCAAGGACTAAACGCACGGCTCATACCCGTGCCTGAATTAACTTGGAGAGGAAGCAGTGGCTAACTCCGTGCCAGC
AGCCGCGGTAATACGGAGACTGCGAGCGTTACTCGGATTTACTGGGCGTAAAGGGTCCGTAGGCGGCCGTGTGTGTCGGG
TGTGAAAGCCTACAGCTTAACTGTAGAACTGCGCCCGAAACTACATGGCTAGAGTATTGGAGAGGTGAGTGGAATTCCAG
GTGTAGCGGTGAAATGCGTAGATATCTGGAGGAACACCAACGGCGAAGGCAGCTCACTGGACAATTACTGACGCTGAGGG
ACGAAAGCGTGGGGAGCGAAAG
>OTU632
TCGAGAATCTTCGGCAATGGACGAAAGTCTGACCGAGCGATGCCGCGTGCGGGATGAAGGCCCTCGGGTTGTAAACCGCT
GTCAGTTGGAAGGAAATGTTATTGGGTTCTCCCTTTAACTTGACCGATCTTCAGAGGAAGGACGGGCTAAGTACGTGCCA
GCAGCCGCGGTAACACGTACCGTCCAAACGTTATTCGGTATCACTGGGCTTAAAGCGTTCGTAGGCGGATTGGAAGGTGA
GATGTGAAAGCCCACGGCTCAACCGTGGAATTGCGTTTCAAACCACCAGTCTTGAGGAAGACAGGGGTGAAGGGAACTTA
TGGTGGAGCGGTGAAATGCGTTGATATCATAGGGAACACCGGTGGCGAAAGCGCTTCACTGGGTCTTTTCTGACGCTGAG
GAACGAAAGCTAGGGTAGCGAACG
>OTU633
TGGGGAATATTGGACAATGGGCGAAAGCCTGATCCAGCCATGCCGCGTGTGTGAAGAAGGTCTTCGGATTGTAAAGCACT
TTAAGTTGGGAGGAAGGGCAGTAAGTTAATACCTTGCTGTTTTGACGTTACCAACAGAATAAGCACCGGCTAACTTCGTG
CCAGCAGCCGCGGTAATACGAAGGGTGCAAGCGTTAATCGGAATTACTGGGCGTAAAGCGCGCGTAGGTGGTTCAGCAAG
TTGAAGGTGAAATCCCCGGGCTCAACCTGGGAACTGCCTCCAAAACTACTGAGCTAGAGTACGGTAGAGGGTAGTGGAAT
TTCCTGTGTAGCGGTGAAATGCGTAGATATAGGAAGGAACACCAGTGGCGAAGGCGACTACCTGGACTGATACTGACACT
GAGGTGCGAAAGCGTGGGGAGCAAACA
>OTU634
TCGCGAATCTTCCACAATGGACGAAAGTCTGATGGAGCGACGCCGCGTGCGGGATGAAGGCCTTCGGGTTGTAAACCGCT
GTCGAGGGGAATCAAATTTTGAGTGATCCCTGGAGGAAGCACCGGCTAAACTCGTGCCAGCAGCCGCGGTAATACGAGTG
GTGCAAACGTTGTTCGGAATTACTGGGCTTAAAGGGTGCGTAGGCGGCTATGAAGGTCTGATGTGAAATGCCACGGCTCA
ACCGTGGAACTGCGTTGGAAACCACATGGCTGGAGTGAGACAGAGGTAAGCGGAACTGATGGTGGAGCGGTGAAATGCGT
TGATATCATCAGGAACACCGGTGGCGAAAGCGGCTTACTGGGTCTTTACTGACGCTGATGCACGAAAGCTAGGGGAGCAA
ACG
>OTU635
TGGGGAATCTTGCGCAATGGGCGAAAGCCTGACGCAGCAACGCCGCGTGAGTGAAGAAGGCCCTCGGGTCGTAAAGCTCT
GTCGAAAGGGAAGAATGCCCGGTGAAAGCCGGGAGAGACGGTACCTTTCAAGAAAGCACCGGCTAACTCCGTGCCAGCAG
CCGCGGTAATACGGAGGGTGCAAGCGTTGTTCGGAATCATTGGGCGTAAAGCGTACGCAGGCGGTCTGGAAAGTCTGGCG
TGAAATCCCAGGGCTCAACCCTGGAACTGCGTTGGAAACTATCAGACTTGAGTATGGGAGAGGTTCGTGGAATTCCAGGT
GTAGGAGTGAAATCCGTAGAGATCTGGAGGAACACCAGTGGCGAAAGCGACGAACTGGACCAAGACTGACGCTGAGGTAC
GAAAGCGTGGGGAGCAAACA
>OTU636
TGGGGAATATTGGACAATGGGGGCAACCCTGATCCAGCCATGCCGCGTGAGTGAAGAAGGCCCTAGGGTTGTAAAGCTCT
TTCAGCAGGGAAGATGATGACGGTACCTGCAGAAGAAGCCCCGGCTAACTCCGTGCCAGCAGCCGCGGTAATACGGAGGG
GGCTAGCGTTGCTCGGAATTACTGGGCGTAAAGAGCACGTAGGCGGATAGTCAAGTCAGGCGTGAAAGCCCCGGGCTCAA
CCCGGGAACTGCGCTTGATACTGATTGTCTTGAGTCCGAGAGAGGGTGGTGGAATTCCCAGTGTAGAGGTGAAATTCGTA
GATATTGGGAAGAACACCAGTGGCGAAGGCGGCCACCTGGCTCGGTACTGACGCTGAGGTGCGAAAGCGTGGGGAGCAAA
CA
>OTU637
TCGAGAATCTTCGGCAATGGGCGAAAGCCTGACCGAGCGATGCCGCGTGCGGGATGAAGGCCTTCGGGTTGTAAACCGCT
GTCAGTTGGGAGGAAGGCTTCGTGAAGAGCGAAGTTTGACCTATCTTCAGAGGAAGTCCGGGCTAAGTTCGTGCCAGCAG
CCGCGGTAACACGAACCGGACGAACGTTATTCGGAATTATTGGGCTTAAAGGGTGCGTAGGCGGCTTAGTAGGTGGGGTG
TGAAAGCCCTCGGCTCAACCGAGGAATTGCGCCCCAAACCACTAAGCTAGAGGGAGACAGAGGTAAGCGGAACTGATGGT
GGAGCGGTGAAATGCGTTGATATCATCAGGAACACCAGTTGCGAAGGCGGCTTACTGGGTCTCTTCTGACGCTGAGGCAC
GAAAGCTAGGGTAGCGAACG
>OTU638
TGGGGAATCTTAGACAATGGGGGCAACCCTGATCTAGCCATGCCGCGTGAGTGATGAAGGCCTTAGGGTCGTAAAGCTCT
TTCGCCTGTGATGATAATGACAGTAGCAGGTAAAGAAACCCCGGCTAACTCCGTGCCAGCAGCCGCGGTAATACGGAGGG
GGTTAGCGTTGTTCGGAATTACTGGGCGTAAAGCGCACGTAGGCGGACTGGAAAGTTGGGGGTGAAATCCCGGGGCTCAA
CCTCGGAACTGCCTTCAAAACTCCCAGTCTAGAGTTCGAGAGAGGTGAGTGGAATTCCGAGTGTAGAGGTGAAATTCGTA
GATATTCGGAGGAACACCAGTGGCGAAGGCGGCTCACTGGCTCGATACTGACGCTGAGGTGCGAAAGTGTGGGGAGCAAA
CA
>OTU639
TCGAGAATCTTCCGCAATGCACGAAAGTGTGACGGAGCGACGCCGCGTGATTGATGAAGCCCTTCGGGGTGTAAAGGTCT
TTTATAAGGGAGGAAGTTTATTGACGTTACCTTATGAATAAGGGGCTCCTAACTCTGTGCCAGCAGGAGCGGTAATACAG
AGGCCCCAAGCGTTATCCGGAATCACTGGGCTTAAAGGGTGCGTAGGTTGTTTAGTTAGTCTCATGTTAAATCTCCGAGC
TCAACTCGGAAACCGCGTGGGAAACGGCTAGACTAGAGGATGTGAGAGGTGCGTGGAACTCATGGAGTAGGGGTGAAATC
CGTTGATATCATGGGGAACACCAAAGGCGAAGGCAGCGCACTGGCACATTTCTGACACTGAGGCACGAAACCTTGGGTAG
CGAATG
>OTU640
TGAGGAATATTGGACAATGGAGGCAACTCTGATCCAGCCATGCCGCGTGCAGGAAGACTGCCCTATGGGTTGTAAACTGC
TTTTATACAGGAAGAAACCTATCTACGTGTAGATAGCTGACGGTACTGTACGAATAAGGATCGGCTAACTCCGTGCCAGC
AGCCGCGGTAATACGGAGGATCCAAGCGTTATCCGGAATCATTGGGTTTAAAGGGTCCGCAGGCGGTTTGTTAAGTCAGA
GGTGAAAGCCTACCGCTCAATGGTAGAACTGCCTTTGATACTGACAGACTTGAGTTATTGTGAAGTAGTTAGAATGTGTA
GTGTAGCGGTGAAATGCATAGATATTACACAGAATACCGATTGCGAAGGCAGATTACTAACAATATACTGACGCTGAGGG
ACGAAAGCGTGGGTAGCGAACA
>OTU641
TGGGGAATATTGGACAATGGGCGCAAGCCTGATCCAGCCATGCCGCGTGAGTGAAGAAGGCCCTAGGGTTGTAAAGCTCT
TTCAGCAGGGAAGATGATGACGGTACCTGCAGAAGAAGCCCCGGCCAACTCCGTGCCAGCAGCCGCGGTAATACGGAGGG
GGCAAGCGTTGTTCGGAATTACTGGGCGTAAAGCGCGCGTAGGCGGTTAGCATAGTCAGGCGTGAAATCCCGGGGCTCAA
CCTCGGAACTGCGCTTGATACTGGCTAACTAGAGGTCTGGAGAGGGTAGTGGAATTCCCAGTGTAGAGGTGAAATTCGTA
GATATTGGGAAGAACACCAGCGGCGAAGGCGGCTACCTGGACAGATACTGACGCTGAGGTGCGAAAGCGTGGGGAGCAAA
CA
>OTU642
TGGGGAATATTGCACAATGGGGGAAACCCTGATGCAGCAACGCCGCGTGGGTGAAGAAGGCCCTTGGGTCGTAAAGCCCT
TTAGCGTGGGAAGAAGGTGCCGAGGGTGAATAATCCTCGAGACTGACGGTACCACGAGAATAAGCACCGGCTAATTTCGT
GCCAGCAGCCGCGGTAATACGAAAGGTGCAAGCGTTGTTCGGAATCACTGGGCGTAAAGCGCACGTAGGCGGGGTCGTAG
GTCAATTGTGAAAGCCCAGGGCTTAACCTTGGAATTGCAGTTGAAACCGCGGCTCTTGAATACCTGAGAGGGTGGGAGAA
TTCCTGGTGGAGAAGTGAAATTCGTAGAGATCAGGAGGAATACCAGAGGCGAAGGCGCCTGCCTGGCAGTGTATTGACGC
TGAGGTGCGAAAGCGCGGGGAGCAAACA
>OTU643
TAGGGAATTTTGCGCAATGGGCGAAAGCCTGACGCAGCGACACCGCGTGGAGGACGACGGTCTTCGGATTGTAAACTCCT
TTCGACAGGGAAGAATAATGACGGTACCTGTAAAAGAAGCACCGGCTAACTACGTGCCAGCAGCCGCGGTAATACGTAGG
GTGCAAGCGTTGTCCGGATTTATTGGGCGTAAAGCGTCCGTAGGTGGTTTGTTAAGTCTGATGTTAAAGGCCGGAGCTCA
ACTCCGGTATGGCGTTGGATACTGGCAAACTAGAGTGCGGTAGAGGTCAAGGGAATTCCCGGTGTAGCGGTGAAATGCGT
AGATATCGGGAGGAACACCAGTGGCGAAAGCGCTTGACTGGACCGTAACTGACACTGAGGGACGAAAGCCTGGGTAGCGA
AAG
>OTU644
TCGAGAATCTTCCGCAATGGGCGAAAGCCTGACGGGGCGACGCCGCGTGGACGAAGAAGGCCTTCGGGTTGTAAAGTCCT
GTCAGTAGGGAAGAAGTGTTACGGTAAAGCCGTAATTTGACGTTACCTATAGAGGAAGCCCTGGCTAACTCCGTGCCAGC
AGCCGCGGTAATACGGAGAGGGCAAGCGTTGTTCGGAATCACTGGGCATAAAGCGCACGTAGGCGGGTCTGATAGTCGGT
TGTGAAAGCCCGGGGCTCAACCCCGGAATTGCTTCCGAAACTCCAGGCCTGGAGGACGAGAGGGGAGAGCGGAACTTCTG
GTGGAGCGGTGAAATGCGTAGATATCAGAAGGAACACCGGTGGCGAAAGCGGCTCTCTGGCTCGTTTCTGACGCTGAGGT
GCGAAAGCTAGGGGAGCAAACG
>OTU645
TAGGGAATATTGGTCAATGGGTGAGAGCCTGAACCAGCCATGCCGCGTGCAGGAAGACGGCCTTCTGGGTTGTAAACTGC
TTTTATCAAGGGATAAAAAGGTCTTGCGAGACAAATTGAAGGTACTTGATGAATAAGCACCGGCTAACTACGTGCCAGCA
GCCGCGGTAATACGTAGGGTGCAAGCGTTGTCCGGATTTATTGGGTTTAAAGGGTGCGTAGGCGGTTTTATAAGTCAGTG
GTGAAAGACAACAGCTCAACTGTTGAGGTGCCATTGATACTGTAGAACTTGAGTACAGACGAGGTAGGCGGAATTGACAG
TGTAGCGGTGAAATGCATAGATATTGTCAAGAACACCGATAGCGAAGGCAGCTTGCTAGCCTGTAACTGACGCTGAGGCA
CGAAAGTATGGGGATCAAACA
>OTU646
TGGGGAATCTTGCGCAATGGGCGAAAGCCTGACGCAGCAACGCCGCGTGCGGGAAGAAGGCCCTAGGGTCGTAAACCGCT
TTCAGGAGGGACGAAGCTTCCGGGGTGAATAGCCTACGGGGTGACGGTACCTCCAGAAGAAGGTCCGGCTAACTACGTGC
CAGCAGCCGCGGTAATACGTAGGGACCGAGCGTTGTCCGGAATCATTGGGCGTAAAGAGCGTGTAGGCGGCCCAGTAGGT
CTCGTGTTAAATCCCGCGGCTCAACCGCGGACCTGCACGGGAAACCCCTGGGCTCGAGTCCGGAAGGGGAGAGTGGAATT
CCTGGTGTAGCGGTGAAATGCGCAGATATCAGGAAGAACACCCGTAGCGAAGGCGGCTCTCTGGGACGGTACTGACGCTG
AGACGCGAAAGCGTGGGGAGCAAACA
>OTU647
TGAGGAATATTGGACAATGGGCGGAAGCCTGATCCAGCCATGCCGCGTGCAGGAAGACTGCCCTATGGGTTGTAAACTGC
TTTTGTACGGGAAGAAACCCCCCTACGTGTAGGGGGCTGACGGTACCGTAAGAATAAGCATCGGCTAACTCCGTGCCAGC
AGCCGCGGTAATACGGAGGATGCAAGCGTTATCCGGAATCATTGGGTTTAAAGGGTCCGTAGGTGGAACGGTCAGTCAGA
GGTGAAATCCTGCAGCTCAACTGTAGAACTGCCTTTGATACTGCCGTTCTTGAATCGTTGTGAAGTGATTGGAATATGTA
GTGTAGCGGTGAAATGCATAGATATTACATAGAACACCGATTGCGAAGGCAGATCACTAACAACGTATTGACACTGATGG
ACGAAAGCGTGGGGAGCGAACG
>OTU648
TGAGGAATATTGGTCAATGGACGCAAGTCTGAACCAGCCATGCCGCGTGCAGGATGACGGCCCTATGGGTTGTAAACTGC
TTTTATACGGGAATAAACCCCTTTACGTGTAGAGGGCTGAAGGTACCGTAAGAATAAGGATCGGCTAACTCCGTGCCAGC
AGCCGCGGTAATACGGAGGATCCAAGCGTTATCCGGATTTATTGGGTTTAAAGGGTCCGTAGGCGGGATACTAAGTCAGT
GGTGAAAGCCTGCAGCTTAACTGTAGCACTGCCATTGATACTGGTATTCTTGAGTATAGTTGAAGTGGGCGGAATAAGTC
ATGTAGCGGTGAAATGCATAGATATGACTTAGAACACCTATTGCGAAGGCAGCTCACTAAGCTATTACTGACGCTCAGGG
ACGAAAGCGTGGGTAGCAAACA
>OTU649
TAAGGAATTTTCGTCAATGGGGGAAACCCTGAACGAGCAACGCCGCGTGGAGGATGACGGTCTTCGGATTGTAAACTCCT
TTTATGAGGGACGATAATGACGGTACCTCAGGAATAAGCCCCGGCTAACTCTGTGCCAGCAGCCGCGGTAATACAGAGGG
GGCAAGCGTTGTCCGGAATTACTGGGCGTAAAGAGCACGTAGGCGGTCGCGCAAGTGGTGTGTGAAACCAATCAGCTTAA
CTGATTGACGCCATGCCAAACTGCGCGACTCGAGTCATGGAGAGGTTATTCGAATTGCTGGTGTAGTGGTGAAATGCGTA
GAGATCAGCAGGAAGACCAAGGGCGAAAGCAGATAACTGGCCATGAACTGACGCTCAGGTGCGAAAGCGTGGGGAGCAAA
CT
>OTU650
TGGGGAATATTGGACAATGGGCGAAAGCCTGATCCAGCCATGCCGCGTGTGTGAAGAAGGCCTTTTGGTTGTAAAGCACT
TTAAGCGAGGAGGAGGCTACCGAGATTAATACTCTTGGATAGTGGACGTTACTCGCAGAATAAGCACCGGCTAACTCTGT
GCCAGCAGCCGCGGTAATACAGAGGGTGCGAGCGTTAATCGGATTTACTGGGCGTAAAGCGTGCGTAGGCGGCTTTTTAA
GTCGGATGTGAAATCCCTGAGCTTAACTTAGGAATTGCATTCGATACTGGGAAGCTAGAGTATGGGAGAGGATGGTAGAA
TTCCAGGTGTAGCGGTGAAATGCGTAGAGATCTGGAGGAATACCGATGGCGAAGGCAGCCATCTGGCCTAATACTGACGC
TGAGGTACGAAAGCATGGGGAGCAAACA
>OTU651
TGGGGAATATTGGACAATGGGGGCAACCCTGATCCAGCAATGCCGCGTGTGTGATGAAGGCCTTAGGGTTGTAAAGCACT
TTCACTGGTGAAGATGATGACGGTAGCCAGAGAAGAAGCCCCGGCTAACTTCGTGCCAGCAGCCGCGGTAATACGAAGGG
GGCGAGCGTTGTTCGGAATTACTGGGCGTAAAGGGAGCGCAGGCGGTTCATTCAGTCAGGCGTGAAAGCCCTGGGCTCAA
CCCGGGAACTGCGCTTGATACTGATGAGCTTGAAATCAGGAGAGGATAGTGGAATTCCCAGTGTAGAGGTGAAATTCGTA
GATATTGGGAAGAACACCGGTGGCGAAAGCGGCTATCTGGCCTGAATTTGACGCTGAGGCTCGAAAGCGTGGGGAGCAAA
CA
>OTU652
TCGGGAATATTGGACAATGGGCGAAAGCCTGATCCAGCAATACCGCGTGTGTGAAGAAGGCCTGCGGGTTGTAAAGCACT
TTCAGAAGTGAAGAAAAGCTAGAAGTTAATACCTTTTGGTCTTGACGTTAGCTTCAGAAGAAGCACCGGCTAACTCCGTG
CCAGCAGCCGCGGTAATACGGAGGGTGCGAGCGTTAATCGGAATTACTGGGCGTAAAGCGCGCGTAGGCGGTTTGGTAAG
TCAGATGTGAAATCCCAGGGCTTAACCTTGGAACTGCATTTGATACTGCCAAACTAGAGTATATTAGAGGAAAGCGGAAT
TCCGGGTGTAGCGGTGAAATGCGTAGATATCCGGAGGAACATCAGTGGCGAAGGCGGCTTTCTGGAATAATACTGACGCT
GAGGTGCGAAAGCGTGGGGAGCAAACA
>OTU653
TGGGGAATATTGGTCAATGGGCGAAAGCCTGAACCAGCAATGCCGCGTGAGTGATGAAGGCCTTCGGGTTGTAAAGCTCT
GTCAGTGGGAACGAAAAAAATGACGGTACCCACAAAGGAAGCACCGGCTAACTCTGTGCCAGCAGCCGCGGTAATACAGA
GGGTGCAAGCGTTGTTCGGAATTACTGGGCGTAAAGCGCGTGTAGGCGGTTTGGTAAGTCGGTTGTGAAATCCCTTGGCT
CAACCAAGGAACTGCATCCGAAACTGCTAGACTAGAGTATCGGAGGGGATGGCGGAATTCCCGGTGTAGAGGTGAAATTC
GTAGATATCGGGAGGAACACCTGTGGCGAAGGCGGCCATCTGGAAGATTACTGACGCTGAGACGCGAAAGCGTGGGGAGC
AAACA
>OTU654
TGGGGAATATTGCGCAATGGGGGAAACCCTGACGCAGCAACGCCGCGTGAGTGAGGAAGGCCTTCGGGTTGTAAAGCTCT
GTCAGATGGGAAGAAACTACATTGGTCTAATAGGCCAGTGTACTGACGGTACCATCAGAGGAAGCACCGGCTAACTTCGT
GCCAGCAGCCGCGGTAATACGAAGGGTGCAAGCGTTATTCGGATTTACTGGGCGTAAAGCGCGCGCAGGCGGATTAGTAA
GTCAGATGTGAAATCTCGGGGCTCAACTCCGAAACTGCGTCTGAAACTACTAATCTAGAGTCTTGGAGGGGGAAGTGGAA
TTTCGCATGTAGGGGTAAAATCCGTAGAGATGCGAAGGAACACCAGAGGCGAAGGCGACTTCCTGGCCAAGTACTGACGC
TGAGGCGCGAAAGCGTGGGGAGCAAACA
>OTU655
ACCGGGAATATTGCGCAATGGACGAAAGTCTGACGCAGCGACACCGCGTGTGGGATGAAGGTCTTCGGATCGTAAACCAC
TGTGGCGAGGGAGAAATTCTGATAGTACCTCGCTAGAAAGCACCAGCTAACTACGTGCCAGAAGCTTCGGTAATACGTAG
GGTGCAAGCGTTATCCGGATTTATTGGGCGTAAAGGGTTCGTCGGCGTCCTTTTAAGTTTCATGTTCAAGCCCAGGGCTC
AACTCTGGAAGAGCATGGAAAACTGGAAGGATTGAGTCTGTTCGAGGAAATTGGAATTCTTGGTGGAGGGGTGAAATCCG
TAGATATCAAGAGGAACACCGCGCGCGAAGGCAGATTTCTAGGACAGTACTGACGCTCAGGAACGAAAGCTTGGGTAGCA
AAAG
>OTU656
TGAGGAATATTGGACAATGGACGCAAGTCTGATCCAGCCATGCCGCGTGCAGGAAGACTGCCCTATGGGTTGTAAACTGC
TTTTATTTGGGAATAAACCTCCTTACGTGTAGGGAGCTGAATGTACCAAACGAATAAGGACCGGCTAACTCCGTGCCAGC
AGCCGCGGTAATACGGAGGGTCCAAGCGTTATCCGGAATCATTGGGTTTAAAGGGTCCGCAGGCGGACTAGTAAGTCAGT
GGTGAAATCCTACAGCTTAACTGTAGAACTGCCATTGATACTGCTAGTCTTGAATTCGGTCGAAGTGGGCGGAATATGTC
ATGTAGCGGTGAAATGCTTAGATATGACATAGAACACCGATAGCGAAGGCAGCTCACTAGGCCTGGATTGACGCTCAGGG
ACGAAAGCGTGGGGAGCGAACA
>OTU657
TGGGGAATATTGCACAATGGGGGAAACCCTGATGCAGCCATGCCGTGTGTGTGAAGAAGGCCTTCGGGTTGTAAAGCACT
TTCAGTGGGGAGGAAAGGGTGTAAGTTAATACCTTGCATCTGTGACGTTACCCACAGAAGAAGCACCGGCTAACTCCGTG
CCAGCAGCCGCGGTAATACGGAGGGTGCGAGCGTTAATCGGAATTACTGGGCGTAAAGCGCGCGTAGGTGGTTATTTAAG
CCAGATGTGAAATCCCCGGGCTCAACCTGGGCACTGCATTTGGAACTGGGTGACTAGAGTACAGGAGAGGGTGGTGGAAT
TTCCAGTGTAGCGGTGAAATGCGTAGAGATTGGAAGGAACATCAGTGGCGAAGGCGGCCACCTGGACTGATACTGACGCT
GAGGTGCGAAAGCGTGGGGAGCAAACA
>OTU658
TCGGGAATATTGGACAATGGGGGGAACCCTGATCCAGCAATACCGCGTGTGTGAAGAAGGCCTGCGGGTTGTAAAGCACT
TTCAGTTGGGAAGATAATGACGTTACCAACAGAAGAAGCACCGGCTAACTCCGTGCCAGCAGCCGCGGTAATACGGAGGG
TGCAAGCGTTAATCGGAATTACTGGGCGTAAAGCGCACGTAGGCGGCTAATTAAGTCAGATGTGAAATCCCCGGGCTCAA
CCTGGGAACTGCACCTGATACTGGTTAGCTAGAATCTGGGAGAGGGGAGTGGAATTTCCGGTGTAGCGGTGAAATGCATA
GAGATCGGAAGGAACATCAGTGGCGAAGGCGACTCCCTGGCCCAAGATTGACGCTGAGGTGCGAAAGCGTGGGTAGCAAA
CA
>OTU659
TCGAGAATCTTCCGCAATGGACGAAAGTCTGACGGAGCGACGCCGCGTGCGGGATGAAGGCCTTCGGGTTGTAAACCGCT
GTCAGTTGGGAGGAAATGCATCGGGGTTCTCCCCGGTGTTTGACCGATCTTCAGAGGAAGCGCAGGCTAAGTTCGTGCCA
GCAGCCGCGGTAACACGAACTGCGCAAACGTTATTCGGAATCACTGGGCTTAAAGAGTTCGTAGGCGGCTTGTTAAGTCG
GGTGTGAAAGCCCACAGCTCAACTGTGGAATTGCGCCCGATACTGCCAAGCTTGAGGGAGATAGAGGTGAGCGGAACTCA
CGGTGGAGCGGTGAAATGCGTTGATATCGTGAGGAACACCGGTGGCGAAAGCGGCTCACTGGATCTCTTCTGACGCTGAG
GAACGAAAGCTAGGGGAGCGAACG
>OTU660
TGGGGAATTTTCCGCAATGGGCGAAAGCCTGACGGAGCAATACCGCGTGAGGGAGGAAGGCTTTTGGGTTGTAAACCTCT
TTTATTAAGGAAGAAGAAAGTGACGGTACTTAAAGAATCAGCATCGGCTAACTCCGTGCCAGCAGCCGCGGTAATACGGA
GGATGCAAGCGTTATCCGGAATTATTGGGCGTAAAGCGTCCGCAGGTGGTTAATCAAGTCTGCTGTTAAAGACAGAAGCT
CAACTTCTGGCAAGCAGTGGAAACTGTATAACTAGAGTACGGTAGGGGTTGAGGGAATTCCCAGTGTAGCGGTGAAATGC
GTAGATATTGGGAAGAACACCAGTGGCGAAGGCGCTCAACTGGGCCGTAACTGACACTCAGGGACGAAAGCTAGGGTAGC
GAAAG
>OTU661
TGAGGAATATTGCGCAATGGGCGAAAGCCTGACGCAGCGACGCCGCGTGGAGGATGACGGTCTTCGGATTGTAAACTCCT
GTTAAGTGGGAAGAAAGGCTTGTCTTTAATAGAGACGAGAGATGACTGTACCATTAGAGAAAGCACCGGCTAACTTCGTG
CCAGCAGCCGCGGTAATACGAGGGGTGCAAGCGTTATTCGGAATCATTGGGCGTAAAGGGTGCGTAGACGGCTTATTAAG
TCAACTGTTAAATCCTCCGGCCTAACTGGAGTTCAGCGGTAGAAACTGATAAGCTTGAGGTTGGAAGAGAGAAGTGGAAT
TCTCGGAGTAGCGGTAAAATGCGTAGATCTCGAGAGGAACACCAATGGCGAAGGCAGCTTCTTGGTCCAAATCTGACGTT
GAGGCACGAAAGCGTGGGGAGCAAACA
>OTU662
TCGAGAATCTTCCGCAATGGGCGAAAGCCTGACGGAGCGACGCCGCGTGCGGGATGAAGGCCTTCGGGTTGTAAACCGCT
GTCAGTGGGGAGGAAATCGGTTGGGGTTCTCCCCTTCCGTTGACCTAACCGCAGAGGAAGTCCGGGCTAAGTACGTGCCA
GCAGCCGCGGTAATACGTACCGGACGAACGTTATTCGGAATCACTGGGCTTAAAGAGTGCGTAGGCGGCTCGTCAGGTGG
GGTGTGAAATCCCACGGCTCAACCGTGGAATTGCGCTCCAAACCGACGAGCTTGAGGAGGACAGGGGTGAGCGGAACTGA
TGGTGGAGCGGTGAAATGCGTTGATATCATCAGGAACACCGGTGGCGAAGGCGGCTCACTGGGTCCTCTCTGACGCTGAG
GCACGAAAGCTAGGGTAGCGAACG
>OTU663
GGAATATTGCGCAATGGGCGAAAGCCTGACGCAGCAACGCCGCGTGGGGGATGAAGGCCCTCGGGTTGTAAACCCCTTTC
GGGAGGGAAGAAATTGACGGTACCTCCTAAAGAAGCCCCGGCCAACTACGTGCCAGCAGCCGCGGTAATACGTAGGGGGC
AAGCGTTGTCCGGAATCATTGGGCGTAAAGAGCTCGTAGGCGGCTCAGTAAGTCGGCTGTGAAAGCCCGAGGCTCAACCT
CGGAACTGCAGTCGATACTGCTGTGGCTAGAGTCCGGTAGAGGAGAGTGGAATTCCCGGTGTAGCGGTGGAATGCGCAGA
TATCGGGAGGAACACCAGTAGCGAAGGCGGCTCTCTGGGCCGGTACTGACGCTGAGGAGCGAAAGCGTGGGGAGCAAACA
>OTU664
TGGGGAATATTGCACAATGGGGGAAACCCTGATGCAGCCATGCCGCGTGTGTGAAGAAGGCCTTCGGGTTGTAAAGCACT
TTCAGTGGTGAGGAAGGCCGTAAGATTAATACTCTTGCGGATTGACGTTAACCACAGAAGAAGCACCGGCTAACTCCGTG
CCAGCAGCCGCGGTAATACGGAGGGTGCAAGCGTTAATCGGAATTACTGGGCGTAAAGCGTACGTAGGCGGCTTGTTAAG
CAAGATGTGAAAGCCCCGGGCTCAACCTGGGAATGGCATTTTGAACTGGCAGGCTCGAGTTCTGAAGAGGGTGGTAGAAT
TTCCTGTGTAGCGGTGAAATGCGTAGATATAGGAAGGAATACCGGTGGCGAAGGCGGCCACCTGGTCAGAAACTGACGCT
GAGGTACGAAAGCGTGGGGAGCAAACA
>OTU665
TAAGGAATATTGGACAATGGGCGAAAGCCTGATCCAGCCATCCCGCGTGCAGGATGAATGCCCTATGGGTTGTAAACTGC
TTTTGTTTGAGAAGAAACGCCTGGATTTATCCGGGCCTGACGGTATCTTACGAATAAGCACCGGCTAACTCCGTGCCAGC
AGCCGCGGTAATACGGAGGGTGCAAGCGTTATCCGGAATCACTGGGTTTAAAGGGTGAGCAGGCGGGCGAATAAGTCAGA
GGTGAAATCTTGCAGCTTAACTGTAAAATTGCCTTTGATACTGTTTGTCTTGAATTAGGTTGAGGTCAGCGGAATGTGAC
ATGTAGCGGTGAAATGCGGAGATATGTCATAGAACACCAATTGCGAAGGCAGCTGACTGGGCCTTAATTGACGCTGAGTC
ACGAAAGCGTGGGGAGCGAACA
>OTU666
ATTAGGAATCTTGCGCAATGGACGAAAGTCTGACGCAGCGACGCCGCGTGGAGGAAGACGGTTTTCGGATTGTAAACTCC
TTTTATCAGGGAACAAGTTCTGAGGGTACCTGATGAATAAGGCCCCCCTAACTACGTGCCAGAAGGGTCGGTGATGCGTA
GGGGCCAAACGTTGTCCGGAATTACTGGGCGTAAAGAGATGCGTAGGCGTCTAGGCAAGTCTAATGTGAAAGACCGAGGC
TTAACTTCGGAACTGCGTTAGAAACTGCTTAGATTGAGTCAGACAGGGGATAGCAGAATTCCAGGTGTAGCGGTGAAATG
CGTTGATATCTGGAGGAATACCGATGGCGAAGGCAGCTATCTGGGTCTTGACTGACGCTCAGGCTCGAAAGCGTGGGTAG
CAAAAC
>OTU667
TAAGGAATATTGGACAATGGAGGCAACTCTGATCCAGCCATCCCGCGTGCAGGATGACGGTCCTATGGATTGTAAACTGC
TTTTATACAGGAAGAAATGTTTCATTATTGGAACTATGACGGTACTGTACGAATAAGCACCGGCTAACTCCGTGCCAGCA
GCCGCGGTAATACGGAGGGTGCAAGCGTTATCCGGATTCACTGGGTTTAAAGGGTCCGTAGGCGGGCTATTAAGTCAGTG
GTGAAATTTCTGGGCTTAACCCGGAGACTGCCATTGATACTGATAGTCTTGAGTATAGACGCAGCTGGCGGAATGAGTCA
TGTAGCGGTGAAATGCATAGATATGCCTCAGAACACCGATTGCGAAGGCAGCTGGCTAGACTATAACTGACGCTGATGGA
CGAAAGCGTGGGGAGCGAACA
>OTU668
TGGGGAATATTGGACAATGGGCGAAAGCCTGATCCAGCAATGCCGCGTGTGTGAAGAAGGCCTGCGGGTTGTAAAGCACT
TTTGTCAGGGAAGCACAGTGGGGTGCTAATACCACCTCGCACTGACGGTACCTGAAGAATAAGCACCGGCTAACTTCGTG
CCAGCAGCCGCGGTAATACGAAGGGTGCAAGCGTTAATCGGAATTACTGGGCGTAAAGCGTGTGTAGGCGGCGCGTTAAG
CCTGATGTGAAATCCCTGGGCTCAACCTGGGAATGGCATCGGGGACTGGCGTGCTGGAGTTTGGGAGAGGGTGGTGGAAT
TCCCGGTGTAGCGGTGAAATGCGTAGAGATCGGGAGGAACATCCGTGGCGAAGGCGGCCACCTGGCCTAAAACTGACGCT
GAGACACGAAAGCGTGGGGAGCAAACA
>OTU669
TGAGGAATTTTCCGCAATGGGCGAAAGCCTGACGGAGCAATGCCGCGTGGAGGTATAGGCCCGTGGGTCATAAACTCCTT
TTTTCAGAGAAGAAGATCTGACGGTATCTGAAGAATAAGCTCCGGCTAACTCTGTGCCAGCAGCCGCGGTAATACAGGGG
GAGCAAGCGTTATCCGGAATGATTGGGCGTAAAGCGTCTGTAGGTGGTTTAGAAAGTCCACTGTCAAATCCCAAGGCTTA
ACCTTGGTCAGGCATTGGAGTACTTCTAAGCTAGAGTATGGTAGAGGTAGAGGGAACCCCTAGCGTAACAGTGAAATGTG
TTGATTTTAGGGAGAACACCAGAGGCGAAGGCGCTCTACTGGGCCAAAACTGACACTGAGAGACGAAAGCTAAAGGAGCG
AATA
>OTU670
TCGAGAATCATTCACAATGGGCGAAAGCCTGATGATGCGACGCCGTGTGAGCGAAGAAGGCCCTCGGGTTGTAAAGCTCT
TTCGCAAGGGAACAAGGGAGATCGATTAATACTCGATCGACTTGAGCGTACCTTGTAAAGAAGCACCGGCTAACTCCGTG
CCAGCAGCTGCGGTAATACGGAGGGTGCGAGCATTAATCGGATTTACTGGGCGTAAAGAGCGCGTAGGCCGGAATGGAAG
TCAGATGTGAAAGCCCGGAGCTCAACTCCGGAATTGCATCCGAAACTCCATTTCTTGAGGACAGGCGGAGAAGGCGGAAT
TCCACGTGTAGCGGTGAAATGCGTAGATACGTGGAAGAACACCGGTGGCGAAGGCGGCCTTCTAGCTTGTTCCTGACGCT
GAGGCGCGAAAGCAAGGGGAGCAAACA
>OTU671
TGGGGAATATTGGACAATGGGCGCAAGCCTGATCCAGCAATGCCGCGTGAGTGATGAAGGCCTTCGGGTTGTAAAGCTCT
TTCGCCCACGACGATGATGACGGTAGTGGGAGAAGAAGCCCCGGCTAACTTCGTGCCAGCAGCCGCGGTAATACGAAGGG
GGCTAGCGTTGTTCGGAATGACTGGGCGTAAAGGGCGCGTAGGCGGCGCATCAAGTCGGGCGTGAAAGCCCCGGGCTCAA
CCTGGGAACTGCGTTCGAGACTGATGTGCTGGAGTTCGGGAGAGGAGAGTGGAATTCCCAGTGTAGAGGTGAAATTCGTA
GATATTGGGAAGAACACCGATGGCGAAGGCAGCTCTCTGGACCGATACTGACGCTGAGGCGCGAAAGCGTGGGGAGCAAA
CA
>OTU672
TCGAGAATCTTCCGCAATGCACGAAAGTGTGACGGAGCGACGCCGCGTGATGGATGAAGTGCTTAGGTATGTAAACATCT
TTTATGAGTGAAGAAGTATATTGACATTAACTCATGAATAAGGGGCTCCTAATCTCGTGCCAGCAGGAGCGGTAATACGA
GAGCCCCAAGCGTTATCCGGAATCATTGGGCGTAAAGGGTCCGCAGGTGGTTTAATTAGTCAGAGGTGAAAGACCCGTGC
TTAACATGGGGAACGCCTTTGAAACGGTTAGACTAGAGTACGCAAGAGGTATAGGGAACTTACGGTGTAGGGGTGAAATC
CGTTGATATCGTAGGGAACACCAAAAGCGAAGGCACTATACTGGTGCGTCACTGACACTCATGGACGAAACCCTGGGTAG
CGAATG
>OTU673
TGGGGAATATTGCACAATGGGCGAAAGCCTGATGCAGCAACGCCGCGTGGGTGAAGAAGGCTCTTGGGTCGTAAAGCCCT
TTAGCATGGAAAGAAGGTCGTCTAGGCTAATATCCTAGATGACTGACGGTACCATGAGAATAAGCACCGGCTAATTTCGT
GCCAGCAGCCGCGGTAATACGAAAGGTGCAAGCGTTGTTCGGAATAACTGGGCGTAAAGCGCACGTAGGCGGAATCGTAG
GTCAATTGTGAAAGCCCCGGGCTCAACCTGGGAACTGCAGTTGAAACCGCTTTTCTTGAATACCTGAGAGGGTGGGAGAA
TTCCTGGTGGAGAAGTGAAATTCGTAGAGATCAGGAGGAATACCAGAGGCGAAGGCGCCTACCTGGCAGTGTATTGACGC
TCAGGTGCGAAAGCGTGGGGAGCAAACA
>OTU674
TGGGGAATATTGCGCAATGGGCGAAAGCCTGACGCAGCCATGCCGCGTGTGTGAAGAAGGCCCTAGGGTTGTAAAGCACT
TTCAATAGAGAGGAAAAGCTGCAGGCTAATACCCTGTAGCCGTGACGTTACCTATAGAAGAAGCACCGGCTAACTCCGTG
CCAGCAGCCGCGGTAATACGGAGGGTGCGAGCGTTAATCGGAATTACTGGGCGTAAAGCGCGCGTAGGCGGTCTGGTCAG
TTGGGTGTGAAAGCCCCGGGCTTAACCTGGGAACTGCATCCAATACTGCCAGACTAGAGTACGAGAGAGGGGGGTAGAAT
TCCACGTGTAGCGGTGAAATGCGTAGATATGTGGAGGAATACCAGTGGCGAAGGCGGCCCCCTGGCTCGATACTGACGCT
CAGGTGCGAAAGCGTGGGGAGCAAACA
>OTU675
TGAGGAATATTGGGCAATGGAGGCAACTCTGACCCAGCCATGCCGCGTGCAGGAATAAGGTCCTATGGATTGTAAACTGC
TTTTATACAGGAAGAAACCTCTCTACGTGTAGGGACTTGACGGTACTGTATGAATAAGCACCGGCTAACTCCGTGCCAGC
AGCCGCGGTAATACGGAGGGTGCAAGCGTTATCCGGAATCATTGGGTTTAAAGGGTCCGCAGGCGGTCAATTAAGTCAGA
GGTGAAATCCAGTCGCTTAACGATTGAACTGCCTTTGATACTGGTTGACTTGAGTCATATGGAAGTAGATAGAATGTGTA
GTGTAGCGGTGAAATGCTTAGATATTACACAGAATACCGATTGCGAAGGCAGTCTACTACGTATGTACTGACGCTCATGG
ACGAAAGCGTGGGGAGCGAACA
>OTU676
TAGGGAATATTGGTCAATGGACGCAAGTCTGAACCAGCCATGCCGCGTGCAGGATGACAGCCCTATGGGTCGTAAACTGC
TTTTATAAGGGAAGAAACCCCTGGATGCGTCCGGGGCTGACGGTACCTTATGAATAAGGATCGGCTAACTTCGTGCCAGC
AGCCGCGGTAAGACGAAGGATCCAAGCGTTGTCCGGATTTACTGGGTTTAAAGGGTGCGTAGGCGGAGTGCTAAGTCAGT
GGTGAAAGCCCGCAGCTCAACTGCGGAACTGCCATTGAAACTGGCACTCTTGAATACGGTGGAGGTAGATGGAATGTAAC
ATGTAGCGGTGAAATGCTTAGATATGTTACAGAACACCGATTGCGAAGGCAGTCTGCTACACCGTGATTGACGCTGAGGC
ACGAAAGCGTGGGGAGCAAACA
>OTU677
TTTCGAATCATTCACAATGGGCGAAAGCCTGATGGTGCAACGCCGCGTGGGGGATGACGGCCTTCGGGTTGTAAACCCCT
GTCACCAAGGATTAAACGTATGGTTCATAGCCATGCCTGAAGTAACTTGGAGAGGAAGAGGTGGCTAACTCCGTGCCAGC
AGCCGCGGTAATACGGAGACCTCGAGCGTTACTCGGATTCACTGGGCGTAAAGGGTCCGTAGGTGGCCAAATGTGTCGGG
TGTGAAATCCTGCAGCTTAACTGCAGAACTGCGCCCGAAACTGTTTGGCTAGAGACTCGGAGGGGTAAGCGGAATTTCTG
GTGTAGCGGTGAAATGCGTAGATATCAGAAGGAACACCAACGGCGAAGGCAGCTTACTGGACGAGATCTGACACTGAGGG
ACGAAAGCGTGGGGAGCAAAAG
>OTU678
TGAGGAATTTTCTGCAATGGGCGAAAGCCTGACAGAGCAATATCGCGTGAGGGAAGAAGGTCTATTGATTGTAAACCTCT
TTTTTCAAGGAAGAATAACTGACTGTACTTGAAGAATAAGTATCGGCTAACTCTGTGCCAGCAGCCGCGGTAATACAGGG
GATACAAGTGTTATCCGGAATTATTGGGCGTAAAGCGTTTGTAGGTGGATAAAAAAGTCTTTTGTTAAATCTTTAAGCTT
AACTTAAAACAAGCAAAAGATACTCTTTTTCTAGAGTATGGGAGAGGTAAAGGGAATTTTCAGAGAAGCGGTGAAATGCG
TAGATATTGAAAGGAACACCAATGGCGAAAGCACTTTACTGGATCAATACTGACACTAAGAAACGAAAGCTAGGGGAGCA
AACA
>OTU679
TCGAGAATATTCCACAATGGACGAAAGTCTGATGGAGCGACGCCGCGTGCAGGATGAAGGTTTTCGGATTGTAAACTGCT
TTTGTATGGGAAGAATTTCGATGACGGTACCATACGAATAAGAGGTTACTAACTCTGTGCCAGCAGTAGCGGTAATACAG
AGACCTCAAGCGTTGTCCGGATTTATTGGGCGTAAAGCGCAGGTAGGCGGTTTTGTTAGTCAGATGTCAAATCTCGGAGC
TCAACTCCGAAACTGCATTTGAAACGGCAAGACTAGAGAGCGTGAGAGACCACTGGAACTTATGGTGTAGCAGTGAAATG
CGTTGATATCATAAGGAACACCAAAGGCGAAGGCATGTGGTTGGCGCGTTTCTGACGCTGAGCTGCGAAAGCGTGGGTAG
CGAATG
>OTU680
TGAGGAATATTGGTCAATGGAGGCAACTCTGAACCAGCCATGCCGCGTGAAGGAAGAAGGCGTTCTGCGTTGTAAACTTC
TTTTATTTGGGAAGAAACCCCTGCTCGTGAAGCAGGGCTGACGGTACCAAACGAATAAGCACCGGCTAACTCCGTGCCAG
CAGCCGCGGTAATACGGAGGGTGCAAGCGTTATCCGGAATCATTGGGTTTAAAGGGTCCGCAGGCGGTATTATAAGTCAG
TGGTGAAAGCCTACAGCTTAACTGTAGAACTGCCATTGATACTGTAGTACTTGAGTTCGGTCGAAGTTGGCGGAATATGT
AGTGTAGCGGTGAAATGCATAGATATTACATAGAACACCTATAGCGAAGGCAGCTAACTAGGCCTGGACTGACGCTGAGG
GACGAAAGCGTGGGGAGCGAACA
>OTU681
TGGGGAATATTGGACAATGGGCGAAAGCCTGATCCAGCAATGCCGCGTGTGTGAAGAAGGCCTGCGGGTTGTAAAGCACT
TTCAGTAGAGAAGAAAAGCATGGGGATAATACCCCCGTGTCTTGACGTAACCTACAGAAGAAGCACCGGCTAACTCCGTG
CCAGCAGCCGCGGTAATACGGAGGGTGCAAGCGTTAATCGGAATTACTGGGCGTAAAGCGTACGTAGGCTGTTTTCTAAG
TCAGATGTGAAAGCCCCGGGCTTAACCTGGGAACTGCATTTGATACTGGATGACTAGAGTCTGGTAGAGGGTAGTGGAAT
TCCACGTGTAGCGGTGAAATGCGTAGATATGTGGAGGAACATCAGTGGCGAAGGCGACTGCCTGGACCAAGACTGACGCT
GAGGTACGAAAGCGTGGGGAGCAAACA
>OTU682
TGAGGAATATTGGGCAATGGAGGCAACTCTGACCCAGCCATGCCGCGTGCAGGAAGACGGCCCTATGGGTTGTAAACTGC
TTTTGTACGGGAAGAAACGCCTCTACGTGTAGAGGTTTGACGGTACCGTAAGAATAAGGATCGGCTAACTCCGTGCCAGC
AGCCGCGGTAATACGGAGGATCCAAGCGTTATCCGGAATCATTGGGTTTAAAGGGTCCGTAGGCGGCCTTATAAGTCAGT
GGTGAAATCTCCTAGCTCAACTAGGAAACTGCCATTGATACTGTAGGGCTTGAATGTTTGTGAAGTAACTAGAATATGTA
GTGTAGCGGTGAAATGCTTAGATATTACATGGAATACCAATTGCGAAGGCAGGTTACTAACAGATTATTGACGCTGATGG
ACGAAAGCGTGGGGAGCGAACA
>OTU683
TAGGGAATATTGCGCAATGGGGGAAACCCTGACGCAGCAACGCCGCGTGAGTGAGGAAGGTCTTCGGATTGTAAAACTCT
TTTATTAGGGAAAAATGGTTAGGGAGCTAATACCCCCTGATTTGATGGTACCTAAAGAATAAGCACCGGCTAACTTCGTG
CCAGCAGCCGCGGTAATACGAAGGGTGCAAGCGTTGTTCGGATTTATTGGGCGTAAAGCGCGCGCAGGCGGATCAGCAAG
TCAGGTGTGAAATCTCGGGGCTCAACCCCGAAACTGCGCCTGAAACTGCTAGTCTAGAATGTCGGAGGGGGCAGGGGAAT
TTCACGTGTAGGGGTAAAATCCGTAGAGATGTGAAGGAACACCGGAGGCGAAGGCGCCTGCCTGGACGACTATTGACGCT
GAGGCGCGAAAGCGTGGGGAGCAAACA
>OTU684
TTTCGAATCATCCACAATGGGGGAAACCCTGATGGTGCAACGCCGCGTGAGGGATGAAGGTCCTCGGATCGTAAACCTCT
GTCATTAAGGAACAACAAGTGGGTTCATAGCCCACCCTGAGTTAACTTAAAGAGGAAGCAGTGGCTAACTCCGTGCCAGC
AGCCGCGGTAATACGGAGACTGCGAGCGTTACTCGGATTCACTGGGCGTAAAGGGTGCGTAGGTGGCAAGGTGTGTCAGG
TGTGAAATCTCGGGGCTTAACTCCGAAATTGCGCCTGAAACTACCTAGCTAGAGTTTTGGAGGGGGTAGTGGAATTCCTG
GTGTAGCGGTGAAATGCGTAGATATCAGGAGGAACACCGATAGCGAAGGCAGCTACCTGGACAAATACTGACACTGAAGC
ACGAAAGCGTGGGGAGCGAAAG
>OTU685
GGAATATTGCACAATGGGCGCAAGCCTGATGCAGCGACGCCGCGTGAGGGATGAAGGCCTTCGGGTTGTAAACCTCTTTC
AGGAGGGACGAAGCGCAAGTGACGGTACCTCCAGAAGAAGCCCCGGCCAACTACGTGCCAGCAGCCGCGGTAATACGTAG
GGGGCGAGCGTTGTCCGGATTCATTGGGCGTAAAGAGCTCGTAGGCGGCTCAGTAAGTCGGCCGTGAAAGCCCGGGGCTC
AACCCCGGGACGCCGGTCGATACTGCTGTGGCTAGGGTCCGGTAGAGGAGAGTGGAATTCCCGGTGTAGCGGTGAAATGC
GCAGATATCGGGAGGAACACCAGTAGCGAAGGCGGCTCTCTGGGCCGGTACCGACGCTGAGGAGCGAAAGCTAGGGGAGC
AAACA
>OTU686
ATCGGGAATCTTGCACAATGGACGAAAGTCTGATGCAGCGACGCCGCGTGGAGGATGAATGCCTTCGGGTTGTAAACTCC
TGCAAATAGGACCGGCTAACTACGTGCCAGCAGCAGCGGTCATACGTAGAGTCCAAGCGTTGTTCGGAGTTACTGGGCGT
AAAGAGTTCTGTAGGCTGTGATGTAAGTTAAGGGTGAAATACTTCGGCTCAACCGAAGGCGCGCTCTTAATACTGCATTG
CTAGAGGCAGTTAGGGGATAGCAGAACCAATGGAGGAGCGGTGATATGCGTTGATCTCATTGGGAATACCGAGGGGGTAG
CCAGCTATCTGGGACTGACCTGACGCTGAGAGACGAAAGCGTGGGGAGCGAAAG
>OTU687
TGAGGAATATTGGACAATGGGCGAGAGCCTGATCCAGCCATGCCGCGTGCAGGAAGACTGCCCTATGGGTTGTAAACTGC
TTTTATACGGGAAGAAACGGCTCCACGTGTGGGGTTTTGACGGTACCGTATGAATAAGCATCGGCTAACTCCGTGCCAGC
AGCCGCGGTAATACGGAGGATGCAAGCGTTATCCGGAATCATTGGGTTTAAAGGGTCCGTAGGCGGGCAATTAAGTCAGG
GGTGAAAGTTTGCGGCTCAACCGTAAAATTGCCTTTGATACTGGTTGTCTTGAATTAGTGTGAAGTGGTTAGAATGAGTA
GTGTAGCGGTGAAATGCATAGATATTACTCAGAATACCGATTGCGAAGGCAGATCACTAACACTTTATTGACGCTGATGG
ACGAAAGCGTGGGGAGCGAACA
>OTU688
TGGGGAATCTTGCACAATGGGGGAAACCCTGATGCAGCGACGCCGCGTGAGCGATGAAGCCCTTCGGGGTGTAAAGCTCT
TTCGACGGGAACGATAATGACGGTACCCGGAGAAGAAGCTGCGGCTAACTACGTGCCAGCAGCCGCGGTAATACGTAGGC
AGCGAGCGTTGTTCGGAGTTACTGGGCGTAAAGAGTATGTAGGCGGTTGCGCAAGTTCGGTGTGAAATCTCCCGGCTTAA
CTGGGAGGGTGCGCCGAAAACTGCGTAGCTAGAGTGCGGGAGAGGAAAGCGGAATTCCTGGTGTAGCGGTGAAATGCGTA
GATATCAGGAGGAACACCGGTGGTGTAGACGGCTTTCTGGACCGTTACTGACGCTGAGATACGAAAGCGTGGGGAGCAAA
CA
>OTU689
TGAGGAATATTGCGCAATGGACGAAAGTCTGACGCAGCCATGCCGCGTGCAGGATGACGGCGCTACGCGTTGTAAACTGC
TTTTATTTACAAAGAAACCTCGGGACGTGTCCCGAGCTGACGGTAGTATTTGAATAAGCACCGGCTAACTCCGTGCCAGC
AGCCGCGGTAATACGGAGGGTGCAAGCGTTATCCGGATTTATTGGGTTTAAAGGGTCCGTAGGCGGATGATTAAGTCAGT
GGTGAAAGCCCACAGCTCAACTGTGGAACTGCCATTGATACTGATCATCTTGAGTACATTTGAAGTTGGCGGAATAGGTC
ATGTAGCGGTGAAATGCTTAGATATGACCTAGAACACCGATTGCGAAGGCAGCCAACTAAGCTGTAACTGACGCTGAGGG
ACGAAAGCGTGGGGAGCGAACA
>OTU690
TCGAGAATCTTGGACAATGCGCGAAAGCGTGATCCAGCGACGCCGCGTGGAGGATGAAGGCCTTCGGGTTGTAAACTCCT
GTTGTAAGGGAGCAAACGGTAGTGGGTTAATACCCCATTACCCTGATAGTACCTTACGAGGAAGCCACGGCTAACTCTGT
GCCAGCAGCCGCGGTAATACAGAGGTGGCAAGCGTTGTTCGGATTTACTGGGCGTAAAGGGTGCGTAGGCGGTTTTGTAA
GTCGGATGTGAAATCTTACCGTTCATCGGTAAAACTGCATTCGAAACTGCGGAACTCGAGTATAGGAGAGGAGAGCGGAA
TTCTTGGTGTAGCGGTGAAATGCGTTGATATCAAGAGGAACACCGGTGGCGAAGGCGGCTCTCTGGACTATTACTGACGC
TGAGGCACGAAAGCTAGGGGAGCAAACA
>OTU691
TAAGGAATATTGGGCAATGGATGAGAGTCTGACCCAGCCATGCCGCGTGCGGGATGAAGGCCCTACGGGTCGTAAACCGC
TTTTACAAGGGAAGACAGGCCCGCATTCATGCGGGTATAAGACGGTACCTTGGGAATAAGCACCGGCTAACTCCGTGCCA
GCAGCCGCGGTAATACGGAGGGTGCGAGCGTTATCCGGAATCACTGGGTTTAAAGGGTGCGCAGGCGGCCTGCTAAGTCA
GGAGTGAAAGACCCCCGCTCAACGGGGGAGGTGCTCTTGATACTGGCGGGCTCGGATCGGGATGAGGTAGGCGGAATGCG
ACATGTAGCGGTGAAATGCATAGATATGTCGCGGAACACCGATTGCGAAGGCAGCCTACTGGCCCCGTATCGACGCTGAG
GCACGAAAGCGTGGGGAGCGAACA
>OTU692
TCGAGAATCTTTGTCAATGGACGAAAGTCTGAACAAGCGACGCCGCGTGCGGGATGAAGGCCCTCGGGTTGTAAACCGCT
GTCAGAGGGAAGGAAATTTTGACTGAACCTCAGAGGAAGGACGGGCTAAGTTCGTGCCAGCAGCCGCGGTAAGACGAACC
GTCCGAACGTTATTCGGTATCACTGGGCTTAAAGAGTTCGTAGGCGGCCATGTAGGTGAGATGTGAAATCCCACGGCTCA
ACCGTGGAACTGCGTTTCAAACCACATGGCTTGAGGGAGATAGAGGTGAGCGGAACAGATGGTGGAGCGGTGAAATGCGT
TGATATCATCTGGAACACCGGTGGCGAAAGCGGCTCACTGGATCTCTTCTGACGCTGAGGAACGAAAGCTAGGGTAGCGA
ACG
>OTU693
TGAGGAATATTGGTCAATGGAGGCAACTCTGAACCAGCCATCCCGCGTGGAGGAAGACGGCCCTAGAGGTTGTAAACTCC
TTTTATATGGGAATAAACCTGATTACGTGTAGTCAGCTGAAGGTACCATATGAATAAGCATCGGCTAACTCCGTGCCAGC
AGCCGCGGTAATACGGAGGATGCAAGCGTTATCCGGATTTATTGGGTTTAAAGGGTCCGCAGGCGGGCTTGTAAGTCAGT
GGTGAAAGTCTGTAGCTTAACTATAGAACTGCCATTGATACTGCTAGTCTTGAATTTAGTTGACGTAGGCGGAATGTGAC
ATGTAGCGGTGAAATGCATAGATATGTCACAGAACACCGATTGCGAAGGCAGCTTACGAAACTATAATTGACGCTCATGG
ACGAAAGCGTGGGGATCAAACA
>OTU694
TGGGGAATATTGGACAATGGGGGAAACCCTGATCCAGCCATGCCGCGTGTGTGAAGAAGGCCTTCGGGTTGTAAAGCACT
TTCAGTAGGGAGGAAAGCTTGATCGCTAATATCGGTCAGGATTGACGTTACCTACAGAAGCAGCACCGGCTAACTTCGTG
CCAGCAGCCGCGGTAATACGAAGGGTGCAAGCGTTAATCGGAATTACTGGGCGTAAAGCGCGCGTAGGCGGTTTGATAAG
TGAGATGTGAAATCCCCGGGCTCAACCTGGGAACTGCATCTCATACTGTCAGGCTAGAGTACGGTAGAGGGGGGTAGAAT
TCCACGTGTAGCGGTGAAATGCGTAGAGATGTGGAGGAATACCAGTGGCGAAGGCGGCCCCCTGGATCGATACTGACGCT
GAGGTGCGAAAGCGTGGGGAGCAAACA
>OTU695
TCGGGAATTTTGCGCAATGGGCGAAAGCCTGACGCAGCAACGCCGCGTGAGGGATGAAGGCCTTCGGGTTGTAAACCTCT
TTTCTCAGGGAAGATAATGACGGTACCTGAGGAATAAGCCACGGCTAACTACGTGCCAGCAGCCGCGGTAATACGTAGGT
GGCAAGCGTTGTCCGGATTTACTGGGCGTAAAGAGCGCGCAGGCGGTCGGTCAAGTCGAGTGTGAAAGCCCCCGGCTCAA
CTGGGGAGGGTCACTCGATACTGATCGACTTGAAGGCGGGAGAGGGAAGTGGAATTCCCGGTGTAGTGGTGAAATGCGTA
GATATCGGGAGGAACACCAGTGGCGAAGGCGACTTCCTGGCCCGTTCTTGACGCTGAGGCGCGAAAGCTAGGGGAGCGAA
CG
>OTU696
TGAGGAATATTGGACAATGGTCGAGAGACTGATCCAGCCATGCCGCGTGCAGGAAGACGGCCCTATGGGTTGTAAACTGC
TTTTGTACGGGAAGAATAATGGTGACGTGTCACCAGATGACGGTACCGTATGAATAAGGACCGGCTAACTCCGTGCCAGC
AGCCGCGGTAATACGGAGGGTCCGAGCGTTATCCGGAATCATTGGGTTTAAAGGGTCCGCAGGCGGGCCAGTAAGTCAGG
GGTGAAAGTTTGCGGCTTAACCGTAAAATTGCCTTTGATACTGCTGGTCTTGAGTTGCGGTGAAGTGGCTGGAATATGTG
GTGTAGCGGTGAAATGCATAGATATCACATAGAACACCGATTGCGAAGGCAGGTCACTAACCGCGGACTGACGCTGATGG
ACGAAAGCGTGGGGAGCGAACG
>OTU697
TGAGGAATATTGCACAATGGACGAAAGTCTGATGCAGCAACGCCGCGTGGAGGATGAAGGTCTTTGGATTGTAAACTCCT
TTTCTCAGGGAAGAGATGGGACGGTACCTGAGGAATAAGTCACGGCTAACTACGTGCCAGCAGCCGCGGTAATACGTAGG
TGGCGAGCGTTATCCGGAATTACTGGGCGTAAAGCGCACGCAGGTGGCTCTTTAAGTTTGGCGTGAAAGCTCCTGGCTTA
ACTGGGAGAGGTCGTTGAAGACTGAAGAGCTTGAGGCGATGAGAGGGGTGTAGAATTCCCGGTGTAGTGGTGGAATGCGT
AGATATCGGGAGGAATACCAGTGGCGAAAGCGACACCCTGGCATTGGCCTGACACTCATGTGCGAAAGCGTGGGGAGCGA
ACG
>OTU698
TCGAGAATCTTCCGCAATGGACGAAAGTCTGACGGAGCGACGCCGCGTGGTGGATGAAGTCCTTAGGGACGTAAACACCT
TTTATGAGTGAAGAAGTTTATTGACATTAGCTCATGAATAAGGGGCTCCCAATTCTGTGCCAGCAGGAGCGGTAATACAG
AAGCCTCAAGCGTTACCCGGATTCACTGGGCGTAAAGGGTGCGTAGGCGGTGTGATTAGTCGGATGTTAAATCCTGGGGC
TCAACCTCAGGCTCGCATTCGAAACGGTCACACTAGAAGATGTGAGAGGTAAGCAGAACTCTCGGTGTAGGGGTGGAATC
CGTTGATATCGAGGGGAATACCAAATGCGAAGGCAGCTTACTGGCACATTCTTGACGCTGAGGCACGAAAGCGTGGGTAG
CGAACG
>OTU699
TGAGGAATATTGGTCAATGGACGAAAGTCTGAACCAGCCATGCCGCGTGAAGGATGACTGCCCTATGGGTTGTAAACTTC
TTTTATATGGGAATAAACGCAGGTACGTGTACCTGCCTGAATGTACCATACGAATAAGGATCGGCTAACTCCGTGCCAGC
AGCCGCGGTAATACGGAGGATCCAAGCGTTATCCGGATTTATTGGGTTTAAAGGGTGCGTAGGCGGACTAATAAGTTAGT
GGTGAAAGCCCGGGGCTCAACTCCGGAACTGCCATTGATACTGTTAGTCTTGAGTCAACTTGAAGTGGGCGGAATAAGGC
ATGTAGCGGTGAAATGCATAGATATGCCTTAGAACACCGATTGCGTAGGCAGCTCACTAAATTTGTACTGACGCTGAGGC
ACGAAAGCGTGGGGAGCGAACA
>OTU700
TGGGGAATATTGGACAATGGGGGCAACCCTGATCCAGCAATTCCGCGTGTGTGAAGAAGGCCTGCGGGTTGTAAAGCACT
TTCAGTAGCCAAGATGGGATTATTTGCTAATATCAAATAATCTTGACATTAACTACAGAAGAAGCACCGGCTAACTCCGT
GCCAGCAGCCGCGGTAATACGGAGGGTGCAAGCGTTAATCGGAATTACTGGGCGTAAAGAGTACGTAGGCGGCTTTGCAA
GTCGGGTGTGAAAGCCCTGAGCTTAACTCAGGAACTGCATTCGATACTGCATCGCTAGAGTTTATTAGAGGATAGCGGAA
TTCCAGGTGTAGCGGTGAAATGCGTAGATATCTGGAAGAACACCAATGGCGAAGGCAGCTATCTGGGATATAACTGACGC
TGAGGTACGAAAGCGTGGGGAGCAAACA
>OTU701
GGAATATTGCACAATGGGCGAAAGCCTGATGCAGCGACGCCGCGTGCGGGATGAAGGCCTTCGGGTTGTAAACCGCTTTC
AGGAGGGACGAAAATGACGGTACCTCCAGAAGAAGGCCCGGCCAACTACGTGCCAGCAGCCGCGGTAATACGTAGGGGCC
AAGCGTTGTCCGGATTTATTGGGCGTAAAGGGCTCGTAGGCGGTTTGACAAGTCGGTCGTGAAAACCCGGGGCTCAACCC
CGGGACGCCGGTCGAAACTGTCATGACTAGGGTCCGGTAGAGGTGAGTGGAATTCTCGGTGTAGCGGTGGAATGCGCAGA
TATCGAGAGGAACACCAGTAGCGAAGGCGGCTCACTGGGCCGGTACCGACGCTGAGGAGCGAAAGCGTGGGGAGCAAACA
>OTU702
TGGGGAATATTGGACAATGGGCGAAAGCCTGATCCAGCAATGCCGCGTGTGTGAAGAAGGCCTGCGGGTTGTAAAGCACT
TTCAATTGGGAAGAAAAGCTTGGGGTTAATACCCCCGAGTCTTGACGTTACCTTTAGAAGAAGCACCGGCTAACTCCGTG
CCAGCAGCCGCGGTAATACGGAGGGTGCAAGCGTTAATCGGAATTACTGGGCGTAAAGCGCGCGTAGGCGGTTTGTTAAG
TCAGATGTGAAAGCCCCGGGCTCAACCTGGGAATTGCATTTGATACTGGCAGGCTAGAGTATGGTAGAGGGAAGTGGAAT
TCCGGGTGTAGCGGTGAAATGCGTAGATATCCGGAGGAACACCAGTGGCGAAGGCGGCTTCCTGGACCAATACTGACGCT
GAGGTGCGAAAGCGTGGGGAGCAAACA
>OTU703
TCGAGAATCTTCGGCAATGCGCGAAAGCGTGACCGAGCGATGCCGCGTGGTGGATGAAGGCCCTTGGGTTGTAAACACCT
GTCAGAGGGGATGAAATCCTGGTTGGCTATCCTTCCAGGTTGACAGAGCCTCAAAGGAAGCACGGGCTAAGTACGTGCCA
GCAGCCGCGGTAACACGTACTGTGCGAACGTTATTCGGAATCACTGGGCTTAAAGGGTGCGTAGGCGGCGAATCAAGTCA
GGTGTGAAAGGCCTGAGCTCAACTGAGGCATTGCGCTTGAAACTGATTCGCTTGAGTATTTCAGGGGTGTGCGGAACTGC
CAGTGGAGCGGTGAAATGTGTTGATATTGGCAGGAACACCGGAGGCGAAAGCGGCACACTGGGGAATAACTGACGCTGAG
GCACGAAAGCCAGGGTAGCGAACG
>OTU704
TGAGGAATCTTCCACAATGGGCGAAAGCCTGATGGAGCGACACCGCGTGAAGGATGAAGGCCTAACGGTTGTAAACTTCT
TTTCTGAGGGAGCATAATGAGAGTACCTTAGGAATAAGGGACGGCTAAATACGTGCCAGCAGCCGCGGTAATACGTATGT
CCCAAGTGTTATCCGGAATTACTGGGTGTAAAGCGTCCGCAGGCGGACTCTTAAGTCAGGTATGAAAGACCGAAGCTCAA
CTTCGTGTTTGTGCTTGAAACTGGGAGTCTAGAATCAGGGAGAGGTTAGCGGAATTCTGTGTGTAGGGGTGCAATCCGTA
GATACACAGAGGAACACCAAAAGCGAAGGCAGCTAACTGGAACTGTATTGACGCTCATGGACGAAAGCGTGGGGAGCGAA
AA
>OTU705
TGGGGAATCTTGCGCAATGGGCGAAAGCCTGACGCAGCAACGCCGCGTGTGTGATGAAGGCCTTCGGGTCGTAAAGCACT
GTCAGGAGGGAAGAAACAAATGACGGTACCTCCAAAGGAAGCACCGGCTAACTCCGTGCCAGCAGCCGCGGTAATACGGA
GGGTGCAAGCGTTGTTCGGAATTATTGGGCGTAAAGCGCGCGCAGGCGGCTTGCCAAGTCTGATGTGAAAGCCCGGGGCT
CAACCTCGGATGTGCATTGGAAACTGGCAGGCTTGAGTATGTGAGGGGTCAGTGGAATTCCTGGTGTAGGAGTGAAATCC
GTAGAGATCAGGAGGAACACCGGTGGCGAAGGCGACTGACTGGAACATAACTGACGCTGAGGCGCGAAAGCGTGGGTAGC
AAACA
>OTU706
TGGGGAATATTGCGCAATGGGGGAAACCCTGACGCAGCCATGCCGCGTGTGTGATGAAGGCCCTCGGGTCGTAAAGCACT
GTCGGGAGGGACGAAGATCTGACGGTACCTCCCAAGAAAGCACCGGCTAACTCCGTGCCAGCAGCCGCGGTAATACGGAG
GGTGCAAGCGTTGCTCGGAATCACTGGGCGTAAAGCGACCGCAGGCGGCTTGTCAGGTCCGATGTGAAAGCCCAGGGCTC
AACCCTGGAAGTGCATCGGAAACCGGCTCGCTTGAGTACGAGAGAGGAAGGCGGAATTCCTGGTGTAGAGGTGAAATTCG
TAGATATCAGGAGGAACATCTGTGGCGAAGGCGGCTTTCTGGCTCGATACTGACGCTCATGGTCGAAAGCGTGGGGAGCA
AACA
>OTU707
TGGGGAATCTTCCACAATGGGCGAAAGCCTGATGGAGCAACGCCGCGTGCAGGATGAAGGCCTTCGGGTTGTAAACTGCT
TTTGATATTGATGATTATGACAGTAGATATCGAATAAGGACCTGCTAACTACGTGCCAGCAGCCGCGGTCATACGTAGGG
TCCAAGCGTTATCCGGAATGACTGGGCGTAAAGAGATGCGTAGGCGGTCGTTTAAGCAGATAGTGAAATCGGGTGGCTCA
ACCACTCCGCTGCTATCTGAACTGAACGACTAGAGTATGGGAGAGGTCGCTGGAATTGCTGGTGTAGGAGTGAAATCCGT
AGATATCAGCAGGAACACCGATGGCGAAGGCAGGCGACTGGACCATTACTGACGCTAAGGCTCGAAAGCGTGGGGAGCGA
ACC
>OTU708
TGGGGAATATTGGGCAATGGGCGCAAGCCTGACCCAGCGACGCCGCGTGAGGGATGAAGGCCTTCGGGTTGTAAACCTCT
TTCAGTAGGGAAGAAGCGAAAGTGACGGTACCTAAAGAAGAAGCACCGGCTAACTATGTGCCAGCAGCCGCGGTAATACA
TAGGGTGCAAGCGTTGTCCGGAATTATTGGGCGTAAAGAGCTCGTAGGTCGTTTGCCGCGTCGATTGTGAAAATCTGAGG
CTCAACCTCAGACCTGCAGTCGATACGGGCAAACTAGAGTGTGGTAGGGGAGACTGGAATTCCTGGTGTAGCGGTGGAAT
GCGCAGATATCAGGAGGAACACCAATGGCGAAGGCAGGTCTCTGGGCCATAACTGACACTGAGGAGCGAAAGCGCGGGGA
GCGAACA
>OTU709
TCGAGAATCATTCACAATGGGCGAAAGCCTGATGATGCGACGCCGCGTGAGTGAAGAAGGCCTTCGGGTTGTAAAGCTCT
TTCGCCTGGGAACAAGAGACCATGGCTAATATCCATGGAATTTGAGCGTACCAGGTAAAGAAGCACCGGCTAACTCCGTG
CCAGCAGCTGCGGTAATACGGAGGGTGCAAGCATTAATCGGATTTATTGGGCGTAAAGGGCGCGTAGGCGGGAATGTAAG
TCAGATGTGAAATCCCGGGGCTCAACCCCGGAACTGCATTTGATACTGCATTTCTTGAGGATAGACGGAGAAAGTGGAAT
TCCACAAGTAGCGGTGAAATGCGTAGATATGTGGAGGAATACCGGTGGCGAAGGCGACTTTCTAGTTTATTCCTGACGCT
GAGGCGCGAAAGCAAGGGGAGCAAACA
>OTU710
TAAGGAATATTGGACAATGGAGGCAACTCTGATCCAGCCATCCCGCGTGCAGGATGACGGCCCTATGGGTTGTAAACTGC
TTTTGCGAGGGAAGAAACGGTGCTATTTATAGCATTTTGACGGTACCTCGAGAATAAGCACCGGCTAACTCCGTGCCAGC
AGCCGCGGTAATACGGAGGGTGCAAGCGTTATCCGGAATCACTGGGTTTAAAGGGTGCGTAGGCGGCATTATAAGTCAGA
GGTGAAAGCCCGTCGCTTAACGATGGAATTGCCTTTGATACTGTAGTGCTTGAATCAAGTTGAGGCTGGCGGAATGTGGC
ATGTAGCGGTGAAATGCATAGATATGCCATAGAACACCAATTGCGAAGGCAGCTGGCTGGACTTGAATTGACGCTGAGGC
ACGAAAGCGTGGGGAGCGAACA
>OTU711
TCGAGGATCTTCCGCAATGGACGAAAGTCTGACGGAGCGACGCCGCGTGCGGGATGAAGGCCTTCGGGTTGTAAACCGCT
GTCAGTGGGGAGCAAGTACATTAGGGCTATCCCTAGTGTTTGAGCGAACCGCAGAGGAAGTACGGGCTAAGTTCGTGCCA
GCAGCCGCGGTAACACGAACCGTACGAACGTTATTCGGAATCACTGGGCTTAAAGAGTCCGTAGGCGGCCTGGAGGGTGG
GGTGTGAAATCCCACGGCTCAACCGTGGAATTGCGCTCCAAACCGCCAGGCTTGAGGGAGATAGAGGAGAGCGGAACTGA
TGGTGGAGCGGTGAAATGCGTTGATATCATCAGGAACACCGGTGGCGAAAGCGGCTCTCTGGGTCTTTTCTGACGCTGAG
GGACGAAAGCTAGGGGAGCGAACG
>OTU712
TGGGGAATATTGGACAATGGGCGCAAGCCTGATCCAGCAATGCCGCGTGGGTGAAGAAGGTCTTCGGATCGTAAAGCCCT
TTCGACAGGGACGATGATGACGGTACCTGTAGAAGAAGCCCCGGCTAACTTCGTGCCAGCAGCCGCGGTAATACGAAGGG
GGCTAGCGTTGCTCGGAATTACTGGGCGTAAAGGGCGCGTAGGCGGCTTAGTCAGTCAGGCGTGAAATTCCTGGGCTTAA
CCTGGGGGCTGCGTTTGAGACGGCTATGCTAGAGGGTAGGAGAGGGTCGTGGAATTCCCAGTGTAGAGGTGAAATTCGTA
GATATTGGGAAGAACACCGGTGGCGAAGGCGGCGACCTGGCCTATTACTGACGCTGAGGCGCGACAGCGTGGGGAGCAAA
CA
>OTU713
TCGAGAATCTTCCGCAATGGGCGAAAGCCTGACGGAGCGACGCCGCGTGCGGGATGAAGGCCTTCGGGTTGTAAACCGCT
GTCAGTGGGGAGCAAATCCGGGAAACCGGTTGAGCTATCCGCAGAGGAAGCGCAGGCTAAGTTCGTGCCAGCAGCCGCGG
TAACACGAACTGCGCGAACGTTATTCGGAATCATTGGGCTTAAAGAGTTCGTAGGCGGCCTAGTAAGTCGGGTGTGAAAT
CCCTCGGCTCAACCGAGGAACTGCGCCCGATACTGTTAGGCTTGAGGGAGACAGAGGTGAGCGGAACTGATGGTGGAGCG
GTGAAATGCGTTGATATCATCAGGAACACCGGTGGCGAAAGCGGCTCACTGGGTCTCTTCTGACGCTGAGGAACGAAAGC
TAGGGGAGCGAACG
>OTU714
TGGGGAATATTGCGCAATGGGCGAAAGCCTGACGCAGCCACGCCACGTGTGTGATGAAGGCCTTCGGGTTGTAAAGCACT
GTCGGGGGGGAAGAAGTTCTGACGGTACCCCCCAAGAAAGCACCGGCTAACTCCGTGCCAGCAGCCGCGGTAATACGGAG
GGTGCAAGCGTTGCTCGGAATCACTGGGCGTAAAGCGCACGCAGGCGGCTTGTCAGGTCGGATGTGAAAGCCCGGGGCTC
AACCCCGGAACTGCATCCGAAACCGGCAGGCTTGAGTACGAGAGAGGGTGGCGGAATTCCCAGTGTAGAGGTGAAATTCG
TAGATATTGGGAGGAACATCAGTGGCGAAGGCGGCCACCTGGCTCGATACTGACGCTCATGTGCGAAAGCGTGGGGAGCA
AACA
>OTU715
TTAGGAATCTTGCGCAATGGGGGAAACCCTGACGCAGCAATGCCGCATGTGTGAAGAAGGCTTTCGGGTCGTAAAGCACT
TTCAGTAGGGAAGATAATGACGGTACCTACAGAAGAAGCACCGGCTAACTCCGTGCCAGCAGCCGCGGTAATACGGAGGG
TGCGAGCGTTACTCGGAATTACTGGGCGTAAAGAGCACGTAGGCGGCTTGGTAAGTCTGATGTGAAATCCCACGACTCAA
TCGTGGACGTGCATTGGATACTGCCTAGCTAGAGTATAAGAGGGGTAAGCGGAATTCCTGGTGTAGAGGTGAAATTCGTA
GATATCAGGAGGAACAACGGAGGCGAAGGCGGCTTACTGGATTATTACTGACGCTGAGGTGCGAAAGCGTGGGGAGCGAA
CA
>OTU716
TAAGGAATATTGGACAATGGGCGAAAGCCTGATCCAGCCATCCTGCGTGTAGGATGACAGCCCTATGGGTCGTAAACTAC
TTTTATAAGAGAAGAAAAACCTCTATTTATAGAGGCCTGACGGTATCTTATGAATAAGCACCGGCTAACTCCGTGCCAGC
AGCCGCGGTAATACGGAGGGTGCAAGCGTTATCCGGAATCACTGGGTTTAAAGGGTGCGCAGGCGGCATGTTAAGTCAGA
GGTGAAAGAGCGGAGCTCAACTCCGAAACTGCCTTTGATACTGACAAGCTTGAATTAGGTTGAGGTTAGCGGAATGTGAC
ATGTAGCGGTGAAATGCTTAGATATGTCATAGAACACCAATTGCGAAGGCAGCTAACTAGGCCTATATTGACGCTCAGGC
ACGAAAGCGTGGGGAGCGAACA
>OTU717
TAGGGAATTTTTCGCAATGGACGGAAGTCTGACGGAGCAATGCCGCGTGAGGGAAGAAGGTTTTCGGATTGTAAACCTCT
GTTGTAAGGGAAGAACGACTATAGAAGGGAATGTCTATAGAGTGACGGTACCTTACCAGAAAGGGACGGCTAACTACGTG
CCAGCAGCCGCGGTAATACGTAGGTCCCGAGCGTTATCCGGAATTATTGGGCGTAAAGGGCACGTAGGCGGTACAATAAG
TTTGATGTCAAATACAACGGCCCAACCGTTGAAAGGCGTTGAAAACTGTTGAACTAGAATCTTGGAGAGGTAAGTGGAAT
TTCATGTGTAGCGGTGGAATGCGTAGATATATGAAGGAACACCAATGGCGAAGGCAGCTTACTGGACAAAGATTGACGCT
GAGGTGCGAAAGCGTGGGTAGCAAACA
>OTU718
TAGGGAATATTGGGCAATGGGCGGAAGCCTGACCCAGCCATGCCGCGTGCAGGAAGACGGCGTTCTGCGTTGTAAACTGC
TTTTATCAGGGAAGAAAAGGCCCATGCGTGGGAAATTGCCGGTACCTGGTGAATAAGCACCGGCTAACTCCGTGCCAGCA
GCCGCGGTAATACGGAGGGTGCGAGCGTTGTCCGGATTTATTGGGTTTAAAGGGTGCGTAGGCGGCTTTTTAAGTCAGCG
GTGAAAGTTTTCGGCTCAACCGGAAAAATGCCGTTGATACTGGGGAGCTTGAGTCACGGAAGGGTACATGGAATTGGTGG
TGTAGCGGTGAAATGCATAGATACCATCAGGAACACCGATAGCGAAGGCATTGTACTTGCCGTGAACTGACGCTGAGGCA
CGAAAGCGCGGGTAGCGAACA
>OTU719
TGGGGAATATTGGACAATGGGGGCAACCCTGATCCAGCGATGCCGCGTGAGTGAAGAAGGCCTTCGGGTTGTAAAACTCT
TTCACCTGTGACGATGATGACGGTAACAGGAGAAGAAGCACCGGCTAACTCCGTGCCAGCAGCCGCGGTAAGACGGAGGG
TGCTAGCGTTGTTCGGAATGACTGGGCGTAAAGGGCGCGTAGGCGGTCTTATTAGTCAGGCGTGAAAGCCCCGGGCTTAA
CCTGGGAACTGCGTTTGATACTGTAAGACTTGAGGACGGAAGAGGAAAGTGGAATTCCTAGTGTAGAGGTGAAATTCGTA
GATATTAGGAGGAACACCAGAGGCGAAGGCGGCTTTCTGGTCCGTTACTGACGCTGAGGCGCGAAAGCGTGGGGAGCAAA
CA
>OTU720
TAGGGAATATTGGACAATGGGTGCGAGCCTGATCCAGCCATGCCGCGTGCAGGAAGACGGCCTTCTGGGTTGTAAACTGC
TTTTGCCAGGGGATAAAAAGCCCATGCGTGGGAAATTGAAGGTACCTGGTGAATAAGCACCGGCTAACTACGTGCCAGCA
GCCGCGGTAATACGTAGGGTGCGAGCGTTGTCCGGATTTATTGGGTTTAAAGGGTGCGTAGGCGGCCTAATAAGTCAGTG
CTGAAATACCCCGGCTTAACCGGGGGGGTGGCATTGATACTGTTGGGCTTGAGTACAGATGAGGTAGGCGGAATTGACGG
TGTAGCGGTGAAATGCATAGATATCGTCAAGAACACCGATAGCGAAGGCAGCTTACTAAGCTGTAACTGACGCTGATGCA
CGAAAGTGTGGGGATCAAACA
>OTU721
TGAGGAATATTGGGCAATGGGCGAAAGCCTGACCCAGCCACGCCGCGTGTGTGATGAAGGCCTTCGGGTCGTAAAGCACT
GTGGGGAGAGACGAACATGCGCATGAGGAAATGCTTGCGCACTGACGGTACCTCCTTAGCAAGCACCGGCTAACTCTGTG
CCAGCAGCCGCGGTAATACAGAGGGTGCGAACGTTGCTCGGATTTACTGGGCGTAAAGCGCGTGTAGGCGGATAGGAAAG
TCGGTTGTGAAATCCCTGGGCTCAACCTAGGAACTGCATCCGAAACTGCCTGTCTTGAGTAATGGAGAGGGTGGCGGAAT
TCCCGGTGTAGAGGTGAAATTCGTAGATATCGGGAGGAACATCAGTGGCGAAGGCGGCCACCTGGACATTTACTGACGCT
GAGACGCGAAAGCGTGGGGAGCAAACA
>OTU722
TCAAGAATCTTCCACAATGGCCGAAAGGCTGATGGAGCAATGCCGCGTGCAGGAAGACGCCTTTCGGGGTGTAAACTGCT
TTTATATGGGAAGAATTTGTGACGGTACCATATGAATAAGAGGTTGCTAACTCTGTGCCAGCAGCAGCGGTAATACAGAG
ACCTCAAGCGTTATCCGGATTCATTGGGCGTAAAGCGTCCGCAGGTTGTTATATAAGTCAATTGTCAAATCTTCGGGCTC
AACCCGAAGACTGCGGTTGAAACTGTATAACTAGAGGCTGGGAGAGGTAAGCGGAATTCTCGGTGTAGTCGTAATAAGCG
CTGATATCGAGAGGAACACCAAAGGCGAAGGCAGCTTACTGGAACAAGCCTGACACTCAGGGACGAAAGCGTGGGTAGCG
AATC
>OTU723
TGGGGAATATTGCGCAATGGAGGAAACTCTGACGCAGCCATGCCGCGTGTGTGAAGAAGGCCTTCGGGTTGTAAAGCACT
TTCACTTGGGAAGAAAAGTTCATCGTTAATACCGGTGAGCCCTGACATTACCTTGAGAAGAAGCACCGGCTAACTCCGTG
CCAGCAGCCGCGGTAATACGGAGGGTGCGAGCGTTAATCGGAATTACTGGGCGTAAAGCGCGCGTAGGCGGTTTGTTAAG
TCGGATGTGAAAGCCCCGGGCTCAACCTGGGAACTGCACCCGATACTGGCCGACTAGAGTGCAGGAGAGGGAGGTAGAAT
TCCACGTGTAGCGGTGAAATGCGTAGATATGTGGAGGAATACCGGTGGCGAAGGCGGCCTCCTGGCCTGACACTGACGCT
GAGGTGCGAAAGCGTGGGGAGCAAACA
>OTU724
TGGGGAATATTGGACAATGGGCGCAAGCCTGATCCAGCCATGCCGCGTGAGTGATGAAGGCCCTAGGGTTGTAAAGCTCT
TTCACCGGTGAAGATAATGACGGTAACCGGAGAAGAAGCCCCGGCTAACTTCGTGCCAGCAGCCGCGGTAATACGAAGGG
GGCTAGCGTTGTTCGGAATTACTGGGCGTAAAGCGCACGTAGGCGGACATTTAAGTCAGGGGTGAAATCCCGGGGCTCAA
CCCCGGAACTGCCTTTGATACTGGGTGTCTCGAGTCCGGAAGAGGTGAGTGGAATTCCGAGTGTAGAGGTGAAATTCGTA
GATATTCGGAGGAACACCAGTGGCGAAGGCGGCTCACTGGTCCGGTACTGACGCTGAGGTGCGAAAGCGTGGGGAGCAAA
CA
>OTU725
TCGAGAATCTTCGGCAATGGACGAAAGTCTGACCGAGCGATGCCGCGTGCGGGATGAAGGCCCTCGGGTTGTAAACCGCT
GTCAGTTGTTAGGAAATGCTAGGGGGTTCTCCCCTTAGTTTGACCGATCTTCAGAGGAAGGACGGGCTAAGTTCGTGCCA
GCAGCCGCGGTAAGACGAACCGTCCGAACGTTATTCGGTATCACTGGGCTTAAAGCGTGCGTAGGCGGCTTGGTAGGTGA
GATGTGAAAGCCCACGGCTCAACCGTGGAATTGCGTTTCAAACCATCAGGCTTGAGGAAGATAGGGGTGATGGGAACTTA
TGGTGGAGCGGTGAAATGCGTTGATATCATAGGGAACACCGGTGGCGAAAGCGCATCACTGGATCTTTACTGACGCTGAG
GCACGAAAGCTAGGGTAGCGAACG
>OTU726
TCGAGAATCTTTCGCAATGGGCGCAAGCCTGACGGAGCGATGCCGTGTGAGGGATGAAGGCCTTAGGGTTGTAAACCTCT
TTCGCCTGGGAACAAGGAAAGCGTGTCAATAGCACGCTGGACAGAGCGTACCAGGTAAAGAAGCACCGGCTAACCACGTG
CCAGCAGCTGCGGTAATACGTGGGGTGCAAGCATTAATCGGATTTATTGGGCGTAAAGGGTGCGTAGGCGGATCTGTAAG
TGGGATGTGAAATCCCGGGGCTCAACCCCGGAACTGCATTCCATACTGCTGGTCTTGAGGGTAGACGGGGAGAATAGAAT
TCCACATGTAGCGGTGAAATGCGTAGATATGTGGAAGAATACCGGTGGCGTAGGCGATTCTCTAGTTTATACCTGACGCT
GAGGCACGAAAGCTGGGGGAGCAAACA
>OTU727
TCGAGAATCTTCCGCAATGGACGAAAGTCTGACGGAGCGACGCCGCGTGGAGGACGAAGGCCTTCGGGTTGTAAACTCCT
GTCACGAGTTAAGAAGTGCAGCGTACGAACAGTGCGTTGTGTTGACGTAAGCTCGAGAGGAAGCACTGGCTAACTCTGTG
CCAGCAGCCGCGGTAATACAGAGAGTGCGAACGTTGTTCGGAATTACTGGGCTTAAAGCGCGCGTAGGCGGCGTAACAAG
TGTCGGGTGAAATCCCACGGCTCACCCGTGGAACTGCCCGGCAAACTGTTATGCTAGAGTGTGGTAGGGGAGAACAGAAC
TCCTGGTGGAGCGGTGAAATGCGTAGATATCAGGAGGAATACCGGTGGCGAAGGCGGTTCTCTGGTCCACAACTGACGCT
GAGGTGCGAAAGCTAGGGTAGCGAACG
>OTU728
TGAGGAATATTGGACAATGGGCGAAAGCCTGATCCAGCCATGCCGCGTGAGTGAAGAAGGCCCTAGGGTTGTAAAGCTCT
TTCAATCGTGAAGATAATGACGGTAACGATACAAGAAGCTCCGGCTAACTCCGTGCCAGCAGCCGCGGTAATACGGGGGG
AGCGAGCGTTGTTCGGAATCACTGGGCGTAAAGCGTGCGCAGGCGGATTGATAAGTCAGAAGTGAAATCCCGGGGCTCAA
CCCCGGAACGGCTTTTGAAACTATCTTTCTAGAGTATGGTAGAGGTTGGGAGAATTCCTAGTGTAGAGGTGAAATTCGTA
GATATTAGGAGGAATACCAGTGGCGTAGGCGCCCAACTGGACCATTACTGACGCTCAGGCACGAAAGCGTGGGGAGCAAA
CA
>OTU729
TCGAGAATCTTTGTCAATGGACGAAAGTCTGAACAAGCGACGCCGCGTGCGGGATGAAGGCCTTCGGGTTGTAAACCGCT
GTCGTAGGGGAACAAATATAGAGGGGTTCTCCCCTTTATTTGAGTGATCCTAGGAGGAAGGACGGGCTAAGTTCGTGCCA
GCAGCCGCGGTAAGACGAACCGTCCGAACGTTATTCGGTATCACTGGGCTTAAAGAGTTCGTAGGCGGCTCAGCAGGTCA
GGTGTGAAATCCCACAGCTCAACTGTGGAACTGCGCTTGAAACCGCTGGGCTTGAGGAAGATAGAGGTAAGCGGAACAGA
TGGTGGAGCGGTGAAATGCGTTGATATCATCTGGAACACCGGTGGCGAAAGCGGCTTACTGGGTCTTTTCTGACGCTGAG
GAACGAAAGCTAGGGTAGCGAACG
>OTU730
TGAGGAATATTGCACAATGGGGGGAACCCTGATGCAGCAACGCCGCGTGGAGGATGACGCATTTCGGTGTGTAAACTCCT
TTTATATGTCAAGAAAATGACGGTAGCATATGAATAAGCGCCGGCTAACTCCGTGCCAGCAGCCGCGGTAATACGGAGGG
CGCAAGCGTTACTCGGAATCACTGGGCGTAAAGGACGCGTAGGCGGGTTGAAAAGTCAGGTGTGAAAGCCTACAGCTTAA
CTGTAGAACTGCACTTGAAACTCTCAATCTAGAGTATGGGAGGGGCAGATGGAATTAGTGGTGTAGGGGTAAAATCCGTA
GATATCACTAGGAATACCTAAAGCGAAGGCGATCTGCTGGAACATTACTGACGCTAAGGCGTGAAAGCGTGGGGAGCAAA
CA
>OTU731
TCGAGAATCATTCACAATGGGCGAAAGCCTGATGGTGCGACGCCGCGTGGGGGACGAAGGGCCTAGGCCTGTAAACCCCT
GTCATCTGTTAACAAACCCCAAGGATCAATACCCCTTGGGCTGATAGTAGCAGAAGAGGAAGGGACGGCTAACTCTGTGC
CAGCAGCCGCGGTAATACAGAGGTCCCAAGCGTTGTTCGGATTCACTGGGCGTAAAGGGTGCGTAGGTGGCGAGGTCAGT
TTGATGTGAAAGCTCCGGGCTCAACCCGGAAATTGCATTGAATACTGCCTTGCTAGAGGATCGGAGGGGAGACTGGAATT
CTCGGTGTAGCAGTGAAATGCGTAGATATCGAGAGGAACACCAGTGGCGAAGGCGAGTCTCTGGACGATTCCTGACACTG
AGGCACGAAGGCTAGGGGAGCGAACA
>OTU732
TCTAGAAGCTTCGGCAATGGGCGAAAGCCTGACCGAGCGACGCCGCGTGTGGGATGAAGCCTCTTGGGGTGTAAACCACT
TTCGACCGGGAAGAAAGCCTGGATGGTGAATCCAGGTGTGACGGTACCGGGAGAAGAAGCGCCGGCTAACTCCGTGCCAG
CAGCCGCGGTAATACGGGGGGCGCAAGCGTTATTCGGATTTATTGGGCGTAAAGGGCGTGTAGGCGGTTGGGTCAGTCTG
GTGTGAAAACGCTATTGCTTAACAAAGCGATTGCATTGGATACTGCTCAACTTGAGGATGCGAGAGGCAAGCGGAATACC
TGGTGTAGCGGTGGAATGCGTAGATATCAGGTAGAACATCGGTGGCGAAGGCGGCTTGCTGGCGCATATCTGACGCTGAG
GCGCGAAAGCGTGGGGAGCGAACG
>OTU733
TGAGGAATATTGCACAATGGGGGAAACCCTGATGCAGCAACGCCGCGTGGAGGATGACGCATTTCGGTGTGTAAACTCCT
TTTATGAGTCAAGAAAATGACGGTAGCTCATGAATAAGCACCGGCTAACTCCGTGCCAGCAGCCGCGGTAATACGGAGGG
TGCAAGCGTTACTCGGAATCACTGGGCGTAAAGGACGCGTAGGCGGGTTGTCAAGTCAGGTGTGAAATCCTACAGCTTAA
CTGTAGAACTGCACTTGAAACTGGCAACCTAGAGTATGGAAGGGGCAGATGGAATTAGTAGTGTAGGGGTAAAATCCGTA
GATATTACTAGGAATACCGAAAGCGAAGGCGATCTGCTGGGACATAACTGACGCTAAGGCGTGAAAGCGTGGGGAGCAAA
CA
>OTU734
TGGGGAATTTTCCGCAATGGGCGAAAGCCTGACGGAGCAACGCCGCGTGAGGGATGAAGGCCTCTGGGCTGTAAACCTCT
TTTCTCAAGGAAGAAGAACTGACGGTACTTGAGGAATAAGCCACGGCTAATTCCGTGCCAGCAGCCGCGGTAATACGGGA
GTGGCAAGCGTTATCCGGAATTATTGGGCGTAAAGCGTCCGCAGGCGGCCCTGTAAGTCTGCTGTCAAAGCGTGGAGCTT
AACTCCATTTCGGCAGTGGAAACTACAGGGCTTGAGTGTGGTAGGGGCAGAGGGAATTCCCGGTGTAGCGGTGAAATGCG
TAGATATCGGGAAGAACACCAGTGGCGAAGGCGCTCTGCTGGGCCATAACTGACGCTCATGGACGAAAGCCAGGGGAGCG
AAAG
>OTU735
TGAGGAATCTTGCCCAATGGGGGAAACCCTGAGGCAGCGACACCGCGTGCGGGATGAAGGCCTTCGGGTCGTAAACCGCT
TTTCTGGGGGACGAGTAAGGACGGTACCTCAGGAATAAGTCCCGGCTAACTACGTGCCAGCAGCCGCGGTAAAACGTAGG
GGGCGAGCGTTATCCGGAATTACTGGGCGTAAAGGGCGTCTAGGCGGCAGCCTAAGTCCCGTGTGAAAGCTCCCGGCTCA
ACTGGGAGAGGGCATGGGAAACTGGGCAGCTCGAGACTCGGAGGGGGGTGTGGAATTCCCGGTGGAGTGGTGAAATGCGT
TGAGATCGGGAGGAACACCAGTAGCGAAGGCGGCACCCTGGCCGAGGTCTGACGCTGAAGCGCGAGAGCGTGGGGAGCGA
ACG
>OTU736
TCGAGAATCTTCCGCAATGCGCGAAAGCGTGACGGAGCGACACCGCGTGATGGATGACACCCTTCGGGGCGTAAACATCT
TTTATGAAGGAGGAAATTATTGACGTTACTTCATGAATAAGGGGCTCCTAATCTCGTGCCAGCAGGAGCGGTAATACGAG
AGCCTCGAGCGTTATCCGGAATCATTGGGCGTAAAGGGTGCGTAGGTGGTTTGATTAGTCTTTCGTTAAATCCTCGGGCT
TAACTCGAGAACTGCGAAGGAAACGGTCAAACTAGAGTATGTGAGGGGTGTGTGGAACTCATGGTGTAGGGGTGAAATCC
GTTGATATCATGGGGAACACCAAAAGCGAAGGCAGCACACTGGCACATCACTGACACTCATGCACGAAACCCTGGGTAGC
GAATG
>OTU737
TGGGGAATATTGGACAATGGGGGCAACCCTGATCCAGCCATGCCGCGTGTGTGAAGAAGGCTTTCGGGTTGTAAAGCACT
TTCAGTAGGGAGGAAAACCTTATGGCTAATACCCATGAGGCTTGACGTTACCTACAGAAGAAGCACCGGCTAACTCCGTG
CCAGCAGCCGCGGTAATACGGAGGGTGCAAGCGTTAATCGGAATTACTGGGCGTAAAGCGCGCGTAGGTGGTTTGGTAAG
CGAGATGTGAAAGCCCCGGGCTTAACCTGGGAACGGCATTTCGAACTGTCAGACTAGAGTGTGGTAGAGGGTAGTGGAAT
TTCCTGTGTAGCGGTGAAATGCGTAGATATAGGAAGGAACACCAGTGGCGAAGGCGGCTACCTGGACCAACACTGACACT
GAGGTGCGAAAGCGTGGGGAGCAAACA
>OTU738
TGAGGAATCTTCCGCAATGGGGGCAACCCTGACGGAGCGACACCGCGTGAAGGATGACGATCTTTTCGATTGTAAACTTC
TGTTCTGAGGGACGAAATTTTTGACGGTACCTCAGGAGAAAGCACCGGCTAATTCCGTGCCAGCAGCCGCGGTAAGACGG
AAGGTGCAAGCGTTACTCGGAATTACTGGGCGTAAAGCGTCCGCAGGTGTCTTTGTAAGTCTGGCGTAAAATTCCGGAGC
TCAACTCCGAAAGCGTGCCGGAAACTACAAAGATAGAGTCATGTAGAGGCATCTGGAATGCCGTGTGTAGGGGTAAAATC
CGTTGATCCACGGTAGAACGCCAAAAGCGAAGGCAGGATGCTGGACATGTACTGACACTCAGGGACGAAAGCGTGGGGAG
CGAACG
>OTU739
TCGAGAATCTTCCGCAATGGACGAAAGTCTGACGGAGCGACGCCGCGTGGTTGATGAAGTCCTTAGGGACGTAAAGACCT
TTTATAGGGGAGGAAGTTTATTGACGTTACCCTATGAATAAGGGGCTCCCAATTCTGTGCCAGCAGGAGCGGTAATACAG
AAGCCCCAAGCGTTACCCGGATTTACTGGGCGTAAAGGGTACGTAGGTGGCGTGATTAGTCGGATGTCAAATCCTCGGGC
TCAACCCGAGGCTCGCATTCGAAACGGTCATGCTTGAGGAAGTGAGAGGTGTGTGGAACTCAAGGTGTAGGGGTGAAATC
CGTTGATATCTTGGGGAACACCAAAAGCGAAGGCAGCACACTGGCACTTTCCTGACACTGAGGTACGAAAGCGTGGGTAG
CGAACG
>OTU740
TGGGGAATATTGGACAATGGGCGAAAGCCTGATCCAGCCATGCCGCGTGTGTGAAGAAGGCCTTCGGGTTGTAAAGCACT
TTCAGCGAGGAAGAACGCTTGTGGGTTAATACCCCGCAAGAAAGACATCACTCGCAGAAGAAGCACCGGCTAACTCCGTG
CCAGCAGCCGCGGTAATACGGAGGGTGCAAGCGTTAATCGGAATTACTGGGCGTAAAGCGCGCGTAGGTGGCTAAGTCAG
CCAGGTGTGAAAGCCCCGGGCTCAACCTGGGAACGGCATCTGGAACTGCTTGGCTAGAGTGCAGGAGAGGAAGGTAGAAT
TCCCGGTGTAGCGGTGAAATGCGTAGAGATCGGGAGGAATACCAGTGGCGAAGGCGGCCTTCTGGACTGACACTGACACT
GAGGTGCGAAAGCGTGGGTAGCAAACA
>OTU741
TGGGGAATCTTGCGCAATGGGCGAAAGCCTGACGCAGCGACGCCGCGTGTGGGATGACGGCCTTCGGGTTGTAAACCACT
GTCGGGAGGGACGAAGCTCTGACGGTACCTCCAAAGGAAGCACCGGCTAACTCTGTGCCAGCAGCCGCGGTAATACAGAG
GGTGCGAGCGTTGTCCGGAATCACTGGGCGTAAAGGGCGCGTAGGCGGCCTGGTAAGTAGGGGGTGAAATCCTGCGGCTC
AACCGCAGGGCTGCCTTCTAGACTGTCAGGCTTGAGCACGGTAGAGGCTGGTGGAATTCCCGGTGTAGCGGTGGAATGCG
TAGAGATCGGGAAGAACATCGGTGGCGAAGGCGGCCAGCTGGGCCGTTGCTGACGCTGAGGCGCGACAGCGTGGGGAGCA
AACA
>OTU742
TGAGGAATATTGCGCAATGGGCGAAAGCCTGACGCAGCGACGCCGCGTGGGGGATGAAGGTCTTAGGATTGTAAACTCCT
GTTAAGTGAGAAGAAAGGCCCATCTCTAATAAAGATGGGAGATGACGTTATCACTAGAGAAAGCACCGGCTAACTTCGTG
CCAGCAGCCGCGGTAATACGAGGGGTGCAAGCGTTATTCGGAATTACTGGGCGTAAAGGGTGCGTAGACGGTTTATCAAG
TTTCCTGTTTAATACCTCAGCTCAACTGGGGATCAGCGGGGAAAACTGGTATGACTAGAGGATGGAAGAGAGAAGTGGAA
TGCCCGGAGTAGCGGTAAAATGCGTAGATCTCGGGTAGAACACCGATGGCGAAGGCAGCTTCTTGGTCCACTCCTGACGT
TGAGGCACGAAAGCGTGGGGAGCAAACA
>OTU743
TGGGGAATATTGCACAATGGGGGAAACCCTGATGCAGCCATGCCGCGTGTGTGAAGAAGGCCTTCGGGTTGTAAAGCACT
TTCAGTGGTGAGGAAGGGTTGTAAGTTAATACCTTGCAACATTGACGTTAGCCACAGAAGAAGCACCGGCTAACTCCGTG
CCAGCAGCCGCGGTAATACGGAGGGTGCAAGCGTTAATCGGAATTACTGGGCGTAAAGCGTACGTAGGCGGCCTATTAAG
CAAGATGTGAAAGCCCCGGGCTCAACCTGGGAATGGCATTTTGAACTGGTAGGCTCGAGTTCTGAAGAGGGTGGTAGAAT
TTCCAGTGTAGCGGTGAAATGCGTAGAGATTGGAAGGAATACCGGTGGCGAAGGCGGCCACCTGGTCAGAAACTGACGCT
GAGGTACGAAAGCGTGGGGAGCAAACA
>OTU744
TAGGGAATATTCCACAATGGGCGAAAGCCTGATGGAGCAACACCGCGTGGTCGATGAAGCATTTCGGTGTGTAAAGACCT
TTTCTGAGGGAAGAATTATGACGGTACCTTAGGAATAAGCACCGGCTAACTCCGTGCCAGCAGCCGCGGTAATACGGAGG
GTGCAAGCGTTATCCGGAATTATTGGGCGTAAAGCGTCTGTAGGCGGACAATTAAGTGTGATATTAAAGACAGCAGCTCA
ACTGTTGCGTTGTATCACAAACTGATTGTCTAGAGGCTTGGAGAGGTTAGTAGAATTCTACATGTAGGGGTTAAATCCGT
AGATATGTAGAGGAATACCAAAAGCGAAAGCAGCTAACTGGACAAGTTCTGACGCTCAGAGACGAAAGCGTGGGGAGCAA
ACA
>OTU745
TCGAGAATCTTTGTCAATGGACGAAAGTCTGAACAAGCGACGCCGCGTGCGGGATGAAGGCCTTCGGGTTGTAAACCGCT
GTCAGTTGGGAGGAAATACTAGGGGGTTATCCCCTTAGTTTGACCGATCTTCAGAGGAAGGACGGGCTAAGTTCGTGCCA
GCAGCCGCGGTAAGACGAACCGTCCAAACGTTATTCGGTATCACTGGGCTTAAAGCGTACGTAGGCGGCCTAGCAGGTGG
GGTGTGAAATCCCTCGGCTCAACCGAGGAACAGCGCTCCAAACCGTTAGGCTTGAGGGAGACAGGGGTGATGGGAACTGT
TGGTGGAGCGGTGAAATGCGTTGATATCAACAGGAACACCGGTGGCGAAAGCGCATCACTGGGTCTCTTCTGACGCTGAG
GTACGAAAGCTAGGGTAGCGAACG
>OTU746
TGGGGAATATTGGACAATGGGCGCAAGCCTGATCCAGCCATGCCGCGTGAGTGATGAAGGCCCTAGGGTTGTAAAACTCT
TTCAACGGTGAAGATAATGACGGTAACCGTAGAAGAAGCCCCGGCTAACTTCGTGCCAGCAGCCGCGGTAATACGAAGGG
GGCTAGCGTTGTTCGGAATCACTGGGCGTAAAGCGCGCGTAGGCTGACTTGTGTGTCAGAGGTGAAAGCCCGGGGCTCAA
CCCCGGAACTGCCTTTGAAACTGCAAGTCTGGAGTATCGGAGAGGATAGTGGAATTCCTAGTGTAGAGGTGAAATTCGTA
GAGACTAGGAGGAACACCAGTGGCGAAGGCGGCTATCTGGACGATTACTGACGCTGAGGTGCGAAAGCGTGGGGAGCAAA
CA
>OTU747
TAGGGAATATTGGGCAATGGGCGGAAGCCTGACCCAGCCATGCCGCGTGCAGGAAGAATGCCTTCGGGTTGTAAACTGCT
TTTGTACGGGAAGAACCGCTGGGGTGCGCCCCGGCCTGACGGTACCGTACGAATAAGCACCGGCTAACTCCGTGCCAGCA
GCCGCGGTAATACGGAGGGTGCAAGCGTTGTCCGGATTCATTGGGTTTAAAGGGTACGTAGGCGGCCGCCTAAGTCAGTG
GTGAAAGTTCTCGGCTCAACCGGGAGAGTGCCATTGATACTGGGCGGCTTGAGTACTGTAGAGGCAGGTGGAACTGGTGG
TGTAGCGGTGAAATGCACAGATACCACCAAGAACACCGAATGCGAAGGCAGCCTGCTGGGCAGTTACTGACGCTGAGGTA
CGAAAGCGTGGGGAGCGAACA
>OTU748
TGGGGAATATTGGACAATGGGCGCAAGCCTGATCCAGCCATGCCGCGTGTGTGAAGAAGGCCTTCGGGTTGTAAAGCACT
TTCAGTAAGGAGGAAAGCGTAGTCGCTAATATCGGCTATGTGTGACGTTACTTACAGAAGAAGCACCGGCTAACTCCGTG
CCAGCAGCCGCGGTAATACGGAGGGTGCAAGCGTTAATCGGAATTACTGGGCGTAAAGCGTACGCAGGCGGTTGATTAAG
CGAGATGTGAAAGCCCCGGGCTCAACCTGGGAACTGCATTTCGAACTGGTCAACTAGAGTGTGATAGAGGGTGGTAGAAT
TTCAGGTGTAGCGGTGAAATGCGTAGAGATCTGAAGGAATACCGATGGCGAAGGCAGCCACCTGGGTCAACACTGACGCT
CATGTACGAAAGCGTGGGGAGCAAACA
>OTU749
CCGAGAATCTTCCGCAATGCGCATATTTGCGTGACGGAGCGACGCCGCGTGAAGGATGAAGCCCCGTGGGGTGTAAACTT
CTGTCGAATGGGAGCAATTCAAGAGAGAGTACCATTCTAATAGAGGCTGCTAACTTCGTGCCAGCAGCAGCGGTAATACG
AAGGCCTCGAACGTTATCCGGATTTATTGGGCGTAAAGCGTCCGCAGGTTGAATGAAAGGTCTTTGCTTAAATCCTTGGG
CTCAACCCAAGATCTGGCATTGAAACCATCATTCTAGAGCATGTTAGAGGTAAGCGGAACTCATGGTGTAGCAGTGAAAT
GCGTTGATATCATGGGGAACACCAAAGGCGAAGGCAGCTTACTGGGGCATTGCTGACACTCATGGACGAAAGTGTAGGTA
TCGAAGC
>OTU750
TGGGGAATCTTGGACAATGGGGGAAACCCTGATCCAGCGACGCCGCGTGATCGATGAAGGCCTTCGGGTCGTAAAGATCT
TTCGACGGGGACAATAGTGATGGTACCCGTATAAGAAGGAGCGGCTAACTACGTGCCAGCAGCCGCGGTAATACGTAGGC
TCCAAGCGTTGTTCGGAATTACTGGGCGTAAAGCGAGTGTAGGCGGTCCGTCAAGTTGGTTGTGAAATCTCCTGGCTCAA
CTGGGAGGGTGCGACCAAAACTGACGGACTAGAGTCCGGGAGAGGAGAGTGGAATTCCTGGTGTAGCGGTGAAATGCGTA
GATATCAGGAGGAACACCGGTGGTGAAGACGGCTCTCTGGACCGGTACTGACGCTGAGACTCGAAAGCGTGGGGAGCAAA
CA
>OTU751
TCGAGAATCTTCCGCAATGGACGAAAGTCTGACGGAGCGACGCCGCGTGCGGGATGAAGGCCTTCGGGTTGTAAACCGCT
GTCAGTTGGGAGGAAATACATAAGGGTTCTCTCTTATGTTTGACCGATCTTCAGAGGAAGTCCGGGCTAAGTTCGTGCCA
GCAGCCGCGGTAATACGAACCGGACGAACGTTATTCGGAATCACTGGGCTTAAAGAGTGCGTAGGCGGCCTTGTAGGTTG
GGTGTGAAATCCCACGGCTCAACCGTGGAATGGCGCTCAAAACCACAAGGCTAGAGGAAGGCAGAGGTGAGCGGAACTGA
TGGTGGAGCGGTGAAATGCGTTGATATCATCAGGAACACCAGTGGCGAAGGCGGCTCACTGGGCCTTTTCTGACGCTGAG
GCACGAAAGCTAGGGGAGCGAACG
>OTU752
ATTAGGAATCTTGCGCAATGGACGAAAGTCTGACGCAGCGACATCGCGTGGAGGATGACGGCCTTCGGGTTGTAAACTCC
TTTTATAGTCGAACAAGTTCTGAGTGTAGACTATGAATAAGGTGCTTCTAACTACGTGCCAGAAGAATCGGTGATACGTA
GGCATCAAGCATTATCCGGAATTACTGGGCGTAAAGAGATGCGTAGGCGATTTGGTAAGTCTTTCGTAAAATCCCGTAGC
TTAACTACGGTTCTGCGGAAGAGACTATCAAAATTGAGGAACCTAGAGGAAAAGAGAATTCCTGGTGGAGCGGTGAAATG
CGTTGATATCAGGAGGAATACCAATTGCGAAGGCACTTTTCTGGGGGTTTCCTGACGCTAAGGCTCGAAAGCTAGGGTAG
CAAAAC
>OTU753
TGGGGAATATTGGACAATGGGCGAAAGCCTGATCCAGCCATGCCGCGTGAATGATGAAGGCCTTAGGGTTGTAAAGTTCT
TTCAACGGTGAAGATAATGACGGTAACCGTAGAAGAAGCCCCGGCTAACTTCGTGCCAGCAGCCGCGGTAATACGAAGGG
GGCTAGCGTTGTTCGGAATTACTGGGCGTAAAGCGCGCGTAGGCGGATTATTAAGTCAGGGGTGAAATCCCGGGGCTCAA
CCCCGGAACTGCCTTTGATACTGGTAATCTTGAGTATGGTAGAGGTGAGTGGAATACCGAGTGTAGAGGTGAAATTCGTA
GATATTCGGTAGAACACCAGTGGCGAAGGCGACTCACTGGACCATTACTGACGCTGAGGTGCGAAAGCGTGGGGAGCAAA
CA
>OTU754
TGGGGAATATTGGACAATGGGGGAAACCCTGATCCAGCAATGCCATGTGTGTGAAGAAGGCTCTAGGGTTGTAAAGCACT
TTAGTTGGGGAGGAAAGCTTATAGGTTAATAGCCTATGAGAAGGACGTTACCCAAAGAATAAGGACCGGCTAACTCCGTG
CCAGCAGCCGCGGTAATACGGGGGGTCCGAGCGTTAATCGGAATTACTGGGCGTAAAGGGTCTGTAGGTGGTTTGTTAAG
TCAGATGTGAAAGCCCAGGGCTCAACCTTGGAACTGCATTTGATACTGGCAAACTAGAGTATGGTAGAGGAATGGGGAAT
TTCTGGTGTAGCGGTGAAATGCGTAGAGATCAGAAGGAACACCAATGGCGAAGGCAACATTCTGGACCAATACTGACACT
GAGGGACGAAAGCGTGGGGATCAAACA
>OTU755
TGGGGAATATTGCACAATGGAGGAAACTCTGATGCAGCAACGCCGCGTGGAGGATGACACTTTTCGGAGCGTAAACTCCT
TTTATATAGGAAGATAATGACGGTACTATATGAATAAGCACCGGCTAACTCCGTGCCAGCAGCCGCGGTAATACGGAGGG
TGCAAGCGTTACTCGGAATCACTGGGCGTAAAGAGCGTGTAGGCGGGTTAATAAGTCAGATGTGAAAGCCTATGGCTCAA
CCATAGAACTGCATTTGAAACTGTTAACCTAGAATATGGGAGAGGTAGATGGAATTTCTGGTGTAGGGGTAAAATCCGTA
GAGATCAGAAGGAATACCGATTGCGAAGGCGATCTACTGGAACATTATTGACGCTGAGACGCGAAAGCGTGGGGAGCAAA
CA
>OTU756
TGGGGAATATTGGACAATGGGCGCAAGCCTGATCCAGCAATACCGCGTGAGTGATGACGGCCTTCGGGTTGTAAAGCTCT
TTTAGTAGGGAAGATAATGACGGTACCTACAGAAAAAGCACCGGCAAACTTCGTGCCAGCAGCCGCGGTAATACGAAGGG
TGCTAGCGTTGTTCGGAATCATTGGGCGTAAAGGGTACGTAGGCGGTTTAGTAAGTCGATTGTGAAAGCCCAGGGCTCAA
CCCTGGAATTGCAACCGATACTGCTTCACTAGAGTTTGGTAGGGGATAGTGGAATTCCTAGTGTAGGGGTGAAATCCGTA
GATATTAGGAGGAACACCAGTGGCGAAGGCGACTATCTAGGCCAATACTGACGCTGAGGTACGAAAGCGTGGGGAGCAAA
CA
>OTU757
TCGAGAATCTTCCACAATGGGCGAAAGCCTGATGGAGCGACACCGCGTGCAGGATGAAGGCCTTAGGGTTGTAAACTGCT
GTCACGCTATAGGAACCCACGATGGTGAATAGTCATCGTGCTGACTAAAGCGAGAGGAAGCGCCGGCTAACTCCGTGCCA
GCAGCCGCGGTAATACGGAGGGCGCAAGCGTTGTTCGGATTCACTGGGCATAAAGAGCACGTAGGCGGCTTGCTAAGTCG
GGTGTGAAAGCCCACGGCTCAACCGTGGAATTGCACCCGATACTGGCAAGCTCGAGGACGGAAGGGGTGAGTGGAACTCC
AGGTGGAACGGTGAAATGTATAGATATCTGGAGGAACACCGGTGGCGAAAGCGGCTCACTGGTCCGTCTCTGACGCTGAG
GTGCGAAAGCTAGGGTAGCGAACG
>OTU758
TGGGGAATTTTCCGCAATGGGCGAAAGCCTGACGGAGCAATGCCGCGTGGAGGTAGAAGGCCCACGGGTCGTGAACTTCT
TTTCCCGGAGAAGAAGCAATGACGGTATCTGGGGAATAAGCATCGGCTAACTCTGTGCCAGCAGCCGCGGTAATACAGAG
GATGCAAGCGTTATCCGGAATGATTGGGCGTAAAGCGTCTGTAGGTGGCTTTTTAAGTCCGCCGTCAAATCCCAGGGCTC
AACCCTGGACAGGCGGTGGAAACTACTAAGCTGGAGTACGGTAGGGGCAGAGGGAATTTCCGGTGGAGCGGTGAAATGCG
TAGAGATCGGAAAGAACACCAACGGCGAAAGCACTCTGCTGGGCCGACACTGACACTGAGAGACGAAAGCTAGGGGAGCG
AATG
>OTU759
TGAGGAATATTGGTCAATGGGCGAAAGCCTGAACCAGCCATGCCGCGTGAAGGATGACAGCCCTACGGGTTGTAAACTTC
TTTTGTACGGGAAGAAACACTTCTACGTGTAGAAGCTTGACGGTACCGTACGAATAAGCATCGGCTAACTCCGTGCCAGC
AGCCGCGGTAATACGGAGGATGCAAGCGTTATCCGGATTTATTGGGTTTAAAGGGTACGTAGGCGGAAGATTAAGTCAGT
GGTGAAATCCCGCAGCTTAACTGTGGAACTGTCATTGATACTGGTTTTCTTGAATTTAGTTGAGGTAGGCGGAATGTGTA
ATGTAGCGGTGAAATGCTTAGATATTACACAGAACACCGATTGCGAAGGCAGCTTACTAAACTACGATTGACGCTGAGGT
ACGAAAGCGTGGGGAGCGAACA
>OTU760
TCGAGAATATTCGTCAATGCCCGAAAGGGTGAACGAGCGACGCCGCGTACGGGATGAAGGCCTTCGGGTTGTAAACCGTT
TTTCTTAGGGAAAAATGTAATGATGGTACCTAAGGAATAAGAGGCTACTAACTCTGTGCCAGCAGTAGCGGTAATACAGA
GGCCTCAAGCGTTATCCGGATTTATTGGGCGTAAAGAGCATGTAGGCGGGCATATTAGTCGGATGTCAAATCTCGGAGCT
CAACTCCGAAACTGCATTTGAAACGGTATGCCTAGAGACAGTCAGAGATCAATGGAACGTATGGTGTAGCAGTGAAATGC
GTTGATATCATACGGAACACCAAAGGCGAAGGCATTTGGTTGGGGCTGTTCTGACGCTGAGATGCGAAAGCGTGGGTAGC
GAATG
>OTU761
TCGAGAATATTCCACAATGGACGAAAGTCTGATGGAGCGACGCCGCGTGCAGGATGAAGGTTTTCGGATTGTAAACTGCT
TTTGCATGGGAAGAATTTCGATGACGGTACCATGCGAATAAGAGGTTACTAACTCTGTGCCAGCAGTAGCGGTAATACAG
AGACCTCAAGCGTTGTCCGGATTTATTGGGCGTAAAGCGCAGGTAGGCGGACATATTAGTCAGATGTCAAATCCTCGAGC
TCAACTCGAGAACTGCATTTGAAACGGTATGTCTAGAGAGCGTGAGGGACCACTGGAACTTATGGTGTAGCAGTGAAATG
CGTTGATATCATAAGGAACACCAAAGGCGAAGGCATGTGGTTGGCACGTTTCTGACGCTGAGCTGCGAAAGCGTGGGTAG
CGAATG
>OTU762
TAGGGAATATTGCACAATGGGCGAAAGCCTGATGCAGCCATGCCGCGTGTGTGAAGAAGGCCTTAGGGTTGTAAAGCACT
TTCAGTAGGGAAGAAAAAGCTGGGTTAATACCCCAGTCTTATGACATTACTTACAGAAGAAGTACCGGCTAACTCCGTGC
CAGCAGCCGCGGTAATACGGAGGGTACGAACGTTAATCGGAATTACTGGGCGTAAAGCGCGCGTAGGTGGTTTATTAAGT
GGGATGTGAAAGCCCCGGGCTCAACCTGGGAACTGCATTCCAAACTGACAAACTAGAGTACGATAGAGGGAGGTAGAATT
CAGAGTGTAGCGGTGAAATGCGTAGATATTCTGAGGAATACCGGTGGCGAAGGCGGCCTCCTGGATTGATACTGACACTG
AGGTGCGAAAGCGTGGGGAGCAAACA
>OTU763
TCGAGAATCTTCGGCAATGGGCGAAAGCCTGACCGAGCGACGCCGCGTGCGGGATGAAGGCCCTCGGGTTGTAAACCGCT
GTCAGAGGGGATGAAATGTTTGAGGGCAATCCCTCTTACTTGACAAAGCCTCAGAGGAAGCACGGGCTAAGTACGTGCCA
GCAGCCGCGGTAATACGTACTGTGCGAACGTTATTCGGAATCACTGGGCTTAAAGGGTGCGTAGGCGGTTACTTAAGTAG
GGTGTGAAATCCCATGGCTCAACCATGGAACTGCGCTCTAAACTGGGTGACTTGAGTGAGATAGGGGTATGCGGAACTTC
CAGTGGAGCGGTGAAATGTGTAGATATTGGAAGGAACACCGGTGGCGAAGGCGGCATACTGGGTCTTAACTGACGCTGAG
GCACGAAAGCTAGGGTAGCGAACG
>OTU764
TCGAGAATATTCCGCAATGCACGAAAGTGTGACGGAGCGACGCCGCGTGATGGATTGAAGGCCTTCGGGTTGTAAACATC
TTTTATAGGTGAGGAAGTTTATTGACGTTAGCCTATGAATAAGGGGTTCCTAATCTGGTGCCAGCAGGAGCGGTAATACC
AGAACCCCAAGCGTTATCCGGAATCACTGGGCGTAAAGGATGCGTAGGTGGGATTATTAGTCAGTGGTTAAAGACCGGAG
CTCAACTCCGGGAAGGCCATTGAAACGGTAATTCTTGAGTTCGTCAGAGGCACGTAGAACTCTCGGTGTAGGGGTGAAAT
CCGTTGATATCGAGGGGAATACCAAAAGCGAAGGCAGCGTGCTGGGACGATACTGACACTGAGGCATGAAACCCTGGGTA
GCGAATG
>OTU765
TGGGGAATATTGGACAATGGGGGCAACCCTGATCCAGCAATGCCGCGTGTGTGAAGAAGGCCTGCGGGTTGTAAAGCACT
TTCGTTGGGGAGGATGGTAGATGATGTGAATAGCATGATTTATTGACGTTACCCAAATAAGAAGCACCGGCTAACTCTGT
GCCAGCAGCCGCGGTAATACAGAGGGTGCAAGCGTTAATCGGACTGACTGGGCGTAAAGGGCGTGTAGGTGGTTAATTAA
GTCAGATGTGAAATGGCAGGGCTCAACCTTGTCAGGTCATTTGATACTGGTTAACTAGAGTGCAGGAGAGGGAAGTGGAA
TTTCCGGTGTAGCGGTGAAATGCGTAGATATCGGAAGGAACACCAGTGGCGAAGGCGACTTCCTGGCCTGAAACTGACAC
TGAGGCGCGAAAGCGTGGGTAGCGAACA
>OTU766
TAAGGAATATTGGTCAATGGGCGAAAGCCTGAACCAGCCATGCCGCGTGTATGATGAAGGCCCTTAGGGTTGTAAAGTAC
TTTTGTCTGGGAAGAATGGCAGAGATTTATCTTTGTAGGGACGGTACCAGAAGAATAAGCACCGGCTAACTCCGTGCCAG
CAGCCGCGGTAATACGGAGGGTGCAAGCGTTATCCGGAATCACTGGGTTTAAAGGGTACGTAGGCGGTTCGATAAGTCAG
ACGTTAAAGGCTGTGGCTAAACCATGGTACGCGTTTGAAACTATCGAACTTGAATATGTTCGAGGTGCATGGAATGCTTC
ATGTAGCGGTGAAATGCATAGATATGAAGTAGAACACCAAAAGCGAAGGCAGTGCACTAGGGCAGAATTGACGCTGAGGT
ACGAAAGCGTGGGTAGCGAACA
>OTU767
TAAGGAATATTGGACAATGGGCGGAAGCCTGATCCAGCCATGCCGCGTGAAGGAAGACTGCGCTCAGCGTTGTAAACTTC
TTTTGGATGGGAATAATACTGTCGACGCGTTCGGCACTTGAAGGTACCATCAGAATAAGCACCGGCTAACTCCGTGCCAG
CAGCCGCGGTAATACGGAGGGTGCAAGCGTTATCCGGAATCACTGGGTTTAAAGGGTGCGTAGGCTGTTCGGTAAGTCAG
TTGTGAAATTCCCCGGCTTAACCGGTGGGACTGCGATTGATACTGTCGGACTTGAATCAGGTTGAGGTAGGCGGAATGTG
GCATGTAGCGGTGAAATGCATAGATATGCCATAGAACACCGATTGCGAAGGCAGCTTGCTGGACCTAGATTGACGCTGAG
GCACGAAAGCGTGGGGAGCAAACA
>OTU768
TGAGGAATATTGCGCAATGGGGGCAACCCTGACGCAGCGACGCCGCGTGGATGATGAAGGCCTTCGGGTTGTAAAATCCT
GTCAGATGGGAAGAAGTGCAGCGTAGTTAATACCTGCGTTGTTTGACGGTACCATCAAAGGAAGCACCGGCTAACTCCGT
GCCAGCAGCCGCGGTAATACGGAGGGTGCAAGCGTTGTTCGGAATTACTGGGCGTAAAGCGCGCGTAGGCGGCTCTTTAA
GTCAGGTGTGAAAGTCCATGGCTCAACCATGGAAGTGCATTTGAAACTGGAGGGCTTGAGTACTGGAGGGGGTAGTGGAA
TTCCCGGTGTAGAGGTGAAATTCGTAGATATCGGGAGGAATACCGGTGGCGAAGGCGACTACCTGGCCAGATACTGACGC
TGAGGTGCGAAAGCGTGGGGAGCAAACA
>OTU769
TGAGGAATATTGGGCAATGGAGGCAACTCTGACCCAGCCATGCCGCGTGCAGGAAGAAGGCGTTCTGCGTCGTAAACTGC
TTTTATACGAGAATAAACCCCTCTACGTGTAGGGGGCTGAAGGTATCGTACGAATAAGCACCGGCTAACTCCGTGCCAGC
AGCCGCGGTAATACGGAGGGTGCAAGCGTTATCCGGATTCATTGGGTTTAAAGGGTGCGTAGGCGGTTATATAAGTCAGT
GGTGAAAGCCCGGGGCTCAACTCCGGAACTGCCATTGATACTGTATAACTTGAATCTATTTGAAGTGGGCGGAATACATC
ATGTAGCGGTGAAATGCATAGATATGATGTAGAACACCGATTGCGAAGGCAGCTCACTAAGTTAGTATTGACGCTGAGGC
ACGAAAGCGTGGGGAGCGAACA
>OTU770
TGAGGAATCTTCCGCAATGGGCGAAAGCCTGACGGAGCGACACCGCGTGGAGGACGACGGCCTTTTGGTTGTAAACTCCT
TTTCTGGGGGAATAATTGATGAAGGTACCCCAGGAATAAGCACCGGCTAACTACGTGCCAGCAGCCGCGGTAATACGTAG
GGTGCAAGCGTTATCCGGAATCATTGGGCGTAAAGCGTTCGTAGGTGGTTTAGAAAGTTTGTAGTTAAATCTGGTCGCTC
AACGATCAACTCGCTACAAAAACTCCTAAGCTAGAGTTTGACAGAGGCAACTGGAATTCCACATGTAGGGGTAAAATCCG
TTGATATGTGGAGGAACACCAAAAGCGAAGGCAGGTTGCTGGGTCATTACTGACACTGAGGAACGAAAGCGTGGGGAGCA
AACA
>OTU771
TGAGGAATATTGGTCAATGGACGCAAGTCTGAACCAGCCATGTCGCGTGCAGGATGACGGCCCTACGGGTTGTAAACTGC
TTTTATATGGGAAGAATGTGACCCTCGTGAGGGTTTTTGCCGGTACCATATGAATAAGCATCGGCTAACTCCGTGCCAGC
AGCCGCGGTAATACGGAGGATGCGAGCGTTATCCGGATTCATTGGGTTTAAAGGGTGCGTAGGCGGAAGTGTAAGTCAGG
GGTGAAAGTTTGCGGCTCAACCGTAAAATTGCCTTTGATACTGCATTTCTTGAGTACATTTGAGGTAGGCGGAATGTGTC
ATGTAGCGGTGAAATGCTTAGATATGCCACAGAACACCGATTGCGAAGGCAGCTTACTAAACTGTAACTGACGCTGATGC
ACGAAAGCGTGGGGATCGAACA
>OTU772
TAAGGAATATTGGTCAATGGAGGGAACTCTGAACCAGCCATCCCGCGTGCAGGATGAAGGTCCTATGGATTGTAAACTGC
TTTTAGTAGAGAAGAAAAGCTGACATTAATGTTGGTCTGACGGTATCTACAGAATAAGCACCGGCTAACTCCGTGCCAGC
AGCCGCGGTAATACGGAGGGTGCGAGCGTTATCCGGAATTACTGGGTTTAAAGGGTGCGTAGGCGGGTTATTAAGTCAGT
GGTGAAATGCTGTCGCTTAACGATAGAATTGCCATTGATACTGATAATCTTGAATTGGGTTGAGGTTAGCGGAATGTGAC
ATGTAGCGGTGAAATGCATAGATATGTCATGGAACACCAATTGCGAAGGCAGCTAACTGGGCCTTGATTGACGCTGAGGC
ACGAAAGCGTGGGTAGCGAACA
>OTU773
TCGAGAATCTTCGGCAATGGACGAAAGTCTGACCGAGCGACGCCGCGTGCGGGATGAAGGCCCTCGGGTTGTAAACCGCT
GTCAGTTGGGAGGAAGTGCATGGGGGTTCTCCCCTGTGCTTGACCTAGCTTCAGAGGAAGGACGGGCTAAGTTCGTGCCA
GCAGCCGCGGTAAGACGAACCGTCCAAACGTTATTCGGTATCACTGGGCTTAAAGCGTTCGTAGGCGGCTATGAAGGTGA
GGTGTGAAAGCCAACGGCTCAACCGTTGAATTGCGCTTCAAACCACATAGCTTGAGGAAGACAGGGGTGTTGGGAACTTA
TGGTGGAGCGGTGAAATGCGTTGATATCATAGGGAACACCGGTGGCGAAGGCGCAACACTGGGTCTTTTCTGACGCTGAG
GAACGAAAGCTAGGGTAGCGAACG
>OTU774
TGAGGAATTTTCTGCAATGGGCGAAAGCCTGACAGAGCAATACCGCGTGAGGGAGGAAGGCCTACGGGTTGTAAACCTCT
TTTCTCAAGGAGGAAGATATGACGTTACTTGAGGAATAAGCATCGGCTAACCCTGTGCCAGCAGCCGCGGTAATACAGGG
GATGCAAGTGTTATCCGGAATTATTGGGCGTAAAGCGTCTGCAGGTGGACTTTTAAGTCTTTTGTTAAATCTCCGGGCTT
AACCTGGAATATGCAAAGGAAACTATTGGTCTTGAGTATGGCAGAGGTAAAGGGAATTTCCAGTGGAGCGGTGAAATGCT
TAGATATTGGAAAGAACACCAACGGCGAAGGCACTTTACTGGACCAGCACTGACACTGAGAGACGAAAGCTAGGGGAGCA
AACG
>OTU775
TGGGGAATATTGCGCAATGGGCGAAAGCCTGACGCAGCAATGCCGCGTGAGTGATGAAGGCCTTCGGGTTGTAAAGCTCT
TTTATCAGGGAAGATAATGACGGTACCTGAAGAAAAAGTCCCGGCTAACTCCGTGCCAGCAGCCGCGGTAATACGGAGGG
GGCAAGCGTTGTTCGGATTTACTGGGCGTAAAGCGACCGCAGGCGGTCTATCAAGTCAGATGTGAAAGCCCTGGGCTCAA
CCCGGGAATTGCATTTGAAACTGGTAGACTAGAGTCATGGAGAGGTAAGTGGAATTACCAGTGTAGAGGTGAAATTCGTA
GATATTGGTAGGAACACCAGAGGCGAAGGCGACTTACTGGCCATGTACTGACGCTAAGGGTCGAAAGCGTGGGGAGCAAA
CA
>OTU776
TGGGGAATATTGGACAATGGGCGAAAGCCTGATCCAGCGACGCCGCGTGGGTGATGAAGGTCTTAGGATTGTAAAACCCT
TTTGTTGGGGAAGATAATGACGGTACCCAACGAATAAGTCCCGGCTAACTTCGTGCCAGCAGCCGCGGTAATACGAAGGG
GGCTAGCGTTGTTCGGAATAACTGGGCGTAAAGGGCGCGTAGGCGGTGAAATACGTCTGGTGTGAAAGTCCTGGGCTTAA
CCTGGGGATTGCACTGGATACGGTTTTACTTGAGTGTAAGAGAGGAAGATGGAATTGTGCGTGTAGAGGTGAAATTCGTA
GATATGCACAAGAACACCGGATGCGAAGGCGATCTTCTGGCTTACAACTGACGCTGAGGCGCGAAAGCGTGGGGAGCAAA
CA
>OTU777
TAAGGAATATTGGTCAATGGGCGGAAGCCTGAACCAGCCATCCCGCGTGCAGGATGACGGCCCTATGGGTTGTAAACTGC
TTTAGACTGAGAAGAAACCCCTGCCTGCGGGCGGGGCTGACGGTATCAGTAGAATAAGCACCGGCTAACTCCGTGCCAGC
AGCCGCGGTAATACGGAGGGTGCAAGCGTTATCCGGAATCACTGGGTTTAAAGGGTGCGTAGGCGGCTTGGTAAGTCAGG
GGTGAAAGCTCGCAGCTTAACTGCGGAACTGCCTTTGATACTGCCGGGCTTGAAACAGGACGAGGTTGGCGGAATGTGGC
ATGTAGCGGTGAAATGCATAGATATGCCATAGAACACCGATTGCGAAGGCAGCTGGCTAGACCTGGATTGACGCTGAGGC
ACGAAAGCGTGGGGAGCGAACA
>OTU778
TGGGGAATATTGGGCAATGGACGCAAGTCTGACCCAGCGACGCCGCGTGAGGGATGAAGGCCTTCGGGTTGTAAACCTCT
TTCAGTGGGGAAGAAGCGAAAGTGACGGTACCCAAAGAAGAAGCACCGGCTAACTATGTGCCAGCAGCCGCGGTAATACA
TAGGGTGCAAGCGTTGTCCGGAATTATTGGGCGTAAAGAGCTCGTAGGTTGTTTGACACGTCGGATGTGAAAATCTGAGG
CTTAACCTCAGACCTGCATTCGATACGGTCTAACTAGAGTGTGGTAGGGGAGACTGGAATTCCTGGTGTAGCGGTGGAAT
GCGCAGATATCAGGAGGAACACCAATGGCGAAGGCAGGTCTCTGGGCCATTACTGACACTGAGGAGCGAAAGCGCGGGGA
GCGAACA
>OTU779
TCGAGAATCTTTCGCAATGGGCGAAAGCCTGACGAAGCGACGCCGTGTGAATGAAGAAGGCCCTTGGGTCGTAAAGTTCT
TTCGCAAGGGAACAAGAGAAGGTAGCTAATATCAACCTGATTTGAGCGTACCTTGTAAAGAAGCACCGGCTAACTCCGTG
CCAGCAGCTGCGGTAATACGGAGGGTGCGAGCATTAATCGGATTTATTGGGCGTAAAGGGGGCTAAGGCGGGAATATAAG
TCAGTCGTGAAATCCCGGGGCTCAACCCCGGAACTGCGCTTGAAACTATATTTCTAGAGGCAAGACGGAGAAAACGGAAT
TCCACATGTAGCGGTGAAATGCGTAGATATGTGGAAGAACACCAGTGGCGAAGGCGGTTTTCTAGTTTTGTCCTGACGCT
GATGCCCGAAAGCTAGGGGAGCGAACA
>OTU780
TGGGGAATCTTAGACAATGGGGGCAACCCTGATCTAGCGATGCCGCGTGAGTGAAGAAGGCCTTAGGGTTGTAAAGCTCT
TTCAACTGTGAAGATAATGACGGTAACAGTAGAAGAAGCACCGGCTAACTCCGTGCCAGCAGCCGCGGTAAGACGGAGGG
TGCTAGCGTTGTTCGGAATAACTGGGCGTAAAGGGCGCGTAGGCGGTTTGGTAAGTTAGATGTGAAAGCCCCGGGCTTAA
CCTGGGAACTGCATTTAAGACTGCCAGACTCGAGTGCGAGAGAGGAAAGTGGAATTCCTAGTGTAGAGGTGAAATTCGTA
GATATTAGGAGGAACACCAGAGGCGAAGGCGGCTTTCTGGCTCGCAACTGACGCTGAGGCGCGAAAGCGTGGGGAGCAAA
CA
>OTU781
TGAGGAATATTGCGCAATGGGGGAAACCCTGACGCAGCAATGCCGCGTGAATGAAGAAGGCCTATGGGTTGTAAAATTCT
GTCAGAAGGGAAGAACATGTCGGTTAGCAGCTGATATTGACGGTACCTTCAGAGGAAGCTCCGGCTAACTCCGTGCCAGC
AGCCGCGGTAATACGGGGGGAGCAAGCGTTGTCCGGAATTATTGGGCGTAAAGGGTGCGTAGGCGGACTAGTAAGTCTGG
TGTGAAAGTTCACGGCTTAACCGTGAAAGGCCACTGGATACTGTTAGTCTTGAATCACAGAGGGGGTAGTGGAATTCCAG
GTGTAGCGGTGAAATGCGTAGATATCTGGAGGAACACCGGTGGCGAAGGCGACTACCTGGCTGTGAATTGACGCTGAGGC
ACGAAAGCGTGGGTAGCAAACA
>OTU782
TCAAGAATATTCCGCAATGGCCGAAAGGCTGACGGAGCGACGCCGCGTGTAGGAAGACGCCCCTCGGGGTGTAAACTACT
TTTGCAAGGGAAGAACGATGACGGTACCTTGCGAATAAGAGGTTGCTAACTCTGTGCCAGCAGCAGCGGTAATACAGAGA
CCTCAAGCGTTATCCGGATTTATTGGGCGTAAAGGGTCCGCAGGCGGCATTGTAAGTTATTGGTTAAATCTCGGGGCTTA
ACTCAGAGACTGCCAATGATACTGCAAAGCTAGAGAGTGGGAGAGGTAAGCGGAATTGCCGGTGTAGCGGTTAAATGCGT
TAATATCGGCAAGAACACCAAAGGCGAAGGCAGCTTACTGGAACACTTCTGACGCTCAGGGACGAAAGCGTGGGTAGCGA
ATG
>OTU783
TGGGGAATATTGGACAATGGGGGAAACCCTGATCCAGCGACGCCGCGTGGGTGAAGAAGGCCTGCGGGTTGTAAAGCCCT
TTCGGTAGGGACGAAAGCTCTTGCCCTAACACGGCAGGAGGTTGACTTAACCTACAGAAGAAGCACCGGCTAACTCTGTG
CCAGCAGCCGCGGTAATACAGAGGGTGCGAGCGTTAATCGGAATTACTGGGCGTAAAGCGCACGTAGGCGGCTTGGTATG
TCGGGTGTGAAATCCCCGGGCTCAACCTGGGAACTGCATCCGAAACTGCCTTGCTCGAGTATGGGAGAGGGAAGTGGAAT
TTCCGGTGTAGCGGTGAAATGCGTAGATATCGGAAGGAACATCAGTGGCGAAGGCGACTTCCTGGACCAATACTGACGCT
CAGGTGCGAAAGCGTGGGGAGCAAACA
>OTU784
ATTAGGAATAGTTGACAATGGACGAAAGTCTGATCACGCGACGCCGCGTGAGGGATGACGGCCTTCGGGTTGTAAACTTC
TGTAAATAGCACCGGCTAACTACGTGCCAGCAGCAGCGGTCATACGTAGGGTGCAAGCATTATCCGGATTTACTGGGCGT
AAAGAGTTCTGTAGGCGGTCTCGTAAGTCAGGGGTTAAATCCCACGGCCTAACCGTGGAACCGCTCTTGATACTGCGTGA
CTAGAGGAAGCTAGGGGGTAACGGAACTTATGGTGGAGCAGTGAAATGCGTTGATATCATAGGGAACACCAAGGGGGTAG
CCAGTTACCTGGGGCTTTCCTGACGCTGAGAGACGAAAGCTAGGGGAGCGAAAC
>OTU785
TCGAGAATCTTCCGCAATGGACGAAAGTCTGACGGAGCGACGCCGCGTGCGGGATGAAGGCCTTCGGGTTGTAAACCGCT
GTTAGCGAGGTGGAAATGCATGGGGGCTATCCCCTGTGTTTGACCTAATCGCAGAGGAAGTCCGGGCTAAGTACGTGCCA
GCAGCCGCGGTAATACGTACCGGACAAACGTTATTCGGAATCACTGGGCTTAAAGAGTGCGTAGGCGGCGTTGTAGGTGA
GGTGTGAAATCCCACGGCCCAACCGTGGAACTGCGCTTCAAACCACAATGCTTGAGGGAGACAGGGGTGAGCGGAACTGA
TGGTGGAGCGGTGAAATGCGTTGATATCATCAGGAACACCGGTGGCGAAGGCGGCTCACTGGGTCTCTTCTGACGCTGAG
GCACGAAAGCTAGGGTAGCGAACG
>OTU786
TGAGGAATATTGCGCAATGGGGGAAACCCTGACGCAGCGACGCCGCGTGGATGATGAAGGTCTTCGGATCGTAAAATCCT
GTCAGAAGGGAAGAAATGCCATATCTCTAATATAGGTGTGGTTTGACGGTACCTTCAAAGGAAGCACCGGCTAACTCCGT
GCCAGCAGCCGCGGTAATACGGAGGGTGCAAGCGTTGTTCGGAATTACTGGGCGTAAAGCGCGCGTAGGCGGCCTTTTAA
GTCAGATGTGAAAGTCCCCGGCTCAACCGGGGAAGTGCATTTGATACTGGGAGGCTTGAGTACTGGAGGGGATGGTGGAA
TTCCCGGTGTAGAGGTGAAATTCGTAGATATCGGGAGGAATACCGGTGGCGAAGGCGACCATCTGGCCAGATACTGACGC
TGAGGTGCGAAAGCGTGGGGAGCAAACA
>OTU787
TGAGGAATCTTCCACAATGGGGGCAACCCTGATGGAGCAACGCCGCGTGCAGGATGAAGGCCTTCGGGTTGTAAACTGCT
TTTATAAGTGAGGAATATGACGGTAACTTATGAATAAGGATCGGCTAACTACGTGCCAGCAGCCGCGGTCATACGTAGGA
TCCGAGCGTTATCCGGAGTGACTGGGCGTAAAGAGTTGCGTAGGCGGTTAGTAAAGCGAATAGTGAAACCTGGTGGCTCA
ACCATACAGACTATTATTCGAACTCACTAACTCGAGAATGGTAGAGGTCACTGGAATTTCGTGTGTAGGAGTGAAATCCG
TAGATATACGAAGGAACACCAATGGCGTAGGCAGGTGACTGGACCATTTCTGACGCTAAGGCACGAAAGCGTGGGGAGCG
AACC
>OTU788
TCAAGAATCTTCCCCAATGGACGAAAGTCTGAGGGAGCGACGCCGCGTGAAGGATGAAGCCCTTTGGGGTGTAAACTTCT
TTTCTTAAGGAAGAACAAATGACGGTACTTAAGGAATAAGGGGCTGCTAACTTCGTGCCAGCAGCAGCGGTAATACGAAG
GCCCCGAGCGTTATCCGGTTTTATTGGGCGTAAAGCGTCCGCAGACGGTTTGGAAAGTCAGTGGTTAAATACCTGTGCTT
AACATAGGTGCTGCCACCGAAACTTCCTCACTAGAGGCTGGGAGAGGTAAGCGGAATTGCCGGTGTAGTAGTAAAATGCG
TTAATATCGGCAGGAACACCAAATGCGAAGGCAGCTTACTGGAACAGTTCTGACGTTAAGGGACGAAAGCGTGGGGAGCG
AATG
>OTU789
TGGGGAATATTGGACAATGGGCGCAAGCCTGATCCAGCAATGCCGCGTGTGTGAAGAAGGCCTGAGGGTTGTAAAGCACT
TTCAGTGGGGAGGAAGGGATGTTAGTTAATAGCTGGCATCATTGACGTTACCCACATAAGAAGCACCGGCTAACTCCGTG
CCAGCAGCCGCGGTAATACGGGGGGTGCAAGCGTTAATCGGAATTACTGGGCGTAAAGCGCACGTAGGTGGTTCATTAAG
TTGGCTGTGAAAGCCCCGGGCTCAACCTGGGACGGTCAGTCAAAACTGGCGAACTAGAGTACAGTAGAGGGGTGTGGAAT
TTCCGGTGTAGCGGTGAAATGCGTAGAGATCGGAAGGAACACCAGTGGCGAAGGCGGCACCCTGGACTGATACTGACACT
GAGGTGCGAAAGCGTGGGGAGCAAACA
>OTU790
TGGGGAATATTGCACAATGGGGGAAACCCTGATGCAGCCATGCCGCGTGTGTGAAGAAGGCCTTCGGGTTGTAAAGCACT
TTCAGTTGTGAGGAAAGGTTGGTAGTTAATACCTGCCAGCTGTGACGTTAACAACAGAAGAAGCACCGGCTAACTCCGTG
CCAGCAGCCGCGGTAATACGGAGGGTGCGAGCGTTAATCGGAATTACTGGGCGTAAAGCGCACGCAGGCGGCTTGTTAAG
CTAGAGGTGAAAGCCCCGCGCTCAACGTGGGAACTGCCTTTAGAACTGGCAGGCTAGAGTCTTGGAGAGGGGAGTGGAAT
TCCAGGTGTAGCGGTGAAATGCGTAGATATCTGGAGGAACATCAGTGGCGAAGGCGGCTCCCTGGCCAAAGACTGACGCT
CATGTGCGAAAGTGTGGGTAGCGAACA
>OTU791
TGAGGAATATTGGTCAATGGAGGCAACTCTGAACCAGCCATGCCGCGTGAAGGATGACGGCCCTATGGGTTGTAAACTTC
TTTTATAGAGGAAGAAACTTACCTACGTGTAGGTAACTGACGGTACTCTACGAATAAGGATCGGCTAACTCCGTGCCAGC
AGCCGCGGTAATACGGAGGATCCAAGCGTTATCCGGATTCATTGGGTTTAAAGGGTCCGTAGGCGGATTTTTAAGTCAGT
GGTGAAAGCCGGCAGCTCAACTGTCGAACTGCCATTGATACTGGAAGTCTTGAGTGTAAATGAAGTGGGCGGAATGAGTC
ATGTAGCGGTGAAATGCATAGATATGACTCAGAACACCGATTGCGAAGGCAGCTCACTAACATACAACTGACGCTGAGGG
ACGAAAGCGTGGGGAGCGAACA
>OTU792
TCGAGAATCTTCGGCAATGCGCGCAAGCGTGACCGAGCGACGCCGCGTGCTGGATGAAGGCCTTCGGGTTGTAAACAGCT
GTCAGAGGGGATGAAATCACGAGGGGCTATCCCCTTGTGTTGACAGAGCCTCAGAGGAAGCGCGGGCTAAGTTCGTGCCA
GCAGCCGCGGTAATACGAACTGCGCGAACGTTATTCGGAATCACTGGGCTTAAAGGGTGCGTAGGCGGCGTGTTAAGTAG
GGTGTGAAATCTGTCGGCTCAACCGGCAGACTGCGCTCTAAACTGGCATGCTTGAGAGAGTCAGGGGTGTGCGGAACTTC
CAGTGGAGCGGTGAAATGTGTTGATATTGGAAGGAACGCCGGTGGCGAAAGCGGCACACTGGGGCTTTTCTGACGCTGAG
GCACGAAAGCCAGGGGAGCAAACA
>OTU793
TGGGGAATATTGGACAATGGGGGCAACCCTGATCCAGCAATGCCATGTGTGTGAAGAAGGCTCTAGGGTTGTAAAGCACT
TTAGTTAGGGAGGAAGGTCAAGTAGTTAATACATGCTTGAATTGACGTTACCTAAAGAATAAGGACCGGCTAACTCCGTG
CCAGCAGCCGCGGTAATACGGGGGGTCCGAGCGTTAATCGGAATTACTGGGCGTAAAGGGTCTGTAGGTGGTTTGTTAAG
TCAGATGTGAAAGCCCAGGGCTCAACCTTGGAACTGCATTTGATACTGGCAAACTAGAGTATGGTAGAGGAATGGGGAAT
TTCTGGTGTAGCGGTGAAATGCGTAGAGATCAGAAGGAACACCAATGGCGAAGGCAACATTCTGGACCGATACTGACACT
GAGGGACGAAAGCGTGGGGATCAAACA
>OTU794
TGGGGAATATTGGACAATGGGCGAAAGCCTGATCCAGCCATGCCGCGTGTGTGAAGAAGGCCTTAGGGTTGTAAAGCACT
TTCAGTGGGGAGAAAGGTTATTCACCTAATACGTGAGTAAATTGATGTTACCCACAGAAGAAGCACCGGCTAACTCCGTG
CCAGCAGCCGCGGTAATACGGAGGGTGCAAGCGTTAATCGGAATTACTGGGCGTAAAGCGCACGTAGGTGGTTTGTTAAG
CCAGCTGTGAAATCCCCGGGCTCAACCTGGGCACTGCAGTTGGAACTGGCAAGCTAGAGTAGGGTAGAGGGGTGTGGAAT
TCCAGGTGTAGCGGTGAAATGCGTAGATATCTGGAGGAACATCAGTGGCGAAGGCGACACCCTGGACTCATACTGACACT
GAGGTGCGAAAGCGTGGGGAGCAAACA
>OTU795
TCGAGAATCTTCCGCAATGGACGAAAGTCTGACGGAGCGACGCCGCGTGAGGGATGAAGGCCCTAGGGTTGTAAACCTCT
GCCAAATGTTAGGAATAAACAAGACATAATACGTCTTGCGATGACAAAAGCATTAGAGGAAGTCACGGCTAAATACGTGC
CAGCAGCCGCGGTAATACGTATGTGGCGAGCGTTGTTCGGAATTACTGGGCATAAAGAGTTCGTAGGCGGATGCATCAGT
TGGGTGTGAAATCCCGGGGCCTACCCCCGGAACTGCACTCAATACTGTGCGTCTGGAGTCCTTGAGGGGTAAGTGGAATT
CCATGTGTAGCGGTGAAATGCGTAGATATATGGGAGAACGCCAATGGCGAAGGCAGCTTACTGGCGAGTGACTGACGCTG
AGGAACGAAAGTTAGGGTATCGAACG
>OTU796
TAGGGAATATTGCACAATGGGCGAAAGCCTGATGCAGCAACGCCGCGTGTGCGATGAAGGCCTTCGGGTTGTAAAGCACT
TTTCTGAGGGAAGAGGAAGGACTGTACCTCAGGAATAAGTCTCGGCTAACTACGTGCCAGCAGCCGCGGTAACACGTAGG
AGGCAAGCGTTATCCGGATTTACTGGGCGTAAAGCGCGTGCAGGCGGTTTGGTAAGTTGGATGTGAAAGCTCCTGGCTTA
ACTGGGAGAGGTCGTTCAATACTGCCAGACTAGAGGACGGTAGAGGAAGGTAGAATTCCTGGTGTAGTGGTGAAATGCGT
AGATATCAGGAGGAATACCAGAGGCGAAGGCGGCCTTCTGGGCCGTTCCTGACGCTAAGACGCGAAAGCATGGGTAGCAA
ACG
>OTU797
TGGGGAATCTTGGACAATGGGGGCAACCCTGATCCAGCCATGCCGCGTGAGTGAAGAAGGTCTTCGGATTGTAAAGCTCT
TTTGCCAGGGACGATAATGACGGTACCTGGAGAATAAGCCCCGGCAAACTTCGTGCCAGCAGCCGCGGTAATACGAAGGG
GGCTAGCGTTGTTCGGAATTACTGGGCGTAAAGCGCACGTAGGCGGGTGGTTAAGTCAGGGGTGAAATCCCGGAGCTCAA
CTCCGGAACTGCCTTTGATACTGGCCATCTAGAGATCGGAAGAGGTGAGTGGAATTCCCAGTGTAGAGGTGAAATTCGTA
GATATTGGGAAGAACACCAGTGGCGAAGGCGGCTCACTGGTCCGATACTGACGCTGAGGTGCGAAAGCGTGGGGAGCAAA
CA
>OTU798
TCGAGAATCTTCCGCAATGGACGCAAGTCTGACGGAGCGACGCCGCGTGCGGGATGAAGGCCTTCGGGTTGTAAACCGCT
GTCAGTTGGGAGGAAATGCATCAGGGTTCTCTCTGATGTTTGACCGATCTTCAGAGGAAGCGCAGGCTAAGTTCGTGCCA
GCAGCCGCGGTAACACGAACTGCGCGAACGTTATTCGGAATCACTGGGCTTAAAGAGTTCGTAGGCGGCCTTTCAAGTCG
GGTGTGAAATCCCTCAGCTCAACTGAGGAATTGCGCCCGATACTGTTCGGCTTGAGGGGGATAGGGGTGAGCGGAACTGA
TGGTGGAGCGGTGAAATGCGTTGATATCATCAGGAACACCGGTGGCGAAAGCGGCTCACTGGATCTCTTCTGACGCTGAG
GAACGAAAGCTAGGGGAGCGAACG
>OTU799
TGGGGAATATTGGACAATGGGCGCAAGCCTGATCCAGCAATGCCGCGTGTGTGAAGAAGGCCTGCGGGTTGTAAAGCACT
TTCAGTAGAGAAGAAAAGCTTAAGGCGAATAACCTTGAGTCTTGACGTAACCTACAGAAGAAGCACCGGCTAACTCCGTG
CCAGCAGCCGCGGTAATACGGAGGGTGCAAGCGTTAATCGGAATTACTGGGCGTAAAGCGCGCGTAGGCGGTTTTGTAAG
TCGGATGTGAAAGCCCTGGGCTTAACCTGGGAATTGCATTCGATACTGCTTAACTAGAGTACGGTAGAGGGAAGTGGAAT
TTCCGGTGTAGCGGTGAAATGCGTAGATATCGGAAGGAACACCAGTGGCGAAGGCGACTTCCTGGGCCAGTACTGACGCT
GAGGTGCGAAAGCGTGGGGAGCAAACA
>OTU800
TGGGGAATATTGCACAATGGGCGAAAGCCTGATGCAGCCATGCCGCGTGTGTGAAGAAGGCCTTAGGGTTGTAAAGCACT
TTCAGCGAGGAGGAAAGGTTAGTCGCTAATATCGGCTAGCTGTGACGTTACTCGCAGAAGAAGCACCGGCTAACTCCGTG
CCAGCAGCCGCGGTAATACGGAGGGTGCAAGCGTTAATCGGAATTACTGGGCGTAAAGCGCGCGTAGGCGGCTTGTTAAG
CCAGATGTGAAAGCCCCGGGCTTAACCTGGGAACTGCATTTGGAACTGGCAGGCTAGAGTACAGAAGAGGGTGGTAGAAT
TTCCTGTGTAGCGGTGAAATGCGTAGATATAGGAAGGAATACCAGTGGCGAAGGCGGCCACCTGGTCTGATACTGACGCT
GAGGTGCGAAAGCGTGGGGAGCAAACA
>OTU801
TGGGGAATATTGGGCAATGGGCGAAAGCCTGACCCAGCAATACCGCGTGAGTGATGAAGGTTGAAAGATTGTAAAACTCT
TTTATTAGAGAAGATTATGACGGTATCTAATGAATAAGGACTGACTAACTTCGTGCCAGCAGTCGCGGTAAGACGAAGAG
TCCAAGCGTTACTCGGAATTACTGGGCGTAAAGAATGCGCAGGCTGTCTTGCAAGCTGACGATGAAATACTGGAGCACAA
CTTCAGTGCTGTTGTCAGGACTGCTTGACTTGAGTTTGATAGAGGATAATGGAATTTTTGGTGTAGGGGTAAAATCCTTT
GATATCAAAAGGAACGCCGAAAGCGAAAGCAGTTATCTGGATCAATACTGACGCTCATGCATGAAAGCGTGGGGAGCAAA
CA
>OTU802
TAGGGAATATTCCGCAATGGGCGAAAGCCTGACGGAGCAATACCTCGTGAGTGATGAAGGCTTTAGGGTCGTAAAGCTCA
GTCAGCAGGGAAGAAGGGTTATGGTTCGAATAGGGCTATAATTTTGACGGTACCTGCAGAGGAAGCCACGGCTAATTACG
TGCCAGCAGCCGCGGTAATACGTAAGTGGCAAGCGTTGTCCGGATTTACTGGGCGTAAAGGACGCGTAGGCGGTTTTCTA
AGTTGGGGGTGAAATCCTGAGGCCCAACCTCAGGCCTGCCTCCAAAACTGGGGAACTAGAGTTTCGGAGAGGAAGATGGT
ATTCCATGTGTAGCGGTGAAATGCGTAGATATATGGGAGAACACCAATGGCGAAAGCAGTCTTCTGGACGAATACTGACG
CTGAGGCGTGAAAGCGTGGGTAGCGAACA
>OTU803
TCGAGAATCTTCGGCAATGGGCGAAAGCCTGACCGAGCGACGCCGCGTGCGGGATGACGGCCCTTGGGTTGTAAACCGCT
GTCAGAGGGGATGAAATTCCAGAAGGCTATCCTTCTGGTTTGACAAAGCCTCAGAGGAAGCCCGGGCTAAGTACGTGCCA
GCAGCCGCGGTAATACGTACTGGGCGAACGTTATTCGGAATCACTGGGCTTAAAGGGTGCGTAGGCGGCTTTCCAGGTCT
GATGTGAAATCTTACGGCTCAACCGTAAAATTGCGTTGGAAACCGGAAAGCTTGAGTGTGCTAGGGGTGTGTGGAACTTC
CTGTGGAGCGGTGAAATGTGTTGATATGGGAAGGAACGCCGGTGGCGAAAGCGACACACTGGGGCATAACTGACGCTGAG
GCACGAAAGCTAGGGTAGCGAACG
>OTU804
TGGGGAATATTGGACAATGGGCGAAAGCCTGATCCAGCCATGCCGCGTGAGTGATGAAGGCCCTAGGGTTGTAAAGCTCT
TTTACTCGGGAAGATAATGACGGTACCGAGAGAATAAGCCCCGGCTAACTTCGTGCCAGCAGCCGCGGTAATACGAAGGG
GGCTAGCGTTGTTCGGATTTACTGGGCGTAAAGCGCTCGTAGGCGGATCTTTAAGTCAGGGGTGAAATCCCGGAGCTCAA
CTCCGGAACTGCCTTTGATACTGGGGATCTCGAGTCCGGGAGAGGTGAGTGGAACTGCGAGTGTAGAGGTGAAATTCGTA
GATATTCGCAAGAACACCAGTGGCGAAGGCGGCTCACTGGCCCGGTACTGACGCTGAGGAGCGAAAGCGTGGGGAGCAAA
CA
>OTU805
TGGGGAATTTTGCACAATGGGCGAAAGCCTGATGCAGCAATGCCGCGTGGGTGAAGAAGGCCTTCGGGTTGTAAATCCCT
GTCGGCTGGGACAAACGACTTTCTGGTGAATAATCAGAGAGAGTGATGGTACCAGCAAAGGAAGAGGCGGCTAACTCTGT
GCCAGCAGCCGCGGTAATACAGAGGCCTCAAGCGTTGTTCGGAATTACTGGGCGTAAAGCGGGTGTAGGTGGCGTTGTAA
GTCAGATGTGAAAGCCCTGGGCTCAACCCAGGAAGTGCGTCTGATACTGCTTCGCTAGAGTGCGATAGAGGAAGGTGGAA
TTCCTAGTGTAGGGGTGAAATCCGTAGATATTAGGAGGAATACCAATGGCGAAGGCAGCCTTCTGGATCGCAACTGACAC
TCAGACCCGAAAGCGTGGGGATCAAACA
>OTU806
TGGGGAATATTGCGCAATGGGCGAAAGCCTGACGCAGCGACGCCGCGTGAAGGATGAAGGTCTTCGGATTGTAAACTTCT
GTTAAGTGGGAAGAAAGCCTACTCTTTAATAGAGAGTGGGGATGACGGTACCATTAGAGAAAGCACCGGCTAACTTCGTG
CCAGCAGCCGCGGTAATACGAGGGGTGCTAGCGTTATTCGGAATTATTGGGCGTAAAGGGTGCGCAGACGGTATGTTAAG
TCAACTGTTTAATTCTCCGGCCTAACCGGAGCTCGGCGGTAGATACTGGCATACTAGAGGATGGAAGAGAGAAGTGGAAT
TCTCGGAGTAGCGGTAAAATGCGTAGATCTCGAGAGGAACACCGATGGCGAAGGCAGCTTCTTGGTCCATTCCTGACGTT
CATGCACGAAAGCGTGGGGAGCAAACA
>OTU807
TGAGGAATATTGGTCAATGGGCGAGAGCCTGAACCAGCCATGCCGCGTGCAGGAAGACTGCCCTATGGGTTGTAAACTGC
TTTTTTATAGGGAGAATTGCCGATACGAGTTATTGGTTTGACGGTACTATAGGAATAAGGACCGGCTAACTCCGTGCCAG
CAGCCGCGGTAATACGGAGGGTCCGAGCGTTATCCGGAATCATTGGGTTTAAAGGGTTCGTAGGCGGATAGATTAGTCAG
AGGTGAAATCCTGCAGCTCAACTGTAGCATTGCCTTTGATACTGTTTATCTTGAGTTGTTTGGAAGTAGATAGAATGTGT
AGTGTAGCGGTGAAATGCTTAGATATTACACAGAATACCGATTGCGAAGGCAGTCTACTACGTATATACTGACGCTGATG
AACGAAAGTGTGGTTAGCGAACG
>OTU808
TCGAGAATCTTCGGCAATGGACGCAAGTCTGACCGAGCGATGCCGCGTGCGGGATGAAGGCCCTCGGGTTGTAAACCGCT
GTCAGTTGGGAGGAAATGCCAGAAGGTTCTCCTTTTGGCTTGACCGATCTTCAGAGGAAGGACGGGCTAAGTTCGTGCCA
GCAGCCGCGGTAACACGAACCGTCCAAACGTTATTCGGTATCACTGGGCTTAAAGCGTGCGTAGGCGGCCCTGAAGGTGA
GATGTGAAATCCCACGGCTCAACCGTGGAATTGCGTTTCAAACCGCAGGGCTTGAGGAAGACAGGGGTGATGGGAACTTA
TGGTGGAGCGGTGAAATGCGTTGATATCATAGGGAACACCGGTGGCGAAAGCGCATCACTGGGTCTTTACTGACGCTGAG
GCACGAAAGCTAGGGTAGCGAACG
>OTU809
TCGAGAATCTTTCACAATGGGGGAAACCCTGATGAAGCGACGCCGTGTGAGTGAAGAAGGCCCTCGGGTTGTAAAGCTCT
TTCGCCTGGGAGAAAGAAAAGCAGGATAATACTCTGCCGATTTGATAGTACCAGGTAAAGAAGCACCGGCTAACTTCGTG
CCAGCAGCTGCGGTAATACGAAGGGTGCAAGCGTTAATCGGATTTATTGGGCGTAAAGGGCGCGTAGGCGGATATGTAAG
TCAAATGTGAAATCCCTGGGCTCAACCTAGGAACTGCATTTGAAACTGCATGTCTAGAGGATAGACGGAGAAAGTGGAAT
TCCATGTGTAGCGGTGGAATGCGTAGATATGTGGAAGAATACCAGTGGCGAAGGCGACTTTCTAGTTTATTCCTGACGCT
GAGGCGCGAAAGCAAGGGGAGCAAACA
>OTU810
TCGAGAATCTTCCGCAATGGACGAAAGTCTGACGGAGCGACGCCGCGTGCGGGATGAAGGCCTTTGGGTTGTAAACCGCT
GTCAGGGGGGATGAAATCTCCGAAGGTACTCCTTCGGAGTTGACAGAGCCCCAGAGGAAGCACGGGCTAAGTATGTGCCA
GCAGCCGCGGTAATACATACTGTGCGAACGTTATTCGGAATCACTGGGCTTAAAGGGTGCGTAGGCGGCGATTCAAGTCA
GATGTGAAATGCCTGAGCTCAACTGAGGCATTGCGTTTGAAACTGGATTGCTTGAGTATCCCAGGGGTGTGCGGAACTGC
CAGTGGAGCGGTGAAATGTATTGATATTGGCAGGAACACCGGAGGCGAAAGCGGCACACTGGGGGATAACTGACGCTGAG
GCACGAAAGCTAAGGGAGCGAACG
>OTU811
TGGGGAATATTGGACAATGGGGGCAACCCTGATCCAGCCATGCCGCGTGTGTGAAGAAGGCTTTCGGGTTGTAAAGCACT
TTCAGCAGTGAGGAAAGGGTAGTAGTTAATACCTGCTATCTGTGACGTTAACTGCAGAAGAAGCACCGGCTAACTCCGTG
CCAGCAGCCGCGGTAATACGGAGGGTGCAAGCGTTAATCGGAATTACTGGGCGTAAAGCGCGCGTAGGTGGTTTATTAAG
CCAGATGTGAAAGCCCCGGGCTCAACCTGGGAACTGCATTTGGAACTGGTAGGCTAGAGTACAGCAGAGGATAGTGGAAT
TTCAGGTGTAGCGGTGAAATGCGTAGAGATCTGAAGGAACACCAGTGGCGAAGGCGACTGTCTGGGCTGATACTGACACT
GAGGTGCGAAAGCGTGGGGAGCAAACA
>OTU812
TGGGGAATCTTGCACAATGGGCGCAAGCCTGATGCAGCAACGCCGCGTGCGGGAAGAAGGCCCTAGGGTTGTAAACCGCT
TTCAGGAGGGAAGAAAATGACGGTACCTCCAGAAGAAGGTGCGGCCAACTACGTGCCAGCAGCCGCGGTGACACGTAGGC
ACCAAGCGTTATCCGGATTTATTGGGCGTAAAGAGCTCGTAGGCGGTTCGGTAAGTCGGGTGTGAAAATCCAAGGCTCAA
CCTTGGGACGCCACCCGATACTGCTGTGACTCGAGTGCAGTAGGGGAGCAGGGAATTCCTGGTGTAGCGGTGAAATGCGC
AGATATCAGGAGGAACACCAGTGGCGAAGGCGCTGCTCTGGGCTGTAACTGACGCTGAGGAGCGAAAGCGTGGGTAGCAA
ACA
>OTU813
TAGGGAATTTTCCACAATGGGCGAGAGCCTGATGGAGCAACGCCGCGTGCAGGATGAATGCCTTCGGGTTGTAAACTGCT
TTTATATGTGAGGAATATGACGGTAACATATGAATAAGGGTCGGCTAACTACGTGCCAGCAGCCGCGGTCATACGTAGGA
CCCAAGCGTTATCCGGAATTACTGGGCGTAAAGAGTTGCGTAGGTGGTATGTTAAGTGGATCGTGAAAGCGTGCGGCTCA
ACCGCATTGTTGCGGTCCAAACTGGCAAACTAGAGGATGAGAGAGGTTATTGGAATTCCCAGTGTAGGAGTGAAATCCGT
AGATATTGGGAGGAACACCGATGGCGTAGGCAGATAACTGGCTCATTCCTGACACTAAGGCACGAAAGCGTGGGTAGCAA
ACG
>OTU814
TCGAGAATCTTCCGCAATGGGCGAAAGCCTGACGGAGCGACGCCGCGTGTAGGACGAAGGCCCTAGGGTTGTAAACTACT
GTCGCGAATTATGAATTGCTGTCGGTGAATAGCCGGCAGTTTGACGTAAGTTCGGAAGGAAGCACCGGCTAACTCTGTGC
CAGCAGCCGCGGTAATACAGAGGGTGCAAACGTTGTTCGGAATCACTGGGCATAAAGCGCACGTAGGCGGCCTTGTCAGT
GCGGGGTGAAAGCCCACGGCTTACCCGTGGAATTGCTTCGCATACTGCAGGGCTCGAGGACGGTAGGGGAAAGCGGAACT
CTTGGTGGAGCGGTGAAATGCGTAGATATCAAGAGGAACACCGAAGGCGAAGGCAGCTTTCTGGTCCGTTTCTGACGCTG
AGGTGCGAAAGCCAGGGTAGCGAACG
>OTU815
TGAGGAATATTGCGCAATGGGGGAAACCCTGACGCAGCAACGCCGCGTGGAGGATGAAGGCCTTTGGGTCGTAAACTCCT
TTTCTGCGGGAAGAGACAAGGACGGTACCGCAGGAATAAGTCACGGCTAACTACGTGCCAGCAGCCGCGGTAATACGTAG
GTGGCAAGCGTTATCCGGAATTACTGGGCGTAAAGCGTACGCAGGCGGCTGATTAAGTCTGACGTGAAAGCTCCTGGCTT
AACTGGGAGAGGTCGTTGGAAACTAATTGGCTTGAGGTGATGAGAGGGGTGCGGAATTCCCGGTGTAGTGGTGGAATGCG
TAGATATCGGGAGGAACACCAGTGGCGAAAGCGGCACTCTGGCATTTACCTGACGCTCATGTACGAAAGCGTGGGGAGCG
AACG
>OTU816
TGGGGAATATTGCGCAATGGACGGAAGTCTGACGCAGCAACGCCGCGTGAGTGAAGAAGGCCTTCGGGTTGTAAAGCTCT
GTTAAGATAGAAAGAATAGCCTTTGGTTTGACGGTACTATCTCAGGAAGCACCGGCTAACTCCGTGCCAGCAGCCGCGGT
AATACGGAGGGTGCAAGCGTTGTTCGGAATTATTGGGCGTAAAGCGTGCGTAGGCGGACTGTTAAGTCTGGTGTGAAATC
CCTCGGCTCAACCGAGGACGTGCATTGGATACTGGCAGTCTTGAGTCCTGGAGAGGAGAGCGGAATTCCTAGTGTAGAGG
TGAAATTCGTAGATATTAGGAGGAACACCAGTGGCGAAAGCGGCTCTCTGGACAGTGACTGACGCTGAGGCACGAAAGCA
TAGGTAGCAAACA
>OTU817
TCGAGAATCTTTCGCAATGGGGGAAACCCTGACGAAGCGACGCCGCGTGCAGGATGAAGGCCTTCGGGTTGTAAACTGCT
GTCAGCAGGGACGAAAAGTAACAGGTTAATAACCAGTTGCTCTGACGGTACCTGCAGAGGAAGCCACGGCTAACTCTGTG
CCAGCAGCCGCGGTAATACAGAGGTGGCAAGCGTTGTTCGGATTCATTGGGCGTAAAGCGTTCGTAGGCGGTCCGTAAAG
TCAGATGTGAAAGCCCACAGCTCAACTGTGGAACTGCATTTGAAACTCACGGACTCGAGGACGAGAGGGGTAGAGGGAAT
TCCTAGTGTAAGGGTGAAATCTGCAGATATTAGGAAGAACACCAGTCGCGAAGGCGCTCTACTGGCTCGTATCTGACGCT
GAGGGACGAAAGCTAGGGTAGCAAACG
>OTU818
TGGGGAATATTGGACAATGGGCGCAAGCCTGATCCAGCCATGCCGCGTGAGTGAAGAAGGCCCTAGGGTTGTAAAGCTCT
TTCAGCGGGGAAGATGATGACGGTACCCGCAGAAGAAGCCCCGGCTAACTCCGTGCCAGCAGCCGCGGTAATACGGAGGG
GGCTAGCGTTGCTCGGAATTACTGGGCGTAAAGGGCGCGTAGGCGGAAGATCAAGTCAGGCGTGAAAGGCCCGGGCTCAA
CCTGGGAACTGCGTTTGAAACTGGTTTTCTTGAGTGTCAGAGAGGGTGGTGGAATTCCCAGTGTAGAGGTGAAATTCGTA
GATATTGGGAAGAACACCAGTGGCGAAGGCGGCCACCTGGCTGACTACTGACGCTGAGGCGCGAAAGCGTGGGGAGCAAA
CA
>OTU819
TCGAGAATCTTCGGCAATGGACGAAAGTCTGACCGAGCGATGCCGCGTGCGGGATGAAGGCCTTCGGGTTGTAAACCGCT
GTCAGTTGGGAGGAAGGCTCCGTGAAGAGCGGGGCTTGACCTAGCTTCAGAGGAAGTACGGGCTAAGTTCGTGCCAGCAG
CCGCGGTAACACGAACCGTACGAACGTTATTCGGAATCATTGGGCTTAAAGGGTGCGTAGGCGGCGCAGTAAGTCGGGTG
TGAAAGCCCACGGCTCAACCGTGGAATTGCGCCCGATACTGCTGTGCTCGAGGGAGACAGGGGTAAGCGGAACTGATGGT
GGAGCGGTGAAATGCGTTGATATCATCAGGAACACCAGTGGCGAAAGCGGCTTACTGGGTCTCTTCTGACGCTGAGGCAC
GAAAGCTAGGGTAGCGAACG
>OTU820
TAGGGAATCTTCCACAATGGGCGAAAGCCTGATGGAGCAACGCCGCGTGCAGGACGAAACCCTTCGGGGCGTAAACTGCT
TTTATAGGTGAGGATTATGACAGTAACCTATGAATAAGGATCGGCTAATTCCGTGCCAGCAGCCGCGGTCAGACGGAAGA
TCCGAGCGTTATCCGGAATTACTGGGCGTAAAGAGATGCGTAGGCGGACTTGTAAGTAGATTGTGAAATGCTGTGGCTCA
ACCATAGCACTGCACTCTAAACTGCAAGCCTTGAGAATATGAGAGGTCGCTGGAATTTCTAGTGTAGGAGTGAAATCCGT
AGATATTAGAAGGAACACCAATGGCGAAGGCAGGCGACTGGCATATTTCTGACGCTAAGGCTCGAAAGCGTGGGGAGCGA
ACG
>OTU821
TAGGGAATATTGGACAATGGACGAAAGTCTGATCCAGCCATGCCGCGTGGTGGATGAAGGCCCTCTGGGTTGTAAACACC
TTTTATATAGGAAGAAACCTTCGCTTTCTAGCGAAGCTGACGGTACTGTATGAATAAGCACCGGCTAACTCCGTGCCAGC
AGCCGCGGTAATACGGAGGGTGCAAGCGTTATCCGGATTTACTGGGTTTAAAGGGTGCGTAGGCGGAAAATTAAGTCAGT
GGTGAAAGCCTCCCGCTTAACGGGGGAACTGCCATTGATACTGATTTTCTTGAATATGGTTGAGGTAGGCGGAATGTTGC
ATGTAGCGGTGAAATGCTTAGATATGTTACAGAACACCTATTGCGAAGGCAGCTTGCTAAACCATTATTGACGCTCAGGC
ACGAAAGCGTGGGGAGCGAACA
>OTU822
TGGGGAATATTGGACAATGGGCGGAAGCCTGATCCAGCGACTCTGCGTGGAGGATGAAGCATTACGGTGTGTAAACTCCT
TTTCTGGTAGAAGACGAATGACGGTATACCAGGAATAAGCATCGGCTAACTACGTGCCAGCAGCCGCGGTAATACGTAGG
ATGCAAGCGTTATCCGGAATTACTGGGCGTAAAGCGTCCGTAGCTGGATTTATAAGTCTGTTTTCAAATACTTGGACTCA
ATCGAAGGAAGGGAATAGATACTGTAAATCTAGAGGTTATTAGAGGTTAGTGGAATTTCCGGTGGAGCGGTGAAATGCGT
TGATATCGGAAGGAACGCCGAAAGCGAAAGCAGCTAACTATAATAAACCTGACAGTGATGGACGAAAGCTTGGGTAGCAA
ACG
>OTU823
TGGGGAATATTGCACAATGGGGGAAACCCTGATGCAGCCATGCCGTGTGTGTGAAGAAGGCCCTCTGGGTTGTAAAGCAC
TTTCAGCGGGGAGGAAAGGGTAGCAGCTAATATCTGTTATCTGTGACGTTACCCGCAGAAGAAGCACCGGCTAACTCCGT
GCCAGCAGCCGCGGTAATACGGAGGGTGCGAGCGTTAATCGGAATTACTGGGCGTAAAGCGCGCGTAGGTGGTTATTTAA
GCCAGATGTGAAATCCCCGGGCTCAACCTGGGCACTGCATTTGGAACTGGGTAACTAGAGTACAGAAGAGGGTGGTGGAA
TTTCCAGTGTAGCGGTGAAATGCGTAGAGATTGGAAGGAACACCAGTGGCGAAGGCGGCCACCTGGTCTGATACTGACGC
TGAGGTGCGAAAGCGTGGGGAGCAAACA
>OTU824
TAGGGAATATTGCACAATGGGGGAAACCCTGATGCAGCAACGCCACGTGTGGGATGACGCATTTCGGTGTGTAAACCACT
GTCAGTTGGGACTAAAATGAATGTACCATCAAAGGAAGCACCGGCTAACTTCGTGCCAGCAGCCGCGGTAATACGAGGGG
TGCAAGCGTTGTTCGGAATCACTGGGCGTAAAGGGTGCGTAGGCGGACGCGCAAGTCAGATGTTTAATTTCGAGGCCTAA
CTTCGAGTTTGCATTTGAAACTGCGTGTCTTGAATAGATCAGAGGTTGATGGAATACTTGGTGTAGCGGTGGAATGCGTA
GATATCAAGTAGAACACCAATGGCGAAGGCAGTCAACTGGGATCATATTGACGCTGAGGCACGAAAGCGTGGGTAGCAAA
CA
>OTU825
TAGGGAATTTTGCGCAATGGGCGAAAGCCTGACGCAGCGACACCGCGTGGAGGACGACAGTCTTTGGATTGTAAACTCCT
TTCAGCAGGGAAGAATTTTGACGGTACCTGCAGAAGAAGCACCGGCTAACTACGTGCCAGCAGCCGCGGTAATACGTAGG
GTGCAAGCGTTGTCCGGAATTATTGGGCGTAAAGCGTCCGTAGGTGGTTTTCTAAGTCTGGTGTTAAATCCCGGGGCTCA
ACCCCGGTATGGCATTGGATACTGGATCACTAGAGTGTGGTAGAGGTCAAGGGAATTCCCGGTGTAGCGGTGAAATGCGT
AGATATCGGGAGGAACACCAGTGGCGAAAGCGCTTGACTGGACCATAACTGACACTGAGGGACGAAAGCTAGGGTAGCAA
AAG
>OTU826
TCGAGAATCTTCCGCAATGGACGAAAGTCTGACGGAGCGACGCCGCGTGGTGGATGAAGTCCCTAGGGACGTAAACACCT
TTTATGAGGGAGGAAGTTTATTGACGTTACCTCATGAATAAGGGGCTCCCAATTCTGTGCCAGCAGGAGCGGTAATACAG
AAGCCCCGAGCGTTACCCGGATTTACTGGGCGTAAAGGGTGCGTAGGCGGATATGTTAGTCAGGTGTTAAATCCTGGGGC
TCAACCCCAGGCTCGCATTTGAAACGGCATATCTAGAAGGTGTGAGAGGTGAACAGAACTCATGGTGTAGGGGTGAAATC
CGTTGATATCATGGGGAATACCAAATGCGAAGGCAGTTCACTGGCACATTCTTGACGCTGAGGCACGAAAGCGTGGGTAG
CGAACG
>OTU827
TGAGGAATTTTCCGCAATGGGCGAAAGCCTGACGGAGCAATGCCGCGTGGAGGATGAAGGCCTGTGGGTCGTAAACTCCT
TTTCTCAGAGAAGAACAAAGACGGTATCTGAGGAATAAGCATCGGCTAACTCCGTGCCAGCAGCCGCGGTAATACGGAGG
ATGCAAGCGTTATCCGGAATGATTGGGCGTAAAGCGTCTGTAGGTGGCCTTTTAAGTCTGATGTTAAATACCAGGGCTCA
ACCTTGGAAAGGCATTGGAAACTAAGAGGCTTGAGTTGGGTAGGGGCTGAGGGAATTCCCAGTGTAGCGGTGAAATGCGT
AGATATTGGGAAGAACACCAATGGCGAAAGCACTCAGCTGGGCCTTGACTGACACTGAGAGACGAAAGCTAGGGGAGCGA
ATG
>OTU828
TCGAGAATCTTCCGCAATGCACGAAAGTGTGACGGAGCGACGCCGCGTGATGGACGAAGGCCTTCGGGTTGTAAACATCT
TTTATAGGGGAAGAATTTTATTGACATTACCCTATGAATAAGAGGCTCCTAATCTGGTGCCAGCAGGAGCGGTAATACCA
GAGCCTCAAGCGTTATCCGGAATCACTGGGCGTAAAGGATGTGTAGGTGGGAATATTAGTTGGAGGTTAAAGACCCGGGC
TCAACCCGGGGAAGGCCTCCAAAACGGTATTTCTTGAGTTCGTCAGAGGCACGTAGAACTCTCGGTGTAGGGGTGAAATC
CGTTGATATCGAGGGGAATACCAAAAGCGAAGGCAGCGTGCTGGGACGACACTGACACTGAGACATGAAACCCTGGGTAG
CGAATG
>OTU829
TCGAGAATAATCCGCAATGCACGAAAGTGTGACGGTGCGACGCCGCGTGATTGATGAAGGCCTTCGGGTTGTAAAGATCT
TTTATAGGTGAAGAAGTTTATTGACATTAGCCTATGAATAAGGGGTTCCTAATCTGGTGCCAGCAGGAGCGGTAATACCA
GAACCCCAAGCGTTATCCGGAATCACTGGGCGTAAAGGATGCGTAGGTGGGATGATTAGTCAGAGGTTAAAGACCGGAGC
TCAACTCCGGGAAGGCCTCTGAAACGGTCATTCTTGAGTTCGTCAGAGGCACGTAGAACTCTCGGTGTAGGGGTGAAATC
CGTTGATATCGAGGGGAATACCAAAAGCGAAGGCAGCGTGCTGGGGCGATACTGACACTGAGGCATGAAACCCTGGGTAG
CGAATG
>OTU830
TGGGGAATCTTAGACAATGGGGGAAACCCTGATCTAGCCATGCCGCGTGAGCGATGACGGCCTTAGGGTTGTAAAGCTCT
TTCAGCGGGGACGATAATGACGGTACCCGCAGAAGAAGCCCCGGCTAACTTCGTGCCAGCAGCCGCGGTAATACGAAGGG
GGCTAGCGTTGTTCGGAATTACTGGGCGTAAAGCGCGCGTAGGCGGACCAGTCAGTCAGAGGTGAAATCCCGGGGCTCAA
CCCCGGAACTGCCTTTGATACTGCTGGTCTAGAGATTGGGAGAGGCGAGTGGAATACCGAGTGTAGAGGTGAAATTCGTA
GATATTCGGTGGAACACCAGTGGCGAAGGCGGCTCGCTGGCCCAATACTGACGCTGAGGCGCGAAAGCGTGGGGAGCAAA
CA
>OTU831
TCGAGAATCTTCCGCAATGGACGAAAGTCTGACGGAGCGACGCCGCGTGAGGGATGAAGGCCCTAGGGTTGTAAACCTCT
GCCAAATGTTAAGAATAAACAAGCGTTAATACCGCTTGCGATGACGAAAGCATTAGAGGAAGTCACGGCTAAATACGTGC
CAGCAGCCGCGGTAATACGTATGTGGCGAGCGTTGTTCGGAATCACTGGGCATAAAGAGTTCGTAGGCGGATGCATCAGT
TGGGTGTGAAATCCCGGGGCTTACCCCCGGAACTGCATTCAATACTGTGCATCTGGAGTCTTTCAGGGGTGAGTGGAATT
CCATGTGTAGCGGTGAAATGCGTAGATATATGGGAGAACGCCAATGGCGAAGGCAGCTCACTGGGGAATGACTGACGCTG
AGGAACGAAAGTTAGGGTATCGAACG
>OTU832
TGGGGAATTTTGCGCAATGGGGGAAACCCTGACGCAGCAACGCCGCGTGAGTGAAGAAGCATCTTGGTGTGTAAAGCTCT
GTCGACAGGGACTAAGGACTTTTGTTTAAGAGATGAAAGTTTTGAAGGTACCTGTAGAGGAAGCCCCGGCTAACTCCGTG
CCAGCAGCCGCGGTAATACGGGGGGGGCAAGCGTTATTCGGAATTACTGGGCGTAAAGGGCGCGTAGGCGGTCCGTTAAG
TGAGAAGTGAAAGCCCATGGCTCAACCATGGATGTGCTTCTCATACTGGCGAACTAGAGTATGGGAGAGGAAAGTGGAAT
TCCCGGTGTAGCGGTGAAATGCGTAGAGATCGGGAGGAACACCAGTGGCGAAGGCGACTTTCTGGACCAACACTGACGCT
GAGGCGCGAAAGCGTGGGGAGCAAACA
>OTU833
TGGGTAAAATTCAGCAATGCACGCAAGTGTGACTGAGTCATCCGTCTGTGCGAACCGAAGGCGCTTAAGGCGTTGTAAAG
CACTGTGCGGTCCCTCGATCATGACATGGAGGACCGTATCGAAGCGCGGGCTAACTACGTGCCAGTGGCCACGGTTATAC
GTAGCGCGCGAGCGTTAGGCATCACAACTGGGCGTAAAGGATCCGTAGGCGGCCGACCGCCGCGTGGGGTGAAAGACCAG
CGCGCAACGCTGGGGGGTTCCCCACGGACGGGTCGGCTCGAGTCAGCGAGAGGTCGTCAGAATTGTGCGTGTACAACTAA
AATGGGAACATATGCACAGGAATACCGGCGGCGAAGGCGGACGACTGGCGCTGCACTGACGCTGAGGGATGAAGGCGTGG
GGAGCAAAAA
>OTU834
TGAGGAATATTGCGCAATGGGGGCAACCCTGACGCAGCGACGCCGCGTGGATGATGAAGGCCTTCGGGTTGTAAAATCCT
GTCAGACGGGAAGAAGTGCACGATACCCAATACGTATCGTGTTTGACGGTACCGTCAAAGGAAGCACCGGCTAACTCCGT
GCCAGCAGCCGCGGTAATACGGAGGGTGCAAGCGTTGTTCGGAATTACTGGGCGTAAAGCGCGCGTAGGCGGTTATGTAA
GTCAGATGTGAAAGCCCGCGGCTCAACCGTGGAAGTGCATTTGAAACTGCATGACTTGAGTACTGGAGGGGGTAGTGGAA
TTCCCGGTGTAGAGGTGAAATTCGTAGATATCGGGAGGAATACCGGTGGCGAAGGCGACTGCCTGGCCAGATACTGACGC
TGAGGTGCGAAAGCGTGGGGAGCAAACA
>OTU835
TGGGGAATATTGGACAATGGGCGAAAGCCTGATCCAGCGACGCCGCGTGGGTGAAGAAGGCCTGCGGGTTGTAAAGCCCT
TTCGGTAGGGACGAAAGCCTCCGACCTAACACGTCGGGGGGTTGACTTAACCTACAAAAGAAGCACCGGCTAACTCTGTG
CCAGCAGCCGCGGTAATACAGAGGGTGCGAGCGTTAATCGGAATTACTGGGCGTAAAGCGCGCGTAGGCGGCTTGGTATG
TCGGGTGTGAAATCCCCGGGCTCAACCTGGGAACTGCATCCGAAACTGCCTTGCTAGAGTATGGGAGAGGGAAGTGGAAT
TTCCGGTGTAGCAGTGAAATGCGTAGATATCGGAAGGAACACCAGTGGCGAAGGCGACTTCCTGGACCAATACTGACGCT
CAAGTGCGAAAGCGTGGGGAGCAAACA
>OTU836
TCGAGAATCTTCGGCAATGGGCGAAAGCCTGACCGAGCGACGCCGCGTGAGCGATGACACCCTTCGGGGCGTAAAGCTCT
TTTATTATTGATAAATTTTGATAGTAAATAATGAATAAGAGGCTGCTAACTTCGTGCCAGCAGCAGCGGTAATACGAAGG
CCTCAAGCGTTATCCGGAATCACTGGGCGTAAAGAGTTCGTAGGGGGTAAAGATAGTCAGATGTCAAATCCTATTGCTCA
ACAGTAGGACCGCATCTGAAACGTCTTTACTTGAGTGCTCTAGAGGTGCATGGAACGTATGGTGTAGCGGTAGAATGCAT
TGATATCATACGGAACACCAATGGCGAAGGCATTGCACTGGAGAGCCACTGACCCTGAGGAACGAAAGCACGGGTAGCGA
ATG
>OTU837
TGGGGAATCATAGACAATGGGGGCAACCCTGATCTTGCCATGCCGCGTGGACGATGAAGGCCTTAGGGTTGTAAAGTCCT
TTCACCGGTGAAGATAATGACGGTAGCCGGAGAAGAAGCCCCGGCTAACTCCGTGCCAGCAGCCGCGGTAATACGGAGGG
GGCTAGCGTTGTTCGGAATTACTGGGCGTAAAGCGCGCGTAGGCGGGCATTTAAGTCGGGGGTGAAATCCCGGGGCTCAA
CCCCGGAACTGCCTTCGATACTGGGTGCCTAGAGGACGGGAGAGGTGAGTGGAATGGCGAGTGTAGAGGTGAAATTCGTA
GATATTCGCCGGAACACCAGTGGCGAAGGCGGCTCACTGGCCCGTTACTGACGCTGAGGTGCGAAAGCGTGGGGAGCAAA
CA
>OTU838
TCGAGAATCTTCCGCAATGCACGAAAGTGTGACGGAGCGACGCCGCGTGATTGATGAAGCACTTCGGTGTGTAAAAGTCT
TTTATGAGGGAGGAAATTATTGACGTTACCTCATGAATAAGGGGTTGCTAAACTCGTGCCAGCAGCAGCGGTAATACGAG
TGCCCCAAGCATTATCCGGAATCACTGGGCGTAAAGGGTCCGTAGGCGGCTGTATTAGTCGAGCGTTAAATCTATCGGCT
TAACCGATATCTCGCGTTCGAAACGGTACAGCTAGAGAGTATGAGAGGTGTGTAGAACTCTTGGTGTAGGGGTGAAATCC
GTTGATATCAAGGGGAATACCAAAGGCGAAGGCAGCACACTGGCATATTTCTGACGCTGAGGGACGAAACCCTGGGTAGC
GAATG
>OTU839
TGGGGAATATTGGACAATGGGCGAAAGCCTGATCCAGCCACGCCGCGTGAGTGATGAAGGCCCTAGGGTTGTAAAGCTCT
GTCGGGAGGGACGAAGGCTTCGGCTTGACGGTACCTCGCAAGAAAGCACCGGCTAACTTCGTGCCAGCAGCCGCGGTAAT
ACGAAGGGTGCAAGCGTTGCTCGGAATTACTGGGCGTAAAGCGACCGCAGGCGGTCCAGTAGGTCGGATGTGAAAGCCCG
GGGCTCAACCCCGGAACTGCATTCGAAACCCCTGGACTTGAGTACTGGAGAGGAGGGCGGAATTCCTGGTGTAGAGGTGA
AATTCGTAGATATCAGGAGGAACGCTCGCGGCGAAGGCGGCTCTCTGGCCAGATACTGACGCTCATGGTCGAAAGCATGG
GTAGCGAACG
>OTU840
TGGGGAATATTGCACAATGGGGGAAACCCTGATGCAGCAACGCCGCGTGGGTGAAGAAGGCTCTTGGGTCGTAAAGCCCT
TTAGCTTGGAAAGAAGCGGGTAGGTTCAAACAGGGCCTATCTGTGACGGTACCAAGACAATAAGCACCGGCTAATTTCGT
GCCAGCAGCCGCGGTAATACGAAAGGTGCAAGCGTTGTTCGGAATTACTGGGCGTAAAGCGCACGTAGGCGGGACTATAG
GTCAATTGTGAAAGCCCAGGGCTCAACCTTGGAATTGCAGTTGAAACCATAGTTCTTGAATACCTGAGAGGGTGGGAGAA
TTCCTGGTGGAGAAGTGAAATTCGTAGAGATCAGGAGGAATACCAGAGGCGAAGGCGCCTGCCTGGCAGTGTATTGACGC
TGATGTGCGAAAGCGTGGGGAGCAAACA
>OTU841
TAGGGAATATTGCGCAATGGGGGAAACCCTGACGCAGCAATGCCACGTGAGTGAGGAAGGTCTTCGGATTGTAAAGCTCT
GTCCTATAGGAAGAATGGCATTATGGTTAATACCCATAGTGTTTGACGGTACTATAGAAGAAAGCACCGGCTAACTCCGT
GCCAGCAGCCGCGGTAATACGGAGGGTGCAAGCGTTGTTCGGATTTATTGGGCGTAAAGCGCGCGCAGGCGGATTGGAAA
GTCAGATGTGAAATCTCGGGGCTCAACCCCGAAACTGCGTCTGAAACTATCAATCTAGAATCTTGGAGAGGGAAGGGGAA
TTTCACGTGTAGGGGTAAAATCCGTAGAGATGTGAAGGAACACCTGAGGCGAAGGCGCCTTCCTGGACAAGTATTGACGC
TGAGGCGCGAAAGCGTGGGGAGCAAACA
>OTU842
TGGGGAATTTTGGACAATGGGGGAAACCCTGATCCAGCCATCCCGCGTGTGCGATGAAGGCCTTCGGGTTGTAAAGCACT
TTTGGCAGGAAAGAAACGGCGCGTGCTAATACCATGCGCAACTGACGGTACCTGCAGAATAAGCACCGGCTAACTACGTG
CCAGCAGCCGCGGTAATACGTAGGGTGCAAGCGTTAATCGGAATTACTGGGCGTAAAGCGTGCGCAGGCAGTTCGGAAAG
AAAGATGTGAAATCCCAGGGCTCAACCTTGGAACTGCATTTTTAACTACCGGACTAGAGTGTGTCAGAGGGAGGTGGAAT
TCCACGTGTAGCAGTGAAATGCGTAGATATGTGGAGGAACACCGATGGCGAAGGCAGCCTCCTGGGATAACACTGACGCT
CATGCACGAAAGCGTGGGGAGCAAACA
>OTU843
TGGGGAATATTGCACAATGGGCGAAAGCCTGACGGAGCAACGCCGCGTGAGGGATGAAGGCCTCTGGGCTGTAAACCTCT
TTTTTCAAGGAAGAAGATCTGACGGTACTTGAAGAATAAGCCACGGCTAATTCCGTGCCAGCAGCCGCGGTAATACGGGA
GTGGCAAGCGTTATCCGGAATTATTGGGCGTAAAGCGTCCGCAGGCGGCCATGTAAGTCTGTCGTTAAAGCGTGGAGCTT
AACTCCATTTCAGCGATGGAAACTGCAAGGCTTGAGTGTGGTAGGGGCAGAGGGAATTCCCGGTGTAGCGGTGAAATGCG
TAGATATCGGGAAGAACACCAGTGGCGAAGGCGCTCTGCTGGGCCATAACTGACGCTCATGGACGAAAGCCAGGGGAGCG
AAAG
>OTU844
TGGGGAATATTGCGCAATGGGCGAAAGCCTGACGCAGCAACGCCGCGTGAGTGATGAAGGCCTTCGGGTTGTAAAGCTCT
TTCGGTTGGGAAGAAGGGTGTGCGGATTAATACTCCGTACATTTGATGGTACCAAAAGAAGAAGCACCGGCTAACTTCGT
GCCAGCAGCCGCGGTAATACGAAGGGTGCGAGCGTTGTTCGGAATGACTGGGCGTAAAGGGTTCGTAGGCGGGAGAGCAA
GTTAAGTGTGAAATCCCCAGGCTCAACCTGGGACGTGCATTTAAAACTGCTTTTCTTGAGTCGAGGAGAGGGTGATGGAA
TTGCTGGTGTAGGAGTGACATCCGTAGAGATCAGCAGGAACACCGGAGGCGAAGGCGATCACCTGGCCGAAGACTGACGC
TGAGGAACGAAAGCGTGGGGAGCAAACA
>OTU845
TCGAGAATCATTCACAATGGGGGAAACCCTGATGGTGCGACGCCGCGTGGAGGAAGAAGGCCCTCGGGTTGTAAACTCCT
GTCAAGTGGGAACAAGAAAGTGATAGTACCACTAGAGGAAGAGACGGCTAACTCTGTGCCAGCAGCCGCGGTAATACAGA
GGTCTCAAGCGTTGTTCGGATTTACTGGGCGTAAAGGGTGCGTAGGCGGCGGCGTAAGTCGATTGTGAAATTTCGGGGCT
CAACTCCGAAACTGCACTCGATACTGCGTCGCTCGAGGACTGTAGAGGAGTGTGGAATTCACGGTGTAGCAGTGAAATGC
GTAGAGATCGTGAGGAAGACCAGTGGCGAAAGCGACACTCTGGGCAGTTCCTGACGCTGAGGCACGAAGGCCAGGGGAGC
AAACG
>OTU846
TCGAGAATCTTCCGCAATGGGCGAAAGCCTGACGGAGCGACGCCGCGTGTAGGATTGAAGGCCCTCGGGTTGTAAACTAC
TGTCACAGGTTAAGAAATATCAGGGCGTGAATAGCGTTCTGGTTTGACAAAGGCCTGGAAGGAAGCCACGGCTAACTTCG
TGCCAGCAGCCGCGGTAAGACGAAGGTGGCAAGCGTTGTTCGGAATCACTGGGCATAAAGCGCGCGTAGGCGGTCTGCTA
AGTCGGATGTGAAAGCCCCCGGCCCAACCGGGGAATGGCGTCCGATACTGGCGGACTCGAGGATTGGAGAGGTGTGTGGA
ATTCCTGGTGGAGCGGTGAAATGCGTTGATATCAGGAGGAACACCGGAGGCGAAGGCGACACACTGGCCAATTTCTGACG
CTGAGGTGCGAAAGCATGGGGAGCAAACG
>OTU847
TGGGGAATATTGCGCAATGGACGAAAGTCTGACGCAGCAACGCCGCGTGGGTGATGAAGGTTTTCGGATCGTAAAGCCCT
GTCAGGTGGGACGAGAAAGGACGGTACCACCGAAGGAAGCACCGGCTAACTCCGTGCCAGCAGCCGCGGTAATACGGAGG
GTGCAAACGTTGTTCGGAATCATTGGGCGTAAAGCGCACGCAGGCGGTCTGGCAGGTCGGATGTGAAATCCCGGGGCTCA
ACCCCGGAATTGCGTTCGAAACCTTCAGGCTGGAGTCACAGAGGGAGAGGTGGAATTCCTGGTGTAGAGGTGAAATTCGT
AGATATCAGGAGGAACACCGGTGGCGAAGGCGACCTCTTGGCTGATGACTGACGCTGAGGTGCGAAAGCGTGGGGAGCAA
ACA
>OTU848
TCGAGGATCTTCCGCAATGGACGAAAGTCTGACGGAGCGACGCCGCGTGCGGGATGAAGGCCTTCGGGTTGTAAACCGCT
GTCAGTGGGGAGCAAATGCAATGGGGCTATCCCTGTTGTTTGAGCGATCCGCAGAGGAAGTACGGGCTAAGTTCGTGCCA
GCAGCCGCGGTAACACGAACCGTACAAACGTTATTCGGAATCACTGGGCTTAAAGAGTCCGTAGGCGGCTTGGTAGGTGA
GGTGTGAAATCCCACGGCTCAACCGTGGAATTGCGCTTCAAACCACTAAGCTTGAGGGAGATAGAGGAGAGCGGAACTGA
TGGTGGAGCGGTGAAATGCGTTGATATCATCAGGAACACCGGTGGCGAAAGCGGCTCTCTGGGTCTCTTCTGACGCTGAG
GGACGAAAGCTAGGGGAGCGAACG
>OTU849
TAGGGAATCTTGCGCAATGGGCGAAAGCCTGACGCAGCAACGCCGCGTGGGGGATGACGGCTCTCGGGTTGTAAACCCCT
TTCAGCAGGGACGAAAATGACGGTACCTGCAGAAGAAGCCCCGGCCAACTACGTGCCAGCAGCCGCGGTAACACGTAGGG
GGCAAGCGTTGTCCGGATTTATTGGGCGTAAAGAGCTCGTAGGCGGTTCGGTAAGTCAGGTGTGAAAACCCGGGGCTCAA
CCCCGGGACGCCACTTGATACTGCCGTGACTGGAGTCCGGTAGAGGAGTGTGGAATTCCCGGTGTAGCGGTGGAATGCGC
AGATATCGGGAGGAACACCAACGGCGAAGGCAGCACTCTGGGCCGGTACTGACGCTGAGGAGCGAAAGCATGGGGAGCGA
ACA
>OTU850
TGGGGAATCTTGCACAATGGGCGAAAGCCTGATGCAGCAACGCCGCGTGCGGGAAGAAGGCCCTAGGGTTGTAAACCGCT
TTCAGTAGGGAAGAAAATGACGGTACCTACAGAAGAAGGTGCGGCCAACTACGTGCCAGCAGCCGCGGTGACACGTAGGC
ACCAAGCGTTATCCGGATTTATTGGGCGTAAAGAGCTCGTAGGCGGTTTGGTAAGTCGGGTGTGAAAACTCTGGGCTCAA
CCCAGAGAGGCCACCCGATACTGCTATGACTAGAGTACGGTAGGGGAGCGGGGAATTCATGGTGTAGCGGTGAAATGCGC
AGATATCATGAGGAACACCAGCGGCGAAGGCGCCGCTCTGGGCCGTAACTGACGCTGAGGAGCGAAAGCGTGGGGAGCAA
ACA
>OTU851
TGAGGAATATTGGACAATGGACGCAAGTCTGATCCAGCCATCCCGCGTGCAGGAAGAATGCCCTATGGGTTGTAAACTGC
TTTTATATAGGAATAAACCCCTCTACGTGTAGAGGGCTGAAGGTACTATAAGAATAAGCACCGGCTAACTCCGTGCCAGC
AGCCGCGGTAATACGGAGGGTGCAAGCGTTATCCGGATTTATTGGGTTTAAAGGGTCCGCAGGCGGGCTAGTAAGTCAGT
GGTGAAAGCCTTCAGCTTAACTGGAGAACTGCCATTGATACTGCTAGTCTTGAGTTCGGTTGAAGTGGGCGGAATATGTG
GTGTAGCGGTGAAATGCATAGATATCACATAGAACACCTATTGCGAAGGCAGCTCACTAAGCCGATACTGACGCTCAGGG
ACGAAAGCGTGGGGAGCGAACA
>OTU852
TAAGGAATATTGGTCAATGGACGAAAGTCTGAACCAGCCATGCCGCGTGCAGGATGACGGCCCTATGGGTTGTAAACTGC
TTTTATACGGGAATAACATCAAATACGTGTATTTGTCTGAATGTACCGTAAGAATAAGGATCGGCTAACTCCGTGCCAGC
AGCCGCGGTAATACGGAGGATCCAAGCGTTATCCGGATTCATTGGGTTTAAAGGGTGCGTAGGCGGATTTGTAAGTCAGT
GGTGAAATCCTGCAGCTTAACTGTAGAACTGCCATTGATACTGCAAGTCTTGAGTGTGTTTGAAGTGGGCGGAATGTGTC
ATGTAGCGGTGAAATGCATAGATATGACACAGAACACCGATTGCGTAGGCAGCTCACTAAGCCACAACTGACGCTGAGGC
ACGAAAGCGTGGGGATCAAACA
>OTU853
TGGGGAATATTGGACAATGGGGGCAACCCTGATCCAGCAATGCCGCGTGTGTGAAGAAGGCCTGAGGGTTGTAAAGCACT
TTCAGTGGTGAGGAAAGGTTTTTTGTTAATAGCGAGAAGCTGTGACGTTAACCACAGAAGCAGCACCGGCTAACTCCGTG
CCAGCAGCCGCGGTAATACGGAGGGTGCAAGCGTTAATCGGAATTACTGGGCGTAAAGGGCGCGAAGGTGGTTTGGTAAG
TTGGCTGTGAAAGGTCCGGGCTTAACCTGGAATGGTCAGTCAATACTGCTAGACTAGAGTACAGTAGAGGGTAGTGGAAT
TTCCGGTGTAGCGGTGAAATGCGTAGATATCGGAAGGAACATCAGTGGCGAAGGCGGCTACCTGGACTGATACTGACACT
CAAGTGCGAAAGCGTGGGGAGCAAACA
>OTU854
TGGGGAATATTGGACAATGGGGGCAACCCTGATCCAGCAATGCCGCGTGTGTGAAGAAGGCCTGCGGGTTGTAAAGCACT
TTCAATTGGGAAGAAAAGCTTAA
>OTU855
TGGGGAATTTTCCGCAATGGGCGAAAGCCTGACGGAGCAATACCGCGTGAGGGAGGAAGGTCTTTGGATTGTAAACCTCT
TTTCTCAGGGAAGAATATTGACGGTACCTGAGGAATAAGCACCGGCTAACTCCGTGCCAGCAGCCGCGGTAATACGGAGG
GTGCAAGCGTTATCCGGAATTATTGGGCGTAAAGAGTCCGTAGGTGGTCATGCAAGTCTGCTGTCAAAGCCCACAGCTTA
ACTGTGGATCGGCGGTGGAAACTGTGTGACTTGAGTACGGTAGGGGTAGAGGGAATTCCCAGTGTAGCGGTGAAATGCGT
AGATATTGGGAAGAACACCGGTGGCGAAAGCGCTCTACTGGACCGTAACTGACACTGAGGGACGAAAGCTAAGGTAGCGA
AAG
>OTU856
ATTAGGAATCTTGCGCAATGGGGGCAACCCTGACGCAGCGACACAGCGTGGAGGAGGAAGGTCTTCGGATTGTAAACTCC
TTTTATGAGGGAAGAATAGATGACGGTACCTCATGAATAAGTACCTGCTAACTACGTGCCAGAAGCATCGGTGATGCGTA
GGGTACGAACGTTATCCGGAGTCATTGGGCGTAAAGAGATGCGTAGGCGGTTTAGTAAGTCTCGAGTTAAAGACCACGGC
TCAACCGTGGGAAAGCTTTGGATACTGCTAGACTTGAGATATAGAGGGGTGAATGGAATTCCGAGTGGAGTGGTGAAATA
CGTTGATATTCGGAGGAACATCAGAGGCGAAGGCGATTCACTGGCTATATTCTGACGCTAAGGCTCGAAAGCGTGGGTAG
CAAAAC
>OTU857
TGGGGAATTTTAGACAATGGGGGCAACCCTGATCCAGCTATTTCGCGTGTGCGATGAAGGCCTTCGGGTTGTAAAGCACT
TTTGGCAGGGAAGAAAAGGTTTGGGCTAATACCCTGAGCCGCTGACGGTACCTGCAGAATAAGCACCGGCTAACTACGTG
CCAGCAGCCGCGGTAATACGTAGGGTGCAAGCGTTAATCGGAATTACTGGGCGTAAAGCGTGCGCAGGCGGTTCGGAAAG
AAGGATGTGAAATCCCAGGGCTTAACCTTGGAACTGCATTTTTAACTACCGGGCTAGAGTGTGTCAGAGGGAGGTAGAAT
TCCGCGTGTAGCAGTGAAATGCGTAGAGATGCGGAGGAACACCGATGGCGAAGGCAGCCTCCTGGGATAACACTGACGCT
CAGGCACGAAAGCGTGGGGAGCAAACA
>OTU858
TAGGGAATATTGCGCAATGGGGGAAACCCTGACGCAGCGACGCCGCGTGTGTGATGAAGGCTCTAGGGTCGTAAAGCACT
GTCGTAAGGGAATAATTTTGAAGGTACCTTACAAGAAAGGACCGGCTAACTTCGTGCCAGCAGCCGCGGTAATACGAGGG
GTCCTAGCGTTGTTCGGAATCATTGGGCGTAAAGCGGGTGTAGGCGGAAATGTAGGTCAGAAGTGAAAGCCCCGGGCTCA
ACCCGGGAAGTGCTTTTGAAACCCCATTTCTTGAGTGCAGGAGAGGAGAGTGGAATTCCAGGTGTAGTGGTGAAATACGT
AGATATCTGGAGGAACATCGGTGGCGAAGGCGGCTCTCTGGCCTGTTACTGACGCTCAGACCCGAAAGCGTGGGGAGCAA
ACA
>OTU859
TGAGGAATATTGGGCAATGGAGGCAACTCTGACCCAGCCATGCCGCGTGCAGGAAGACGGCCCTATGGGTTGTAAACTGC
TTTTATACAGGAAGAAACGCATCTACGTGTAGGTGTTTGACGGTACTGTAAGAATAAGGATCGGCTAACTCCGTGCCAGC
AGCCGCGGTAATACGGAGGATTCGAGCGTTATCCGGAATCATTGGGTTTAAAGGGTCCGTAGGCGGTCTTATAAGTCAGT
GGTGAAATCTTCCAGCTCAACTGGGAAACTGCCATTGATACTGTAGGACTTGAATATTTGTGAAGTAACTAGAATATGTA
GTGTAGCGGTGAAATGCTTAGATATTACATGGAATACCAATTGCGAAGGCAGGTTACTAACAGATTATTGACGCTGATGG
ACGAAAGCGTGGGTAGCGAACA
>OTU860
TGGGGAATATTGCACAATGGGGGAAACCCTGATGCAGCCATGCCGCGTGTGTGAAGAAGGCCTTCGGGTTGTAAAGCACT
TTCAGTTGTGAGGAAAGGTTGATGGTTAATACCCATCAGCTGTGACGTTAGCAACAGAAGAAGCACCGGCTAACTCCGTG
CCAGCAGCCGCGGTAATACGGAGGGTGCGAGCGTTAATCGGAATTACTGGGCGTAAAGCGCACGCAGGCGGTTTGTCAAG
CTAGATGTGAAAGCCCCGGGCTTAACCTGGGAATTGCATTTAGAACTGGCAGGCTAGAGTCTTGGAGAGGGGAGTGGAAT
TCCAGGTGTAGCGGTGAAATGCGTAGATATCTGGAGGAACATCAGTGGCGAAGGCGACTCCCTGGCCAAAGACTGACGCT
CATGTGCGAAAGTGTGGGTAGCGAACA
>OTU861
TGGGGAATATTGGACAATGGGCGAAAGCCTGATCCAGCAATGCCGCGTGAGTGATGAAGGCCCTCGGGTTGTAAAGCTCT
GTCGAGAGGGACGAATGGCTTCGGGTAACGCCGAAGATTGACGGTACCTCTAAAGGAAGCACCGGCTAACTCTGTGCCAG
CAGCCGCGGTAATACAGAGGGTGCAAGCGTTGTTCGGAATTACTGGGCGTAAAGCGCGTGTAGGCGGCGTCGTAAGTCGG
ATGTGAAAGCCCTCGGCTCAACCGAGGAAGTGCATCCGATACTGCGGTGCTTGAGTGTCGGAGGGGGTGGCGGAATTCCT
GGTGTAGAGGTGAAATTCGTAGATATCAGGAGGAACACCTGTGGCGAAGGCGGCCACCTGGACGACAACTGACGCTGAGA
CGCGAAAGCGTGGGTAGCAAACA
>OTU862
TTAGGAATCTTCCACAATGGGCGAAAGCCTGATGGAGCGACACTGCGTGAGGGAAGAAGGCCCTAGGGTCGTAAACCTCT
GAACCTGCGAAGAAAATGACGGTAGCAGGGTAATAGCACCGGCTAACTCCGTGCCAGCAGCCGCGGTAATACGGAGGGTG
CGAGCGTTATCCGGAATCACTGGGCGTAAAGGGCACGTAGGTGGTTATATAAGTCTGATGTCAAAATGCGGAGCTCAACT
CCGTAAAGGCGTTGGATACTGTATGACTTGACTCCTGGAGAGGGAAGTAGAATTACCAGTGTAGCGGTGGAATGCGTAGA
TACTGGTAGGAATACCCATAGCGAAGGCAGCTTTCTGGACAGGTAGTGACACTGAGGTGCGAAAGTGTGGGGAGCAAACC
>OTU863
TAGGGAATTTTCCACAATGGGCGAAAGCCTGATGGAGCAATGCCGCGTGCGGGATGAAGGTTTTCGGACTGTAAACCGCT
TTTATATGTGAAGATTATGACGGTAGCATATGAATAAGGATCGGCTAACTACGTGCCAGCAGCCGCGGTCACACGTAGGA
TCCGAGCGTTATCCGGATTTATTGGGCGTAAAGAGTTGCGTAGGCGGCTAAGTAAGCAAATAGTGAAAGAGGGTGGCTTA
ACCATCCGCACATTATTTGAACTGCTTTGGCTAGAGAGCGGAAGAGGTAGCTGGAATTATTAGTGGAGGAGTAATATCCG
TAGATATTAGTAAGAACACCAATGGCGAAGGCAGGCTACTGGTCCGTTTCTGACGCTCAGGCACGAAAGCGTAGGTAGCA
AACA
>OTU864
TGAGGAATATTGGACAATGGGCGGAAGCCTGATCCAGCCATGCCGCGTGCAGGAAGACTGCCCTATGGGTTGTAAACTGC
TTTTATACGGGAAGAAACCCAGATACGTGTATCTGGCTGACGGTACCGTAAGAATAAGCACCGGCTAACTCCGTGCCAGC
AGCCGCGGTAATACGGAGGGTGCAAGCGTTATCCGGAATCATTGGGTTTAAAGGGTCCGTAGGTGGACAGATAAGTCAGA
GGTGAAATCCCGCGGCTCAACCGTGGAACTGCCTTTGATACTGTTTGTCTTGAGTCATTGTGAAGTGGTTGGAATGAGTA
GTGTAGCGGTGAAATGCATAGATATTACTCAGAACACCGATTGCGAAGGCAGATCACTAACAATGTACTGACACTGAGGG
ACGAAAGCGTGGGGAGCGAACA
>OTU865
TGGGGAATATTGGACAATGGGGGAAACCCTGATCCAGCAATGCCGCGTGTGTGAAGAAGGCCTGAGGGTTGTAAAGCACT
TTCAGTGGGGAGGAAGGTACAAAAGTTAATACCTTTTGTAATTGACGTTACCCACAGAAGAAGCACCGGCTAACTCTGTG
CCAGCAGCCGCGGTAATACAGAGGGTGCTAGCGTTAATCGGAATTACTGGGCGTAAAGAGTGCGTAGGTGGATAGATAAG
TTAGGTGTGAAAGCCCCGGGCTCAACCTGGGAACTGCGCTTAATACTGTCTATCTAGAGTATTGTAGAGGAAAGTGGAAT
TTCCGGTGTAGCGGTGAAATGCGTAGATATCGGAAGGAACACCAGAGGCGAAGGCGACTTTCTGGACAAATACTGACACT
GAGGCACGAAAGCGTGGGTAGCAAACA
>OTU866
GCGCGGAACCTTTACAATGCACGCAAGTGTGATAAGGGGACCCTAAGTGCTCATGAATTTCATGGGCTTTTGCCAAGAGT
AAATATCTTGGAGAATAAGTGGTGGGTAAGACTGGTGCCAGCCGCCGCGGTAACACCAGCGCCACGAGTGGCATCCACGT
TTATTGGGCCTAAAGCGTCCGTAGCCGGTTTGGTAAATCTCTTGTGAAATCGTCAGGCTCAACCCGACGGCGTGCATGAG
ACACTACCAGACTAGAGACCGGGAGGAGTCAAAGGTATTTCAAGGGGAGCGGTAAAATGTGATAATCCTTGGAAGATCAC
CTATGGCGAAGGCATTTGACCAGAACGGATCTGACGGTCAGGGACGAAGGCTAGGGGAGCGATCC
>OTU867
TGGGGAATATTGCGCAATGGACGAAAGTCTGACGCAGCCACGCCGCGTGAGCGATGAAGGCCCTCGGGTCGTAAAGCTCT
GTGGATGGAGAAGAAGAAAGGCTGTGAAGAGCAGCCCTTGACGGTATCCATTTAGCAAGCACCGGCTAACTCCGTGCCAG
CAGCCGCGGTAATACGGAGGGTGCAAACGTTGCTCGGAATCATTGGGCGTAAAGCGCGCGTAGGCGGCTTGGTAAGTTGG
ATGTGAAAGCCCAGGGCTCAACCCTGGAAGTGCATCCAAAACTACCTGGCTTGAATTGCGGAGGGGGCCAGAGAATTCCC
GGTGTAGAGGTGAAATTCGTAGATATCGGGAGGAATACCAGTGGCGAAGGCGCTGGCCTGGACGACAATTGACGCTGAGG
TGCGAAAGCGTGGGGAGCGAACA
>OTU868
TCGAGAATCTTCCGCAATGGACGAAAGTCTGACGGAGCGACGCCGCGTGGTGGATGAAGTCCTTAGGGACGTAAACACCT
TTTATGAGTGAAGAAGTATATTGACATTAGCTCATGAATAAGGGGCTCCCAACTCTGTGCCAGCAGGAGCGGTAATACAG
AGGCCTCAAGCGTTATCCGGATTCACTGGGCGTAAAGGGTGCGTAGGCGGTCATATTAGTCGGGTGTTAAATCTTTGGGC
TCAACCCAAAGCTCGCATTCGAAACGGTATGACTAGAAGATGTGAGAGGTGAACAGAACTCTCGGTGTAGGGGTGAAATC
CGTTGATATCGAGGGGAATACCAAATGCGAAGGCAGTTCACTGGCGCAATCTTGACGCTGAGGCACGAAAGCGTGGGTAG
CGAACG
>OTU869
TCGAGAATCTTCCGCAATGCACGAAAGTGTGACGGAGCGACGCCGCGTGATGGATGAAGTATTTCGGTATGTAAACATCT
TTTATAAGTGAGGAAGTATATTGACGTTAGCTTATGAATAAGAGGTTCCTAAACTCGTGCCAGCAGGAGCGGTAATACGA
GTACCTCAAGCGTTATCCGGAATTATTGGGCGTAAAGGGTCCGTAGGTGGCCATATTAGTCTTTTGTCAAAGATCCATGC
TCAACATGGGGGAGGCAAAGGAAACGGTATGGCTTGAGTCTGTGAGGGGTGTGCGGAACTCATGGTGTAGGGGTGAAATC
CGTTGATATCATGGGGAACACCAAAAGCGAAGGCAGCACACTGGCACAGTACTGACACTAAGGGACGAAACCCTGGGTAG
CGAATG
>OTU870
TGAGGAATATTGGACAATGGGCGCAAGCCTGATCCAGCCATGCCGCGTGCAGGAAGACGGTCCTATGGATTGTAAACTGC
TTTTATACAGGAAGAAACACTCCTACGTGTAGGAACTTGACGGTACTGTAAGAATAAGGATCGGCTAACTCCGTGCCAGC
AGCCGCGGTAATACGGAGGATCCAAGCGTTATCCGGAATCATTGGGTTTAAAGGGTCTGTAGGCGGCCTTATAAGTCAGT
GGTGAAATCTCCCAGCTCAACTGGGAAACTGCCATTGATACTGTAGGGCTTGAATTATTAGGAAGTAACTAGAATATGTA
GTGTAGCGGTGAAATGCTTAGATATTACATGGAATACCAATTGCGAAGGCAGGTTACTACTAATATATTGACGCTGATGG
ACGAAAGCGTGGGTAGCGAACA
>OTU871
TGGGGAATATTGCGCAATGGGCGAAAGCCTGACGCAGCCACGCCGCGTGAGCGATGAAGGCCCTCGGGTCGTAAAGCTCT
GTGGAGGGAGAAGAATAAAGCCGGTGAAGAGCCGGCCCTGACGGTATCCCTTTAGCAAGCACCGGCTAACTCCGTGCCAG
CAGCCGCGGTAATACGGAGGGTGCAAACGTTGCTCGGAATCACTGGGCGTAAAGCGCGCGTAGGCGGTCCGATAAGTTGG
ATGTGAAAGCCCTGGGCTCAACTCAGGAAGTGCATCCAAAACTGGCGGACTTGAATCTCGGAGGGGGCCAGAGAATTCCC
GGTGTAGAGGTGAAATTCGTAGATATCGGGAGGAATACCAGTGGCGAAGGCGCTGGCCTGGACGAAGATTGACGCTGAGG
TGCGAAAGCGTGGGGAGCAAACA
>OTU872
TGAGGAATATTGCACAATGGGGGCAACCCTGATGCAGCAACGCCGCGTGTATGATGAAACTGCTCTGCAGCGTAAAGTAC
TGTTAATCGTGAAGAACTATAGGGTCAGTCGCCTTATTTGACTGTAGCGATAGAGGAAGCTCCGGCTAACTCCGTGCCAG
CAGCCGCGGTAATACGGAGGGAGCGAGCGTTGTCCGGATTTATTGGGCGTAAAGGGCATGTAGGTTGGATGATCAGTCAG
TTGTAAAATCTTATGGCTTAACCATATTAAGCAATTGATACTGTCATTCTTGAGTTTGTGAGGGGTCGATGGAATACCTA
GTGTAGCGGTGGAATGCGTAGATATTAGGTAGAACACCTGTGGAGAAGTCGGTCGACTGGCACAACACTGACACTGATAT
GCGAAAGCGTGGGTAGCAAACA
>OTU873
TGAGGAATATTGGTCAATGGAGGCAACTCTGAACCAGCCATCCCGCGTGAAGGATGAATGCCCTAGTGGTTGTAAACTTC
TTTTATATAGGAATAACCGTAAGTACGTGTACTTACCTGAAGGTACTATATGAATAAGCATCGGCTAACTCCGTGCCAGC
AGCCGCGGTAATACGGAGGATGCAAGCGTTATCCGGATTTATTGGGTTTAAAGGGTCCGCAGGCGGAAAGGTAAGTCAGT
GGTGAAAGCCCGTAGCTCAACTACGGAACTGCCATTGATACTGTTTTTCTTGAGTATGGTTGCCGTTGGCGGAATATAAC
ATGTAGCGGTGAAATGCTTAGATATGTTATAGAACACCGATTGCGAAGGCAGCTAACGAAACCATTACTGACGCTCAGGG
ACGAAAGCGTGGGGAGCAAACA
>OTU874
TGGGGAATATTGGACAATGGGCGCAAGCCTGATCCAGCAATGCCGCGTGTGTGATGAAGGCCCTAGGGTTGTAAAGCACT
TTCGCCGATGACGATGATGACGGTAGTCGGATAAGAAGCCCCGGCTAACTCCGTGCCAGCAGCCGCGGTAATACGGAGGG
GGCGAGCGTTGTTCGGAATTACTGGGCGTAAAGGGCGCGTAGGCGGTGACGCTAGTCAGACGTGAAAGCCCCGGGCTCAA
CCTGGGAGGTGCGTTTGATACTGCGTTGCTTGAGAGCGGAAGAGGGTAGTGGAATTCCCAGTGTAGAGGTGAAATTCGTA
GATATTGGGAAGAACACCAGTGGCGAAGGCGGCTACCTGGTCCGTTTCTGACGCTGAGGCGCGAAAGCGTGGGGAGCAAA
CA
>OTU875
TCGAGAATCTTCGGCAATGGGCGCAAGCCTGACCGAGCGATGCCGCGTGCGGGATGAAGGCCTTCGGGTTGTAAACCGCT
GTCGAGGGGGAGCAACTTCCTTAGAGTTATCTCTTTGGATTGAGTGATCCCTGGAGGAAGGACGGGCTAAGTTCGTGCCA
GCAGCCGCGGTAAGACGAACCGTCCAAACGTTATTCGGTATCACTGGGCTTAAAGAGTTCGTAGGCGGCTAAACAGGTGA
GGTGTGAAAGCCCTCGGCTCAACCGAGGAACTGCGCTTCAAACCGTTTAGCTAGAGGAAGACAGAGGTGAGCGGAACTGA
TGGTGGAGCGGTGAAATGCGTTGATATCATCAGGAACACCGGTGGCGAAAGCGGCTCACTGGGTCTTTTCTGACGCTGAG
GAACGAAAGCTAGGGGAGCGAACG
>OTU876
TAGGGAATATTGGTCAATGGGGGCAACCCTGAACCAGCCATGCCGCGTGGAGGAAGAAGGCGTTCTGCGTTGTAAACTCC
TTTTTTATAGGAAGAAAAGACTTTGCGAAGTTCTATGACGGTACTATAAGAATAAGCACCGGCTAACTCCGTGCCAGCAG
CCGCGGTAATACGGAGGGTGCAAGCGTTGTCCGGAATTATTGGGTTTAAAGGGTGCGTAGGCGGTCTTTTAAGTCAGAGC
TGAAATCCTCACGCTCAACGTGAGAACTGGCTTTGATACTGGAAGACTTGAGTATAGTAGAGGTAGGCGGAATTGAAGGT
GTAGCGGTGAAATGCATAGATATCTTCAAGAACACCAATTGCGTAGGCAGCTTACTGGGCTATAACTGACGCTGAGGCAC
GAAAGCATGGGTAGCGAACA
>OTU877
TCGAGAATCATTCACAATGCACGAAAGTGTGATGATGCGACGCCGCGTGAAGGATGAAGGCCCTCGGGTCGTAAACTTCT
GTCAGAAGGGAAGAATTGCCCTCCGGCAAATAACCGGAGGGTTTGACGGTACCTTCAGAGGAAGCCACGGCTAACTCTGT
GCCAGCAGCCGCGGTAATACAGAGGTGGCGAGCGTTGTTCGGATTTACTGGGCGTAAAGGGTGCGTAGGCGGTTTCGTAA
GTCGGATGTGAAATCCCACGGCTCAACCGTGGAACCGCATTCGATACTGTGGAACTCGAGTATCGGAGAGGTATGTGGAA
TTCTTGGTGTAGCGGTGAAATGCGTAGATATCAAGAGGAACACCGGTGGCGAAAGCGACATACTGGACGAATACTGACGC
TGAGGCACGAAAGCCAGGGGAGCAAAGA
>OTU878
TGGGGAATATTGGACAATGGGCGCAAGCCTGATCCAGCCATGCCGCGTGTGTGAAGAAGGCCTTCGGGTTGTAAAGCACT
TTCAGTTGGGAGGAAAGGTTAGTCGCTAATATCGGCTAGCTGTGACGTTACCAACAGAAGAAGCACCGGCTAACTCCGTG
CCAGCAGCCGCGGTAATACGGAGGGTGCAAGCGTTAATCGGAATTACTGGGCGTAAAGCGTACGCAGGCGGTTGATTAAG
CGAGATGTGAAAGCCCCGGGCTCAACCTGGGAACTGCATTTCGAACTGGTCAACTAGAGTGTGATAGAGGGTGGTAGAAT
TTCAGGTGTAGCGGTGAAATGCGTAGAGATCTGAAGGAATACCGGTGGCGAAGGCGACCACCTGGCCAATAACTGACACT
GAGACGCGAAGGCGTGGGTAGCAAACG
>OTU879
TAGGGAATCTTCCACAATGGGCGAAAGCCTGATGGAGCAACGCCGCGTGCAGGATGAATGCCTTCGGGTTGTAAACTGCT
TTTATGAGTGAAGATTATGACAGTAACTCAAGAATAAGGGACGGCTAACTACGTGCCAGCAGCCGCGGTCATACGTAGGT
CCCAAGCGTTATCCGGAATTACTGGGCGTAAAGAGTTGCGTAGGTGGTTTGTTAAGCAGAGTATGAAAGCGCACGGCTCA
ACCGTGTATCCGTATTCTGAACTGACAAACTAGAGGGCGAGAGAGGTTACTGGAATTTCTTGTGTAGGAGTGAAATCCGT
AGATATAAGAAGGAACACCGATGGCGTAGGCAGGTAACTGGCTCGCACCTGACACTAAGGCACGAAAGCGTGGGGAGCAA
ACG
>OTU880
ATTAGGAATCTTGCGCAATGGGGGCAACCCTGACGCAGCGACACAGCGTGGAGGAGGAAGGTCTTCGGATTGTAAACTCC
TTTTATGAGGGACGAATAGATGACGGTACCTCTTGAATAAGTACCTGCTAACTACGTGCCAGAAGCATCGGTGATGCGTA
GGGTACAAACGTTATCCGGAGTTATTGGGCGTAAAGAGATGCGTAGGCGGCTTAATAAGTCTAAAGTTAAAGCCCACGGC
TCAACCGTGGAAAAGCTTTGGATACTGTTATGCTTGAGATATAGAGGGGTGAATGGAATTCCGAGTGGAGTGGTGAAATA
CGTTGATATTCGGAAGAACACCAGAGGCGAAGGCGATTCACTGGCTATATTCTGACGCTAAGGCTCGAAAGTATGGGTAG
CAAAAC
>OTU881
TAAGGAATATTGGACAATGCCCGCAAGGGTGATCCAGCCATTCCGCGTGCAGGATGACTGCCCTATGGGTTGTAAACTGC
TTTTAGATGGGAAGAAAGTTCGGCATTAATGTTGTTTTGACGGTACCATCAGAATAAGCACCGGCTAACTCCGTGCCAGC
AGCCGCGGTAATACGGAGGGTGCGAGCGTTATCCGGAATTACTGGGTTTAAAGGGTGCGTAGGCGGATAACTAAGTCTAA
GGTGAAAGTCAGTGGCTTAACCATAGAATTGCCTTGGATACTGGATATCTTGAATTGGGTTGAGGATGGCGGAATGTGGC
ATGTAGCGGTGAAATGCATAGATATGCCATAGAACACCAATTGCGAAGGCAGCCATCTGGGCCTTGATTGACGCTGAGGC
ACGAAAGCGTGGGGAGCGAACA
>OTU882
TAAGGAATATTGGACAATGGGCGCAAGCCTGATCCAGCCATCCCGCGTGCAGGATGACGGCCCTATGGGTTGTAAACTGC
TTTTATTTGGGAAGAAACGAATTCATTTATGAGTTCCTGACGGTACCTTATGAATAAGCACCGGCTAACTCCGTGCCAGC
AGCCGCGGTAATACGGAGGGTGCAAGCGTTATCCGGAATCACTGGGTTTAAAGGGTGCGTAGGCGGCTTCATAAGTCAGA
AGTGAAAGGCTGTAGCTTAACTATGGAATTGCTTTTGATACTGTGGAGCTTGAATTGGGTTGAGGTTAGCGGAATGAGTC
ATGTAGCGGTGAAATGCATAGATATGACTTAGAACACCAATTGCGAAGGCAGCTAACTGGACCTTGATTGACGCTGAGGC
ACGAAAGCGTGGGGAGCGAACA
>OTU883
TCGAGAATCTTTTACAATGCACGCAAGTGTGATAAAGCGAACCGGAGTGTTCTTCATTCGAAGAGCTTTTCTGTATTCTA
AAACGATATAGGAATAAGGACTGGGTAAGACGAGTGCCAGCCGCCGCGGTAATACTCGCGGTCCAAGTCGCAGCCATCTT
TATTGGGTCTAAAACATCCGTAGCTTGCTTAATAAGTTCTTTGTGAAATCCGGCATCTCAAGTGTTGGGCGTGCAGGGAA
TACTGTTAAGCTAGAGACTGGGAGACGTAAAGAGTACGTTCAAAGTAATGGTAAAATATGTTAATCTTGAGCGGACTAAC
AAGAGCGAAGGCACTTTACGAGAACAGTTCTGACAGTGAGGGATGAAGGCCAGGGGCGCAAAAC
>OTU884
TTAGGGATATTGGGCAATGGGCGAAAGCCTGACCCAGCAATGCCGCGTGTGTGATGACGGCCTTAGGGTTGTAAAGCACT
TTCAATCGTGACGATAATGACGGTAGCGATAGAAGAAGCCCCGGCTAACTCCGTGCCAGCAGCCGCGGTAAGACGGAGGG
GGCTAGCGTTGTTCGGAATTACTGGGCGTAAAGAGCACGTAGGCGGCGTTGCAAGTTAGGGGTGAAATCCCGGGGCTCAA
CCTCGGAACTGCCTTTAAAACTGCAACGCTTGAGATTGGTAGAGGATAGTGGAATTTCCAGTGTAGAGGTGAAATTCGTA
GATATTGGAAGGAACACCAGTGGCGAAGGCGGCTATCTGGGCCATATCTGACGCTGAGGTGCGAAAGCGTGGGGAGCAAA
CA
>OTU885
TGGGGAATATTGCGCAATGGTCGAAAGACTGACGCAGCGACGCCGCGTGTGGGAGGAAGCCCTTCGGGGTGTAAACCACT
GTCAGGAGGGAAGAACCCTCGGTGTGCAAACAGTACACCGAGCTGACGGTACCTCCAGAGGAAGCGCCGGCTAACTCCGT
GCCAGCAGCCGCGGTAAGACGGAGGGCGCAAGCGTTGTTCGGAATTACTGGGCGTAAAGCGCGGGCAGGTGGCCTGTTAA
GTCGTCTGTGAAACTCCGGGGCTCAACTCCGGACATGCAGACGATACTGGCCGGCTCGAGAATGGTAGAGGCAAGCGGAA
TTCCTGGTGTAGCGGTGGAATGCGTAGATATCAGGAAGAACACCTGTGGCGAAGGCGGCTTGCTGGGCCATTTCTGACAC
TCATCCGCGAAAGCGTGGGGAGCAAACA
>OTU886
TCGAGAATATTCCGCAATGGGCGAAAGCCTGACGGAGCGACGCCGCGTGCAGGATGACGGCCCTAGGGTTGTAAACTGCT
TTTGTATGGGAAGAATTTCGATGACGGTACCATACGAATAAGAGGTTACTAACTCTGTGCCAGCAGTAGCGGTAATACAG
AGACCTCAAGCGTTATCCGGATTTATTGGGCGTAAAGCGCGCGTAGGTGGTTTTGTTAGTCGTAGGTCAAATGTCACAGC
TCAACTGGGACACTGCTTCCGAAACGGCAAAACTAGAGACAGTGAGAGATCCCTGGAACGTATGGTGTAGTAGTGAAATG
CGTTGATATCATACGGAACACCCAAGGCGAAGGCAGGGGATTGGCACTGTTCTGACACTGAGGTGCGAAAGCGTGGGTAG
CGAATG
>OTU887
TAGGGAATCTTCCACAATGGACGAAAGTCTGATGGAGCAACGCCGCGTGCAGGACGAAGGCCTTCGGGTTGTAAACTGCT
TTTATAAGTGAGGAATATGACAGTAACTTATGAATAAGGATCGGCTAACTCCGTGCCAGCAGCCGCGGTCAGACGGAGGA
TCCAAGCGTTATTCGGAATGACTGGGCGTAAAGAGTTGCGTAGGTGGTTCTTTAAGCGAGGTATGAAATCTTAGGGCTCA
ACCCTGAAATTGTGCTTCGAACTGAAGAACTAGAGTATTGTAGAGGTAGCTGGAATTTCTAGTGTAGGAGTGAAATCCGT
AGATATTAGAAGGAACACCAATGGCGTAGGCAGGCTACTGGGCAATTACTGACACTGAGGCACGAAAGCGTGGGGAGCGA
ACC
>OTU888
TAACGAATCTTCCGCAATGCGCGAAAGCGTGACGGAGCAATGCCGCGTGCAGGATGAAGCCCCTCGGGGTGTAAACTGCT
GTCAGGGTTCAGCAACACAATGAGCAGACCCAAAGGAAGGGCCGGCTAACTTCGTGCCAGCAGCCGCGGTAATACGAAGG
GCCCGAGCGTTGCGCGGAATCACTGGGCTTAAAGCGTGCGCAGGCGGACTGGTAGGCGACTTGTGAAAGCCCTCGGCTCA
ACCGGGGAATTGCTCGTCGAACCATCAGTCTTGAGGCAGGTAGGGGCCGTCGGAACGATCGGTGGAGTGGTGAAATGCGT
TGATATCGATCGGAACACCGAAGGAGAAATCAGGCGGCTGGGCCTGTCCTGACGCTCATGCACGAAAGCGTGGGTAGCGA
ACG
>OTU889
TGGGGAATATTGCACAATGGGGGAAACCCTGATGCAGCGACGCCGCGTGAGTGAAGAAGTATTTCGGTATGTAAAGCTCT
ATCAGCAAGGAAGAAAATGACGGTACTTGACTAAGAAGCCCCGGCTAACTACGTGCCAGCAGCCGCGGTAATACGTAGGG
GGCAAGCGTTATCCGGATTTACTGGGTGTAAAGGGAGCGTAGACGGTTTGGCAAGTCAGATGTGAAAGCCCAGGGCTCAA
CCCTGGGACTGCATTTGAAACTGTTAAACTAGAGTGCAGGAGAGGTAAGTGGAATTCCTAGTGTAGCGGTGAAATGCGTA
GATATTAGGAGGAACACCAGTGGCGAAGGCGACTTACTGGACTGTAACTGACGTTGAGGCTCGAAAGCGTGGGGAGCAAA
CA
>OTU890
TCGAGAATCTTCCGCAATGGGCGAAAGCCTGACGGAGCGACGCCGCGTGCGGGATGAAGGCCTTCGGGTTGTAAACCGCT
GTCGGAGGGGAGGAAATCACTTCGGTGTTGACCGATCCTCGAAGGAAGCGCAGGCTAAGTTCGTGCCAGCAGCCGCGGTA
ACACGAACTGCGCAAACGTTATTCGGAATCACTGGGCTTAAAGAGTTCGTAGGCGGCCATACAAGTCGGGTGTGAAATCC
CTCGGCCCAACCGAGGAATTGCGCCCGATACTGTCTGGCTTGAGGAAGTTAGGGGTGAGCGGAACTGATGGTGGAGCGGT
GAAATGCGTTGATATCATCAGGAACACCGGTGGCGAAAGCGGCTCACTGGGACTTTTCTGACGCTGAGGAACGAAAGCTA
GGGGAGCGAACG
>OTU891
TCGAGAATCTTCGGCAATGGACGCAAGTCTGACCGAGCGACGCCGCGTGCGGGATGAAGGCCCTTGGGTTGTAAACCGCT
GTCAGAGGGGATGAAATTACGCAGGGCTATCCCTGTGTATTGACAGAGCCTCAGAGGAAGCCCGGGCTAAGTACGTGCCA
GCAGCCGCGGTAATACGTACTGGGCGAACATTATTCGGAATCACTGGGCTTACAGGGTGCGTAGGCGGCTTGCCAGGTCT
GGTGTGAAAGTCCACGGCTCAACCGTGGAATTGCATTGGAAACCGGCAGGCTTGAGTCAGCTAGGGGTACGCGGAACTTC
CGGTGGAGCGGTGAAATGTGTTGATATCGGAAGGAACGCCGGTGGCGAAAGCGGCGTACTGGGGCTGAACTGACGCTGAG
GCACGAAAGCCAGGGGAGCGAACG
>OTU892
TGGGGAATATTGCACAATGGGCGCAAGCCTGATGCAGCAACGCCGCGTGAGTGATGAAGGCCTTCGGGTCGTAAAACTCT
GTCCTAAGGGAAGATAATGACGGTACCTTAGGAGGAAGCCCCGGCTAACTACGTGCCAGCAGCCGCGGTAATACGTAGGG
GGCAAGCGTTATCCGGAATTACTGGGCGTAAAGGGTGCGTAGGTGGCCTGACAAGTCAGGGGTCAAAGGCAACGGCTCAA
CCGTTGTAAGCCCTTGAAACTGTCGGGCTTGAGTTCAGGAGAGGAAAGCGGAATTCCTAGTGTAGCGGTGAAATGCGTAG
ATATTAGGAGGAACACCAGTGGCGAAGGCGGCTTTCTGGACTGATACTGACACTGAGGCACGAAAGCGTGGGGAGCAAAC
A
>OTU893
TGGGGAATATTGCGCAATGGGGGAAACCCTGACGCAGCAACGCCGCGTGAGTGAGGAAGGCCTTCGGGTTGTAAAGCTCT
GTCAGATGGGAAGAACCGCATTTGGTCTAATAGGCCAGGTGCCTGACGGTACCATAAGAGGAAGCACCGGCTAACTTCGT
GCCAGCAGCCGCGGTAATACGAAGGGTGCAAGCGTTATTCGGATTTACTGGGCGTAAAGCGCGCGCAGGCGGATGGGTAA
GTCAGATGTGAAATCTCGGGGCTCAACCCCGAAACTGCGTCTGAAACTACTTATCTAGAGTATCGGAGGGGGAAGTGGAA
TTTCGCATGTAGGGGTAAAATCCGTAGAGATGCGAAGGAACACCAGAGGCGAAGGCGACTTCCTGGCCGATAACTGACGC
TGAGGCGCGAAAGCGTGGGGAGCAAACA
>OTU894
TGGGGAATATTGGACAATGGGGGAAACCCTGATCCAGCAATGCCGCGTGAGTGAAGAAGGCCTTAGGGTTGTAAAACTCT
TTCGCCGGTGAAGATGATGACTGTAGCCGGTAAAGAAGCCCCGGCTAACTCCGTGCCAGCAGCCGCGGTAATACGGAGGG
GGCTAGCGTTGTTCGGATTTACTGGGCGTAAAGCGCACGTAGGCGGCATATTAAGTTAGAGGTGAAAGGCCCGGGCTCAA
CCTGGGAACGGCCTTTGATACTGGTATGCTTGAGTTCGGAAGAGGGTAGTGGAATTCCAAGTGTAGAGGTGAAATTCGTA
GATATTTGGAAGAACACCGGTGGCGAAGGCGGCTACCTGGTCCGATACTGACGCTGAGGTGCGAAAGCGTGGGGAGCGAA
CA
>OTU895
TGGGGAATATTGCGCAATGGGCGAAAGCCTGACGCAGCCACGCCGCGTGAGTGATGAAGGCCTTCGGGTTGTAAAGCTCT
GTCGGGAGGGAAGAAGTTCTGACGGTACCTCCCAAGAAAGCACCGGCTAACTCCGTGCCAGCAGCCGCGGTAATACGGAG
GGTGCAAGCGTTGCTCGGAATCACTGGGCGTAAAGCGTACGCAGGCGGCTCGTTAAGTCGGGTGTGAAAGCCCGGGGCTC
AACCCCGGAACTGCATTCGAAACTGGCGGGCTTGAGTACGGGAGAGGGAAGCGGAATTCCTGGTGTAGAGGTGAAATTCG
TAGATATCAGGAGGAACATCAGTGGCGAAAGCGGCTTCCTGGCCCGATACTGACGCTCATGTACGAAAGCGTGGGGAGCA
AACA
>OTU896
TGGGGAATATTGCGCAATGGGGGAAACCCTGACGCAGCCATGCCGCGTGGGTGAAGAAGGCCTTCGGGTTGTAAAGCCCT
TTCAACGGTGAAGATGATGACTGTAGCCGTAGAAGAAGCCCCGGCTAACTTCGTGCCAGCAGCCGCGGTAATACGAAGGG
GGCTAGCGTTGTTCGGAATTACTGGGCGTAAAGGGCGTGTAGGCGGACTGTCCAGTCAGGGGTGAAATCCCGGGGCTCAA
CCTCGGAACTGCCTTTGATACTGTCAGTCTAGAGTCTGTGAGAGGATGACGGAATACCCAGTGTAGAGGTGAAATTCGTA
GATATTGGGTAGAACACCGGTGGCGAAGGCGGTCATCTGGCGCAGCACTGACGCTGAGGCGCGAAAGCGTGGGGAGCAAA
CA
>OTU897
TGGGGAATATTGCGCAATGGGCGAAAGCCTGACGCAGCCATGCCGCGTGTGTGAAGAAGGCCCTAGGGTTGTAAAGCACT
TTCAATTGGGAGGAAGGGGTTGTAGTTAATAGCTACAACTTTTGACGTTACCTTTAGAAGAAGCACCGGCTAACTCCGTG
CCAGCAGCCGCGGTAATACGGAGGGTGCGAGCGTTAATCGGAATTACTGGGCGTAAAGCGCGCGTAGGCGGTTTGTTAAG
TCGGATGTGAAAGCCCCGGGCTCAACCTGGGAACTGCACCCGATACTGGCCGACTTGAGTGCGAGAGAGGGAGGTAGAAT
TCCATGTGTAGCGGTGAAATGCGTAGATATATGGAGGAATACCGGTGGCGAAGGCGGCCTCCTGGCTCGACACTGACGCT
GAGGTGCGAAAGCGTGGGTAGCAAACA
>OTU898
TGGGGAATATTGGACAATGGGGGCAACCCTGATCCAGCAATGCCGCGTGTGTGATGAAGGCCTTAGGGTTGTAAAGCACT
TTCAGTCGTGACGATGATGACGGTAGCGACAGAAGAAGCCCCGGCTAACTCCGTGCCAGCAGCCGCGGTAATACGGAGGG
GGCGAGCGTTGTTCGGAATCACTGGGCGTAAAGGGCGCGTAGGCGGCACGGTCAGTCAGGCGTGAAAGCCCAGGGCTCAA
CCCTGGAACTGCGCTTGATACTGCCGGGCTGGAGACCGGGAGAGGGTAGTGGAATTCCCAGTGTAGAGGTGAAATTCGTA
GATATTGGGAAGAACACCAGTGGCGAAGGCGGCTGCCTGGCCCGGATCTGACGCTGAGGCGCGAAAGCGTGGGGAGCAAA
CA
>OTU899
TGAGGAATCTTCCACAATGGACGAAAGTCTGATGGAGCGACACCGCGTGAAGGATGAAGGCCTAACGGTTGTAAACTTCT
TTTCTGAAGGAGCATAATGAGAGTACTTCAGGAATAAGGGACGGCTAAATACGTGCCAGCAGCCGCGGTAATACGTATGT
CTCGAGCGTTACCCGGAATTATTGGGTGTAAAGGGTTCGTAGGTGGTTTGATAAGTTGGATATGAAAGACCGGAGCTCAA
CTCCGAGTTTGTGTTCAAAACTGTTAAACTAGAATCAGGGAGAGGTAAGCGGAATTCTAAGTGTAGGGGTGCAATCCGTA
GATACTTAGAGGAACACCAAAAGCGAAGGCAGCTTACTGGAACTGTATTGACGCTGAGGAACGAAAGCGTGGGTAGCGAA
AA
>OTU900
CGACGAATATTCCGCAATGGGCGAAAGCCTGACGGAGCAATGCCGCGTGTGGGATGAAGCGTCTTCGACGTGTAAACCAC
TGTCAGGTCCTAGGAACACTGACCGGGACCAGAGGAAGGGCCGGCTAATTCCGTGCCAGCAGCCGCGGTAACACGGAAGG
CCCGAGCGTTACTCGGAATCACTGGGCTTAAAGAGTGCGTAGGCGGACCGTCAAGCATCTTGTGAAAGCCCGCGGCTTAA
CCGCGGAACTGCAGGGTGAACTGACGGTCTTGAGGCGGACAGGGGAAGTCGGAACTGTCGGTGGAGCGGTGAAATGCGTA
GATATCGACAGGAACGCCAATGGAGAAGTCAGACTTCTGGGTCCGTCCTGACGCTGTAGCACGAAAGCGTGGGGAGCAAA
CA
>OTU901
TTTCGAATCATTCACAATGGGCGAAAGCCTGATGATGCAATGCCGCGTGGAGGATGACGGCCCTAGGGTTGTAAACTCCT
GTCATTAGGGAACAACAAGTAGGTTCATAGCCTACTCTGAGTTAACCTAAAGAGGAAGAGGTGGCTAACTCCGTGCCAGC
AGCCGCGGTAATACGGAGACCTCGAGCGTTACTCGGATTTACTGGGCGTAAAGGGTGAGCAGGCGGCCAGGTGTGTCAGG
TGTGAAATCCCGGGGCTTAACCCCGGAACTGCGCCTGAAACTACCTGGCTAGAGTCTCGGAGAGGACAGTGGAATTCTAG
GTGTAGCGGTGAAATGCGTAGATATCTAGAGGAACACCAGTGGCGAAGGCGACTGTCTGGACGAGTACTGACGCTCAATC
ACGAAAGCGTGGGTAGCGAAAG
>OTU902
TAAGGAATATTGGTCAATGGACGCAAGTCTGAACCAGCCATGCCGCGTGCAGGAAGACAGCCTTATGGGTTGTAAACTGC
TTTTATACAGGAATAAACCCCTTCTCGTGAGGAGGGCTGAAGGTACTGTACGAATAAGCACCGGCTAACTCCGTGCCAGC
AGCCGCGGTAATACGGAGGGTGCAAGCGTTATCCGGATTTATTGGGTTTAAAGGGTGCGCAGGCGGACCTATCAGTCAGT
GGTGAAATCTCTCGGCTTAACCGGGAAACTGCCATTGATACTGTAGGTCTTGAGTTTGGTTGAAGTGGGCGGAATGTAGC
ATGTAGCGGTGAAATGCATAGATATGCTACAGAACACCGATCGCGAAGGCAGCTCACTAAGCCAAAACTGACGCTCAGGC
ACGAAAGCGTGGGTAGCGAACA
>OTU903
CTACGAAAACTGTCCAATGTGGGAAACCACGAGACGGGCATTCCGAGTGCTAACGCTTTTGCGTTAGCTGTTCTCTCGCC
TAAAAAGCGAGAGAAGTAAGGGCCGGGTAAGACGGGTGCCAGCCGCCGCGGTAATACCCGCGGCCCGAGTGGTGTTCATT
ATTATTGAGCTTAAAGCGTTCGTAGCCGGCCCTGTAAATCCTTGGGTAAATCGGGCAGCTCAACTGTTCGAATTCCGAGG
AGACTGCAGGGCTCGGGACCGGGAGAGGTTCGAGGTACTCTTGGGGTAGGGGTAAAATCCTGTAATCCTGAGAGGACCAC
CAGTGGCGAAGGCGTCGAACTAGAACGGATCCGACGGTGAGGGACGAAGCCCTGGGGCGCAAACG
>OTU904
TGGGGAATCTTGGACAATGGGGGCAACCCTGATCCAGCCATGCCGCGTGAGTGAAGAAGGCCTTAGGGTCGTAAAGCTCT
TTCGCCTGTGAAGATAATGACGGTAGCAGGTAAAGAAACCCCGGCTAACTCCGTGCCAGCAGCCGCGGTAATACGGAGGG
GGTTAGCGTTGTTCGGAATTACTGGGCGTAAAGCGCGCGTAGGCGGATCAGAAAGTTGGGGGTGAAATCCCGGGGCTCAA
CCTCGGAACTGCCTCCAAAACTCCTGGTCTTGAGTTCGAGAGAGGTGAGTGGAATTCCGAGTGTAGAGGTGAAATTCGTA
GATATTCGGAGGAACACCAGTGGCGAAGGCGGCTCACTGGCTCGATACTGACGCTGAGGTGCGAAAGTGTGGGGAGCAAA
CA
>OTU905
TAGGGAATATTGCACAATGGAGGAAACTCTGATGCAGCGACGCCGCGTGAGTGATGAAGGCCCTTGGGTTGTAAAGCTCT
GTTCTATGGGAATAAGTTCTGAAGGTACCATAGAAGAAAGGACCGGCTAACTTCGTGCCAGCAGCCGCGGTAATACGAGG
GGTCCTAGCGTTGTTCGGAATCATTGGGCGTAAAGCGGGTGTAGGCGGATTATTAAGTCAGAAGTGAAAGCCCCGGGCTC
AACCTGGGAAGTGCTTTTGATACTGATGATCTTGAATGTGGGAGAGGACAGTAGAATTCCTGGTGTAGTGGTGAAATACG
TAGATATCAGGAGGAACATCGGTGGGGAAGCCGGCTGTCTGGCCCAACATTGACGCTCAGACCCGAAAGCGTGGGTAGCA
AACA
>OTU906
TCGAGAATCATTCGCAATGGGCGAAAGCCTGACGATGCGACGCTGTGTGAGCGATGAAGGCCTTAGGGTTGTAAAGCTCT
TTCGCCTGGGAATAAGAGAAGCGAATTAATACTTCGCTGATTTGAAGGTACTAGGTAAAGAAGCACCGGCTAATTCCGTG
CCAGCAGCTGCGGTAATACGGAAGGTGCAAGCATTAATCGGATTTATTGGGTGTAAAGAGCGCGTAGGCGGAATTGTAAG
TCAGGTGTGAAATTTCGAGGCTTAACCTCGAAGCTGCACTTGAAACTGCTTTTCTTGAGGATAGACGGAGAAAACGGAAT
TCCACGTGTAGCGGTGAAATGCGTAGATACGTGGAGGAACACCGGTGGCGAAGGCGGTTTTCTAGTTTATTCCTGACGCT
GAGGCGCGAGAGCAAGGGGAGCAAACA
>OTU907
TGGGGAATATTGGACAATGGGCGAAAGCCTGATCCAGCCATGCCGCGTGGATGAAGAAGGCCCTAGGGTTGTAAAGTCCT
TTCGTTGGTGAAGATAATGACGGTAACCAAAGAAGAAGCCCCGGCTAATTTCGTGCCAGCAGCCGCGGTAATACGAAAGG
GGCTAGCGTTGTTCGGAATTACTGGGCGTAAAGCGCACGTAGGCGGCCATGTAAGTTGGGGGTGAAATCCCGGAGCTCAA
CTCCGGAACTGCCTTCAAAACTACATAGCTAGAGGATGCGAGAGGATAGTGGAATTCCGAGTGTAGAGGTGAAATTCGTA
GATATTCGGAAGAACACCGGTGGCGAAGGCGACTGTCTGGCGCATTTCTGACGCTGAGGTGCGAAAGCGTGGGGAGCAAA
CA
>OTU908
TGGGGAATTTTGGACAATGGGCGCAAGCCTGATCCAGCAATGCCGCGTGCAGGAAGAAGGCCTTCGGGTTGTAAACTGCT
TTTGTACGGAACGAAAAGCTCTGGGTTAATACCCTGGGGTCATGACGGTACCGTAAGAATAAGCACCGGCTAACTACGTG
CCAGCAGCCGCGGTAATACGTAGGGTGCAAGCGTTAATCGGAATTACTGGGCGTAAAGCGTGCGCAGGCGGTTGTGTAAG
ACAGTTGTGAAATCCCCGGGCTCAACCTGGGAATTGCATCTGTGACTGCACGGCTGGAGTGCGGCAGAGGGGGATGGAAT
TCCGCGTGTAGCAGTGAAATGCGTAGATATGCGGAGGAACACCGATGGCGAAGGCAATCCCCTGGGCCTGCACTGACGCT
CATGCACGAAAGCGTGGGTAGCAAACA
>OTU909
TGGGGAATATTGCGCAATGGGGGCAACCCTGACGCAGCCATGCCGCGTGTGTGAAGAAGGCCTTCGGGTTGTAAAGCACT
TTCAGTGGGGAGGAAAGGGCCACGGCTAATACCCGTGGCAGTTGACGTTACCCACAGAAGAAGCACCGGCTAACTCCGTG
CCAGCAGCCGCGGTAATACGGAGGGTGCGAGCGTTAATCGGAATTACTGGGCGTAAAGCGCGCGTAGGCGGTTTGTTAAG
TCGGATGTGAAATCCCCGGGCTCAACCTGGGACGTGCACCCGAGACTGGCCGACTAGAGTACGAGAGAGGGAGGTAGAAT
TCCACGTGTAGCGGTGAAATGCGTAGATATGTGGAGGAATACCAGTGGCGAAGGCGGCCTCCTGGCTCGATACTGACGCT
GAGGTGCGAAAGCGTGGGGAGCAAACA
>OTU910
TGAGGAATTTTCCGCAATGGGCGAAAGCCTGACGGAGCGACACCGCGTGGAGGATGACGGTTTTCGGACTGTAAACTCCT
TTTATATGTGAAGATTATGACGGTAACATATGAATAAGGACCGGCTAACTACGTGCCAGCAGCCGCGGTAATACGTAGGG
TCCAAGCGTTATTCGGATTTACTGGGCGTAAAGCGTGCGTAGGCGGTTTTGTAAGTTGGATGTTAAATCTGCGGGCTCAA
CTCGCAGGCTGCATCCAATACTGCAAAACTTGAGAGTGGAAGAGGCAGACGGAATTCCTGGTGGAGCGGTAAAATGCGTA
GATATCAGGAGGAACACCAATGGCGAAGGCAGTCTGCTGGGCCATTTCTGACGCTAAGGCACGAAAGCGTGGGTAGCGAT
CG
>OTU911
TAGGGAATATTGGACAATGGGCGAAAGCCTGATCCAGCAACACCGCGTGCACGATGACGGCCTTCGGGTTGTAAAGTGCT
TTTAGAGGAGATGAGAAAGGACAGTATCCTCTGAATAAGCCTCGGCGAACTACGTGCCAGCAGCCGCGGTAAAACGTAGG
AGGCAAGCGTTATCCGGATTTATTGGGCGTAAAGCGCGTGCAGGCGGTCTAGCAAGTTGGATGTGAAAGCTCCCGGCTCA
ACTGGGAGAGGTCGTTCAATACTGTTAGACTAGAGAATAGGAGAGGGAGGTGGAATTCCGGGTGTAGTGGTGAAATGCGT
AGATATCCGGAGGAACACCAGTGGCGAAAGCGGCCTCCTGGACTATTTCTGACGCTAAGACGCGAAAGCTAGGGTAGCAA
ACG
>OTU912
TGGGGAATATTGGACAATGGGGGCAACCCTGATCCAGCAATGCCGCGTGCGTGAAGAAGGCCTTAGGGTTGTAAAGCGCT
TTCGCCCGCGACGATGATGACGGTAGCGGGAGAAGAAGCCCCGGCTAACTCCGTGCCAGCAGCCGCGGTAATACGGAGGG
GGCGAGCGTTGTTCGGAATTACTGGGCGTAAAGGGCGCGTAGGCGGCCCTATCAGTCAGGCGTGAAAGCCCCGGGCTCAA
CCTGGGATGTGCGTTTGATACTGTAGGGCTCGAGACCGGAAGAGGATGGCGGAATACCCAGTGTAGAGGTGAAATTCGTA
GATATTGGGTGGAACACCAGTGGCGAAGGCGGCCATCTGGTCCGGATCTGACGCTGAGGCGCGAAAGCGTGGGGAGCAAA
CA
>OTU913
TGAGGAATATTGCGCAATGGAGGAAACTCTGACGCAGCCATGCCGCGTGAGTGAAGAAGGCCCTAGGGTTGTAAAGCTCT
TTCAGATGCGAAGATAATGACGGTAACATCAGAAGAAGCTCCGGCTAAATTCGTGCCAGCAGCCGCGGTAATACGAATGG
AGCGAGCGTTGTTCGGAATCATTGGGCGTAAAGCGTATGTAGGCGGACTTGAAAGTCAGGAGTGAAATCCCAGGGCTCAA
CCCTGGAATTGCTCTTGAAACTCCAAGTCTCGAGTCCCGGAGGGGTTGACGGAATTCCTAGTGTAGAGGTGAAATTCGCA
GATATTAGGAGGAACACCAGTGGCGTAGGCGGTCAACTGGACGGGTACTGACGCTGAGATACGAAAGCGTGGGGAGCAAA
CA
>OTU914
TTAGGAATTTTGCGCAATGGGGGAAACCCTGACGCAGCAACGCCGCGTGAGTGAAGAAGGATTTCGGTTCGTAAAGCTCT
TTCAGCAGGAAAGAAGATGACGGTACCTGCAGAAGAAGCACCGGCTAACTCCGTGCCAGCAGCCGCGGTAATACGGAGGG
TGCGAGCGTTATTCGGAATGACTGGGCGTAAAGCGCGCGTAGGCGGCTAACTAAGTCTGATGTGAAAGCCCCGGACTCAA
TCTGGGAAGTGCATTGGATACTGGTTGGCTAGAGTATAGGAGAGGAGAGCGGAATTCCAGGTGTAGAGGTGAAATTCGTA
GATATCTGGAGGAACAACGGAGGCGAAGGCGGCTCTCTGGACTATAACTGACGCTGAGGTGCGAAAGTGTGGGTAGCAAA
CA
>OTU915
TGAGGAATATTGGACAATGGGCGAAAGCCTGATCCAGCCATGCCGCGTGCAGGATGACGGCCCTATGGGTTGTAAACTGC
TTTTATAAGGGAAGAAACCCCCGGACGTGTCCGGGGCTGACGGTACCTTACGAATAAGCACCGGCTAACTCCGTGCCAGC
AGCCGCGGTAATACGGAGGGTGCAAGCGTTATCCGGATTTATTGGGTTTAAAGGGTCCGTAGGCGGAATATTAAGTCAGT
GGTGAAAGCCTACAGCTCAACTGTAGAATTGCCATTGATACTGATATTCTTGAATATAATTGAAGTTGGCGGAATGTGTC
ATGTAGCGGTGAAATGCATAGAGATGACACAGAACACCGATTGCGAAGGCAGCCAACTAAGTTAATATTGACGCTGAGGG
ACGAAAGCGTGGGGAGCGAACA
>OTU916
TGGGGAATATTGGACAATGGGGGCAACCCTGATCCAGCAATGCCACGTGTGTGAAGAAGGCCTGAGGGTTGTAAAGCACT
TTAGTCAGGGAGGAAGGCCCTGTGGTTAATAGCCATGGGGATTGACGTTACCTGAAGAATAAGCACCGGCTAACTCTGTG
CCAGCAGCCGCGGTAATACAGAGGGTGCGAGCGTTAATCGGAATTACTGGGCGTAAAGGGCACGTAGGTTGTTTTTTAAG
TCAGATGTGAAATCCCTGGGCTCAACCTAGGAATTGCATTTGATACTGGAAGACTAGAGTACTGTAGAGGAAAGGGGAAT
TCACGGTGTAGCGGTGAAATGCGTAGATATCGTGAGGAACATCGGTGGCGAAGGCGCCTTTCTGGACAGATACTGACACT
GAGGTGCGAAAGCGTGGGTAGCAAACA
>OTU917
TGAGGAATATTGGACAATGGGGGAAACCCTGATCCAGCCATGCCGCGTGAGTGATGAAGGCCCTAGGGTCGTAAAGCTCT
TTCGCTAGGGAAGATAATGACGGTACCTAGTAAAGAAACCCCGGCTAACTCCGTGCCAGCAGCCGCGGTAATACGGAGGG
GGTTAGCGTTGTTCGGAATTACTGGGCGTAAAGCGTGCGTAGGCTGATTGTTAAGTCAGAGGTGAAATCCCGGAGCTCAA
CTCCGGAACTGCCTTTGATACTGGCAGTCTAGAGATCGAGAGAGGTGAGTGGAATTCCAAGTGTAGAGGTGAAATTCGTA
GATATTTGGAGGAACACCAGTGGCGAAGGCGGCTCACTGGCTCGATACTGACGCTGAGGTACGAAAGTGTGGGTAGCAAA
CA
>OTU918
TGAGGAATATTGGTCAATGGACGAAAGTCTGAACCAGCCATACCGCGTGCAGGAAGACAGCCCTACGGGTCGTAAACTGC
TTTTGTTTGCCAAGAAACCTCCCCACGTGTGGGGAGCTGACGGTAGCATTCGAATAAGGACCGGCTAACTCCGTGCCAGC
AGCCGCGGTAATACGGAGGGTCCAAGCGTTATCCGGATTTATTGGGTTTAAAGGGTTCGTAGGCGGGAAGATAAGTCAGT
GGTGAAAGCCTGTGGCTCAACCATAGAATTGCCATTGATACTGTCTTTCTTGAATGCACTTGAAGTGGGCGGAATGTGTC
GTGTAGCGGTGAAATGCTTAGATATGACACAGAACACCGATTGCGAAGGCAGCTCACTAAGTTGTTATTGACGCTGAGGA
ACGAAAGCGTGGGGAGCGAACA
>OTU919
TGAGGAATATTGGGCAATGGGCGCAAGCCTGACCCAGCCACGCCGCGTGAGTGATGAAGGCCTTCGGGTTGTAAAGCTCT
GTGGAGAGAGAAGAAAAACCGGCGGAATAATACCTGACCGGCTTGACGGTATCTCTTTAGCAAGCACCGGCTAACTCTGT
GCCAGCAGCCGCGGTAATACAGAGGGTGCGAACGTTGCTCGGAATTACTGGGCGTAAAGCGCGTGTAGGCTGATACGTAA
GTCAGATGTGAAATCCCCGGGCTCAACCTGGGAACTGCATTTGAAACTGCGTGTCTAGAGTGATGGAGAGGGAAGTGGAA
TTCCAGGTGTAGAGGTGAAATTCATAGATATCTGGAGGAACATCAGTGGCGAAGGCGACTTCCTGGACATTTACTGACGC
TGAGACGCGAAAGCGTGGGGAGCGAACA
>OTU920
TAAAGAATCTTCCGCAATGGGCGAAAGCCTGACGGAGCAACACTGCGTGGTGGATGAAGGCCTTCGGGTCGTAAACACCT
TTTCTGGGGGAAGAAGTTCTGACGGTACCCCAGGAATAAGCACCGGCTAATTACGTGCCAGCAGCCGCGGTAATACGTAA
GGTGCAAGCGTTATCCGGAATTATTGGGCGTAAAGCGTCCGTAGGCGGTTTTTTAAGTCTGTGGTTAAATCCCGGGGCTC
AACTCCGGAATCGTCACGGAAACTGGAAAACTTGAGATGTGCAGAGGCAGATGGAATTTCGGAAGTAGGGGTAAAATCCG
TAGATCTCCGAAGGAACACCAAACGCGAAGGCATTCTGCTGGGCACATTCTGACGCTGAGGGACGAAAGCGTGGGGAGCA
AAAG
>OTU921
TGGGGAATATTGGACAATGGGCGCAAGCCTGATCCAGCCATGCCGCGTGAGTGATGAAGGCCTTAGGGTTGTAAAGCTCT
TTCAGTGGGGACGATAATGACGGTACCCACAGAAGAAGCCCCGGCTAACTTCGTGCCAGCAGCCGCGGTAATACGAAGGG
GGCTAGCGTTGTTCGGATTTACTGGGCGTAAAGCGCACGTAGGCGGATTGTTAAGTGAGGGGTGAAATCCCGGGGCTCAA
CCTCGGAACTGCCTTTCATACTGGCAATCTAGAGTCCGGAAGAGGTGAGTGGAACTCCTAGTGTAGAGGTGGAATTCGTA
GATATTAGGAAGAACACCAGTGGCGAAGGCGGCTCACTGGTCCGGTACTGACGCTGAGGTGCGAAAGCGTGGGGAGCAAA
CA
>OTU922
TAAGGAATATTGGGCAATGGGCGCAAGCCTGACCCAGCCATCCCGCGTGCAGGAAGAAGGCCCTATGGGTCGTAAACTGC
TTTTGTTTGAGAAGAACAGGACGCATTTATGCGTTTGTGACGGTATCTTACGAATAAGCACCGGCTAACTCCGTGCCAGC
AGCCGCGGTAATACGGAGGGTGCAAGCGTTATCCGGAATCACTGGGTTTAAAGGGTGCGTAGGCGGCAAAATAAGTCAGA
GGTGAAAGCTTGCAGCTCAACTGTAAAATTGCCTTTGATACTGTTATGCTTGAATGAGGGTGAGGCAGGCAGAACGTGGC
ATGTAGCGGTGAAATGCATAGATATGCCACAGAATACCGATTGCGAAGGCAGCCTGCTGGCCCTGTATTGACGCTGAGGC
ACGAAAGCGTGGGGATCAAACA
>OTU923
TGGGGAATTTTGGACAATGGGCGAAAGCCTGATCCAGCAATTCTGCGTGCACGATGAAGGTCTGCGGATTGTAAAGTGCT
TTTTTGAGGGAAAACGACTGATGGTACCTCAAGAATAAGGGACGGCTAACTCTGTGCCAGCAGCCGCGGTAATACAGAGG
TCCCGAGCGTTATCCGGATTTACTGGGCGTAAAGAGTCCGTAGTTGGCATTGTAAGTCTTGATTCAAATACTCTGACTCA
CTCAGAGAAAGGGTTGAGATACTGCAAAGCTAGAGATCATAGGGGGTTAGTGGAATTTCCGGTGGAGGGGTGAAATCCGT
TGATATTGGAAAGAATGCCGAAAGCGAAAGCAGCTAACTACTATATTCTGACAATAAAGGACGAAAGCTTGGGTAGCAAA
CG
>OTU924
TGGGGAATCTTGCGCAATGGGCGAAAGCCTGACGCAGCAACGCCGCGTGAGTGATGAAGGCCCTCGGGTCGTAAAGCTCT
GTCAGAGGGGAAGAACACAATGACGGTACCCTCAAAGGAAGCACCGGCTAACTCCGTGCCAGCAGCCGCGGTAATACGGA
GGGTGCAAACGTTGCTCGGAATTATTGGGCGTAAAGCGCGCGTAGGCGGCCGTATAAGTCTGATGTGAAAGCCCAGAGCT
CAACTCTGGAAAGCCATTGGAAACTGTACGGCTTGAGAACAGGAGGGGTAGGTAGAATTCCTGGTGTAGGAGTGAAATCC
GTAGAGATCAGGAGGAACACCGGTGGCGAAGGCGACCTACTGGACTGGATCTGACGCTGAGGCGCGAAAGCGTGGGGAGC
AAACA
>OTU925
TAGGGAATATTGGGCAATGGAGGCAACTCTGACCCAGCCATGCCGCGTGCAGGAAGACGGCCTTCTGGGTTGTAAACTGC
TTTTATATGGGAAGAATATGATCATGCGTGGTCAAATGCCAGTACCATAAGAATAAGCACCGGCTAACTCCGTGCCAGCA
GCCGCGGTAATACGGAGGGTGCAAGCGTTATTCGGAATTATTGGGTTTAAAGGGTGCGTAGGCGGGCGACTAAGTCAGAG
GTGAAATATCATAGCTTAACTATGGTGCTGCCTTTGAAACTGGTTGTCTTGAGTAATGTAGAGGTAAGTGGAATTTATAA
TGTAGCGGTGAAATGCATAGATATTATAAAGAACATCGATTGCGAAGGCAGCTTACTGGACATTAACTGACGCTGAGGCA
CGAAAGTGTGGGTAGCGAACA
>OTU926
TCGAGAATCTTCCGCAATGGGCGAAAGCCTGACGGAGCGACGCCGCGTGCGGGATGAAGGCCTTCGGGTTGTAAACCGCT
GTCAGTGGGGAGGAAATGCATGGGGGTTCTCCCCTGTGTTTGACCGATCCGCAGAGGAAGCACAGGCTAAGTTCGTGCCA
GCAGCCGCGGTAACACGAACTGTGCAAACGTTATTCGGAATCACTGGGCTTAAAGAGTTCGTAGGCGGCGCGTTAAGTCG
GGTGTGAAATCCCTCGGCCCAACCGAGGAACTGCGCCCGAAACTGGCGTGCTTGAGTGAGATAGAGGTGAGCGGAACTGA
TGGTGGAGCGGTGAAATGCGTTGATATCATCAGGAACACCGGTGGCGAAAGCGGCTCACTGGGTCTCAACTGACGCTGAG
GAACGAAAGCTAGGGTAGCGAACG
>OTU927
TGAGGAATATTGGTCAATGGACGGAAGTCTGAACCAGCCATCCCGCGTGCAGGATGACGGCCCTATGGGTTGTAAACTGC
TTTTCTACGCCAAGAAACCTGGTTACGTGTAACCAGCTGACGGTAGCGTAGGAATAAGCACCGGCTAACTCCGTGCCAGC
AGCCGCGGTAATACGGAGGGTGCAAGCGTTATCCGGATTCATTGGGTTTAAAGGGTGCGCAGGCGGGCTAGTAAGTCAGT
GGTGAAATCTTGCCGCTTAACGGTAAAATTGCCATTGATACTGCTGGTCTTGAGTATGGTTGAGGTAGGTGGAATGTGTT
GTGTAGCGGTGAAATGCATAGATATGACACAGAACGCCGATTGCGAAGGCAACTTACTAAGCCATTACTGACGCTGAGGC
ACGAAAGCGTGGGGAGCGAACA
>OTU928
TAGGGAATATTGGGCAATGGGCGAGAGCCTGACCCAGCCATGCCGCGTGCAGGAAGACGGCCTTCTGGGTTGTAAACTGC
TTTTATCAGGGAAGAAAGGGGCCTTGCGAGGCACGTTGACTGTACCTGATGAATAAGCACCGGCTAACTCCGTGCCAGCA
GCCGCGGTAATACGGAGGGTGCAAGCGTTGTCCGGATTTATTGGGTTTAAAGGGTGCGTAGGCGGGTTATTAAGTCAGTG
GTGAAAGTCTGCGGCTCAACCGCAGGAGTGCCATTGATACTGGTAGTCTTGAGTACAGTGAAGGTAGGCGGAATTTATGG
TGTAGCGGTGAAATGCATAGATACCATAAAGAACACCGATAGCGTAGGCAGCTTACTATACTGTAACTGACGCTGAGGCA
CGAAAGCGTGGGGATCGAACA
>OTU929
TGGGGAATCTTGCGCAATGCGCGAAAGCGTGACGCAGCAACACCGCGTGAGGGAAGACGGCCTTAGGGTTGTAAACCTCT
TTCAGTTGGGACGAAGGTTCGACGGTGAATAGCCGGACGGACTGACGGTACCTTCAGAAGAAGCTCCGGCTAACTACGTG
CCAGCAGCCGCGGTAATACGTAGGGAGCGAGCGTTGTCCGGAATCATTGGGCGTAAAGAGCGCGTAGGTGGATTGGTCAG
TCTGCTGTGAAAGTCAAAGGCTCAACCTTTGAAAGCCGGTGGATACTGCCAATCTAGAGTACGGAAGAGGCGAGTGGAAT
TCCTGGTGTAGCGGTGGAATGCGCAGATATCAGGAGGAACACCAATAGCGAAGGCAGCTCGCTGGGACGTTACTGACACT
GAGGCGCGAAAGCGTGGGGAGCAAACA
>OTU930
TGGGGAATATTGGACAATGGGCGCAAGCCTGATCCAGCCATGCCGCGTGTGTGAAGAAGGCCCTCGGGTTGTAAAGCACT
TTAAGTTGGGAGGAAAGTCTGTGCGTTAATACCGTACGGATCTGACGTTACCGACAGAATAAGCACCGGCAAACTCCGTG
CCAGCAGCCGCGGTAATACGGAGGGTGCGAGCGTTAATCGGAATTACTGGGCGTAAAGCGCACGTAGGCGGTTTGTTAAG
CTAGATGTGAAATCCCCGGGCTCAACCTGGGAATGGCATCTGGAACTGGCAGGCTAGAGTGTGGTAGAGGGAGGTGGAAT
TTCCGGTGTAGCGGTGAAATGCGTAGAGATCGGAAGGAACATCAGTGGCGAAGGCGGCCTCCTGGACTGACACTGACGCT
GAGGTGCGAAAGCGTGGGGAGCAAACA
>OTU931
TTTCGAATCTTTCACAATGGGCGCAAGCCTGATGGAGCAACGCCGCGTGGGGGATGACGGCCTTCGGGTTGTAAACCCCT
GTCACCAAGGATAAACCGTAGCCGGTTAATACCCGGCTGCCTGATGTAACTTGGAGAGGAAGGAGTGGCTAACTCTGTGC
CAGCAGCCGCGGTAATACAGAGACTCCAAGCGTTATTCGGATTTACTGGGCGTAAAGGGTGCGCAGGCGGCCAAGTGTGT
CGGAGGTGAAATCTTGCAGCTTAACTGTAAAATTGCCTTCGAAACTACTCGGCTAGAGTATCGGAGAGGATAGCGGAATT
CCAGGTGTAGCAGTGAAATGCGTAGATATCTGGAGGAACACCAATGGCGAAGGCAGCTATCTGGACGATTACTGACGCTC
AGGCACGAAAGCATGGGGAGCGAAAG
>OTU932
TCGAGAATCTTCCGCAATGGACGAAAGTCTGACGGAGCGACGCCGCGTGGTTGATGAAGTCCTTAGGGACGTAAAGACCT
TTTATGAGGGAAGAAGTTTATTGACATTACCTCATGAATAAGGGGCTCCCAATTCTGTGCCAGCAGGAGCGGTAATACAG
AAGCCTCAAGCGTTACCCGGATTCACTGGGCGTAAAGGGTTCGTAGGTGGTGTGATTAGTCGGGTGTAAAATCCTCAGGC
TCAACCTGAGATCCGCATTCGAAACGGTCACACTAGAGGAAGTCAGAGGTGCGTGGAACTCACGGTGTAGGGGTGAAATC
CGTTGATATCGTGGGGAACACCAAAAGCGAAGGCAGCGCACTGGGACTCTCCTGACACTGAGGAACGAAAGCGTGGGTAG
CGAACG
>OTU933
TCGAGAATCATTCGCAATGGGCGAAAGCCTGACGATGCGACGCCGTGTGGACGATGAAGGCCTTCGGGTTGTAAAGTCCT
TTCGCTAGGGAACAAGAGAGAGTAACTAATATTTACTCGATTTGAGGGTACCTGGTAAAGAAGCACCGGCTAACTCCGTG
CCAGCAGCTGCGGTAATACGGAGGGTGCAAGCATTAATCGGATTTATTGGGTGTAAAGAGCGTGTAGGCGGATTAGTAAG
TCAGATGTGAAATTTCGAAGCTCAACTTCGAAGCTGCATTTGAAACTACTTGTCTCGAGGGTAGACGGAGAAAACGGAAT
TCCAAGTGTAGCGGTGAAATGCGTAGATATTTGGAAGAACACCGGTGGCGAAAGCGGTTTTCTAGTTTATTCCTGACGCT
GAGACGCGAGAGCAAGGGGAGCAAACA
>OTU934
TGAGGAATATTGGACAATGGGCGAAAGCCTGATCCAGCCATGCCGCGTGCAGGAAGAATGCCCTACGGGTTGTAAACTGC
TTTTATATAGGAATAAACCCCTCTACGTGTAGAGGGCTGAAGGTACTATACGAATAAGGATCGGCTAACTCCGTGCCAGC
AGCCGCGGTAATACGGAGGATCCAAGCGTTATCCGGATTTATTGGGTTTAAAGGGTGCGTAGGCGGGGCAATAAGTCAGT
GGTGAAATCTTCCAGCTTAACTGGGAAACTGCCATTGATACTGTTGTTCTTGAGTTTGGTTGAAGTAGGCGGAATGAGGC
ATGTAGCGGTGAAATGCATAGATATGCCTCAGAACACCGATTGCGAAGGCAGCTTACTAAGCCAATACTGACGCTGAGGC
ACGAAAGCGTGGGTAGCGAACA
>OTU935
TCGAGAATCTTCCGCAATGGACGAAAGTCTGACGGAGCGACGCCGCGTGGTGGATGAAGTCCTTAGGGACGTAAACACCT
TTTATGAGTGAAGAAGTTTATTGACATTAGCTCATGAATAAGGGGCTCCCAACTCTGTGCCAGCAGGAGCGGTAATACAG
AGGCCCCAAGCATTATCCGGATTCACTGGGCGTAAAGGGTGCGTAGGCGGTGATGTTAGTCGGGTGTTAAATCCATGGGC
TCAACCCATGGCTCGCATTCGAAACGGCATTACTAGAAGAAGTCAGAGGTAAGCAGAACTCTCGGTGTAGGGGTGAAATC
CGTTGATATCGAGGGGAATACCAAATGCGAAGGCAGCTTACTGGGACTTTCTTGACGCTGAGGCACGAAAGCGTGGGTAG
CGAACG
>OTU936
TCAAGAATCTTCCGCAATGCACGAAAGTGTGACGGAGCGACACCGCGTGTCGGATGAAGGCCTTCGGGTTGTAAACGACT
GTTCTGAAGGAAAAACTATGATTGTACTTCAGCAGAAAGAGGTTGCTAACTCTGTGCCAGCAGCAGCGGTAATACAGAGA
CCTCGAGCGTTGACCGGATTTATTGGGCGTAAAGCGTGCGCAGGCGGTTTCGTAAGTCATTCGTTAAATCTTCAGGCTCA
[truncated: 1,830,206 more chars]
