# Supplementary material for: Microbiome analysis of Pacific white shrimp gut and rearing water from Malaysia and Vietnam: implications for aquaculture research and management
Source: PeerJ. 2018 Oct 30;6:e5826. doi: 10.7717/peerj.5826 (PMC6214229; doi:10.7717/peerj.5826)
Supplement: Data S3 — ASVs assigned by SINA are annotated with an asterisk, while the remaining were annotated with the default RDP classifier. [file peerj-06-5826-s008.csv]

ASV1	k__Bacteria;p__Fusobacteria;c__Fusobacteriia;o__Fusobacteriales;f__Fusobacteriaceae
ASV2	k__Bacteria;p__Proteobacteria;c__Gammaproteobacteria;o__Vibrionales;f__Vibrionaceae;g__Vibrio
ASV3	k__Bacteria;p__Cyanobacteria;c__Cyanobacteria;o__Family_II;f__Family_II;g__GpIIa
ASV4	k__Bacteria;p__Proteobacteria;c__Gammaproteobacteria;o__Vibrionales;f__Vibrionaceae;g__Vibrio
ASV5	k__Bacteria;p__Cyanobacteria;c__Cyanobacteria;o__Family_II;f__Family_II;g__GpIIa
ASV6*	k__Bacteria;p__Actinobacteria;c__Acidimicrobiia;o__Actinomarinales;f__Actinomarinaceae;g__Candidatus_Actinomarina
ASV7	k__Bacteria;p__Proteobacteria;c__Gammaproteobacteria;o__Vibrionales;f__Vibrionaceae;g__Photobacterium
ASV8	k__Bacteria;p__Cyanobacteria;c__Cyanobacteria;o__Family_II;f__Family_II;g__GpIIa
ASV9	k__Bacteria;p__Actinobacteria;c__Actinobacteria;o__Acidimicrobiales;f__Acidimicrobiaceae;g__Ilumatobacter
ASV10	k__Bacteria;p__Proteobacteria;c__Betaproteobacteria;o__Burkholderiales;f__Alcaligenaceae;g__Achromobacter
ASV11	k__Bacteria;p__Cyanobacteria;c__Cyanobacteria;o__Family_II;f__Family_II;g__GpIIa
ASV12	k__Bacteria;p__Cyanobacteria;c__Chloroplast;o__Chloroplast;f__Chloroplast;g__Chlorophyta
ASV13	k__Bacteria;p__Proteobacteria;c__Gammaproteobacteria;o__Alteromonadales
ASV14	k__Bacteria;p__Proteobacteria;c__Gammaproteobacteria;o__Vibrionales;f__Vibrionaceae;g__Vibrio
ASV15	k__Bacteria;p__Actinobacteria;c__Actinobacteria;o__Actinomycetales;f__Microbacteriaceae
ASV16	k__Bacteria;p__Actinobacteria;c__Actinobacteria;o__Actinomycetales;f__Microbacteriaceae
ASV17	k__Bacteria;p__Proteobacteria;c__Gammaproteobacteria;o__Vibrionales;f__Vibrionaceae;g__Photobacterium
ASV18	k__Bacteria;p__Actinobacteria;c__Actinobacteria;o__Actinomycetales;f__Microbacteriaceae
ASV19	k__Bacteria;p__Proteobacteria;c__Gammaproteobacteria;o__Vibrionales;f__Vibrionaceae;g__Vibrio
ASV20	k__Bacteria;p__Bacteroidetes;c__Bacteroidia;o__Bacteroidales;f__Marinilabiliaceae;g__Carboxylicivirga
ASV21	k__Bacteria;p__Cyanobacteria;c__Chloroplast;o__Chloroplast;f__Chloroplast;g__Bacillariophyta
ASV22	k__Bacteria;p__Proteobacteria;c__Gammaproteobacteria;o__Vibrionales;f__Vibrionaceae;g__Vibrio
ASV23	k__Bacteria;p__Verrucomicrobia;c__Verrucomicrobiae;o__Verrucomicrobiales;f__Verrucomicrobiaceae
ASV24	k__Bacteria;p__Proteobacteria;c__Alphaproteobacteria;o__Rhodobacterales;f__Rhodobacteraceae;g__Paracoccus
ASV25*	k__Bacteria;p__Planctomycetes
ASV26	k__Bacteria;p__Cyanobacteria;c__Cyanobacteria;o__Family_II;f__Family_II;g__GpIIa
ASV27	k__Bacteria;p__Proteobacteria;c__Alphaproteobacteria;o__Rhodobacterales;f__Rhodobacteraceae
ASV28	k__Bacteria;p__Proteobacteria;c__Gammaproteobacteria;o__Vibrionales;f__Vibrionaceae;g__Vibrio
ASV29	k__Bacteria;p__Cyanobacteria;c__Cyanobacteria;o__Family_II;f__Family_II;g__GpIIa
ASV30	k__Bacteria;p__Fusobacteria;c__Fusobacteriia;o__Fusobacteriales;f__Fusobacteriaceae
ASV31	k__Bacteria;p__Cyanobacteria;c__Cyanobacteria;o__Family_II;f__Family_II;g__GpIIa
ASV32	k__Bacteria;p__Proteobacteria;c__Alphaproteobacteria;o__Rhodobacterales;f__Rhodobacteraceae;g__Gemmobacter
ASV33	k__Bacteria;p__Proteobacteria;c__Gammaproteobacteria;o__Vibrionales;f__Vibrionaceae;g__Vibrio
ASV34	k__Bacteria;p__Bacteroidetes;c__Sphingobacteriia;o__Sphingobacteriales;f__Saprospiraceae;g__Lewinella
ASV35	k__Bacteria;p__Bacteroidetes;c__Cytophagia;o__Cytophagales;f__Cytophagaceae;g__Dyadobacter
ASV36	k__Bacteria;p__Proteobacteria;c__Gammaproteobacteria;o__Alteromonadales
ASV37	k__Bacteria;p__Bacteroidetes;c__Sphingobacteriia;o__Sphingobacteriales;f__Chitinophagaceae;g__Gracilimonas
ASV38	k__Bacteria;p__Proteobacteria;c__Alphaproteobacteria;o__Rhodobacterales;f__Rhodobacteraceae;g__Marivita
ASV39	k__Bacteria;p__Actinobacteria;c__Actinobacteria;o__Actinomycetales
ASV40	k__Bacteria;p__Proteobacteria;c__Alphaproteobacteria;o__Rhodobacterales;f__Rhodobacteraceae
ASV41	k__Bacteria;p__Proteobacteria
ASV42*	k__Bacteria;p__Planctomycetes;c__Phycisphaerae;o__Phycisphaerales;f__Phycisphaeraceae;g__CL500-3
ASV43	k__Bacteria;p__Actinobacteria;c__Actinobacteria;o__Actinomycetales;f__Microbacteriaceae
ASV44	k__Bacteria;p__Proteobacteria;c__Gammaproteobacteria
ASV45	k__Bacteria;p__Bacteroidetes
ASV46	k__Bacteria;p__Actinobacteria;c__Actinobacteria;o__Acidimicrobiales;f__Acidimicrobiaceae;g__Ilumatobacter
ASV47	k__Bacteria;p__Proteobacteria;c__Betaproteobacteria;o__Burkholderiales;f__Comamonadaceae
ASV48	k__Bacteria;p__Proteobacteria;c__Gammaproteobacteria;o__Vibrionales;f__Vibrionaceae;g__Vibrio
ASV49	k__Bacteria;p__Bacteroidetes
ASV50	k__Bacteria;p__Cyanobacteria;c__Cyanobacteria;o__Family_II;f__Family_II;g__GpIIa
ASV51	k__Bacteria;p__Proteobacteria;c__Gammaproteobacteria;o__Vibrionales;f__Vibrionaceae;g__Vibrio
ASV52	k__Bacteria;p__Proteobacteria;c__Gammaproteobacteria;o__Vibrionales;f__Vibrionaceae;g__Vibrio
ASV53	k__Bacteria;p__Proteobacteria;c__Gammaproteobacteria
ASV54	k__Bacteria;p__Firmicutes
ASV55	k__Bacteria;p__Proteobacteria;c__Gammaproteobacteria
ASV56	k__Bacteria;p__Fusobacteria;c__Fusobacteriia;o__Fusobacteriales;f__Fusobacteriaceae
ASV57	k__Bacteria;p__Proteobacteria;c__Betaproteobacteria;o__Burkholderiales;f__Comamonadaceae
ASV58	k__Bacteria;p__Proteobacteria;c__Alphaproteobacteria;o__SAR11;f__SAR11;g__Candidatus_Pelagibacter
ASV59	k__Bacteria;p__Bacteroidetes;c__Flavobacteriia;o__Flavobacteriales;f__Flavobacteriaceae
ASV60	k__Bacteria;p__Actinobacteria;c__Actinobacteria;o__Nitriliruptorales;f__Nitriliruptoraceae;g__Nitriliruptor
ASV61	k__Bacteria;p__Planctomycetes;c__Planctomycetia;o__Planctomycetales;f__Planctomycetaceae
ASV62	k__Bacteria;p__Cyanobacteria;c__Cyanobacteria;o__Family_II;f__Family_II;g__GpIIa
ASV63	k__Bacteria;p__Actinobacteria;c__Actinobacteria;o__Actinomycetales;f__Microbacteriaceae
ASV64	k__Bacteria;p__Bacteroidetes;c__Flavobacteriia;o__Flavobacteriales;f__Flavobacteriaceae;g__Spongiimonas
ASV65	k__Bacteria;p__Bacteroidetes;c__Flavobacteriia;o__Flavobacteriales;f__Flavobacteriaceae
ASV66	k__Bacteria;p__Bacteroidetes
ASV67	k__Bacteria;p__Bacteroidetes;c__Flavobacteriia;o__Flavobacteriales;f__Flavobacteriaceae;g__Flavobacterium
ASV68*	k__Bacteria;p__Chloroflexi;c__Anaerolineae;o__Caldilineales;f__Caldilineaceae
ASV69	k__Bacteria;p__Proteobacteria;c__Gammaproteobacteria;o__Vibrionales;f__Vibrionaceae;g__Vibrio
ASV70	k__Bacteria;p__Proteobacteria;c__Alphaproteobacteria;o__Rhodobacterales;f__Rhodobacteraceae
ASV71	k__Bacteria;p__Proteobacteria;c__Alphaproteobacteria;o__Rhodobacterales;f__Rhodobacteraceae;g__Roseovarius
ASV72	k__Bacteria;p__Cyanobacteria;c__Cyanobacteria;o__Family_II;f__Family_II;g__GpIIa
ASV73	k__Bacteria;p__Proteobacteria;c__Alphaproteobacteria;o__Rhodobacterales;f__Rhodobacteraceae
ASV74	k__Bacteria;p__Actinobacteria;c__Actinobacteria;o__Actinomycetales
ASV75	k__Bacteria;p__Actinobacteria;c__Actinobacteria;o__Actinomycetales;f__Microbacteriaceae
ASV76*	k__Bacteria;p__Planctomycetes;c__Phycisphaerae;o__Phycisphaerales;f__Phycisphaeraceae;g__CL500-3
ASV77	k__Bacteria;p__Proteobacteria;c__Gammaproteobacteria;o__Chromatiales;f__Chromatiaceae;g__Rheinheimera
ASV78	k__Bacteria;p__Bacteroidetes;c__Sphingobacteriia;o__Sphingobacteriales;f__Saprospiraceae
ASV79	k__Bacteria;p__Proteobacteria;c__Gammaproteobacteria;o__Vibrionales;f__Vibrionaceae;g__Vibrio
ASV80	k__Bacteria;p__Actinobacteria;c__Actinobacteria;o__Acidimicrobiales
ASV81	k__Bacteria;p__Bacteroidetes;c__Flavobacteriia;o__Flavobacteriales;f__Flavobacteriaceae
ASV82	k__Bacteria;p__Proteobacteria;c__Deltaproteobacteria;o__Bdellovibrionales;f__Bacteriovoracaceae;g__Halobacteriovorax
ASV83*	k__Bacteria;p__Proteobacteria;c__Deltaproteobacteria;o__SAR324_clade(Marine_group_B)
ASV84	k__Bacteria;p__Bacteroidetes;c__Cytophagia;o__Cytophagales;f__Cyclobacteriaceae;g__Algoriphagus
ASV85	k__Bacteria;p__Proteobacteria;c__Gammaproteobacteria;o__Alteromonadales;f__Alteromonadaceae;g__Catenovulum
ASV86	k__Bacteria;p__Bacteroidetes;c__Flavobacteriia;o__Flavobacteriales
ASV87	k__Bacteria;p__Proteobacteria;c__Gammaproteobacteria;o__Chromatiales;f__Chromatiaceae;g__Rheinheimera
ASV88	k__Bacteria;p__Proteobacteria;c__Alphaproteobacteria;o__Rhodobacterales;f__Rhodobacteraceae;g__Roseovarius
ASV89	k__Bacteria;p__Bacteroidetes;c__Cytophagia;o__Cytophagales;f__Cyclobacteriaceae;g__Algoriphagus
ASV90	k__Bacteria;p__Bacteroidetes;c__Sphingobacteriia;o__Sphingobacteriales;f__Chitinophagaceae
ASV91	k__Bacteria;p__Proteobacteria;c__Betaproteobacteria
ASV92	k__Bacteria;p__Proteobacteria;c__Alphaproteobacteria;o__Rhodobacterales;f__Rhodobacteraceae;g__Ruegeria
ASV93*	k__Bacteria;p__Planctomycetes;c__Phycisphaerae;o__Phycisphaerales;f__Phycisphaeraceae;g__CL500-3
ASV94	k__Bacteria;p__Bacteroidetes;c__Sphingobacteriia;o__Sphingobacteriales;f__Saprospiraceae
ASV95	k__Bacteria;p__Actinobacteria;c__Actinobacteria;o__Acidimicrobiales;f__Acidimicrobiaceae;g__Ilumatobacter
ASV96	k__Bacteria;p__Proteobacteria;c__Alphaproteobacteria;o__Rhodobacterales;f__Rhodobacteraceae;g__Marivita
ASV97	k__Bacteria;p__Bacteroidetes;c__Sphingobacteriia;o__Sphingobacteriales;f__Saprospiraceae
ASV98	k__Bacteria;p__Cyanobacteria;c__Cyanobacteria;o__Family_II;f__Family_II;g__GpIIa
ASV99	k__Bacteria;p__Proteobacteria;c__Alphaproteobacteria;o__Rhodobacterales;f__Rhodobacteraceae
ASV100	k__Bacteria;p__Bacteroidetes;c__Flavobacteriia;o__Flavobacteriales;f__Flavobacteriaceae
ASV101	k__Bacteria;p__Bacteroidetes;c__Flavobacteriia;o__Flavobacteriales;f__Flavobacteriaceae
ASV102*	k__Bacteria;p__Planctomycetes
ASV103*	k__Bacteria;p__Patescibacteria;c__Parcubacteria;o__Candidatus_Campbellbacteria
ASV104	k__Bacteria;p__Cyanobacteria
ASV105	k__Bacteria;p__Bacteroidetes;c__Sphingobacteriia;o__Sphingobacteriales
ASV106	k__Bacteria;p__Proteobacteria;c__Alphaproteobacteria;o__Rhodobacterales;f__Rhodobacteraceae;g__Roseivivax
ASV107	k__Bacteria;p__Actinobacteria;c__Actinobacteria;o__Actinomycetales
ASV108	k__Bacteria;p__Proteobacteria;c__Alphaproteobacteria
ASV109	k__Bacteria;p__Cyanobacteria
ASV110	k__Bacteria;p__Proteobacteria;c__Gammaproteobacteria;o__Vibrionales;f__Vibrionaceae;g__Vibrio
ASV111	k__Bacteria;p__Planctomycetes;c__Planctomycetia;o__Planctomycetales;f__Planctomycetaceae;g__Gimesia
ASV112	k__Bacteria;p__Cyanobacteria
ASV113	k__Bacteria;p__Bacteroidetes
ASV114	k__Bacteria;p__Bacteroidetes;c__Flavobacteriia;o__Flavobacteriales
ASV115	k__Bacteria;p__Cyanobacteria;c__Cyanobacteria;o__Family_II;f__Family_II;g__GpIIa
ASV116	k__Bacteria;p__Proteobacteria;c__Epsilonproteobacteria;o__Campylobacterales;f__Campylobacteraceae;g__Arcobacter
ASV117	k__Bacteria;p__Bacteroidetes;c__Sphingobacteriia;o__Sphingobacteriales;f__Saprospiraceae
ASV118	k__Bacteria;p__Actinobacteria;c__Actinobacteria;o__Actinomycetales
ASV119	k__Bacteria;p__Cyanobacteria;c__Cyanobacteria;o__Family_II;f__Family_II;g__GpIIa
ASV120	k__Bacteria;p__Planctomycetes;c__Planctomycetia;o__Planctomycetales;f__Planctomycetaceae
ASV121	k__Bacteria;p__Actinobacteria;c__Actinobacteria;o__Actinomycetales
ASV122	k__Bacteria;p__Actinobacteria;c__Actinobacteria;o__Acidimicrobiales;f__Acidimicrobiaceae;g__Ilumatobacter
ASV123*	k__Bacteria;p__Bacteroidetes;c__Ignavibacteria;o__OPB56
ASV124	k__Bacteria;p__Proteobacteria;c__Alphaproteobacteria;o__Rhodobacterales;f__Rhodobacteraceae;g__Citreicella
ASV125	k__Bacteria;p__Cyanobacteria;c__Cyanobacteria;o__Family_II;f__Family_II;g__GpIIa
ASV126*	k__Bacteria;p__Patescibacteria;c__ABY1;o__Candidatus_Uhrbacteria
ASV127	k__Bacteria;p__Actinobacteria;c__Actinobacteria;o__Nitriliruptorales;f__Nitriliruptoraceae;g__Nitriliruptor
ASV128	k__Bacteria;p__Bacteroidetes;c__Flavobacteriia;o__Flavobacteriales;f__Flavobacteriaceae;g__Spongiimonas
ASV129*	k__Bacteria;p__Patescibacteria;c__ABY1;o__Candidatus_Uhrbacteria
ASV130	k__Bacteria;p__Bacteroidetes;c__Flavobacteriia;o__Flavobacteriales
ASV131	k__Bacteria;p__Bacteroidetes;c__Flavobacteriia;o__Flavobacteriales;f__Flavobacteriaceae
ASV132	k__Bacteria;p__Proteobacteria;c__Alphaproteobacteria;o__Rhodobacterales;f__Rhodobacteraceae
ASV133	k__Bacteria;p__Cyanobacteria;c__Cyanobacteria;o__Family_II;f__Family_II;g__GpIIa
ASV134	k__Bacteria;p__Bacteroidetes;c__Flavobacteriia;o__Flavobacteriales;f__Cryomorphaceae
ASV135	k__Bacteria;p__Proteobacteria;c__Alphaproteobacteria;o__Rhodobacterales;f__Rhodobacteraceae
ASV136	k__Bacteria;p__Actinobacteria;c__Actinobacteria;o__Actinomycetales
ASV137	k__Bacteria;p__Planctomycetes;c__Planctomycetia;o__Planctomycetales;f__Planctomycetaceae;g__Rubinisphaera
ASV138	k__Bacteria;p__Actinobacteria;c__Actinobacteria;o__Actinomycetales;f__Microbacteriaceae
ASV139	k__Bacteria;p__Actinobacteria;c__Actinobacteria;o__Nitriliruptorales;f__Nitriliruptoraceae;g__Nitriliruptor
ASV140	k__Bacteria;p__Proteobacteria;c__Alphaproteobacteria;o__Rhodobacterales;f__Rhodobacteraceae
ASV141	k__Bacteria;p__Cyanobacteria
ASV142	k__Bacteria;p__Verrucomicrobia;c__Verrucomicrobiae;o__Verrucomicrobiales;f__Verrucomicrobiaceae;g__Luteolibacter
ASV143	k__Bacteria;p__Cyanobacteria;c__Chloroplast;o__Chloroplast;f__Chloroplast;g__Bacillariophyta
ASV144	k__Bacteria;p__Proteobacteria;c__Alphaproteobacteria
ASV145	k__Bacteria;p__Deinococcus-Thermus;c__Deinococci;o__Deinococcales;f__Trueperaceae;g__Truepera
ASV146	k__Bacteria;p__Bacteroidetes;c__Sphingobacteriia;o__Sphingobacteriales;f__Saprospiraceae
ASV147	k__Bacteria;p__Bacteroidetes;c__Flavobacteriia;o__Flavobacteriales;f__Flavobacteriaceae
ASV148	k__Bacteria;p__Bacteroidetes
ASV149	k__Bacteria;p__Cyanobacteria;c__Chloroplast;o__Chloroplast;f__Chloroplast;g__Bacillariophyta
ASV150*	k__Bacteria;p__Proteobacteria;c__Deltaproteobacteria;o__SAR324_clade(Marine_group_B)
ASV151	k__Bacteria;p__Bacteroidetes;c__Flavobacteriia;o__Flavobacteriales;f__Flavobacteriaceae
ASV152	k__Bacteria;p__Bacteroidetes;c__Flavobacteriia;o__Flavobacteriales;f__Flavobacteriaceae;g__Hanstruepera
ASV153	k__Bacteria;p__Proteobacteria;c__Gammaproteobacteria;o__Alteromonadales;f__Pseudoalteromonadaceae;g__Pseudoalteromonas
ASV154	k__Bacteria;p__Bacteroidetes
ASV155	k__Bacteria;p__Proteobacteria;c__Gammaproteobacteria;o__Alteromonadales;f__Pseudoalteromonadaceae;g__Pseudoalteromonas
ASV156	k__Bacteria;p__Cyanobacteria;c__Chloroplast;o__Chloroplast;f__Chloroplast;g__Chlorophyta
ASV157	k__Bacteria;p__Bacteroidetes;c__Sphingobacteriia;o__Sphingobacteriales;f__Saprospiraceae
ASV158	k__Bacteria;p__SR1;c__SR1_genera_incertae_sedis;o__SR1_genera_incertae_sedis;f__SR1_genera_incertae_sedis;g__SR1_genera_incertae_sedis
ASV159*	k__Bacteria;p__Patescibacteria;c__Gracilibacteria
ASV160	k__Bacteria;p__Bacteroidetes;c__Sphingobacteriia;o__Sphingobacteriales;f__Rhodothermaceae
ASV161	k__Bacteria;p__Bacteroidetes;c__Flavobacteriia;o__Flavobacteriales;f__Flavobacteriaceae
ASV162	k__Bacteria;p__Bacteroidetes;c__Sphingobacteriia;o__Sphingobacteriales;f__Chitinophagaceae
ASV163	k__Bacteria;p__Planctomycetes;c__Planctomycetia;o__Planctomycetales;f__Planctomycetaceae
ASV164	k__Bacteria;p__Proteobacteria;c__Alphaproteobacteria;o__Rhodobacterales;f__Rhodobacteraceae
ASV165	k__Bacteria;p__Proteobacteria;c__Alphaproteobacteria;o__Rhodobacterales;f__Rhodobacteraceae;g__Marivita
ASV166	k__Bacteria;p__Chloroflexi;c__Caldilineae;o__Caldilineales;f__Caldilineaceae;g__Litorilinea
ASV167	k__Bacteria;p__Proteobacteria;c__Alphaproteobacteria;o__Rhodospirillales;f__Rhodospirillaceae;g__Aestuariispira
ASV168*	k__Bacteria;p__Planctomycetes;c__Phycisphaerae;o__Phycisphaerales;f__Phycisphaeraceae;g__CL500-3
ASV169	k__Bacteria;p__Bacteroidetes
ASV170	k__Bacteria;p__Proteobacteria;c__Gammaproteobacteria;o__Vibrionales;f__Vibrionaceae;g__Vibrio
ASV171*	k__Bacteria
ASV172	k__Bacteria;p__Actinobacteria;c__Actinobacteria;o__Nitriliruptorales;f__Nitriliruptoraceae;g__Nitriliruptor
ASV173	k__Bacteria;p__Firmicutes
ASV174	k__Bacteria;p__Bacteroidetes;c__Flavobacteriia;o__Flavobacteriales;f__Flavobacteriaceae
ASV175	k__Bacteria;p__Bacteroidetes;c__Flavobacteriia;o__Flavobacteriales;f__Flavobacteriaceae
ASV176	k__Bacteria;p__Bacteroidetes
ASV177*	k__Bacteria;p__Patescibacteria;c__WWE3
ASV178	k__Bacteria;p__Proteobacteria;c__Gammaproteobacteria;o__Vibrionales;f__Vibrionaceae;g__Vibrio
ASV179	k__Bacteria;p__Bacteroidetes;c__Sphingobacteriia;o__Sphingobacteriales;f__Saprospiraceae
ASV180	k__Bacteria;p__Proteobacteria;c__Gammaproteobacteria
ASV181	k__Bacteria;p__Proteobacteria;c__Gammaproteobacteria;o__Thiotrichales;f__Thiotrichaceae;g__Thiothrix
ASV182	k__Bacteria;p__Bacteroidetes
ASV183	k__Bacteria;p__Proteobacteria;c__Alphaproteobacteria;o__Rhodobacterales;f__Rhodobacteraceae
ASV184	k__Bacteria;p__Proteobacteria;c__Betaproteobacteria;o__Burkholderiales;f__Comamonadaceae;g__Hydrogenophaga
ASV185	k__Bacteria;p__Proteobacteria;c__Alphaproteobacteria
ASV186*	k__Bacteria;p__Patescibacteria;c__Microgenomatia;o__Candidatus_Pacebacteria
ASV187*	k__Bacteria;p__Bacteroidetes;c__Ignavibacteria;o__OPB56
ASV188	k__Bacteria;p__Proteobacteria;c__Deltaproteobacteria;o__Bdellovibrionales;f__Bacteriovoracaceae;g__Halobacteriovorax
ASV189	k__Bacteria;p__Actinobacteria;c__Actinobacteria;o__Acidimicrobiales;f__Acidimicrobiaceae;g__Ilumatobacter
ASV190	k__Bacteria;p__Verrucomicrobia
ASV191	k__Bacteria;p__Proteobacteria;c__Alphaproteobacteria;o__Rhodobacterales;f__Rhodobacteraceae;g__Marivita
ASV192	k__Bacteria;p__Proteobacteria;c__Betaproteobacteria;o__Burkholderiales;f__Comamonadaceae
ASV193	k__Bacteria;p__Proteobacteria;c__Alphaproteobacteria;o__SAR11;f__SAR11;g__Candidatus_Pelagibacter
ASV194	k__Bacteria;p__Cyanobacteria;c__Cyanobacteria;o__Family_II;f__Family_II;g__GpIIa
ASV195	k__Bacteria;p__Actinobacteria;c__Actinobacteria;o__Actinomycetales
ASV196	k__Bacteria;p__Proteobacteria;c__Alphaproteobacteria;o__Rickettsiales;f__Rickettsiaceae
ASV197	k__Bacteria;p__Proteobacteria;c__Alphaproteobacteria;o__Rhodobacterales;f__Rhodobacteraceae
ASV198*	k__Bacteria;p__Bacteroidetes;c__Ignavibacteria;o__OPB56
ASV199	k__Bacteria;p__Planctomycetes;c__Planctomycetia;o__Planctomycetales;f__Planctomycetaceae;g__Gimesia
ASV200	k__Bacteria;p__Bacteroidetes;c__Flavobacteriia;o__Flavobacteriales;f__Flavobacteriaceae;g__Robiginitalea
ASV201	k__Bacteria;p__Proteobacteria;c__Alphaproteobacteria;o__Rhodobacterales;f__Rhodobacteraceae
ASV202	k__Bacteria;p__Bacteroidetes;c__Sphingobacteriia;o__Sphingobacteriales;f__Saprospiraceae
ASV203	k__Bacteria;p__Planctomycetes;c__Planctomycetia;o__Planctomycetales;f__Planctomycetaceae;g__Planctomicrobium
ASV204	k__Bacteria;p__Planctomycetes
ASV205	k__Bacteria;p__Actinobacteria;c__Actinobacteria;o__Acidimicrobiales;f__Acidimicrobiaceae;g__Ilumatobacter
ASV206	k__Bacteria;p__Bacteroidetes;c__Flavobacteriia;o__Flavobacteriales;f__Cryomorphaceae;g__Phaeocystidibacter
ASV207	k__Bacteria;p__Bacteroidetes;c__Flavobacteriia;o__Flavobacteriales;f__Flavobacteriaceae
ASV208*	k__Bacteria;p__Margulisbacteria
ASV209	k__Bacteria;p__Bacteroidetes;c__Flavobacteriia;o__Flavobacteriales;f__Flavobacteriaceae
ASV210	k__Bacteria;p__Bacteroidetes;c__Flavobacteriia;o__Flavobacteriales;f__Cryomorphaceae
ASV211*	k__Bacteria;p__Cyanobacteria;c__Melainabacteria;o__Caenarcaniphilales
ASV212	k__Bacteria;p__Parcubacteria;c__Parcubacteria_genera_incertae_sedis;o__Parcubacteria_genera_incertae_sedis;f__Parcubacteria_genera_incertae_sedis;g__Parcubacteria_genera_incertae_sedis
ASV213	k__Bacteria;p__Cyanobacteria
ASV214	k__Bacteria;p__Proteobacteria;c__Betaproteobacteria
ASV215	k__Bacteria;p__Proteobacteria;c__Gammaproteobacteria
ASV216	k__Bacteria;p__Bacteroidetes
ASV217	k__Bacteria;p__Candidatus_Saccharibacteria;c__Saccharibacteria_genera_incertae_sedis;o__Saccharibacteria_genera_incertae_sedis;f__Saccharibacteria_genera_incertae_sedis;g__Saccharibacteria_genera_incertae_sedis
ASV218	k__Bacteria;p__Cyanobacteria
ASV219	k__Bacteria;p__Bacteroidetes;c__Flavobacteriia;o__Flavobacteriales;f__Cryomorphaceae;g__Owenweeksia
ASV220	k__Bacteria;p__Proteobacteria;c__Alphaproteobacteria;o__Rhodobacterales;f__Rhodobacteraceae
ASV221*	k__Bacteria;p__Chloroflexi;c__Anaerolineae;o__Caldilineales;f__Caldilineaceae
ASV222	k__Bacteria;p__Bacteroidetes;c__Sphingobacteriia;o__Sphingobacteriales;f__Chitinophagaceae
ASV223	k__Bacteria;p__Proteobacteria;c__Gammaproteobacteria
ASV224	k__Bacteria;p__Parcubacteria;c__Parcubacteria_genera_incertae_sedis;o__Parcubacteria_genera_incertae_sedis;f__Parcubacteria_genera_incertae_sedis;g__Parcubacteria_genera_incertae_sedis
ASV225	k__Bacteria;p__Proteobacteria;c__Alphaproteobacteria;o__Rhodospirillales;f__Rhodospirillaceae
ASV226	k__Bacteria;p__Actinobacteria;c__Actinobacteria;o__Actinomycetales;f__Microbacteriaceae
ASV227	k__Bacteria;p__Actinobacteria;c__Actinobacteria
ASV228	k__Bacteria;p__Bacteroidetes;c__Cytophagia;o__Cytophagales;f__Cyclobacteriaceae;g__Algoriphagus
ASV229	k__Bacteria;p__Bacteroidetes;c__Flavobacteriia;o__Flavobacteriales;f__Flavobacteriaceae
ASV230	k__Bacteria;p__Proteobacteria;c__Deltaproteobacteria;o__Bdellovibrionales;f__Bacteriovoracaceae
ASV231	k__Bacteria;p__Planctomycetes
ASV232	k__Bacteria;p__Actinobacteria;c__Actinobacteria;o__Nitriliruptorales;f__Nitriliruptoraceae;g__Nitriliruptor
ASV233*	k__Bacteria;p__Planctomycetes;c__Phycisphaerae;o__Phycisphaerales;f__Phycisphaeraceae;g__CL500-3
ASV234	k__Bacteria;p__Bacteroidetes;c__Flavobacteriia;o__Flavobacteriales;f__Flavobacteriaceae;g__Winogradskyella
ASV235	k__Bacteria;p__Proteobacteria;c__Gammaproteobacteria;o__Vibrionales;f__Vibrionaceae;g__Vibrio
ASV236	k__Bacteria;p__Proteobacteria;c__Gammaproteobacteria;o__Chromatiales;f__Chromatiaceae;g__Rheinheimera
ASV237	k__Bacteria;p__Bacteroidetes;c__Sphingobacteriia;o__Sphingobacteriales;f__Saprospiraceae
ASV238	k__Bacteria;p__Actinobacteria;c__Actinobacteria;o__Nitriliruptorales;f__Nitriliruptoraceae;g__Nitriliruptor
ASV239	k__Bacteria;p__Bacteroidetes
ASV240	k__Bacteria;p__Proteobacteria;c__Alphaproteobacteria;o__Rhodobacterales;f__Rhodobacteraceae
ASV241	k__Bacteria;p__Bacteroidetes;c__Flavobacteriia;o__Flavobacteriales
ASV242	k__Bacteria;p__Proteobacteria;c__Alphaproteobacteria;o__Rhodobacterales;f__Rhodobacteraceae
ASV243*	k__Bacteria;p__Planctomycetes;c__OM190
ASV244	k__Bacteria;p__Bacteroidetes;c__Flavobacteriia;o__Flavobacteriales
ASV245	k__Bacteria;p__Proteobacteria;c__Gammaproteobacteria;o__Oceanospirillales;f__Oceanospirillaceae;g__Marinomonas
ASV246	k__Bacteria;p__Proteobacteria;c__Epsilonproteobacteria;o__Campylobacterales;f__Campylobacteraceae;g__Arcobacter
ASV247*	k__Bacteria;p__Margulisbacteria
ASV248	k__Bacteria;p__Planctomycetes;c__Planctomycetia;o__Planctomycetales;f__Planctomycetaceae;g__Planctomicrobium
ASV249	k__Bacteria;p__Proteobacteria;c__Gammaproteobacteria
ASV250	k__Bacteria;p__Bacteroidetes;c__Sphingobacteriia;o__Sphingobacteriales;f__Saprospiraceae
ASV251	k__Bacteria;p__Verrucomicrobia;c__Verrucomicrobiae;o__Verrucomicrobiales;f__Verrucomicrobiaceae
ASV252	k__Bacteria;p__Cyanobacteria;c__Chloroplast;o__Chloroplast;f__Chloroplast;g__Chlorophyta
ASV253	k__Bacteria;p__Cyanobacteria
ASV254	k__Bacteria;p__Bacteroidetes;c__Flavobacteriia;o__Flavobacteriales;f__Flavobacteriaceae
ASV255	k__Bacteria;p__Bacteroidetes;c__Flavobacteriia;o__Flavobacteriales
ASV256	k__Bacteria;p__Proteobacteria;c__Gammaproteobacteria;o__Alteromonadales;f__Alteromonadaceae;g__Catenovulum
ASV257	k__Bacteria;p__Proteobacteria;c__Alphaproteobacteria;o__SAR11;f__SAR11;g__Candidatus_Pelagibacter
ASV258	k__Bacteria;p__Bacteroidetes;c__Flavobacteriia;o__Flavobacteriales;f__Flavobacteriaceae;g__Winogradskyella
ASV259	k__Bacteria;p__Proteobacteria;c__Gammaproteobacteria
ASV260	k__Bacteria;p__Proteobacteria;c__Alphaproteobacteria;o__Rhodobacterales;f__Rhodobacteraceae
ASV261	k__Bacteria;p__Proteobacteria;c__Gammaproteobacteria;o__Oceanospirillales;f__Oceanospirillaceae;g__Neptuniibacter
ASV262	k__Bacteria;p__Cyanobacteria
ASV263	k__Bacteria;p__Actinobacteria;c__Actinobacteria;o__Actinomycetales;f__Microbacteriaceae
ASV264	k__Bacteria;p__Proteobacteria
ASV265	k__Bacteria;p__Verrucomicrobia;c__Spartobacteria;o__Spartobacteria_genera_incertae_sedis;f__Spartobacteria_genera_incertae_sedis;g__Spartobacteria_genera_incertae_sedis
ASV266*	k__Bacteria;p__Patescibacteria;c__Parcubacteria;o__Candidatus_Campbellbacteria
ASV267	k__Bacteria;p__Chloroflexi;c__Caldilineae;o__Caldilineales;f__Caldilineaceae;g__Litorilinea
ASV268	k__Bacteria;p__Proteobacteria;c__Gammaproteobacteria;o__Vibrionales;f__Vibrionaceae;g__Vibrio
ASV269	k__Bacteria;p__Cyanobacteria
ASV270	k__Bacteria;p__Proteobacteria;c__Gammaproteobacteria;o__Xanthomonadales;f__Xanthomonadaceae;g__Lysobacter
ASV271	k__Bacteria;p__Cyanobacteria;c__Cyanobacteria
ASV272	k__Bacteria;p__Bacteroidetes;c__Sphingobacteriia;o__Sphingobacteriales;f__Saprospiraceae
ASV273	k__Bacteria;p__Planctomycetes;c__Planctomycetia;o__Planctomycetales;f__Planctomycetaceae
ASV274	k__Bacteria;p__Proteobacteria;c__Alphaproteobacteria;o__Rhodobacterales;f__Rhodobacteraceae;g__Gemmobacter
ASV275	k__Bacteria;p__Bacteroidetes;c__Sphingobacteriia;o__Sphingobacteriales;f__Saprospiraceae
ASV276	k__Bacteria;p__Proteobacteria;c__Gammaproteobacteria;o__Alteromonadales;f__Alteromonadaceae;g__Catenovulum
ASV277	k__Bacteria;p__Planctomycetes;c__Planctomycetia;o__Planctomycetales;f__Planctomycetaceae;g__Thermogutta
ASV278	k__Bacteria;p__Planctomycetes;c__Planctomycetia;o__Planctomycetales;f__Planctomycetaceae;g__Thermogutta
ASV279	k__Bacteria;p__Bacteroidetes;c__Flavobacteriia;o__Flavobacteriales;f__Flavobacteriaceae
ASV280	k__Bacteria;p__Bacteroidetes
ASV281	k__Bacteria;p__Planctomycetes;c__Planctomycetia;o__Planctomycetales;f__Planctomycetaceae;g__Rubinisphaera
ASV282	k__Bacteria;p__Planctomycetes;c__Planctomycetia;o__Planctomycetales;f__Planctomycetaceae;g__Thermogutta
ASV283	k__Bacteria;p__Proteobacteria;c__Alphaproteobacteria;o__Rhodobacterales;f__Rhodobacteraceae
ASV284	k__Bacteria;p__Proteobacteria;c__Alphaproteobacteria;o__Rhodobacterales;f__Rhodobacteraceae
ASV285	k__Archaea;p__Woesearchaeota;c__Woesearchaeota_Incertae_Sedis_AR16;o__Woesearchaeota_Incertae_Sedis_AR16;f__Woesearchaeota_Incertae_Sedis_AR16;g__Woesearchaeota_Incertae_Sedis_AR16
ASV286	k__Bacteria;p__Proteobacteria;c__Alphaproteobacteria;o__Rhodobacterales;f__Rhodobacteraceae
ASV287*	k__Bacteria;p__Bacteroidetes;c__Ignavibacteria;o__OPB56
ASV288	k__Bacteria;p__Bacteroidetes;c__Sphingobacteriia;o__Sphingobacteriales;f__Saprospiraceae
ASV289	k__Bacteria;p__Planctomycetes;c__Planctomycetia;o__Planctomycetales;f__Planctomycetaceae
ASV290	k__Bacteria;p__Bacteroidetes;c__Flavobacteriia;o__Flavobacteriales;f__Flavobacteriaceae;g__Winogradskyella
ASV291	k__Bacteria;p__Actinobacteria;c__Actinobacteria
ASV292	k__Bacteria;p__Bacteroidetes;c__Flavobacteriia;o__Flavobacteriales;f__Flavobacteriaceae
ASV293	k__Bacteria;p__Bacteroidetes;c__Sphingobacteriia;o__Sphingobacteriales;f__Saprospiraceae
ASV294	k__Bacteria;p__Verrucomicrobia;c__Opitutae;o__Opitutales;f__Opitutaceae;g__Opitutus
ASV295	k__Bacteria;p__Cyanobacteria;c__Chloroplast;o__Chloroplast;f__Chloroplast;g__Cryptomonadaceae
ASV296	k__Bacteria;p__Proteobacteria;c__Gammaproteobacteria;o__Gammaproteobacteria_incertae_sedis
ASV297	k__Bacteria;p__Planctomycetes;c__Planctomycetia;o__Planctomycetales;f__Planctomycetaceae;g__Gimesia
ASV298	k__Bacteria;p__Proteobacteria
ASV299	k__Bacteria;p__Candidatus_Saccharibacteria;c__Saccharibacteria_genera_incertae_sedis;o__Saccharibacteria_genera_incertae_sedis;f__Saccharibacteria_genera_incertae_sedis;g__Saccharibacteria_genera_incertae_sedis
ASV300	k__Bacteria;p__Proteobacteria;c__Deltaproteobacteria
ASV301	k__Bacteria;p__Bacteroidetes;c__Flavobacteriia;o__Flavobacteriales;f__Flavobacteriaceae
ASV302	k__Bacteria;p__Proteobacteria;c__Betaproteobacteria;o__Burkholderiales
ASV303*	k__Bacteria;p__Actinobacteria;c__Acidimicrobiia;o__Microtrichales;f__Microtrichaceae
ASV304	k__Bacteria;p__Proteobacteria;c__Gammaproteobacteria;o__Oceanospirillales;f__Oceanospirillales_incertae_sedis;g__Pseudohongiella
ASV305	k__Bacteria;p__Proteobacteria;c__Alphaproteobacteria;o__Rhodobacterales;f__Rhodobacteraceae
ASV306	k__Bacteria;p__Actinobacteria;c__Actinobacteria
ASV307	k__Bacteria;p__Proteobacteria;c__Alphaproteobacteria;o__Rhodobacterales;f__Rhodobacteraceae
ASV308*	k__Bacteria;p__Bacteroidetes;c__Ignavibacteria;o__OPB56
ASV309	k__Bacteria;p__Planctomycetes;c__Planctomycetia;o__Planctomycetales;f__Planctomycetaceae;g__Rhodopirellula
ASV310	k__Bacteria;p__Actinobacteria;c__Actinobacteria;o__Actinomycetales
ASV311	k__Bacteria;p__Proteobacteria;c__Alphaproteobacteria;o__Rhodobacterales;f__Rhodobacteraceae;g__Ruegeria
ASV312	k__Bacteria;p__Bacteroidetes;c__Sphingobacteriia;o__Sphingobacteriales;f__Saprospiraceae;g__Lewinella
ASV313	k__Bacteria;p__Proteobacteria;c__Alphaproteobacteria;o__Rhodobacterales;f__Rhodobacteraceae;g__Paracoccus
ASV314	k__Bacteria;p__Planctomycetes;c__Planctomycetia;o__Planctomycetales;f__Planctomycetaceae
ASV315	k__Bacteria;p__Bacteroidetes;c__Flavobacteriia;o__Flavobacteriales;f__Flavobacteriaceae;g__Tenacibaculum
ASV316*	k__Bacteria;p__Planctomycetes;c__Phycisphaerae;o__Phycisphaerales;f__Phycisphaeraceae
ASV317	k__Bacteria;p__Proteobacteria;c__Alphaproteobacteria;o__Rhodobacterales;f__Rhodobacteraceae;g__Paracoccus
ASV318*	k__Bacteria;p__Planctomycetes;c__OM190
ASV319	k__Bacteria;p__Cyanobacteria;c__Chloroplast;o__Chloroplast;f__Chloroplast;g__Bacillariophyta
ASV320	k__Bacteria;p__Proteobacteria;c__Alphaproteobacteria;o__Rhizobiales;f__Phyllobacteriaceae
ASV321*	k__Bacteria
ASV322	k__Bacteria;p__Bacteroidetes;c__Flavobacteriia;o__Flavobacteriales;f__Cryomorphaceae;g__Wandonia
ASV323	k__Bacteria;p__Proteobacteria;c__Alphaproteobacteria;o__Rhodobacterales;f__Rhodobacteraceae;g__Tropicimonas
ASV324	k__Bacteria;p__Proteobacteria;c__Epsilonproteobacteria;o__Campylobacterales;f__Campylobacteraceae;g__Arcobacter
ASV325	k__Bacteria;p__Proteobacteria;c__Alphaproteobacteria;o__Rhodospirillales;f__Rhodospirillaceae
ASV326	k__Bacteria;p__Proteobacteria;c__Epsilonproteobacteria;o__Campylobacterales;f__Helicobacteraceae;g__Sulfurovum
ASV327	k__Bacteria;p__Actinobacteria;c__Actinobacteria;o__Acidimicrobiales;f__Acidimicrobiaceae;g__Ilumatobacter
ASV328	k__Bacteria;p__Proteobacteria;c__Gammaproteobacteria;o__Alteromonadales;f__Alteromonadaceae;g__Alteromonas
ASV329	k__Bacteria;p__Proteobacteria;c__Alphaproteobacteria;o__Caulobacterales;f__Caulobacteraceae
ASV330	k__Bacteria;p__candidate_division_ZB3;c__ZB3_genera_incertae_sedis;o__ZB3_genera_incertae_sedis;f__ZB3_genera_incertae_sedis;g__ZB3_genera_incertae_sedis
ASV331	k__Bacteria;p__Bacteroidetes;c__Flavobacteriia;o__Flavobacteriales;f__Flavobacteriaceae
ASV332	k__Bacteria;p__Actinobacteria;c__Actinobacteria;o__Actinomycetales;f__Mycobacteriaceae;g__Mycobacterium
ASV333	k__Bacteria;p__Proteobacteria;c__Gammaproteobacteria;o__Oceanospirillales;f__Oceanospirillaceae
ASV334	k__Bacteria;p__Cyanobacteria;c__Chloroplast;o__Chloroplast;f__Chloroplast;g__Chlorophyta
ASV335	k__Bacteria;p__Proteobacteria;c__Alphaproteobacteria;o__Rhodobacterales;f__Rhodobacteraceae
ASV336*	k__Bacteria;p__Gemmatimonadetes;c__BD2-11_terrestrial_group
ASV337	k__Bacteria;p__Verrucomicrobia;c__Verrucomicrobiae;o__Verrucomicrobiales;f__Verrucomicrobiaceae;g__Haloferula
ASV338*	k__Bacteria;p__Bacteroidetes;c__Ignavibacteria;o__OPB56
ASV339	k__Bacteria;p__Proteobacteria;c__Betaproteobacteria
ASV340	k__Bacteria;p__Proteobacteria;c__Alphaproteobacteria;o__Rhodobacterales;f__Rhodobacteraceae;g__Gemmobacter
ASV341	k__Bacteria;p__Bacteroidetes;c__Flavobacteriia;o__Flavobacteriales;f__Flavobacteriaceae
ASV342	k__Bacteria;p__Firmicutes
ASV343	k__Bacteria;p__Proteobacteria;c__Gammaproteobacteria;o__Thiotrichales;f__Thiotrichaceae;g__Thiothrix
ASV344	k__Bacteria;p__Actinobacteria;c__Actinobacteria;o__Actinomycetales;f__Microbacteriaceae
ASV345	k__Bacteria;p__Proteobacteria;c__Alphaproteobacteria;o__Rhodobacterales;f__Rhodobacteraceae
ASV346	k__Bacteria;p__Proteobacteria;c__Gammaproteobacteria;o__Oceanospirillales;f__Oceanospirillales_incertae_sedis;g__Pseudohongiella
ASV347	k__Bacteria;p__Bacteroidetes
ASV348	k__Bacteria;p__Planctomycetes;c__Planctomycetia;o__Planctomycetales;f__Planctomycetaceae;g__Thermogutta
ASV349	k__Bacteria;p__Planctomycetes;c__Planctomycetia;o__Planctomycetales;f__Planctomycetaceae
ASV350	k__Bacteria;p__Proteobacteria;c__Gammaproteobacteria
ASV351	k__Bacteria;p__Planctomycetes;c__Planctomycetia;o__Planctomycetales;f__Planctomycetaceae
ASV352	k__Bacteria;p__Bacteroidetes;c__Cytophagia;o__Cytophagales;f__Chryseolinea;g__Chryseolinea
ASV353	k__Bacteria;p__Bacteroidetes
ASV354	k__Bacteria;p__Proteobacteria;c__Alphaproteobacteria;o__Rhodobacterales;f__Rhodobacteraceae
ASV355	k__Bacteria;p__Bacteroidetes;c__Sphingobacteriia;o__Sphingobacteriales;f__Saprospiraceae;g__Phaeodactylibacter
ASV356	k__Bacteria;p__Proteobacteria;c__Deltaproteobacteria
ASV357	k__Bacteria;p__Proteobacteria;c__Alphaproteobacteria;o__Rhodobacterales;f__Rhodobacteraceae
ASV358	k__Bacteria;p__Planctomycetes
ASV359	k__Bacteria;p__Bacteroidetes
ASV360	k__Bacteria;p__Proteobacteria;c__Gammaproteobacteria;o__Oceanospirillales;f__Oceanospirillaceae;g__Neptuniibacter
ASV361	k__Bacteria;p__Bacteroidetes
ASV362	k__Bacteria;p__Bacteroidetes
ASV363	k__Bacteria;p__Actinobacteria;c__Actinobacteria;o__Nitriliruptorales;f__Nitriliruptoraceae;g__Nitriliruptor
ASV364	k__Bacteria;p__Actinobacteria;c__Actinobacteria
ASV365	k__Bacteria;p__Proteobacteria;c__Gammaproteobacteria;o__Alteromonadales;f__Ferrimonadaceae;g__Ferrimonas
ASV366*	k__Bacteria;p__Patescibacteria;c__Microgenomatia;o__Candidatus_Pacebacteria
ASV367*	k__Bacteria;p__Patescibacteria;c__WS6_(Dojkabacteria)
ASV368	k__Bacteria;p__Bacteroidetes;c__Sphingobacteriia;o__Sphingobacteriales;f__Saprospiraceae
ASV369	k__Bacteria;p__Fusobacteria;c__Fusobacteriia;o__Fusobacteriales;f__Fusobacteriaceae
ASV370	k__Bacteria;p__Candidatus_Saccharibacteria;c__Saccharibacteria_genera_incertae_sedis;o__Saccharibacteria_genera_incertae_sedis;f__Saccharibacteria_genera_incertae_sedis;g__Saccharibacteria_genera_incertae_sedis
ASV371	k__Bacteria;p__Actinobacteria;c__Actinobacteria;o__Actinomycetales;f__Microbacteriaceae
ASV372	k__Bacteria;p__Planctomycetes;c__Planctomycetia;o__Planctomycetales;f__Planctomycetaceae
ASV373	k__Bacteria;p__Verrucomicrobia;c__Verrucomicrobiae;o__Verrucomicrobiales;f__Verrucomicrobiaceae
ASV374	k__Bacteria;p__Planctomycetes;c__Planctomycetia;o__Planctomycetales;f__Planctomycetaceae
ASV375	k__Bacteria;p__Deinococcus-Thermus;c__Deinococci;o__Deinococcales;f__Trueperaceae;g__Truepera
ASV376	k__Bacteria;p__Proteobacteria;c__Gammaproteobacteria;o__Xanthomonadales;f__Xanthomonadaceae;g__Lysobacter
ASV377*	k__Bacteria;p__Kiritimatiellaeota;c__Kiritimatiellae;o__WCHB1-41
ASV378	k__Bacteria;p__Bacteroidetes;c__Flavobacteriia;o__Flavobacteriales;f__Flavobacteriaceae
ASV379	k__Bacteria;p__Bacteroidetes;c__Cytophagia;o__Cytophagales;f__Cyclobacteriaceae;g__Algoriphagus
ASV380	k__Bacteria;p__Bacteroidetes;c__Flavobacteriia;o__Flavobacteriales;f__Flavobacteriaceae;g__Flavobacterium
ASV381*	k__Bacteria;p__Planctomycetes;c__Phycisphaerae;o__Phycisphaerales;f__Phycisphaeraceae;g__CL500-3
ASV382	k__Bacteria;p__Proteobacteria;c__Alphaproteobacteria;o__SAR11;f__SAR11;g__Candidatus_Pelagibacter
ASV383	k__Bacteria;p__Planctomycetes;c__Planctomycetia;o__Planctomycetales;f__Planctomycetaceae;g__Rhodopirellula
ASV384	k__Bacteria;p__Proteobacteria;c__Alphaproteobacteria;o__Rhizobiales;f__Rhodobiaceae;g__Anderseniella
ASV385	k__Bacteria;p__Bacteroidetes;c__Cytophagia;o__Cytophagales;f__Flammeovirgaceae
ASV386	k__Bacteria;p__Proteobacteria;c__Gammaproteobacteria;o__Chromatiales;f__Chromatiaceae;g__Rheinheimera
ASV387	k__Bacteria;p__Cyanobacteria;c__Chloroplast;o__Chloroplast;f__Chloroplast;g__Bacillariophyta
ASV388	k__Bacteria;p__Proteobacteria;c__Gammaproteobacteria;o__Alteromonadales
ASV389	k__Bacteria;p__Proteobacteria;c__Alphaproteobacteria;o__Alphaproteobacteria_incertae_sedis;f__Geminicoccus;g__Geminicoccus
ASV390	k__Bacteria;p__Bacteroidetes;c__Sphingobacteriia;o__Sphingobacteriales;f__Rhodothermaceae
ASV391	k__Bacteria;p__Proteobacteria;c__Alphaproteobacteria;o__Rhodospirillales;f__Rhodospirillaceae
ASV392	k__Bacteria;p__Verrucomicrobia;c__Subdivision3
ASV393	k__Bacteria;p__Actinobacteria;c__Actinobacteria;o__Actinomycetales;f__Demequinaceae;g__Demequina
ASV394	k__Bacteria;p__Bacteroidetes;c__Cytophagia;o__Cytophagales;f__Cytophagaceae
ASV395*	k__Bacteria;p__Patescibacteria;c__WWE3
ASV396	k__Bacteria;p__Proteobacteria;c__Alphaproteobacteria
ASV397	k__Bacteria;p__Proteobacteria;c__Alphaproteobacteria;o__Rhodospirillales;f__Rhodospirillaceae
ASV398	k__Bacteria;p__Bacteroidetes
ASV399	k__Bacteria;p__Firmicutes;c__Bacilli;o__Bacillales
ASV400	k__Bacteria;p__Proteobacteria;c__Alphaproteobacteria;o__Rhodobacterales;f__Rhodobacteraceae
ASV401	k__Bacteria;p__Cyanobacteria;c__Cyanobacteria;o__Family_II;f__Family_II;g__GpIIa
ASV402	k__Bacteria;p__Bacteroidetes
ASV403	k__Bacteria;p__Parcubacteria;c__Parcubacteria_genera_incertae_sedis;o__Parcubacteria_genera_incertae_sedis;f__Parcubacteria_genera_incertae_sedis;g__Parcubacteria_genera_incertae_sedis
ASV404	k__Bacteria;p__Bacteroidetes;c__Sphingobacteriia;o__Sphingobacteriales;f__Saprospiraceae
ASV405	k__Bacteria;p__Cyanobacteria;c__Cyanobacteria;o__Family_II;f__Family_II;g__GpIIa
ASV406	k__Bacteria;p__Proteobacteria;c__Gammaproteobacteria;o__Vibrionales;f__Vibrionaceae;g__Vibrio
ASV407	k__Bacteria;p__Verrucomicrobia;c__Spartobacteria;o__Terrimicrobium;f__Terrimicrobium;g__Terrimicrobium
ASV408	k__Bacteria;p__Bacteroidetes;c__Flavobacteriia;o__Flavobacteriales;f__Cryomorphaceae
ASV409	k__Bacteria;p__Proteobacteria;c__Alphaproteobacteria;o__Rhodobacterales;f__Rhodobacteraceae;g__Rhodobacter
ASV410	k__Bacteria;p__Proteobacteria;c__Deltaproteobacteria
ASV411	k__Bacteria;p__Planctomycetes;c__Planctomycetia;o__Planctomycetales;f__Planctomycetaceae;g__Thermogutta
ASV412	k__Bacteria;p__Proteobacteria;c__Gammaproteobacteria;o__Chromatiales
ASV413	k__Bacteria;p__Cyanobacteria;c__Chloroplast;o__Chloroplast;f__Chloroplast;g__Bacillariophyta
ASV414	k__Bacteria;p__Bacteroidetes
ASV415	k__Bacteria;p__Cyanobacteria
ASV416	k__Bacteria;p__Bacteroidetes;c__Flavobacteriia;o__Flavobacteriales;f__Cryomorphaceae
ASV417	k__Bacteria;p__Bacteroidetes;c__Flavobacteriia;o__Flavobacteriales;f__Flavobacteriaceae
ASV418	k__Bacteria;p__Bacteroidetes;c__Flavobacteriia;o__Flavobacteriales;f__Flavobacteriaceae
ASV419	k__Bacteria;p__Proteobacteria;c__Gammaproteobacteria
ASV420	k__Bacteria;p__Proteobacteria;c__Alphaproteobacteria;o__Rhodobacterales;f__Rhodobacteraceae
ASV421	k__Bacteria;p__Bacteroidetes;c__Cytophagia;o__Cytophagales;f__Cytophagaceae;g__Fluviimonas
ASV422	k__Bacteria;p__Cyanobacteria;c__Cyanobacteria
ASV423	k__Bacteria;p__Proteobacteria;c__Gammaproteobacteria
ASV424	k__Bacteria;p__Bacteroidetes;c__Flavobacteriia;o__Flavobacteriales
ASV425	k__Bacteria;p__Proteobacteria;c__Gammaproteobacteria;o__Vibrionales;f__Vibrionaceae;g__Vibrio
ASV426*	k__Bacteria;p__Patescibacteria;c__Saccharimonadia;o__Saccharimonadales
ASV427	k__Bacteria;p__Planctomycetes;c__Phycisphaerae
ASV428	k__Bacteria;p__Bacteroidetes
ASV429	k__Bacteria;p__Bacteroidetes;c__Flavobacteriia;o__Flavobacteriales
ASV430	k__Bacteria;p__Proteobacteria;c__Deltaproteobacteria
ASV431	k__Bacteria;p__Proteobacteria;c__Gammaproteobacteria;o__Vibrionales;f__Vibrionaceae;g__Vibrio
ASV432	k__Bacteria;p__Bacteroidetes;c__Flavobacteriia;o__Flavobacteriales;f__Flavobacteriaceae;g__Tenacibaculum
ASV433	k__Bacteria;p__Planctomycetes;c__Planctomycetia;o__Planctomycetales;f__Planctomycetaceae;g__Thermogutta
ASV434	k__Bacteria;p__Planctomycetes;c__Planctomycetia;o__Planctomycetales;f__Planctomycetaceae;g__Thermogutta
ASV435	k__Bacteria;p__Bacteroidetes;c__Sphingobacteriia;o__Sphingobacteriales;f__Saprospiraceae;g__Lewinella
ASV436	k__Bacteria;p__Proteobacteria;c__Alphaproteobacteria;o__Rhizobiales;f__Phyllobacteriaceae
ASV437	k__Bacteria;p__Actinobacteria;c__Actinobacteria;o__Actinomycetales;f__Microbacteriaceae
ASV438	k__Bacteria;p__Parcubacteria;c__Parcubacteria_genera_incertae_sedis;o__Parcubacteria_genera_incertae_sedis;f__Parcubacteria_genera_incertae_sedis;g__Parcubacteria_genera_incertae_sedis
ASV439*	k__Bacteria;p__Planctomycetes;c__OM190
ASV440	k__Bacteria;p__Bacteroidetes;c__Sphingobacteriia;o__Sphingobacteriales;f__Saprospiraceae
ASV441	k__Bacteria;p__Proteobacteria;c__Gammaproteobacteria;o__Vibrionales;f__Vibrionaceae
ASV442	k__Bacteria;p__Planctomycetes;c__Planctomycetia;o__Planctomycetales;f__Planctomycetaceae
ASV443	k__Bacteria;p__Proteobacteria;c__Alphaproteobacteria;o__Rhodospirillales;f__Rhodospirillaceae
ASV444	k__Archaea;p__Euryarchaeota
ASV445	k__Bacteria;p__Cyanobacteria;c__Chloroplast;o__Chloroplast;f__Chloroplast;g__Bacillariophyta
ASV446	k__Bacteria;p__Bacteroidetes;c__Flavobacteriia;o__Flavobacteriales;f__Flavobacteriaceae;g__Winogradskyella
ASV447	k__Bacteria;p__Cyanobacteria
ASV448	k__Bacteria;p__Proteobacteria;c__Alphaproteobacteria;o__Rhodobacterales;f__Rhodobacteraceae
ASV449	k__Bacteria;p__Proteobacteria;c__Alphaproteobacteria;o__Rhodospirillales;f__Rhodospirillaceae
ASV450	k__Bacteria;p__Proteobacteria;c__Gammaproteobacteria
ASV451	k__Bacteria;p__Bacteroidetes;c__Cytophagia;o__Cytophagales;f__Flammeovirgaceae;g__Fabibacter
ASV452	k__Bacteria;p__Proteobacteria;c__Alphaproteobacteria;o__Rhodobacterales;f__Rhodobacteraceae
ASV453	k__Bacteria;p__Firmicutes
ASV454	k__Bacteria;p__Proteobacteria;c__Alphaproteobacteria;o__Rhodobacterales;f__Rhodobacteraceae
ASV455	k__Bacteria;p__Bacteroidetes
ASV456	k__Bacteria;p__Bacteroidetes
ASV457	k__Bacteria;p__Parcubacteria;c__Parcubacteria_genera_incertae_sedis;o__Parcubacteria_genera_incertae_sedis;f__Parcubacteria_genera_incertae_sedis;g__Parcubacteria_genera_incertae_sedis
ASV458	k__Bacteria;p__Bacteroidetes;c__Sphingobacteriia;o__Sphingobacteriales;f__Saprospiraceae;g__Lewinella
ASV459	k__Bacteria;p__Proteobacteria;c__Deltaproteobacteria
ASV460	k__Bacteria;p__Proteobacteria;c__Gammaproteobacteria;o__Alteromonadales;f__Pseudoalteromonadaceae;g__Pseudoalteromonas
ASV461	k__Bacteria;p__Proteobacteria
ASV462	k__Bacteria;p__Proteobacteria;c__Gammaproteobacteria;o__Vibrionales;f__Vibrionaceae;g__Photobacterium
ASV463	k__Bacteria;p__Proteobacteria;c__Alphaproteobacteria;o__Rhodobacterales;f__Rhodobacteraceae
ASV464	k__Bacteria;p__Proteobacteria;c__Gammaproteobacteria;o__Vibrionales;f__Vibrionaceae
ASV465	k__Bacteria;p__Planctomycetes;c__Planctomycetia;o__Planctomycetales;f__Planctomycetaceae;g__Rhodopirellula
ASV466	k__Bacteria;p__Planctomycetes;c__Planctomycetia;o__Planctomycetales;f__Planctomycetaceae
ASV467	k__Bacteria;p__Proteobacteria;c__Alphaproteobacteria;o__Rhodobacterales;f__Rhodobacteraceae
ASV468	k__Bacteria;p__Verrucomicrobia;c__Verrucomicrobiae;o__Verrucomicrobiales;f__Verrucomicrobiaceae
ASV469	k__Bacteria;p__Cyanobacteria;c__Cyanobacteria;o__Family_XI;f__Family_XI;g__GpXI
ASV470*	k__Bacteria;p__Planctomycetes;c__OM190
ASV471	k__Bacteria;p__Actinobacteria;c__Actinobacteria;o__Actinomycetales
ASV472	k__Bacteria;p__Bacteroidetes;c__Flavobacteriia;o__Flavobacteriales;f__Cryomorphaceae
ASV473	k__Bacteria;p__Cyanobacteria;c__Cyanobacteria
ASV474	k__Bacteria;p__Cyanobacteria;c__Cyanobacteria;o__Family_II;f__Family_II;g__GpIIa
ASV475	k__Bacteria;p__Bacteroidetes;c__Flavobacteriia;o__Flavobacteriales;f__Cryomorphaceae
ASV476	k__Bacteria;p__Actinobacteria;c__Actinobacteria;o__Acidimicrobiales;f__Acidimicrobiaceae;g__Ilumatobacter
ASV477	k__Bacteria;p__Planctomycetes;c__Planctomycetia;o__Planctomycetales;f__Planctomycetaceae
ASV478	k__Bacteria;p__Proteobacteria;c__Gammaproteobacteria;o__Vibrionales;f__Vibrionaceae;g__Vibrio
ASV479	k__Bacteria;p__Bacteroidetes
ASV480	k__Bacteria;p__Bacteroidetes;c__Flavobacteriia;o__Flavobacteriales;f__Flavobacteriaceae
ASV481	k__Bacteria;p__Parcubacteria;c__Parcubacteria_genera_incertae_sedis;o__Parcubacteria_genera_incertae_sedis;f__Parcubacteria_genera_incertae_sedis;g__Parcubacteria_genera_incertae_sedis
ASV482	k__Bacteria;p__Bacteroidetes
ASV483	k__Bacteria;p__Bacteroidetes;c__Sphingobacteriia;o__Sphingobacteriales;f__Saprospiraceae
ASV484	k__Bacteria;p__Proteobacteria;c__Gammaproteobacteria;o__Chromatiales
ASV485	k__Bacteria;p__Actinobacteria;c__Actinobacteria;o__Actinomycetales;f__Microbacteriaceae
ASV486	k__Bacteria;p__Bacteroidetes;c__Cytophagia;o__Cytophagales;f__Flammeovirgaceae;g__Roseivirga
ASV487	k__Bacteria;p__Bacteroidetes;c__Flavobacteriia;o__Flavobacteriales
ASV488	k__Bacteria;p__Proteobacteria;c__Epsilonproteobacteria;o__Campylobacterales;f__Campylobacteraceae;g__Arcobacter
ASV489	k__Bacteria;p__Proteobacteria;c__Alphaproteobacteria;o__Rhodobacterales;f__Rhodobacteraceae
ASV490	k__Archaea;p__Euryarchaeota
ASV491	k__Bacteria;p__Proteobacteria;c__Betaproteobacteria;o__Burkholderiales;f__Alcaligenaceae
ASV492	k__Bacteria;p__Bacteroidetes;c__Sphingobacteriia;o__Sphingobacteriales
ASV493	k__Bacteria;p__Bacteroidetes
ASV494	k__Bacteria;p__Bacteroidetes;c__Sphingobacteriia;o__Sphingobacteriales
ASV495	k__Archaea;p__Euryarchaeota
ASV496	k__Bacteria;p__Proteobacteria
ASV497	k__Bacteria;p__Verrucomicrobia
ASV498	k__Bacteria;p__Proteobacteria;c__Gammaproteobacteria;o__Chromatiales
ASV499	k__Bacteria;p__Proteobacteria;c__Gammaproteobacteria;o__Alteromonadales;f__Pseudoalteromonadaceae;g__Pseudoalteromonas
ASV500	k__Bacteria;p__Bacteroidetes;c__Sphingobacteriia;o__Sphingobacteriales;f__Chitinophagaceae
ASV501	k__Bacteria;p__Planctomycetes;c__Planctomycetia;o__Planctomycetales;f__Planctomycetaceae
ASV502	k__Bacteria;p__Bacteroidetes;c__Cytophagia;o__Cytophagales;f__Flammeovirgaceae
ASV503	k__Bacteria;p__Planctomycetes;c__Planctomycetia;o__Planctomycetales;f__Planctomycetaceae;g__Rubinisphaera
ASV504	k__Bacteria;p__Actinobacteria;c__Actinobacteria;o__Actinomycetales
ASV505*	k__Bacteria;p__Planctomycetes;c__OM190
ASV506	k__Bacteria;p__Verrucomicrobia
ASV507	k__Bacteria;p__Proteobacteria;c__Alphaproteobacteria
ASV508	k__Bacteria;p__Proteobacteria;c__Gammaproteobacteria;o__Oceanospirillales;f__Oceanospirillaceae;g__Neptuniibacter
ASV509	k__Bacteria;p__Deinococcus-Thermus;c__Deinococci;o__Deinococcales;f__Trueperaceae;g__Truepera
ASV510	k__Bacteria;p__Proteobacteria;c__Betaproteobacteria;o__Burkholderiales;f__Comamonadaceae
ASV511	k__Bacteria;p__Bacteroidetes;c__Flavobacteriia;o__Flavobacteriales;f__Cryomorphaceae
ASV512*	k__Bacteria;p__Planctomycetes;c__OM190
ASV513	k__Bacteria;p__Planctomycetes;c__Planctomycetia;o__Planctomycetales;f__Planctomycetaceae;g__Blastopirellula
ASV514	k__Bacteria;p__Bacteroidetes;c__Sphingobacteriia;o__Sphingobacteriales;f__Saprospiraceae
ASV515	k__Bacteria;p__Proteobacteria;c__Alphaproteobacteria;o__Rhodobacterales;f__Rhodobacteraceae
ASV516	k__Bacteria;p__Proteobacteria;c__Alphaproteobacteria;o__Rhodobacterales;f__Rhodobacteraceae
ASV517	k__Bacteria;p__Proteobacteria;c__Gammaproteobacteria
ASV518	k__Bacteria;p__Planctomycetes;c__Planctomycetia;o__Planctomycetales;f__Planctomycetaceae;g__Planctomicrobium
ASV519*	k__Bacteria;p__Patescibacteria;c__Parcubacteria;o__Candidatus_Moranbacteria
ASV520	k__Bacteria;p__Cyanobacteria;c__Chloroplast;o__Chloroplast;f__Chloroplast;g__Bacillariophyta
ASV521	k__Bacteria;p__Proteobacteria;c__Alphaproteobacteria;o__Rhodobacterales;f__Rhodobacteraceae;g__Defluviimonas
ASV522	k__Bacteria;p__Planctomycetes;c__Planctomycetia;o__Planctomycetales;f__Planctomycetaceae
ASV523	k__Bacteria;p__Bacteroidetes;c__Flavobacteriia;o__Flavobacteriales;f__Cryomorphaceae;g__Brumimicrobium
ASV524*	k__Bacteria;p__Bacteroidetes;c__Ignavibacteria;o__OPB56
ASV525	k__Bacteria;p__Proteobacteria;c__Gammaproteobacteria;o__Alteromonadales;f__Alteromonadaceae;g__Haliea
ASV526	k__Bacteria;p__Bacteroidetes;c__Flavobacteriia;o__Flavobacteriales;f__Flavobacteriaceae;g__Winogradskyella
ASV527	k__Bacteria;p__Proteobacteria;c__Alphaproteobacteria;o__Rhodobacterales;f__Rhodobacteraceae;g__Lutimaribacter
ASV528	k__Bacteria;p__Bacteroidetes;c__Flavobacteriia;o__Flavobacteriales;f__Cryomorphaceae;g__Wandonia
ASV529	k__Bacteria;p__Proteobacteria;c__Epsilonproteobacteria;o__Campylobacterales;f__Helicobacteraceae;g__Sulfurovum
ASV530	k__Bacteria;p__Proteobacteria;c__Alphaproteobacteria;o__Rhodospirillales
ASV531*	k__Bacteria;p__Patescibacteria;c__ABY1;o__Candidatus_Magasanikbacteria
ASV532	k__Bacteria;p__Proteobacteria;c__Gammaproteobacteria;o__Vibrionales;f__Vibrionaceae;g__Vibrio
ASV533	k__Bacteria;p__Proteobacteria;c__Alphaproteobacteria;o__Rhodobacterales;f__Rhodobacteraceae
ASV534	k__Bacteria;p__Proteobacteria;c__Alphaproteobacteria
ASV535*	k__Bacteria;p__Patescibacteria;c__ABY1;o__Candidatus_Uhrbacteria
ASV536	k__Bacteria;p__Bacteroidetes;c__Cytophagia;o__Cytophagales;f__Cytophagaceae;g__Dyadobacter
ASV537	k__Bacteria;p__Proteobacteria;c__Gammaproteobacteria
ASV538*	k__Bacteria;p__Patescibacteria;c__ABY1;o__Candidatus_Magasanikbacteria
ASV539	k__Bacteria;p__Bacteroidetes
ASV540	k__Bacteria;p__Bacteroidetes;c__Cytophagia;o__Cytophagales;f__Cyclobacteriaceae;g__Cyclobacterium
ASV541	k__Bacteria;p__Bacteroidetes
ASV542	k__Bacteria;p__Actinobacteria;c__Actinobacteria;o__Actinomycetales;f__Microbacteriaceae;g__Pontimonas
ASV543	k__Bacteria;p__Bacteroidetes;c__Flavobacteriia;o__Flavobacteriales
ASV544	k__Bacteria;p__Proteobacteria;c__Betaproteobacteria
ASV545	k__Bacteria;p__Verrucomicrobia;c__Verrucomicrobiae;o__Verrucomicrobiales;f__Verrucomicrobiaceae
ASV546	k__Bacteria;p__Verrucomicrobia;c__Verrucomicrobiae;o__Verrucomicrobiales;f__Verrucomicrobiaceae;g__Roseibacillus
ASV547	k__Bacteria;p__Bacteroidetes
ASV548	k__Bacteria;p__Planctomycetes;c__Planctomycetia;o__Planctomycetales;f__Planctomycetaceae;g__Blastopirellula
ASV549	k__Bacteria;p__Proteobacteria;c__Alphaproteobacteria;o__Rhodobacterales;f__Rhodobacteraceae
ASV550	k__Bacteria;p__Chloroflexi;c__Caldilineae;o__Caldilineales;f__Caldilineaceae;g__Litorilinea
ASV551	k__Bacteria;p__Proteobacteria;c__Alphaproteobacteria;o__Rhodospirillales;f__Rhodospirillaceae
ASV552	k__Bacteria;p__Bacteroidetes
ASV553	k__Bacteria;p__Proteobacteria;c__Gammaproteobacteria;o__Alteromonadales;f__Alteromonadaceae;g__Alteromonas
ASV554	k__Bacteria;p__Tenericutes;c__Mollicutes;o__Acholeplasmatales;f__Acholeplasmataceae;g__Acholeplasma
ASV555	k__Bacteria;p__Proteobacteria;c__Gammaproteobacteria;o__Xanthomonadales;f__Xanthomonadaceae
ASV556	k__Bacteria;p__Bacteroidetes;c__Sphingobacteriia;o__Sphingobacteriales;f__Saprospiraceae
ASV557	k__Bacteria;p__Proteobacteria;c__Alphaproteobacteria;o__Rhizobiales
ASV558	k__Bacteria;p__Verrucomicrobia;c__Opitutae;o__Puniceicoccales;f__Puniceicoccaceae;g__Coraliomargarita
ASV559	k__Bacteria;p__Bacteroidetes
ASV560	k__Bacteria;p__Proteobacteria
ASV561	k__Bacteria;p__Proteobacteria;c__Alphaproteobacteria;o__Rhodobacterales;f__Rhodobacteraceae
ASV562	k__Bacteria;p__Planctomycetes;c__Planctomycetia;o__Planctomycetales;f__Planctomycetaceae;g__Rhodopirellula
ASV563	k__Bacteria;p__Proteobacteria;c__Alphaproteobacteria;o__Rhodobacterales;f__Rhodobacteraceae
ASV564	k__Bacteria;p__Proteobacteria;c__Alphaproteobacteria;o__Rhodobacterales;f__Rhodobacteraceae
ASV565*	k__Bacteria;p__Patescibacteria;c__ABY1;o__Candidatus_Magasanikbacteria
ASV566	k__Bacteria;p__Cyanobacteria;c__Chloroplast;o__Chloroplast;f__Chloroplast;g__Chlorophyta
ASV567	k__Bacteria;p__Proteobacteria;c__Alphaproteobacteria;o__Rhodobacterales;f__Rhodobacteraceae
ASV568	k__Bacteria;p__Proteobacteria;c__Gammaproteobacteria;o__Alteromonadales;f__Shewanellaceae;g__Shewanella
ASV569	k__Bacteria;p__Proteobacteria;c__Alphaproteobacteria;o__Rhodospirillales;f__Rhodospirillaceae;g__Nisaea
ASV570	k__Bacteria;p__Proteobacteria;c__Alphaproteobacteria;o__Rhodobacterales;f__Rhodobacteraceae
ASV571	k__Bacteria;p__Planctomycetes;c__Planctomycetia;o__Planctomycetales;f__Planctomycetaceae
ASV572	k__Bacteria;p__Candidatus_Saccharibacteria;c__Saccharibacteria_genera_incertae_sedis;o__Saccharibacteria_genera_incertae_sedis;f__Saccharibacteria_genera_incertae_sedis;g__Saccharibacteria_genera_incertae_sedis
ASV573	k__Bacteria;p__Bacteroidetes
ASV574	k__Bacteria;p__Bacteroidetes;c__Sphingobacteriia;o__Sphingobacteriales;f__Saprospiraceae
ASV575	k__Bacteria;p__Bacteroidetes
ASV576	k__Bacteria;p__Actinobacteria;c__Actinobacteria;o__Acidimicrobiales;f__Acidimicrobiaceae;g__Ilumatobacter
ASV577	k__Bacteria;p__Bacteroidetes;c__Flavobacteriia;o__Flavobacteriales;f__Cryomorphaceae
ASV578*	k__Bacteria;p__Planctomycetes;c__OM190
ASV579	k__Bacteria;p__Actinobacteria;c__Actinobacteria;o__Actinomycetales
ASV580	k__Bacteria;p__Fusobacteria;c__Fusobacteriia;o__Fusobacteriales;f__Fusobacteriaceae;g__Cetobacterium
ASV581	k__Bacteria;p__Planctomycetes;c__Planctomycetia;o__Planctomycetales;f__Planctomycetaceae
ASV582	k__Bacteria;p__Bacteroidetes;c__Flavobacteriia;o__Flavobacteriales;f__Cryomorphaceae
ASV583	k__Bacteria;p__Proteobacteria;c__Gammaproteobacteria
ASV584	k__Bacteria;p__Proteobacteria;c__Gammaproteobacteria;o__Vibrionales;f__Vibrionaceae;g__Vibrio
ASV585	k__Bacteria;p__Proteobacteria;c__Alphaproteobacteria;o__Rhodobacterales;f__Rhodobacteraceae
ASV586	k__Bacteria;p__Cyanobacteria;c__Chloroplast;o__Chloroplast;f__Chloroplast
ASV587	k__Bacteria;p__Bacteroidetes;c__Cytophagia;o__Cytophagales;f__Cytophagaceae
ASV588	k__Bacteria;p__Proteobacteria;c__Deltaproteobacteria
ASV589	k__Bacteria;p__Planctomycetes;c__Planctomycetia;o__Planctomycetales;f__Planctomycetaceae
ASV590	k__Bacteria;p__Proteobacteria;c__Gammaproteobacteria;o__Alteromonadales;f__Pseudoalteromonadaceae;g__Pseudoalteromonas
ASV591	k__Bacteria;p__Actinobacteria
ASV592	k__Bacteria;p__Cyanobacteria;c__Cyanobacteria
ASV593	k__Bacteria;p__Proteobacteria;c__Alphaproteobacteria;o__Rhodobacterales;f__Rhodobacteraceae
ASV594	k__Bacteria;p__Actinobacteria;c__Actinobacteria;o__Nitriliruptorales;f__Nitriliruptoraceae;g__Nitriliruptor
ASV595	k__Bacteria;p__Proteobacteria;c__Alphaproteobacteria;o__Rhodobacterales;f__Rhodobacteraceae
ASV596*	k__Bacteria;p__Patescibacteria;c__Gracilibacteria;o__Candidatus_Peregrinibacteria
ASV597	k__Bacteria;p__Proteobacteria;c__Gammaproteobacteria;o__Oceanospirillales;f__Oceanospirillaceae;g__Marinomonas
ASV598	k__Bacteria;p__Planctomycetes;c__Planctomycetia;o__Planctomycetales;f__Planctomycetaceae;g__Gimesia
ASV599	k__Bacteria;p__Actinobacteria;c__Actinobacteria;o__Actinomycetales;f__Demequinaceae
ASV600	k__Bacteria;p__Proteobacteria;c__Betaproteobacteria;o__Nitrosomonadales;f__Nitrosomonadaceae;g__Nitrosomonas
ASV601	k__Bacteria;p__Proteobacteria;c__Alphaproteobacteria;o__Rhodobacterales;f__Rhodobacteraceae
ASV602	k__Bacteria;p__Bacteroidetes;c__Sphingobacteriia;o__Sphingobacteriales;f__Saprospiraceae
ASV603	k__Archaea;p__Euryarchaeota
ASV604	k__Bacteria;p__Proteobacteria;c__Alphaproteobacteria;o__Rhodospirillales;f__Rhodospirillaceae
ASV605	k__Bacteria;p__Bacteroidetes;c__Cytophagia;o__Cytophagales
ASV606	k__Bacteria;p__Proteobacteria;c__Alphaproteobacteria;o__Rhodobacterales;f__Rhodobacteraceae
ASV607	k__Bacteria;p__SR1;c__SR1_genera_incertae_sedis;o__SR1_genera_incertae_sedis;f__SR1_genera_incertae_sedis;g__SR1_genera_incertae_sedis
ASV608	k__Bacteria;p__Proteobacteria;c__Alphaproteobacteria
ASV609	k__Bacteria;p__Planctomycetes;c__Planctomycetia;o__Planctomycetales;f__Planctomycetaceae
ASV610	k__Bacteria;p__Actinobacteria;c__Actinobacteria;o__Actinomycetales;f__Microbacteriaceae
ASV611	k__Bacteria;p__Cyanobacteria
ASV612*	k__Bacteria;p__Patescibacteria;c__WWE3
ASV613	k__Bacteria;p__Planctomycetes;c__Planctomycetia;o__Planctomycetales;f__Planctomycetaceae
ASV614	k__Bacteria;p__Proteobacteria;c__Epsilonproteobacteria;o__Campylobacterales;f__Campylobacteraceae;g__Arcobacter
ASV615	k__Bacteria;p__Bacteroidetes
ASV616	k__Bacteria;p__Planctomycetes;c__Planctomycetia;o__Planctomycetales;f__Planctomycetaceae
ASV617	k__Bacteria;p__Planctomycetes;c__Planctomycetia;o__Planctomycetales;f__Planctomycetaceae
ASV618	k__Bacteria;p__Proteobacteria
ASV619	k__Bacteria;p__Proteobacteria;c__Gammaproteobacteria;o__Vibrionales;f__Vibrionaceae;g__Photobacterium
ASV620	k__Bacteria;p__Bacteroidetes;c__Flavobacteriia;o__Flavobacteriales;f__Cryomorphaceae
ASV621	k__Bacteria;p__Bacteroidetes
ASV622	k__Bacteria;p__Proteobacteria
ASV623	k__Bacteria;p__candidate_division_ZB3;c__ZB3_genera_incertae_sedis;o__ZB3_genera_incertae_sedis;f__ZB3_genera_incertae_sedis;g__ZB3_genera_incertae_sedis
ASV624*	k__Bacteria;p__Planctomycetes;c__OM190
ASV625	k__Bacteria;p__Proteobacteria;c__Gammaproteobacteria
ASV626	k__Bacteria;p__Bacteroidetes
ASV627*	k__Bacteria;p__Planctomycetes;c__OM190
ASV628	k__Bacteria;p__Proteobacteria;c__Gammaproteobacteria;o__Oceanospirillales;f__Oceanospirillaceae;g__Marinomonas
ASV629	k__Bacteria;p__Cyanobacteria;c__Chloroplast;o__Chloroplast;f__Chloroplast;g__Chlorophyta
ASV630	k__Bacteria;p__Planctomycetes;c__Planctomycetia;o__Planctomycetales;f__Planctomycetaceae;g__Gimesia
ASV631	k__Bacteria;p__Proteobacteria;c__Gammaproteobacteria;o__Vibrionales;f__Vibrionaceae;g__Vibrio
ASV632	k__Bacteria;p__Proteobacteria;c__Betaproteobacteria;o__Burkholderiales;f__Comamonadaceae;g__Hydrogenophaga
ASV633	k__Bacteria;p__Verrucomicrobia;c__Opitutae
ASV634	k__Bacteria;p__Proteobacteria;c__Deltaproteobacteria;o__Bdellovibrionales;f__Bacteriovoracaceae;g__Halobacteriovorax
ASV635	k__Bacteria;p__Planctomycetes;c__Phycisphaerae
ASV636	k__Bacteria;p__Bacteroidetes;c__Sphingobacteriia;o__Sphingobacteriales;f__Saprospiraceae
ASV637	k__Bacteria;p__Proteobacteria;c__Deltaproteobacteria;o__Bdellovibrionales;f__Bacteriovoracaceae;g__Halobacteriovorax
ASV638	k__Bacteria;p__Proteobacteria
ASV639	k__Bacteria;p__Bacteroidetes;c__Sphingobacteriia;o__Sphingobacteriales;f__Saprospiraceae;g__Lewinella
ASV640	k__Bacteria;p__Bacteroidetes;c__Flavobacteriia;o__Flavobacteriales
ASV641	k__Bacteria;p__Cyanobacteria;c__Chloroplast;o__Chloroplast;f__Chloroplast;g__Bacillariophyta
ASV642	k__Bacteria;p__Cyanobacteria;c__Cyanobacteria
ASV643	k__Bacteria;p__Proteobacteria;c__Alphaproteobacteria;o__Rhodobacterales;f__Rhodobacteraceae;g__Marivita
ASV644	k__Bacteria;p__Proteobacteria;c__Alphaproteobacteria;o__Rhodobacterales;f__Rhodobacteraceae
ASV645	k__Bacteria;p__Proteobacteria;c__Gammaproteobacteria;o__Alteromonadales;f__Pseudoalteromonadaceae;g__Pseudoalteromonas
ASV646	k__Bacteria;p__Planctomycetes;c__Planctomycetia;o__Planctomycetales;f__Planctomycetaceae
ASV647	k__Bacteria;p__Bacteroidetes;c__Cytophagia;o__Cytophagales
ASV648	k__Bacteria;p__Bacteroidetes
ASV649	k__Bacteria;p__Proteobacteria;c__Betaproteobacteria;o__Burkholderiales;f__Comamonadaceae
ASV650	k__Bacteria;p__Proteobacteria;c__Alphaproteobacteria
ASV651*	k__Bacteria;p__Patescibacteria;c__Saccharimonadia;o__Saccharimonadales
ASV652*	k__Bacteria;p__Proteobacteria;c__Deltaproteobacteria;o__PB19
ASV653	k__Bacteria;p__Cyanobacteria;c__Cyanobacteria;o__Family_II;f__Family_II;g__GpIIa
ASV654	k__Bacteria;p__Proteobacteria;c__Gammaproteobacteria;o__Vibrionales;f__Vibrionaceae;g__Vibrio
ASV655	k__Bacteria;p__Proteobacteria;c__Betaproteobacteria;o__Burkholderiales;f__Comamonadaceae
ASV656	k__Bacteria;p__Proteobacteria;c__Gammaproteobacteria
ASV657	k__Bacteria;p__Planctomycetes;c__Planctomycetia;o__Planctomycetales;f__Planctomycetaceae
ASV658	k__Bacteria;p__Actinobacteria;c__Actinobacteria
ASV659*	k__Bacteria;p__Gemmatimonadetes;c__BD2-11_terrestrial_group
ASV660	k__Bacteria;p__Proteobacteria;c__Deltaproteobacteria;o__Desulfobacterales;f__Desulfobulbaceae
ASV661	k__Bacteria;p__Cyanobacteria;c__Cyanobacteria;o__Family_II;f__Family_II;g__GpIIa
ASV662	k__Bacteria;p__Proteobacteria;c__Gammaproteobacteria
ASV663	k__Bacteria;p__Bacteroidetes
ASV664	k__Bacteria;p__Proteobacteria;c__Gammaproteobacteria;o__Vibrionales;f__Vibrionaceae;g__Vibrio
ASV665	k__Bacteria;p__Proteobacteria;c__Gammaproteobacteria
ASV666	k__Bacteria;p__Proteobacteria;c__Gammaproteobacteria;o__Gammaproteobacteria_incertae_sedis
ASV667*	k__Bacteria;p__Patescibacteria;c__Gracilibacteria;o__Absconditabacteriales_(SR1)
ASV668	k__Bacteria;p__Proteobacteria;c__Alphaproteobacteria;o__Rhodobacterales;f__Rhodobacteraceae
ASV669	k__Bacteria;p__Proteobacteria;c__Gammaproteobacteria;o__Chromatiales;f__Chromatiaceae;g__Rheinheimera
ASV670	k__Bacteria;p__Bacteroidetes;c__Flavobacteriia;o__Flavobacteriales;f__Cryomorphaceae
ASV671	k__Bacteria;p__Bacteroidetes;c__Flavobacteriia;o__Flavobacteriales;f__Cryomorphaceae;g__Phaeocystidibacter
ASV672	k__Bacteria;p__Planctomycetes;c__Planctomycetia;o__Planctomycetales;f__Planctomycetaceae
ASV673	k__Bacteria;p__Proteobacteria;c__Betaproteobacteria;o__Burkholderiales;f__Comamonadaceae
ASV674	k__Bacteria;p__Cyanobacteria;c__Chloroplast;o__Chloroplast;f__Chloroplast;g__Bacillariophyta
ASV675	k__Bacteria;p__Bacteroidetes;c__Flavobacteriia;o__Flavobacteriales;f__Cryomorphaceae
ASV676	k__Bacteria;p__Planctomycetes;c__Planctomycetia;o__Planctomycetales;f__Planctomycetaceae
ASV677	k__Bacteria;p__Proteobacteria;c__Deltaproteobacteria
ASV678	k__Bacteria;p__Proteobacteria;c__Alphaproteobacteria;o__SAR11;f__SAR11;g__Candidatus_Pelagibacter
ASV679	k__Bacteria;p__Bacteroidetes
ASV680	k__Bacteria;p__Proteobacteria;c__Betaproteobacteria
ASV681	k__Bacteria;p__Proteobacteria;c__Deltaproteobacteria;o__Bdellovibrionales;f__Bacteriovoracaceae
ASV682	k__Bacteria;p__Planctomycetes;c__Planctomycetia;o__Planctomycetales;f__Planctomycetaceae
ASV683	k__Bacteria;p__Proteobacteria;c__Epsilonproteobacteria;o__Campylobacterales;f__Campylobacteraceae;g__Arcobacter
ASV684	k__Bacteria;p__Bacteroidetes
ASV685	k__Bacteria;p__Bacteroidetes;c__Flavobacteriia;o__Flavobacteriales;f__Cryomorphaceae;g__Brumimicrobium
ASV686	k__Bacteria;p__Proteobacteria;c__Gammaproteobacteria;o__Gammaproteobacteria_incertae_sedis
ASV687	k__Bacteria;p__Proteobacteria;c__Alphaproteobacteria;o__Rhodobacterales;f__Rhodobacteraceae;g__Ruegeria
ASV688*	k__Bacteria;p__Patescibacteria;c__ABY1;o__Candidatus_Magasanikbacteria
ASV689	k__Bacteria;p__Proteobacteria;c__Gammaproteobacteria
ASV690	k__Bacteria;p__Proteobacteria;c__Gammaproteobacteria;o__Vibrionales;f__Vibrionaceae;g__Vibrio
ASV691	k__Bacteria;p__Planctomycetes;c__Planctomycetia;o__Planctomycetales;f__Planctomycetaceae
ASV692	k__Bacteria;p__Proteobacteria;c__Alphaproteobacteria
ASV693	k__Bacteria;p__Bacteroidetes
ASV694	k__Bacteria;p__Planctomycetes;c__Planctomycetia;o__Planctomycetales;f__Planctomycetaceae
ASV695	k__Bacteria;p__Bacteroidetes
ASV696	k__Bacteria;p__Bacteroidetes
ASV697	k__Bacteria;p__Actinobacteria;c__Actinobacteria;o__Actinomycetales
ASV698	k__Bacteria;p__Chlamydiae;c__Chlamydiia;o__Chlamydiales;f__Parachlamydiaceae
ASV699	k__Bacteria;p__Proteobacteria;c__Gammaproteobacteria
ASV700	k__Bacteria;p__Cyanobacteria;c__Chloroplast;o__Chloroplast;f__Chloroplast;g__Chlorophyta
ASV701	k__Bacteria;p__Bacteroidetes;c__Flavobacteriia;o__Flavobacteriales;f__Flavobacteriaceae
ASV702	k__Bacteria;p__Bacteroidetes;c__Flavobacteriia;o__Flavobacteriales;f__Flavobacteriaceae;g__Tenacibaculum
ASV703*	k__Bacteria;p__Kiritimatiellaeota;c__Kiritimatiellae;o__WCHB1-41
ASV704	k__Bacteria;p__Planctomycetes;c__Planctomycetia;o__Planctomycetales;f__Planctomycetaceae
ASV705	k__Bacteria;p__Proteobacteria;c__Gammaproteobacteria;o__Alteromonadales;f__Idiomarinaceae;g__Idiomarina
ASV706	k__Bacteria;p__Proteobacteria;c__Alphaproteobacteria
ASV707	k__Bacteria;p__Planctomycetes;c__Planctomycetia;o__Planctomycetales;f__Planctomycetaceae
ASV708	k__Bacteria;p__Cyanobacteria;c__Cyanobacteria;o__Family_II;f__Family_II;g__GpIIa
ASV709	k__Bacteria;p__Planctomycetes;c__Planctomycetia;o__Planctomycetales;f__Planctomycetaceae
ASV710	k__Bacteria;p__Proteobacteria;c__Epsilonproteobacteria;o__Campylobacterales;f__Helicobacteraceae;g__Sulfurovum
ASV711	k__Bacteria;p__Verrucomicrobia;c__Verrucomicrobiae;o__Verrucomicrobiales;f__Verrucomicrobiaceae
ASV712	k__Bacteria;p__Bacteroidetes;c__Flavobacteriia;o__Flavobacteriales;f__Flavobacteriaceae;g__Tenacibaculum
ASV713	k__Bacteria;p__Proteobacteria;c__Alphaproteobacteria;o__Sphingomonadales;f__Erythrobacteraceae;g__Erythrobacter
ASV714	k__Bacteria;p__Candidatus_Saccharibacteria;c__Saccharibacteria_genera_incertae_sedis;o__Saccharibacteria_genera_incertae_sedis;f__Saccharibacteria_genera_incertae_sedis;g__Saccharibacteria_genera_incertae_sedis
ASV715*	k__Bacteria;p__BRC1
ASV716	k__Bacteria;p__Actinobacteria;c__Actinobacteria;o__Acidimicrobiales;f__Acidimicrobiaceae;g__Ilumatobacter
ASV717	k__Bacteria;p__Proteobacteria;c__Deltaproteobacteria
ASV718	k__Bacteria;p__Proteobacteria;c__Gammaproteobacteria
ASV719	k__Bacteria;p__Bacteroidetes;c__Sphingobacteriia;o__Sphingobacteriales;f__Saprospiraceae
ASV720	k__Bacteria;p__Actinobacteria;c__Actinobacteria;o__Acidimicrobiales;f__Acidimicrobiaceae;g__Ilumatobacter
ASV721	k__Bacteria;p__Planctomycetes;c__Planctomycetia;o__Planctomycetales;f__Planctomycetaceae;g__Thermogutta
ASV722	k__Bacteria;p__Bacteroidetes;c__Bacteroidia;o__Bacteroidales;f__Prolixibacteraceae
ASV723	k__Bacteria;p__Proteobacteria;c__Alphaproteobacteria;o__Rhodobacterales;f__Rhodobacteraceae
ASV724	k__Bacteria;p__Bacteroidetes;c__Cytophagia;o__Cytophagales;f__Flammeovirgaceae
ASV725	k__Bacteria;p__Proteobacteria;c__Gammaproteobacteria;o__Vibrionales;f__Vibrionaceae;g__Photobacterium
ASV726	k__Bacteria;p__Proteobacteria;c__Deltaproteobacteria;o__Myxococcales
ASV727	k__Bacteria;p__Bacteroidetes;c__Flavobacteriia;o__Flavobacteriales;f__Flavobacteriaceae;g__Robiginitalea
ASV728	k__Bacteria;p__Proteobacteria;c__Alphaproteobacteria;o__Rhodobacterales;f__Rhodobacteraceae
ASV729	k__Bacteria;p__Proteobacteria;c__Alphaproteobacteria;o__Rhizobiales;f__Phyllobacteriaceae
ASV730	k__Bacteria;p__Proteobacteria;c__Deltaproteobacteria;o__Bdellovibrionales;f__Bacteriovoracaceae;g__Halobacteriovorax
ASV731	k__Bacteria;p__Proteobacteria
ASV732	k__Bacteria;p__Proteobacteria;c__Alphaproteobacteria;o__Rhodobacterales;f__Rhodobacteraceae
ASV733	k__Bacteria;p__Verrucomicrobia;c__Verrucomicrobiae;o__Verrucomicrobiales;f__Verrucomicrobiaceae;g__Roseibacillus
ASV734	k__Bacteria;p__Proteobacteria;c__Betaproteobacteria;o__Burkholderiales;f__Burkholderiaceae;g__Ralstonia
ASV735	k__Bacteria;p__Bacteroidetes;c__Flavobacteriia;o__Flavobacteriales;f__Flavobacteriaceae;g__Winogradskyella
ASV736	k__Bacteria;p__Proteobacteria;c__Alphaproteobacteria;o__Rhodobacterales;f__Rhodobacteraceae;g__Roseovarius
ASV737	k__Bacteria;p__Cyanobacteria;c__Chloroplast;o__Chloroplast;f__Chloroplast;g__Chlorophyta
ASV738	k__Bacteria;p__Actinobacteria;c__Actinobacteria;o__Acidimicrobiales
ASV739	k__Bacteria;p__Bacteroidetes;c__Flavobacteriia;o__Flavobacteriales
ASV740	k__Bacteria;p__Proteobacteria;c__Alphaproteobacteria;o__Rhodospirillales;f__Rhodospirillaceae;g__Thalassobaculum
ASV741	k__Bacteria;p__Proteobacteria;c__Alphaproteobacteria;o__Rhodobacterales;f__Rhodobacteraceae
ASV742	k__Bacteria;p__Proteobacteria;c__Gammaproteobacteria
ASV743	k__Bacteria;p__Planctomycetes
ASV744	k__Bacteria;p__Bacteroidetes;c__Flavobacteriia;o__Flavobacteriales;f__Cryomorphaceae
ASV745	k__Bacteria;p__Proteobacteria;c__Alphaproteobacteria;o__Rhodobacterales;f__Rhodobacteraceae
ASV746	k__Bacteria;p__Planctomycetes;c__Planctomycetia;o__Planctomycetales;f__Planctomycetaceae
ASV747	k__Bacteria;p__Planctomycetes;c__Planctomycetia;o__Planctomycetales;f__Planctomycetaceae
ASV748	k__Bacteria;p__Planctomycetes;c__Planctomycetia;o__Planctomycetales;f__Planctomycetaceae
ASV749	k__Bacteria;p__Planctomycetes;c__Planctomycetia;o__Planctomycetales;f__Planctomycetaceae
ASV750	k__Bacteria;p__Proteobacteria;c__Deltaproteobacteria
ASV751	k__Bacteria;p__Bacteroidetes;c__Sphingobacteriia;o__Sphingobacteriales;f__Saprospiraceae
ASV752	k__Bacteria;p__Bacteroidetes;c__Flavobacteriia;o__Flavobacteriales;f__Cryomorphaceae
ASV753	k__Bacteria;p__Cyanobacteria;c__Chloroplast;o__Chloroplast;f__Chloroplast;g__Cryptomonadaceae
ASV754	k__Bacteria;p__Proteobacteria;c__Gammaproteobacteria;o__Alteromonadales;f__Alteromonadaceae;g__Alteromonas
ASV755	k__Bacteria;p__Parcubacteria;c__Parcubacteria_genera_incertae_sedis;o__Parcubacteria_genera_incertae_sedis;f__Parcubacteria_genera_incertae_sedis;g__Parcubacteria_genera_incertae_sedis
ASV756	k__Bacteria;p__Chlamydiae;c__Chlamydiia;o__Chlamydiales;f__Parachlamydiaceae;g__Parachlamydia
ASV757	k__Bacteria;p__Proteobacteria;c__Gammaproteobacteria;o__Gammaproteobacteria_incertae_sedis;f__Halioglobus;g__Halioglobus
ASV758*	k__Bacteria;p__Tenericutes;c__Mollicutes;o__Mycoplasmatales;f__Mycoplasmataceae
ASV759	k__Bacteria;p__Bacteroidetes;c__Cytophagia;o__Cytophagales;f__Chryseolinea;g__Chryseolinea
ASV760	k__Bacteria;p__Proteobacteria
ASV761	k__Bacteria;p__Proteobacteria;c__Alphaproteobacteria;o__Rhodobacterales;f__Rhodobacteraceae
ASV762	k__Bacteria;p__Verrucomicrobia;c__Verrucomicrobiae;o__Verrucomicrobiales;f__Verrucomicrobiaceae
ASV763	k__Bacteria;p__Bacteroidetes;c__Sphingobacteriia;o__Sphingobacteriales;f__Chitinophagaceae
ASV764	k__Bacteria;p__Bacteroidetes;c__Flavobacteriia;o__Flavobacteriales;f__Flavobacteriaceae
ASV765	k__Bacteria;p__Proteobacteria;c__Gammaproteobacteria
ASV766*	k__Bacteria;p__Gemmatimonadetes;c__BD2-11_terrestrial_group
ASV767	k__Bacteria;p__Proteobacteria;c__Gammaproteobacteria;o__Gammaproteobacteria_incertae_sedis
ASV768	k__Bacteria;p__Actinobacteria;c__Actinobacteria;o__Actinomycetales
ASV769	k__Bacteria;p__Proteobacteria;c__Gammaproteobacteria;o__Thiotrichales;f__Thiotrichaceae;g__Thiothrix
ASV770	k__Bacteria;p__Proteobacteria;c__Alphaproteobacteria;o__Rhodobacterales;f__Rhodobacteraceae
ASV771	k__Bacteria;p__Actinobacteria
ASV772*	k__Bacteria;p__Margulisbacteria
ASV773	k__Bacteria;p__Bacteroidetes;c__Flavobacteriia;o__Flavobacteriales;f__Cryomorphaceae
ASV774	k__Bacteria;p__Planctomycetes;c__Planctomycetia;o__Planctomycetales;f__Planctomycetaceae;g__Blastopirellula
ASV775	k__Bacteria;p__Proteobacteria;c__Gammaproteobacteria;o__Oceanospirillales;f__Oceanospirillaceae;g__Marinomonas
ASV776*	k__Bacteria;p__Patescibacteria;c__WWE3
ASV777	k__Bacteria;p__Planctomycetes;c__Planctomycetia;o__Planctomycetales;f__Planctomycetaceae;g__Thermogutta
ASV778	k__Bacteria;p__Proteobacteria;c__Alphaproteobacteria;o__Rhodobacterales;f__Rhodobacteraceae;g__Rhodovulum
ASV779	k__Bacteria;p__Bacteroidetes
ASV780	k__Bacteria;p__Actinobacteria;c__Actinobacteria;o__Actinomycetales;f__Microbacteriaceae
ASV781	k__Bacteria;p__Chlamydiae;c__Chlamydiia;o__Chlamydiales;f__Parachlamydiaceae
ASV782	k__Bacteria;p__Bacteroidetes;c__Flavobacteriia;o__Flavobacteriales;f__Flavobacteriaceae
ASV783	k__Bacteria;p__Bacteroidetes;c__Flavobacteriia;o__Flavobacteriales;f__Cryomorphaceae
ASV784	k__Bacteria;p__Proteobacteria;c__Gammaproteobacteria;o__Vibrionales;f__Vibrionaceae
ASV785	k__Bacteria;p__Proteobacteria
ASV786*	k__Bacteria;p__Cyanobacteria;c__Oxyphotobacteria;o__Chloroplast
ASV787	k__Bacteria;p__Proteobacteria;c__Alphaproteobacteria;o__Rhodobacterales;f__Rhodobacteraceae
ASV788	k__Bacteria;p__Cyanobacteria;c__Chloroplast;o__Chloroplast;f__Chloroplast;g__Bacillariophyta
ASV789	k__Bacteria;p__Actinobacteria;c__Actinobacteria;o__Actinomycetales
ASV790	k__Bacteria;p__Proteobacteria;c__Alphaproteobacteria;o__Rhizobiales;f__Phyllobacteriaceae
ASV791*	k__Bacteria;p__Planctomycetes;c__BD7-11
ASV792	k__Bacteria;p__Proteobacteria;c__Alphaproteobacteria;o__Rhodobacterales;f__Rhodobacteraceae;g__Oceanicola
ASV793	k__Bacteria;p__Planctomycetes;c__Planctomycetia;o__Planctomycetales;f__Planctomycetaceae;g__Rhodopirellula
ASV794	k__Bacteria;p__Proteobacteria;c__Alphaproteobacteria;o__Rhodospirillales;f__Rhodospirillaceae
ASV795	k__Bacteria;p__Proteobacteria;c__Alphaproteobacteria;o__Rhodobacterales;f__Rhodobacteraceae
ASV796*	k__Bacteria;p__Patescibacteria;c__Gracilibacteria;o__Candidatus_Peregrinibacteria
ASV797	k__Bacteria;p__Bacteroidetes;c__Flavobacteriia;o__Flavobacteriales;f__Flavobacteriaceae
ASV798	k__Bacteria;p__Proteobacteria;c__Gammaproteobacteria;o__Gammaproteobacteria_incertae_sedis;f__Halioglobus;g__Halioglobus
ASV799	k__Bacteria;p__Proteobacteria;c__Gammaproteobacteria
ASV800	k__Bacteria;p__Proteobacteria;c__Betaproteobacteria;o__Burkholderiales;f__Alcaligenaceae
ASV801	k__Bacteria;p__Bacteroidetes;c__Flavobacteriia;o__Flavobacteriales
ASV802	k__Bacteria;p__Planctomycetes;c__Planctomycetia;o__Planctomycetales;f__Planctomycetaceae;g__Gimesia
ASV803*	k__Bacteria;p__Patescibacteria;c__Microgenomatia;o__Candidatus_Pacebacteria
ASV804	k__Bacteria;p__Bacteroidetes;c__Flavobacteriia;o__Flavobacteriales;f__Flavobacteriaceae
ASV805	k__Bacteria;p__Planctomycetes;c__Planctomycetia;o__Planctomycetales;f__Planctomycetaceae
ASV806	k__Bacteria;p__Actinobacteria;c__Actinobacteria;o__Actinomycetales;f__Demequinaceae;g__Demequina
ASV807	k__Bacteria;p__Planctomycetes;c__Planctomycetia;o__Planctomycetales;f__Planctomycetaceae
ASV808	k__Bacteria;p__Proteobacteria;c__Gammaproteobacteria
ASV809	k__Bacteria;p__Proteobacteria;c__Deltaproteobacteria;o__Desulfobacterales;f__Desulfobulbaceae
ASV810	k__Bacteria;p__Proteobacteria;c__Deltaproteobacteria
ASV811	k__Bacteria;p__Planctomycetes;c__Planctomycetia;o__Planctomycetales;f__Planctomycetaceae;g__Gimesia
ASV812	k__Bacteria;p__Proteobacteria;c__Alphaproteobacteria;o__Rhodobacterales;f__Rhodobacteraceae
ASV813	k__Bacteria;p__Bacteroidetes;c__Flavobacteriia;o__Flavobacteriales;f__Flavobacteriaceae;g__Namhaeicola
ASV814*	k__Bacteria;p__Planctomycetes;c__Pla4_lineage
ASV815	k__Bacteria;p__Bacteroidetes;c__Sphingobacteriia;o__Sphingobacteriales;f__Saprospiraceae;g__Lewinella
ASV816	k__Bacteria;p__Planctomycetes;c__Planctomycetia;o__Planctomycetales;f__Planctomycetaceae;g__Planctomicrobium
ASV817*	k__Bacteria;p__Chloroflexi;c__Anaerolineae;o__Caldilineales;f__Caldilineaceae
ASV818	k__Bacteria;p__Proteobacteria;c__Alphaproteobacteria
ASV819	k__Bacteria;p__Parcubacteria;c__Parcubacteria_genera_incertae_sedis;o__Parcubacteria_genera_incertae_sedis;f__Parcubacteria_genera_incertae_sedis;g__Parcubacteria_genera_incertae_sedis
ASV820	k__Bacteria;p__Bacteroidetes;c__Sphingobacteriia;o__Sphingobacteriales;f__Saprospiraceae;g__Lewinella
ASV821	k__Bacteria;p__Proteobacteria;c__Gammaproteobacteria;o__Gammaproteobacteria_incertae_sedis
ASV822	k__Bacteria;p__Cyanobacteria;c__Chloroplast;o__Chloroplast;f__Chloroplast;g__Chlorophyta
ASV823	k__Bacteria;p__Proteobacteria;c__Alphaproteobacteria;o__Rhodobacterales;f__Rhodobacteraceae
ASV824*	k__Bacteria;p__Patescibacteria;c__Parcubacteria;o__Candidatus_Campbellbacteria
ASV825	k__Bacteria;p__Bacteroidetes;c__Flavobacteriia;o__Flavobacteriales;f__Flavobacteriaceae;g__Muricauda
ASV826	k__Archaea;p__Euryarchaeota
ASV827	k__Bacteria;p__Planctomycetes;c__Planctomycetia;o__Planctomycetales;f__Planctomycetaceae
ASV828	k__Bacteria;p__Bacteroidetes
ASV829	k__Bacteria;p__Proteobacteria;c__Alphaproteobacteria;o__Rhodobacterales;f__Rhodobacteraceae
ASV830	k__Archaea;p__Pacearchaeota;c__Pacearchaeota_Incertae_Sedis_AR13;o__Pacearchaeota_Incertae_Sedis_AR13;f__Pacearchaeota_Incertae_Sedis_AR13;g__Pacearchaeota_Incertae_Sedis_AR13
ASV831	k__Bacteria;p__Proteobacteria;c__Gammaproteobacteria
ASV832	k__Bacteria;p__Proteobacteria;c__Alphaproteobacteria;o__Rhodobacterales;f__Rhodobacteraceae
ASV833	k__Bacteria;p__Proteobacteria;c__Gammaproteobacteria;o__Oceanospirillales;f__Oceanospirillaceae;g__Neptuniibacter
ASV834	k__Archaea;p__Euryarchaeota
ASV835	k__Bacteria;p__Proteobacteria;c__Alphaproteobacteria;o__Rhodobacterales;f__Rhodobacteraceae
ASV836	k__Bacteria;p__Parcubacteria;c__Parcubacteria_genera_incertae_sedis;o__Parcubacteria_genera_incertae_sedis;f__Parcubacteria_genera_incertae_sedis;g__Parcubacteria_genera_incertae_sedis
ASV837	k__Bacteria;p__Verrucomicrobia;c__Verrucomicrobiae;o__Verrucomicrobiales;f__Verrucomicrobiaceae
ASV838	k__Bacteria;p__Planctomycetes;c__Planctomycetia;o__Planctomycetales;f__Planctomycetaceae
ASV839	k__Bacteria;p__Bacteroidetes;c__Flavobacteriia;o__Flavobacteriales;f__Flavobacteriaceae;g__Psychroserpens
ASV840	k__Bacteria;p__Bacteroidetes;c__Flavobacteriia;o__Flavobacteriales
ASV841	k__Bacteria;p__Bacteroidetes
ASV842	k__Bacteria;p__Parcubacteria;c__Parcubacteria_genera_incertae_sedis;o__Parcubacteria_genera_incertae_sedis;f__Parcubacteria_genera_incertae_sedis;g__Parcubacteria_genera_incertae_sedis
ASV843	k__Bacteria;p__Planctomycetes
ASV844	k__Bacteria;p__Proteobacteria;c__Gammaproteobacteria;o__Vibrionales;f__Vibrionaceae;g__Vibrio
ASV845	k__Bacteria;p__Bacteroidetes
ASV846	k__Bacteria;p__Proteobacteria;c__Alphaproteobacteria;o__Sphingomonadales;f__Erythrobacteraceae;g__Altererythrobacter
ASV847	k__Bacteria;p__Planctomycetes;c__Planctomycetia;o__Planctomycetales;f__Planctomycetaceae;g__Rubinisphaera
ASV848	k__Bacteria;p__Planctomycetes;c__Planctomycetia;o__Planctomycetales;f__Planctomycetaceae
ASV849	k__Bacteria;p__Bacteroidetes;c__Cytophagia;o__Cytophagales;f__Cytophagaceae
ASV850	k__Bacteria;p__Proteobacteria;c__Alphaproteobacteria;o__Rhodobacterales;f__Rhodobacteraceae
ASV851	k__Bacteria;p__Cyanobacteria;c__Cyanobacteria;o__Family_IV;f__Family_IV;g__GpIV
ASV852	k__Bacteria;p__Proteobacteria;c__Betaproteobacteria;o__Burkholderiales;f__Comamonadaceae
ASV853	k__Bacteria;p__Proteobacteria;c__Gammaproteobacteria;o__Oceanospirillales;f__Oceanospirillaceae;g__Neptuniibacter
ASV854*	k__Bacteria;p__Patescibacteria;c__Gracilibacteria;o__JGI_0000069-P22
ASV855	k__Bacteria;p__Planctomycetes;c__Planctomycetia;o__Planctomycetales;f__Planctomycetaceae
ASV856*	k__Bacteria;p__Planctomycetes;c__OM190
ASV857	k__Bacteria;p__Candidatus_Saccharibacteria;c__Saccharibacteria_genera_incertae_sedis;o__Saccharibacteria_genera_incertae_sedis;f__Saccharibacteria_genera_incertae_sedis;g__Saccharibacteria_genera_incertae_sedis
ASV858	k__Bacteria;p__Bacteroidetes
ASV859	k__Bacteria;p__Parcubacteria;c__Parcubacteria_genera_incertae_sedis;o__Parcubacteria_genera_incertae_sedis;f__Parcubacteria_genera_incertae_sedis;g__Parcubacteria_genera_incertae_sedis
ASV860	k__Bacteria;p__Proteobacteria;c__Deltaproteobacteria
ASV861*	k__Bacteria;p__Patescibacteria;c__Gracilibacteria;o__Candidatus_Peregrinibacteria
ASV862	k__Bacteria;p__Proteobacteria;c__Gammaproteobacteria
ASV863	k__Bacteria;p__Planctomycetes;c__Planctomycetia;o__Planctomycetales;f__Planctomycetaceae;g__Gimesia
ASV864	k__Bacteria;p__Proteobacteria;c__Gammaproteobacteria;o__Gammaproteobacteria_incertae_sedis;f__Halioglobus;g__Halioglobus
ASV865	k__Bacteria;p__Proteobacteria;c__Deltaproteobacteria;o__Desulfobacterales;f__Desulfobulbaceae
ASV866	k__Bacteria;p__Proteobacteria;c__Gammaproteobacteria
ASV867	k__Bacteria;p__Proteobacteria;c__Alphaproteobacteria;o__Rhodobacterales;f__Rhodobacteraceae;g__Gemmobacter
ASV868	k__Bacteria;p__Proteobacteria
ASV869	k__Bacteria;p__Bacteroidetes;c__Flavobacteriia;o__Flavobacteriales;f__Flavobacteriaceae;g__Robiginitalea
ASV870	k__Bacteria;p__Actinobacteria;c__Actinobacteria;o__Acidimicrobiales;f__Acidimicrobiaceae;g__Ilumatobacter
ASV871	k__Bacteria;p__Verrucomicrobia;c__Verrucomicrobiae;o__Verrucomicrobiales;f__Rubritaleaceae;g__Rubritalea
ASV872	k__Bacteria;p__Planctomycetes;c__Planctomycetia;o__Planctomycetales;f__Planctomycetaceae;g__Gimesia
ASV873	k__Bacteria;p__Proteobacteria;c__Alphaproteobacteria;o__Rhodobacterales;f__Rhodobacteraceae;g__Ruegeria
ASV874	k__Bacteria;p__Bacteroidetes;c__Flavobacteriia;o__Flavobacteriales;f__Flavobacteriaceae
ASV875	k__Bacteria;p__Bacteroidetes
ASV876	k__Bacteria;p__Bacteroidetes;c__Sphingobacteriia;o__Sphingobacteriales;f__Saprospiraceae
ASV877	k__Bacteria;p__Proteobacteria;c__Alphaproteobacteria;o__Alphaproteobacteria_incertae_sedis;f__Geminicoccus;g__Geminicoccus
ASV878	k__Bacteria;p__Proteobacteria;c__Gammaproteobacteria
ASV879	k__Bacteria;p__Proteobacteria;c__Gammaproteobacteria;o__Alteromonadales
ASV880	k__Bacteria;p__Proteobacteria;c__Gammaproteobacteria
ASV881	k__Bacteria;p__Proteobacteria;c__Alphaproteobacteria;o__Rhodobacterales;f__Rhodobacteraceae
ASV882	k__Bacteria;p__Proteobacteria;c__Gammaproteobacteria;o__Gammaproteobacteria_incertae_sedis;f__Halioglobus;g__Halioglobus
ASV883	k__Bacteria;p__Proteobacteria;c__Gammaproteobacteria;o__Alteromonadales;f__Shewanellaceae;g__Shewanella
ASV884	k__Bacteria;p__Proteobacteria;c__Alphaproteobacteria;o__Rhodobacterales;f__Rhodobacteraceae
ASV885	k__Bacteria;p__Proteobacteria;c__Gammaproteobacteria;o__Alteromonadales;f__Shewanellaceae;g__Shewanella
ASV886	k__Bacteria;p__Bacteroidetes;c__Flavobacteriia;o__Flavobacteriales
ASV887	k__Bacteria;p__Spirochaetes;c__Spirochaetia;o__Spirochaetales;f__Leptospiraceae;g__Turneriella
ASV888	k__Bacteria;p__Proteobacteria;c__Deltaproteobacteria
ASV889	k__Bacteria;p__Actinobacteria;c__Actinobacteria;o__Actinomycetales;f__Microbacteriaceae;g__Microbacterium
ASV890	k__Bacteria;p__Bacteroidetes;c__Flavobacteriia;o__Flavobacteriales;f__Flavobacteriaceae
ASV891	k__Bacteria;p__Planctomycetes;c__Planctomycetia;o__Planctomycetales;f__Planctomycetaceae;g__Planctomicrobium
ASV892	k__Bacteria;p__Proteobacteria;c__Gammaproteobacteria;o__Vibrionales;f__Vibrionaceae;g__Vibrio
ASV893	k__Bacteria;p__Proteobacteria;c__Gammaproteobacteria;o__Vibrionales;f__Vibrionaceae;g__Vibrio
ASV894	k__Bacteria;p__Candidatus_Saccharibacteria;c__Saccharibacteria_genera_incertae_sedis;o__Saccharibacteria_genera_incertae_sedis;f__Saccharibacteria_genera_incertae_sedis;g__Saccharibacteria_genera_incertae_sedis
ASV895	k__Bacteria;p__Planctomycetes;c__Planctomycetia;o__Planctomycetales;f__Planctomycetaceae;g__Thermogutta
ASV896	k__Bacteria;p__Proteobacteria;c__Alphaproteobacteria;o__Sphingomonadales;f__Erythrobacteraceae;g__Erythrobacter
ASV897	k__Bacteria;p__Proteobacteria;c__Alphaproteobacteria;o__Rhodobacterales;f__Rhodobacteraceae;g__Pseudoruegeria
ASV898	k__Bacteria;p__Proteobacteria;c__Gammaproteobacteria;o__Gammaproteobacteria_incertae_sedis
ASV899	k__Bacteria;p__Planctomycetes;c__Planctomycetia;o__Planctomycetales;f__Planctomycetaceae
ASV900	k__Bacteria;p__Proteobacteria;c__Gammaproteobacteria;o__Alteromonadales;f__Pseudoalteromonadaceae;g__Pseudoalteromonas
ASV901	k__Bacteria;p__Planctomycetes;c__Planctomycetia;o__Planctomycetales;f__Planctomycetaceae
ASV902	k__Bacteria;p__Actinobacteria;c__Actinobacteria;o__Actinomycetales;f__Microbacteriaceae
ASV903	k__Bacteria;p__Proteobacteria;c__Gammaproteobacteria;o__Alteromonadales
ASV904*	k__Bacteria;p__Planctomycetes;c__Phycisphaerae;o__Phycisphaerales;f__Phycisphaeraceae;g__CL500-3
ASV905*	k__Bacteria;p__Patescibacteria;c__ABY1;o__Candidatus_Magasanikbacteria
ASV906	k__Bacteria;p__Proteobacteria;c__Alphaproteobacteria;o__Rhodobacterales;f__Rhodobacteraceae
ASV907	k__Bacteria;p__Proteobacteria;c__Alphaproteobacteria;o__Rhodobacterales;f__Rhodobacteraceae
ASV908	k__Bacteria;p__Bacteroidetes
ASV909	k__Bacteria;p__Proteobacteria;c__Alphaproteobacteria;o__Rhodospirillales;f__Rhodospirillaceae;g__Thalassobaculum
ASV910	k__Bacteria;p__Proteobacteria;c__Deltaproteobacteria;o__Bdellovibrionales;f__Bacteriovoracaceae;g__Halobacteriovorax
ASV911	k__Bacteria;p__Bacteroidetes
ASV912	k__Bacteria;p__Proteobacteria;c__Gammaproteobacteria;o__Vibrionales;f__Vibrionaceae;g__Photobacterium
ASV913	k__Bacteria;p__Planctomycetes
ASV914	k__Bacteria;p__Bacteroidetes;c__Cytophagia;o__Cytophagales;f__Cytophagaceae
ASV915	k__Bacteria;p__Proteobacteria;c__Gammaproteobacteria
ASV916*	k__Bacteria;p__WPS-2
ASV917	k__Bacteria;p__Proteobacteria;c__Gammaproteobacteria;o__Gammaproteobacteria_incertae_sedis
ASV918	k__Bacteria;p__Proteobacteria;c__Gammaproteobacteria;o__Alteromonadales;f__Pseudoalteromonadaceae;g__Pseudoalteromonas
ASV919	k__Bacteria;p__Proteobacteria;c__Alphaproteobacteria;o__Rhodobacterales;f__Rhodobacteraceae;g__Roseibium
ASV920	k__Bacteria;p__Proteobacteria;c__Deltaproteobacteria
ASV921	k__Bacteria;p__Cyanobacteria;c__Chloroplast;o__Chloroplast;f__Chloroplast;g__Bacillariophyta
ASV922	k__Bacteria;p__Planctomycetes;c__Planctomycetia;o__Planctomycetales;f__Planctomycetaceae
ASV923	k__Bacteria;p__Proteobacteria;c__Gammaproteobacteria;o__Oceanospirillales;f__Oceanospirillaceae;g__Oceanospirillum
ASV924	k__Bacteria;p__Proteobacteria
ASV925	k__Bacteria;p__Proteobacteria;c__Alphaproteobacteria;o__Rhodobacterales;f__Rhodobacteraceae
ASV926*	k__Bacteria;p__Planctomycetes;c__OM190
ASV927	k__Bacteria;p__Proteobacteria;c__Betaproteobacteria;o__Burkholderiales;f__Comamonadaceae
ASV928	k__Bacteria;p__Cyanobacteria
ASV929	k__Bacteria;p__Planctomycetes;c__Planctomycetia;o__Planctomycetales;f__Planctomycetaceae;g__Thermogutta
ASV930	k__Bacteria;p__Bacteroidetes;c__Sphingobacteriia;o__Sphingobacteriales;f__Saprospiraceae
ASV931*	k__Bacteria;p__Planctomycetes;c__OM190
ASV932	k__Bacteria;p__Proteobacteria;c__Gammaproteobacteria;o__Gammaproteobacteria_incertae_sedis
ASV933	k__Bacteria;p__Proteobacteria;c__Gammaproteobacteria;o__Vibrionales;f__Vibrionaceae;g__Photobacterium
ASV934	k__Bacteria;p__Actinobacteria;c__Actinobacteria;o__Actinomycetales;f__Microbacteriaceae;g__Pontimonas
ASV935	k__Bacteria;p__Planctomycetes;c__Phycisphaerae
ASV936	k__Bacteria;p__Proteobacteria;c__Deltaproteobacteria;o__Desulfobacterales;f__Desulfobacteraceae;g__Desulfosarcina
ASV937	k__Bacteria;p__Proteobacteria;c__Betaproteobacteria;o__Burkholderiales;f__Comamonadaceae
ASV938	k__Bacteria;p__Bacteroidetes;c__Sphingobacteriia;o__Sphingobacteriales;f__Saprospiraceae
ASV939*	k__Bacteria;p__Cyanobacteria;c__Melainabacteria;o__Caenarcaniphilales
ASV940	k__Bacteria;p__Fusobacteria;c__Fusobacteriia;o__Fusobacteriales;f__Fusobacteriaceae;g__Cetobacterium
ASV941	k__Bacteria;p__Chloroflexi;c__Caldilineae;o__Caldilineales;f__Caldilineaceae;g__Litorilinea
ASV942	k__Bacteria;p__Proteobacteria;c__Gammaproteobacteria;o__Oceanospirillales;f__Oceanospirillaceae;g__Neptuniibacter
ASV943	k__Bacteria;p__Proteobacteria;c__Alphaproteobacteria;o__Caulobacterales;f__Hyphomonadaceae;g__Hyphomonas
ASV944	k__Bacteria;p__Verrucomicrobia;c__Subdivision3
ASV945	k__Bacteria;p__Proteobacteria;c__Deltaproteobacteria
ASV946	k__Bacteria;p__Actinobacteria;c__Actinobacteria;o__Actinomycetales
ASV947	k__Bacteria;p__Actinobacteria;c__Actinobacteria
ASV948	k__Bacteria;p__Proteobacteria;c__Alphaproteobacteria;o__Rhodospirillales;f__Rhodospirillaceae
ASV949	k__Bacteria;p__Planctomycetes;c__Planctomycetia;o__Planctomycetales;f__Planctomycetaceae
ASV950	k__Bacteria;p__Planctomycetes;c__Planctomycetia;o__Planctomycetales;f__Planctomycetaceae
ASV951	k__Bacteria;p__Proteobacteria
ASV952	k__Bacteria;p__Bacteroidetes
ASV953	k__Bacteria;p__Proteobacteria;c__Betaproteobacteria;o__Rhodocyclales;f__Rhodocyclaceae;g__Azoarcus
ASV954*	k__Bacteria;p__Planctomycetes;c__OM190
ASV955	k__Bacteria;p__Candidatus_Saccharibacteria;c__Saccharibacteria_genera_incertae_sedis;o__Saccharibacteria_genera_incertae_sedis;f__Saccharibacteria_genera_incertae_sedis;g__Saccharibacteria_genera_incertae_sedis
ASV956*	k__Bacteria;p__Cyanobacteria;c__Oxyphotobacteria;o__Chloroplast
ASV957	k__Bacteria;p__Proteobacteria;c__Deltaproteobacteria
ASV958	k__Bacteria;p__Proteobacteria;c__Gammaproteobacteria;o__Alteromonadales
ASV959*	k__Bacteria;p__Planctomycetes;c__OM190
ASV960	k__Bacteria;p__Parcubacteria;c__Parcubacteria_genera_incertae_sedis;o__Parcubacteria_genera_incertae_sedis;f__Parcubacteria_genera_incertae_sedis;g__Parcubacteria_genera_incertae_sedis
ASV961*	k__Bacteria;p__Planctomycetes;c__OM190
ASV962	k__Bacteria;p__Bacteroidetes
ASV963	k__Bacteria;p__Bacteroidetes;c__Cytophagia;o__Cytophagales;f__Flammeovirgaceae;g__Fulvivirga
ASV964	k__Archaea;p__Pacearchaeota;c__Pacearchaeota_Incertae_Sedis_AR13;o__Pacearchaeota_Incertae_Sedis_AR13;f__Pacearchaeota_Incertae_Sedis_AR13;g__Pacearchaeota_Incertae_Sedis_AR13
ASV965	k__Bacteria;p__Bacteroidetes
ASV966	k__Bacteria;p__Proteobacteria;c__Epsilonproteobacteria;o__Campylobacterales;f__Campylobacteraceae;g__Arcobacter
ASV967	k__Bacteria;p__Actinobacteria;c__Actinobacteria;o__Actinomycetales;f__Microbacteriaceae;g__Pontimonas
ASV968	k__Bacteria;p__Bacteroidetes
ASV969	k__Bacteria;p__Bacteroidetes;c__Flavobacteriia;o__Flavobacteriales;f__Cryomorphaceae;g__Phaeocystidibacter
ASV970	k__Bacteria;p__Proteobacteria;c__Alphaproteobacteria;o__Rhodobacterales;f__Rhodobacteraceae;g__Roseovarius
ASV971	k__Bacteria;p__Planctomycetes;c__Planctomycetia;o__Planctomycetales;f__Planctomycetaceae;g__Rhodopirellula
ASV972	k__Bacteria;p__Bacteroidetes
ASV973	k__Bacteria;p__Proteobacteria;c__Alphaproteobacteria;o__Rhodospirillales;f__Rhodospirillaceae;g__Thalassobaculum
ASV974*	k__Bacteria;p__Patescibacteria;c__ABY1;o__Candidatus_Magasanikbacteria
ASV975	k__Bacteria;p__Proteobacteria;c__Betaproteobacteria
ASV976	k__Bacteria;p__Actinobacteria;c__Actinobacteria;o__Acidimicrobiales;f__Acidimicrobiaceae;g__Ilumatobacter
ASV977	k__Bacteria;p__Planctomycetes;c__Planctomycetia;o__Planctomycetales;f__Planctomycetaceae;g__Rhodopirellula
ASV978	k__Bacteria;p__Planctomycetes;c__Planctomycetia;o__Planctomycetales;f__Planctomycetaceae;g__Gimesia
ASV979*	k__Bacteria;p__Patescibacteria;c__ABY1;o__Candidatus_Magasanikbacteria
ASV980	k__Bacteria;p__Proteobacteria;c__Alphaproteobacteria;o__Alphaproteobacteria_incertae_sedis;f__Geminicoccus;g__Geminicoccus
ASV981	k__Bacteria;p__Proteobacteria;c__Alphaproteobacteria;o__Rhodobacterales;f__Rhodobacteraceae
ASV982	k__Bacteria;p__Planctomycetes;c__Planctomycetia;o__Planctomycetales;f__Planctomycetaceae;g__Blastopirellula
ASV983	k__Bacteria;p__Proteobacteria;c__Gammaproteobacteria;o__Vibrionales;f__Vibrionaceae;g__Vibrio
ASV984	k__Bacteria;p__Proteobacteria;c__Alphaproteobacteria
ASV985	k__Bacteria;p__Proteobacteria;c__Deltaproteobacteria;o__Bdellovibrionales;f__Bacteriovoracaceae
ASV986*	k__Bacteria;p__Patescibacteria;c__ABY1;o__Candidatus_Magasanikbacteria
ASV987	k__Bacteria;p__Proteobacteria;c__Alphaproteobacteria;o__Rhodobacterales;f__Rhodobacteraceae;g__Rhodovulum
ASV988	k__Bacteria;p__Bacteroidetes;c__Sphingobacteriia;o__Sphingobacteriales;f__Saprospiraceae
ASV989*	k__Bacteria;p__Planctomycetes;c__OM190
ASV990	k__Bacteria;p__Proteobacteria;c__Gammaproteobacteria;o__Vibrionales;f__Vibrionaceae;g__Vibrio
ASV991	k__Bacteria;p__Proteobacteria;c__Gammaproteobacteria;o__Vibrionales;f__Vibrionaceae;g__Photobacterium
ASV992	k__Bacteria;p__Cyanobacteria;c__Cyanobacteria
ASV993	k__Bacteria;p__Proteobacteria;c__Alphaproteobacteria
ASV994	k__Bacteria;p__Proteobacteria;c__Gammaproteobacteria;o__Alteromonadales;f__Pseudoalteromonadaceae;g__Pseudoalteromonas
ASV995*	k__Bacteria;p__BRC1
ASV996	k__Bacteria;p__Bacteroidetes
ASV997	k__Bacteria;p__Verrucomicrobia;c__Spartobacteria
ASV998	k__Bacteria;p__Bacteroidetes
ASV999	k__Bacteria;p__Planctomycetes;c__Planctomycetia;o__Planctomycetales;f__Planctomycetaceae;g__Rhodopirellula
ASV1000	k__Bacteria;p__Proteobacteria;c__Gammaproteobacteria;o__Vibrionales;f__Vibrionaceae;g__Vibrio
ASV1001	k__Bacteria;p__Bacteroidetes
ASV1002*	k__Bacteria;p__Proteobacteria;c__Alphaproteobacteria;o__Rickettsiales
ASV1003*	k__Bacteria;p__Patescibacteria;c__ABY1;o__Candidatus_Magasanikbacteria
ASV1004	k__Bacteria;p__Proteobacteria;c__Alphaproteobacteria
ASV1005	k__Bacteria;p__Proteobacteria;c__Alphaproteobacteria;o__Rhodobacterales;f__Rhodobacteraceae;g__Rhodovulum
ASV1006	k__Bacteria;p__Planctomycetes;c__Planctomycetia;o__Planctomycetales;f__Planctomycetaceae
ASV1007	k__Bacteria;p__Proteobacteria;c__Alphaproteobacteria;o__Sphingomonadales;f__Erythrobacteraceae;g__Porphyrobacter
ASV1008	k__Bacteria;p__Proteobacteria;c__Betaproteobacteria;o__Burkholderiales;f__Comamonadaceae
ASV1009	k__Bacteria;p__Bacteroidetes
ASV1010	k__Bacteria;p__Cyanobacteria;c__Chloroplast;o__Chloroplast;f__Chloroplast;g__Bacillariophyta
ASV1011	k__Bacteria;p__Proteobacteria;c__Gammaproteobacteria;o__Gammaproteobacteria_incertae_sedis
ASV1012*	k__Bacteria;p__Planctomycetes;c__Pla4_lineage
ASV1013	k__Bacteria;p__Proteobacteria;c__Alphaproteobacteria;o__Rhodobacterales;f__Rhodobacteraceae;g__Roseovarius
ASV1014	k__Bacteria;p__Proteobacteria;c__Deltaproteobacteria;o__Myxococcales;f__Nannocystaceae
ASV1015	k__Bacteria;p__Proteobacteria;c__Gammaproteobacteria;o__Chromatiales;f__Chromatiaceae;g__Rheinheimera
ASV1016	k__Bacteria;p__Bacteroidetes;c__Flavobacteriia;o__Flavobacteriales;f__Cryomorphaceae
ASV1017	k__Bacteria;p__Bacteroidetes;c__Cytophagia;o__Cytophagales;f__Flammeovirgaceae;g__Fulvivirga
ASV1018	k__Bacteria;p__Proteobacteria;c__Alphaproteobacteria
ASV1019	k__Bacteria;p__Proteobacteria;c__Gammaproteobacteria;o__Vibrionales;f__Vibrionaceae;g__Photobacterium
ASV1020*	k__Bacteria;p__Proteobacteria;c__Alphaproteobacteria;o__Rickettsiales;f__Mitochondria
ASV1021*	k__Bacteria;p__Acidobacteria;c__Acidobacteriia;o__Solibacterales;f__Solibacteraceae_(Subgroup_3);g__PAUC26f
ASV1022	k__Bacteria;p__Parcubacteria;c__Parcubacteria_genera_incertae_sedis;o__Parcubacteria_genera_incertae_sedis;f__Parcubacteria_genera_incertae_sedis;g__Parcubacteria_genera_incertae_sedis
ASV1023*	k__Bacteria;p__Patescibacteria;c__WWE3
ASV1024	k__Bacteria;p__Proteobacteria;c__Gammaproteobacteria;o__Oceanospirillales;f__Oceanospirillaceae;g__Marinomonas
ASV1025	k__Bacteria;p__Proteobacteria;c__Alphaproteobacteria;o__Rhodobacterales;f__Rhodobacteraceae;g__Gemmobacter
ASV1026	k__Bacteria;p__Firmicutes;c__Clostridia;o__Clostridiales;f__Lachnospiraceae
ASV1027	k__Bacteria;p__Bacteroidetes
ASV1028	k__Bacteria;p__Proteobacteria;c__Deltaproteobacteria;o__Bdellovibrionales;f__Bacteriovoracaceae
ASV1029	k__Bacteria;p__Proteobacteria;c__Alphaproteobacteria;o__Rhodobacterales;f__Rhodobacteraceae
ASV1030	k__Bacteria;p__Bacteroidetes;c__Flavobacteriia;o__Flavobacteriales;f__Flavobacteriaceae;g__Flavobacterium
ASV1031	k__Bacteria;p__Proteobacteria;c__Deltaproteobacteria
ASV1032	k__Bacteria;p__Proteobacteria;c__Alphaproteobacteria
ASV1033	k__Bacteria;p__Bacteroidetes;c__Flavobacteriia;o__Flavobacteriales;f__Flavobacteriaceae
ASV1034*	k__Bacteria;p__Patescibacteria;c__Gracilibacteria
ASV1035	k__Bacteria;p__Planctomycetes;c__Planctomycetia;o__Planctomycetales;f__Planctomycetaceae;g__Gimesia
ASV1036	k__Bacteria;p__Proteobacteria;c__Alphaproteobacteria;o__Rhodobacterales;f__Rhodobacteraceae;g__Roseicyclus
ASV1037	k__Bacteria;p__Planctomycetes;c__Planctomycetia;o__Planctomycetales;f__Planctomycetaceae;g__Blastopirellula
ASV1038	k__Bacteria;p__Proteobacteria;c__Alphaproteobacteria;o__Rhodobacterales;f__Rhodobacteraceae
ASV1039	k__Bacteria;p__Proteobacteria;c__Deltaproteobacteria
ASV1040	k__Bacteria;p__Bacteroidetes;c__Sphingobacteriia;o__Sphingobacteriales;f__Saprospiraceae
ASV1041*	k__Bacteria;p__Patescibacteria;c__ABY1;o__Candidatus_Magasanikbacteria
ASV1042	k__Bacteria;p__Bacteroidetes
ASV1043	k__Bacteria;p__Proteobacteria;c__Alphaproteobacteria
ASV1044	k__Bacteria;p__Proteobacteria;c__Betaproteobacteria;o__Burkholderiales;f__Comamonadaceae;g__Hydrogenophaga
ASV1045	k__Bacteria;p__Proteobacteria
ASV1046	k__Bacteria;p__Proteobacteria;c__Alphaproteobacteria;o__Rhodobacterales;f__Rhodobacteraceae
ASV1047	k__Bacteria;p__Proteobacteria;c__Alphaproteobacteria;o__Rhodospirillales;f__Rhodospirillaceae
ASV1048	k__Bacteria;p__Bacteroidetes;c__Flavobacteriia;o__Flavobacteriales;f__Flavobacteriaceae
ASV1049	k__Bacteria;p__Proteobacteria;c__Gammaproteobacteria
ASV1050*	k__Bacteria;p__Chloroflexi;c__Anaerolineae;o__Caldilineales;f__Caldilineaceae
ASV1051	k__Bacteria;p__Proteobacteria;c__Alphaproteobacteria
ASV1052	k__Bacteria;p__Proteobacteria;c__Betaproteobacteria;o__Burkholderiales
ASV1053	k__Bacteria;p__Proteobacteria;c__Gammaproteobacteria;o__Vibrionales;f__Vibrionaceae;g__Vibrio
ASV1054	k__Bacteria;p__Bacteroidetes;c__Flavobacteriia;o__Flavobacteriales
ASV1055*	k__Bacteria;p__Patescibacteria;c__ABY1;o__Candidatus_Magasanikbacteria
ASV1056	k__Bacteria;p__Proteobacteria;c__Betaproteobacteria;o__Burkholderiales;f__Comamonadaceae
ASV1057	k__Bacteria;p__Proteobacteria;c__Alphaproteobacteria;o__Rhodospirillales;f__Rhodospirillaceae
ASV1058	k__Bacteria;p__Proteobacteria;c__Alphaproteobacteria;o__Sphingomonadales;f__Erythrobacteraceae;g__Erythrobacter
ASV1059	k__Bacteria;p__Verrucomicrobia;c__Opitutae;o__Opitutales;f__Opitutaceae;g__Opitutus
ASV1060	k__Bacteria;p__Planctomycetes;c__Planctomycetia;o__Planctomycetales;f__Planctomycetaceae
ASV1061*	k__Bacteria;p__Lentisphaerae
ASV1062	k__Bacteria;p__Verrucomicrobia;c__Spartobacteria;o__Spartobacteria_genera_incertae_sedis;f__Spartobacteria_genera_incertae_sedis;g__Spartobacteria_genera_incertae_sedis
ASV1063	k__Bacteria;p__Proteobacteria;c__Alphaproteobacteria;o__Rhodobacterales;f__Rhodobacteraceae
ASV1064	k__Bacteria;p__Bacteroidetes;c__Bacteroidia;o__Bacteroidales
ASV1065	k__Bacteria;p__Proteobacteria;c__Alphaproteobacteria;o__Rhodobacterales;f__Rhodobacteraceae
ASV1066	k__Bacteria;p__Planctomycetes;c__Planctomycetia;o__Planctomycetales;f__Planctomycetaceae;g__Rhodopirellula
ASV1067	k__Bacteria;p__Chloroflexi;c__Caldilineae;o__Caldilineales;f__Caldilineaceae;g__Litorilinea
ASV1068	k__Bacteria;p__Proteobacteria;c__Gammaproteobacteria;o__Vibrionales;f__Vibrionaceae
ASV1069	k__Bacteria;p__Proteobacteria;c__Alphaproteobacteria;o__Rhodobacterales;f__Rhodobacteraceae
ASV1070	k__Bacteria;p__Proteobacteria;c__Alphaproteobacteria
ASV1071	k__Bacteria;p__Proteobacteria;c__Gammaproteobacteria
ASV1072	k__Bacteria;p__Proteobacteria;c__Betaproteobacteria;o__Burkholderiales;f__Comamonadaceae
ASV1073	k__Bacteria;p__Planctomycetes;c__Planctomycetia;o__Planctomycetales;f__Planctomycetaceae;g__Rhodopirellula
ASV1074	k__Bacteria;p__Planctomycetes;c__Planctomycetia;o__Planctomycetales;f__Planctomycetaceae
ASV1075	k__Bacteria;p__Gemmatimonadetes;c__Gemmatimonadetes;o__Gemmatimonadales;f__Gemmatimonadaceae;g__Gemmatimonas
ASV1076	k__Bacteria;p__Chloroflexi;c__Anaerolineae;o__Anaerolineales;f__Anaerolineaceae
ASV1077	k__Bacteria;p__Proteobacteria;c__Gammaproteobacteria;o__Vibrionales;f__Vibrionaceae;g__Photobacterium
ASV1078	k__Bacteria;p__Planctomycetes;c__Planctomycetia;o__Planctomycetales;f__Planctomycetaceae
ASV1079	k__Bacteria;p__Proteobacteria;c__Gammaproteobacteria;o__Vibrionales;f__Vibrionaceae;g__Photobacterium
ASV1080	k__Bacteria;p__Proteobacteria;c__Alphaproteobacteria;o__Rhodobacterales;f__Rhodobacteraceae
ASV1081	k__Bacteria;p__Bacteroidetes
ASV1082	k__Bacteria;p__Proteobacteria;c__Betaproteobacteria;o__Burkholderiales;f__Comamonadaceae
ASV1083	k__Bacteria;p__Proteobacteria;c__Alphaproteobacteria;o__Rhodobacterales;f__Rhodobacteraceae
ASV1084	k__Bacteria;p__Actinobacteria;c__Actinobacteria;o__Actinomycetales;f__Microbacteriaceae
ASV1085	k__Bacteria;p__Proteobacteria;c__Deltaproteobacteria
ASV1086	k__Bacteria;p__Planctomycetes;c__Planctomycetia;o__Planctomycetales;f__Planctomycetaceae
ASV1087	k__Bacteria;p__Proteobacteria;c__Alphaproteobacteria;o__Caulobacterales;f__Hyphomonadaceae;g__Hyphomonas
ASV1088*	k__Bacteria;p__Planctomycetes;c__OM190
ASV1089	k__Bacteria;p__Proteobacteria;c__Gammaproteobacteria;o__Vibrionales;f__Vibrionaceae;g__Vibrio
ASV1090	k__Bacteria;p__Planctomycetes;c__Planctomycetia;o__Planctomycetales;f__Planctomycetaceae
ASV1091	k__Bacteria;p__Acidobacteria;c__Acidobacteria_Gp16;o__Gp16;f__Gp16;g__Gp16
ASV1092	k__Bacteria;p__Proteobacteria;c__Gammaproteobacteria
ASV1093	k__Bacteria;p__Proteobacteria;c__Alphaproteobacteria;o__Rhodobacterales;f__Rhodobacteraceae
ASV1094	k__Bacteria;p__Bacteroidetes;c__Sphingobacteriia;o__Sphingobacteriales;f__Saprospiraceae;g__Lewinella
ASV1095	k__Bacteria;p__Verrucomicrobia;c__Subdivision3;o__Subdivision3_genera_incertae_sedis;f__Subdivision3_genera_incertae_sedis;g__Subdivision3_genera_incertae_sedis
ASV1096	k__Bacteria;p__Proteobacteria;c__Gammaproteobacteria
ASV1097	k__Bacteria;p__Actinobacteria
ASV1098	k__Bacteria;p__Proteobacteria;c__Deltaproteobacteria;o__Bdellovibrionales;f__Bacteriovoracaceae;g__Halobacteriovorax
ASV1099	k__Bacteria;p__Planctomycetes;c__Planctomycetia;o__Planctomycetales;f__Planctomycetaceae;g__Thermogutta
ASV1100	k__Bacteria;p__Verrucomicrobia;c__Opitutae;o__Puniceicoccales;f__Puniceicoccaceae
ASV1101	k__Bacteria;p__Cyanobacteria;c__Cyanobacteria;o__Family_II;f__Family_II;g__GpIIa
ASV1102*	k__Bacteria;p__Patescibacteria;c__Gracilibacteria;o__Absconditabacteriales_(SR1)
ASV1103	k__Bacteria;p__Spirochaetes;c__Spirochaetia;o__Spirochaetales;f__Leptospiraceae
ASV1104	k__Bacteria;p__Proteobacteria;c__Gammaproteobacteria;o__Oceanospirillales;f__Oceanospirillaceae
ASV1105	k__Bacteria;p__Proteobacteria;c__Deltaproteobacteria;o__Desulfobacterales;f__Desulfobulbaceae
ASV1106	k__Bacteria;p__Proteobacteria
ASV1107	k__Bacteria;p__Parcubacteria;c__Parcubacteria_genera_incertae_sedis;o__Parcubacteria_genera_incertae_sedis;f__Parcubacteria_genera_incertae_sedis;g__Parcubacteria_genera_incertae_sedis
ASV1108	k__Bacteria;p__Planctomycetes;c__Planctomycetia;o__Planctomycetales;f__Planctomycetaceae;g__Rubinisphaera
ASV1109	k__Bacteria;p__Cyanobacteria;c__Chloroplast;o__Chloroplast;f__Chloroplast;g__Cryptomonadaceae
ASV1110	k__Bacteria;p__Proteobacteria;c__Deltaproteobacteria;o__Bdellovibrionales;f__Bacteriovoracaceae
ASV1111	k__Bacteria;p__Proteobacteria;c__Gammaproteobacteria;o__Chromatiales
ASV1112	k__Bacteria;p__Cyanobacteria;c__Cyanobacteria;o__Family_IV;f__Family_IV;g__GpIV
ASV1113	k__Bacteria;p__Proteobacteria;c__Alphaproteobacteria;o__Rhodobacterales;f__Rhodobacteraceae;g__Roseovarius
ASV1114	k__Bacteria;p__Verrucomicrobia;c__Verrucomicrobiae;o__Verrucomicrobiales;f__Verrucomicrobiaceae
ASV1115	k__Bacteria;p__Bacteroidetes;c__Sphingobacteriia;o__Sphingobacteriales;f__Saprospiraceae
ASV1116	k__Bacteria;p__Bacteroidetes
ASV1117*	k__Bacteria;p__Proteobacteria;c__Deltaproteobacteria;o__SAR324_clade(Marine_group_B)
ASV1118	k__Bacteria;p__Proteobacteria
ASV1119	k__Bacteria;p__Planctomycetes;c__Planctomycetia;o__Planctomycetales;f__Planctomycetaceae
ASV1120	k__Bacteria;p__Proteobacteria;c__Alphaproteobacteria;o__Rhodobacterales;f__Rhodobacteraceae;g__Oceanicola
ASV1121	k__Bacteria;p__Proteobacteria;c__Gammaproteobacteria;o__Vibrionales;f__Vibrionaceae;g__Vibrio
ASV1122	k__Bacteria;p__Bacteroidetes;c__Flavobacteriia;o__Flavobacteriales;f__Flavobacteriaceae;g__Mesoflavibacter
ASV1123	k__Bacteria;p__Chloroflexi;c__Anaerolineae;o__Anaerolineales;f__Anaerolineaceae
ASV1124	k__Bacteria;p__Cyanobacteria
ASV1125	k__Bacteria;p__Cyanobacteria
ASV1126	k__Bacteria;p__Bacteroidetes;c__Flavobacteriia;o__Flavobacteriales;f__Flavobacteriaceae;g__Flavobacterium
ASV1127	k__Bacteria;p__Proteobacteria;c__Gammaproteobacteria;o__Alteromonadales
ASV1128	k__Bacteria;p__Actinobacteria;c__Actinobacteria;o__Acidimicrobiales
ASV1129	k__Bacteria;p__Bacteroidetes;c__Cytophagia;o__Cytophagales
ASV1130	k__Bacteria;p__Proteobacteria;c__Gammaproteobacteria;o__Alteromonadales;f__Pseudoalteromonadaceae;g__Pseudoalteromonas
ASV1131	k__Bacteria;p__Proteobacteria;c__Alphaproteobacteria;o__Rhodobacterales;f__Rhodobacteraceae
ASV1132	k__Bacteria;p__Bacteroidetes;c__Flavobacteriia;o__Flavobacteriales;f__Flavobacteriaceae;g__Mesoflavibacter
ASV1133*	k__Bacteria;p__Bacteroidetes;c__Ignavibacteria;o__OPB56
ASV1134	k__Bacteria;p__Proteobacteria;c__Alphaproteobacteria;o__Rhodobacterales;f__Rhodobacteraceae
ASV1135	k__Bacteria;p__Proteobacteria;c__Alphaproteobacteria;o__Rhodobacterales;f__Rhodobacteraceae
ASV1136	k__Bacteria;p__Bacteroidetes;c__Flavobacteriia;o__Flavobacteriales;f__Flavobacteriaceae;g__Maribacter
ASV1137	k__Bacteria;p__Actinobacteria;c__Actinobacteria;o__Acidimicrobiales;f__Acidimicrobiaceae;g__Ilumatobacter
ASV1138	k__Bacteria;p__Bacteroidetes;c__Flavobacteriia;o__Flavobacteriales;f__Flavobacteriaceae;g__Actibacter
ASV1139*	k__Bacteria;p__Dependentiae;c__Babeliae;o__Babeliales;f__Vermiphilaceae
ASV1140	k__Bacteria;p__Actinobacteria;c__Actinobacteria
ASV1141	k__Bacteria;p__Cyanobacteria
ASV1142	k__Bacteria;p__Proteobacteria
ASV1143	k__Bacteria;p__Bacteroidetes;c__Cytophagia;o__Cytophagales;f__Flammeovirgaceae;g__Fabibacter
ASV1144	k__Bacteria;p__Proteobacteria;c__Alphaproteobacteria;o__Rhodobacterales;f__Rhodobacteraceae;g__Leisingera
ASV1145	k__Bacteria;p__Bacteroidetes;c__Flavobacteriia;o__Flavobacteriales;f__Flavobacteriaceae;g__Maribacter
ASV1146	k__Bacteria;p__Proteobacteria;c__Gammaproteobacteria
ASV1147	k__Bacteria;p__Proteobacteria;c__Betaproteobacteria;o__Burkholderiales;f__Burkholderiaceae;g__Limnobacter
ASV1148	k__Bacteria;p__Actinobacteria;c__Actinobacteria;o__Acidimicrobiales;f__Acidimicrobiaceae;g__Ilumatobacter
ASV1149	k__Bacteria;p__Planctomycetes;c__Planctomycetia;o__Planctomycetales;f__Planctomycetaceae
ASV1150	k__Bacteria;p__Cyanobacteria;c__Chloroplast;o__Chloroplast;f__Chloroplast;g__Bacillariophyta
ASV1151	k__Bacteria;p__Bacteroidetes;c__Sphingobacteriia;o__Sphingobacteriales;f__Chitinophagaceae
ASV1152*	k__Bacteria;p__Gemmatimonadetes;c__BD2-11_terrestrial_group
ASV1153	k__Bacteria;p__Proteobacteria;c__Alphaproteobacteria;o__Rhodobacterales;f__Rhodobacteraceae
ASV1154	k__Bacteria;p__Proteobacteria;c__Alphaproteobacteria;o__Rhodobacterales;f__Rhodobacteraceae
ASV1155	k__Bacteria;p__Bacteroidetes
ASV1156	k__Bacteria;p__Verrucomicrobia;c__Verrucomicrobiae;o__Verrucomicrobiales;f__Verrucomicrobiaceae
ASV1157	k__Bacteria;p__Proteobacteria;c__Alphaproteobacteria;o__Rhodobacterales;f__Rhodobacteraceae
ASV1158	k__Bacteria;p__Proteobacteria;c__Alphaproteobacteria;o__Rhodobacterales;f__Rhodobacteraceae;g__Rubribacterium
ASV1159	k__Bacteria;p__Bacteroidetes;c__Cytophagia;o__Cytophagales;f__Flammeovirgaceae;g__Roseivirga
ASV1160	k__Bacteria;p__Proteobacteria;c__Betaproteobacteria;o__Burkholderiales
ASV1161	k__Bacteria;p__Planctomycetes
ASV1162	k__Bacteria;p__Bacteroidetes
ASV1163	k__Bacteria;p__Bacteroidetes;c__Bacteroidia;o__Bacteroidales;f__Marinilabiliaceae;g__Carboxylicivirga
ASV1164	k__Bacteria;p__Bacteroidetes;c__Flavobacteriia;o__Flavobacteriales;f__Flavobacteriaceae;g__Tenacibaculum
ASV1165	k__Bacteria;p__Proteobacteria;c__Alphaproteobacteria;o__Rhodobacterales;f__Rhodobacteraceae;g__Shimia
ASV1166	k__Bacteria;p__Proteobacteria;c__Gammaproteobacteria
ASV1167	k__Bacteria;p__Bacteroidetes
ASV1168	k__Bacteria;p__Bacteroidetes
ASV1169	k__Bacteria;p__Firmicutes;c__Bacilli;o__Bacillales
ASV1170*	k__Bacteria;p__Chloroflexi;c__Anaerolineae;o__Caldilineales;f__Caldilineaceae
ASV1171	k__Bacteria;p__Chloroflexi;c__Anaerolineae;o__Anaerolineales;f__Anaerolineaceae
ASV1172	k__Bacteria;p__Bacteroidetes;c__Flavobacteriia;o__Flavobacteriales;f__Cryomorphaceae;g__Salinirepens
ASV1173	k__Bacteria;p__Proteobacteria;c__Alphaproteobacteria;o__Rhodobacterales;f__Rhodobacteraceae
ASV1174	k__Bacteria;p__Bacteroidetes;c__Cytophagia;o__Cytophagales;f__Flammeovirgaceae
ASV1175*	k__Bacteria
ASV1176	k__Bacteria;p__Proteobacteria;c__Alphaproteobacteria
ASV1177	k__Bacteria;p__Verrucomicrobia;c__Opitutae;o__Puniceicoccales;f__Puniceicoccaceae
ASV1178	k__Bacteria;p__Planctomycetes;c__Planctomycetia;o__Planctomycetales;f__Planctomycetaceae;g__Rhodopirellula
ASV1179	k__Bacteria;p__Proteobacteria;c__Gammaproteobacteria;o__Pseudomonadales;f__Pseudomonadaceae;g__Pseudomonas
ASV1180	k__Bacteria;p__Proteobacteria;c__Alphaproteobacteria;o__Rhodobacterales;f__Rhodobacteraceae
ASV1181	k__Bacteria;p__Proteobacteria;c__Betaproteobacteria;o__Burkholderiales;f__Alcaligenaceae;g__Achromobacter
ASV1182	k__Bacteria;p__Planctomycetes;c__Planctomycetia;o__Planctomycetales;f__Planctomycetaceae
ASV1183	k__Bacteria;p__Proteobacteria;c__Alphaproteobacteria;o__Rhodobacterales;f__Rhodobacteraceae;g__Gemmobacter
ASV1184	k__Bacteria;p__Acidobacteria;c__Acidobacteria_Gp16;o__Gp16;f__Gp16;g__Gp16
ASV1185	k__Bacteria;p__Proteobacteria;c__Gammaproteobacteria;o__Vibrionales;f__Vibrionaceae;g__Vibrio
ASV1186	k__Bacteria;p__Proteobacteria
ASV1187	k__Bacteria;p__Proteobacteria;c__Alphaproteobacteria
ASV1188	k__Bacteria;p__Planctomycetes;c__Planctomycetia;o__Planctomycetales;f__Planctomycetaceae
ASV1189	k__Bacteria;p__Parcubacteria;c__Parcubacteria_genera_incertae_sedis;o__Parcubacteria_genera_incertae_sedis;f__Parcubacteria_genera_incertae_sedis;g__Parcubacteria_genera_incertae_sedis
ASV1190	k__Bacteria;p__Proteobacteria;c__Alphaproteobacteria
ASV1191	k__Bacteria;p__Verrucomicrobia;c__Verrucomicrobiae;o__Verrucomicrobiales;f__Verrucomicrobiaceae;g__Haloferula
ASV1192	k__Bacteria;p__Proteobacteria;c__Alphaproteobacteria;o__Rhodobacterales;f__Rhodobacteraceae;g__Rhodobacter
ASV1193	k__Bacteria;p__Proteobacteria;c__Alphaproteobacteria;o__Rhodobacterales;f__Rhodobacteraceae
ASV1194	k__Bacteria;p__Proteobacteria
ASV1195*	k__Bacteria;p__Cyanobacteria;c__Melainabacteria;o__Vampirovibrionales
ASV1196*	k__Bacteria;p__Planctomycetes;c__028H05-P-BN-P5
ASV1197	k__Bacteria;p__Proteobacteria;c__Gammaproteobacteria
ASV1198	k__Bacteria;p__Bacteroidetes;c__Cytophagia;o__Cytophagales
ASV1199	k__Bacteria;p__Actinobacteria;c__Actinobacteria;o__Acidimicrobiales;f__Acidimicrobiaceae;g__Ilumatobacter
ASV1200	k__Bacteria;p__Proteobacteria;c__Alphaproteobacteria
ASV1201	k__Bacteria;p__Planctomycetes;c__Planctomycetia;o__Planctomycetales;f__Planctomycetaceae
ASV1202	k__Bacteria;p__Actinobacteria;c__Actinobacteria
ASV1203	k__Bacteria;p__Proteobacteria;c__Epsilonproteobacteria;o__Campylobacterales;f__Campylobacteraceae;g__Arcobacter
ASV1204	k__Bacteria;p__Cyanobacteria;c__Cyanobacteria;o__Family_II;f__Family_II;g__GpIIa
ASV1205	k__Bacteria;p__Bacteroidetes;c__Flavobacteriia;o__Flavobacteriales;f__Flavobacteriaceae
ASV1206	k__Bacteria;p__Bacteroidetes;c__Flavobacteriia;o__Flavobacteriales;f__Cryomorphaceae;g__Owenweeksia
ASV1207	k__Bacteria;p__Planctomycetes;c__Planctomycetia;o__Planctomycetales;f__Planctomycetaceae;g__Rhodopirellula
ASV1208*	k__Bacteria;p__Chloroflexi;c__Chloroflexia;o__Chloroflexales;f__Roseiflexaceae
ASV1209	k__Bacteria;p__Proteobacteria;c__Gammaproteobacteria;o__Pseudomonadales;f__Moraxellaceae;g__Acinetobacter
ASV1210	k__Bacteria;p__Proteobacteria;c__Gammaproteobacteria;o__Pseudomonadales;f__Moraxellaceae;g__Acinetobacter
ASV1211	k__Bacteria;p__Actinobacteria;c__Actinobacteria;o__Nitriliruptorales;f__Nitriliruptoraceae;g__Nitriliruptor
ASV1212	k__Bacteria;p__Proteobacteria;c__Alphaproteobacteria;o__Rhodospirillales;f__Rhodospirillaceae
ASV1213	k__Bacteria;p__Proteobacteria;c__Gammaproteobacteria;o__Gammaproteobacteria_incertae_sedis
ASV1214	k__Bacteria;p__Proteobacteria;c__Gammaproteobacteria
ASV1215	k__Bacteria;p__Proteobacteria;c__Deltaproteobacteria;o__Bdellovibrionales;f__Bacteriovoracaceae
ASV1216	k__Bacteria;p__Proteobacteria;c__Gammaproteobacteria
ASV1217	k__Bacteria;p__Proteobacteria;c__Alphaproteobacteria;o__Rhodobacterales;f__Rhodobacteraceae;g__Gemmobacter
ASV1218	k__Bacteria;p__Planctomycetes;c__Planctomycetia;o__Planctomycetales;f__Planctomycetaceae
ASV1219	k__Bacteria;p__Proteobacteria;c__Deltaproteobacteria;o__Myxococcales
ASV1220	k__Bacteria;p__Proteobacteria;c__Deltaproteobacteria;o__Bdellovibrionales;f__Bacteriovoracaceae;g__Halobacteriovorax
ASV1221*	k__Bacteria;p__Patescibacteria;c__Microgenomatia;o__Candidatus_Pacebacteria
ASV1222	k__Bacteria;p__Proteobacteria;c__Gammaproteobacteria;o__Alteromonadales;f__Pseudoalteromonadaceae;g__Pseudoalteromonas
ASV1223	k__Bacteria;p__Cyanobacteria;c__Cyanobacteria;o__Family_II;f__Family_II;g__GpIIa
ASV1224	k__Bacteria;p__Bacteroidetes;c__Flavobacteriia;o__Flavobacteriales;f__Cryomorphaceae
ASV1225	k__Bacteria;p__Bacteroidetes;c__Flavobacteriia;o__Flavobacteriales;f__Cryomorphaceae
ASV1226	k__Bacteria;p__Proteobacteria;c__Alphaproteobacteria;o__Rhodobacterales;f__Rhodobacteraceae;g__Oceanicola
ASV1227	k__Bacteria;p__Proteobacteria;c__Gammaproteobacteria;o__Vibrionales;f__Vibrionaceae;g__Vibrio
ASV1228	k__Bacteria;p__Proteobacteria;c__Gammaproteobacteria
ASV1229	k__Bacteria;p__Proteobacteria;c__Alphaproteobacteria;o__Rhodobacterales;f__Rhodobacteraceae
ASV1230	k__Bacteria;p__Proteobacteria;c__Gammaproteobacteria;o__Thiotrichales;f__Thiotrichaceae;g__Thiothrix
ASV1231	k__Bacteria;p__Planctomycetes;c__Planctomycetia;o__Planctomycetales;f__Planctomycetaceae
ASV1232	k__Bacteria;p__Proteobacteria;c__Alphaproteobacteria;o__Rhodobacterales;f__Rhodobacteraceae
ASV1233	k__Bacteria;p__Candidatus_Saccharibacteria;c__Saccharibacteria_genera_incertae_sedis;o__Saccharibacteria_genera_incertae_sedis;f__Saccharibacteria_genera_incertae_sedis;g__Saccharibacteria_genera_incertae_sedis
ASV1234	k__Bacteria;p__Cyanobacteria;c__Cyanobacteria;o__Family_VIII;f__Family_VIII;g__GpVIII
ASV1235	k__Bacteria;p__Bacteroidetes;c__Flavobacteriia;o__Flavobacteriales;f__Flavobacteriaceae;g__Namhaeicola
ASV1236*	k__Bacteria;p__Dependentiae;c__Babeliae;o__Babeliales;f__Vermiphilaceae
ASV1237	k__Bacteria;p__Planctomycetes;c__Planctomycetia;o__Planctomycetales;f__Planctomycetaceae
ASV1238	k__Bacteria;p__Actinobacteria;c__Actinobacteria
ASV1239	k__Bacteria;p__Bacteroidetes;c__Flavobacteriia;o__Flavobacteriales
ASV1240	k__Bacteria;p__Proteobacteria;c__Alphaproteobacteria;o__Rhodobacterales;f__Rhodobacteraceae
ASV1241	k__Bacteria;p__Proteobacteria;c__Gammaproteobacteria;o__Gammaproteobacteria_incertae_sedis;f__Halioglobus;g__Halioglobus
ASV1242	k__Bacteria;p__Proteobacteria;c__Gammaproteobacteria;o__Alteromonadales;f__Idiomarinaceae;g__Idiomarina
ASV1243	k__Bacteria;p__Bacteroidetes;c__Sphingobacteriia;o__Sphingobacteriales;f__Saprospiraceae
ASV1244*	k__Bacteria;p__Patescibacteria;c__WS6_(Dojkabacteria)
ASV1245	k__Bacteria;p__Actinobacteria;c__Actinobacteria;o__Acidimicrobiales;f__Acidimicrobiaceae;g__Ilumatobacter
ASV1246	k__Bacteria;p__Bacteroidetes;c__Flavobacteriia;o__Flavobacteriales
ASV1247	k__Bacteria;p__Proteobacteria;c__Alphaproteobacteria;o__Rhodobacterales;f__Rhodobacteraceae
ASV1248	k__Bacteria;p__Proteobacteria;c__Gammaproteobacteria;o__Chromatiales;f__Chromatiaceae;g__Rheinheimera
ASV1249	k__Bacteria;p__Proteobacteria;c__Gammaproteobacteria;o__Oceanospirillales;f__Oceanospirillaceae;g__Marinomonas
ASV1250	k__Bacteria;p__Proteobacteria;c__Gammaproteobacteria;o__Xanthomonadales;f__Xanthomonadaceae
ASV1251	k__Bacteria;p__Cyanobacteria;c__Chloroplast;o__Chloroplast;f__Chloroplast
ASV1252	k__Bacteria;p__Actinobacteria;c__Actinobacteria;o__Acidimicrobiales;f__Acidimicrobiaceae;g__Ilumatobacter
ASV1253	k__Bacteria;p__Chlamydiae;c__Chlamydiia;o__Chlamydiales
ASV1254	k__Bacteria;p__Proteobacteria;c__Alphaproteobacteria;o__Rhizobiales;f__Phyllobacteriaceae
ASV1255	k__Bacteria;p__Bacteroidetes;c__Cytophagia;o__Cytophagales;f__Cyclobacteriaceae;g__Cyclobacterium
ASV1256	k__Bacteria;p__Proteobacteria;c__Gammaproteobacteria;o__Chromatiales;f__Chromatiaceae;g__Rheinheimera
ASV1257	k__Bacteria;p__Proteobacteria;c__Alphaproteobacteria;o__Rhodospirillales;f__Acetobacteraceae;g__Stella
ASV1258	k__Bacteria;p__Proteobacteria;c__Gammaproteobacteria;o__Oceanospirillales;f__Oceanospirillaceae;g__Marinomonas
ASV1259	k__Bacteria;p__Proteobacteria;c__Alphaproteobacteria;o__Rhodobacterales;f__Rhodobacteraceae
ASV1260	k__Bacteria;p__Parcubacteria;c__Parcubacteria_genera_incertae_sedis;o__Parcubacteria_genera_incertae_sedis;f__Parcubacteria_genera_incertae_sedis;g__Parcubacteria_genera_incertae_sedis
ASV1261	k__Bacteria;p__Proteobacteria;c__Gammaproteobacteria;o__Oceanospirillales;f__Oceanospirillaceae;g__Oceanospirillum
ASV1262	k__Bacteria;p__Proteobacteria
ASV1263	k__Bacteria;p__Proteobacteria;c__Gammaproteobacteria;o__Gammaproteobacteria_incertae_sedis
ASV1264	k__Bacteria;p__Planctomycetes;c__Planctomycetia;o__Planctomycetales;f__Planctomycetaceae
ASV1265	k__Bacteria;p__Planctomycetes;c__Planctomycetia;o__Planctomycetales;f__Planctomycetaceae;g__Planctomicrobium
ASV1266	k__Bacteria;p__Proteobacteria;c__Alphaproteobacteria;o__Rhodobacterales;f__Rhodobacteraceae
ASV1267	k__Bacteria;p__Proteobacteria;c__Alphaproteobacteria;o__SAR11;f__SAR11;g__Candidatus_Pelagibacter
ASV1268	k__Bacteria;p__Bacteroidetes;c__Flavobacteriia;o__Flavobacteriales;f__Flavobacteriaceae;g__Polaribacter
ASV1269	k__Bacteria;p__Bacteroidetes
ASV1270	k__Bacteria;p__Proteobacteria;c__Gammaproteobacteria;o__Alteromonadales;f__Shewanellaceae;g__Shewanella
ASV1271	k__Bacteria;p__Bacteroidetes;c__Sphingobacteriia;o__Sphingobacteriales;f__Saprospiraceae;g__Lewinella
ASV1272	k__Bacteria;p__Verrucomicrobia;c__Opitutae;o__Puniceicoccales;f__Puniceicoccaceae
ASV1273*	k__Bacteria;p__Cyanobacteria;c__Oxyphotobacteria;o__Chloroplast
ASV1274*	k__Bacteria;p__Patescibacteria;c__Parcubacteria;o__Candidatus_Moranbacteria
ASV1275	k__Bacteria;p__Bacteroidetes;c__Flavobacteriia;o__Flavobacteriales;f__Cryomorphaceae
ASV1276*	k__Bacteria;p__Patescibacteria;c__Gracilibacteria;o__Candidatus_Peregrinibacteria
ASV1277	k__Bacteria;p__Proteobacteria;c__Gammaproteobacteria;o__Chromatiales
ASV1278	k__Bacteria;p__Bacteroidetes;c__Flavobacteriia;o__Flavobacteriales;f__Flavobacteriaceae;g__Flavobacterium
ASV1279	k__Bacteria;p__Planctomycetes;c__Planctomycetia;o__Planctomycetales;f__Planctomycetaceae;g__Rhodopirellula
ASV1280	k__Bacteria;p__Proteobacteria;c__Deltaproteobacteria;o__Bdellovibrionales;f__Bacteriovoracaceae;g__Peredibacter
ASV1281	k__Bacteria;p__Verrucomicrobia;c__Opitutae;o__Puniceicoccales;f__Puniceicoccaceae
ASV1282	k__Bacteria;p__Proteobacteria;c__Alphaproteobacteria;o__Rhodospirillales;f__Rhodospirillaceae;g__Thalassobaculum
ASV1283	k__Bacteria;p__Actinobacteria;c__Actinobacteria
ASV1284*	k__Bacteria;p__Patescibacteria;c__WWE3
ASV1285	k__Bacteria;p__Proteobacteria;c__Alphaproteobacteria;o__Rhodobacterales;f__Rhodobacteraceae;g__Citreicella
ASV1286	k__Bacteria;p__Bacteroidetes;c__Flavobacteriia;o__Flavobacteriales;f__Flavobacteriaceae
ASV1287	k__Bacteria;p__Proteobacteria;c__Epsilonproteobacteria;o__Campylobacterales;f__Campylobacteraceae;g__Arcobacter
ASV1288	k__Bacteria;p__Proteobacteria;c__Gammaproteobacteria;o__Oceanospirillales;f__Oceanospirillaceae;g__Neptuniibacter
ASV1289	k__Bacteria;p__Acidobacteria;c__Acidobacteria_Gp3;o__Gp3;f__Gp3;g__Gp3
ASV1290	k__Bacteria;p__Bacteroidetes
ASV1291	k__Bacteria;p__Proteobacteria;c__Gammaproteobacteria;o__Gammaproteobacteria_incertae_sedis
ASV1292	k__Bacteria;p__Proteobacteria;c__Deltaproteobacteria;o__Desulfobacterales;f__Desulfobulbaceae
ASV1293	k__Bacteria;p__Planctomycetes;c__Planctomycetia;o__Planctomycetales;f__Planctomycetaceae
ASV1294*	k__Bacteria;p__Kiritimatiellaeota;c__Kiritimatiellae;o__WCHB1-41
ASV1295	k__Bacteria;p__Bacteroidetes
ASV1296	k__Bacteria;p__Planctomycetes;c__Planctomycetia;o__Planctomycetales;f__Planctomycetaceae
ASV1297	k__Bacteria;p__Proteobacteria;c__Alphaproteobacteria;o__Rhodobacterales;f__Rhodobacteraceae
ASV1298	k__Bacteria;p__Proteobacteria;c__Betaproteobacteria;o__Burkholderiales;f__Comamonadaceae
ASV1299	k__Bacteria;p__Bacteroidetes
ASV1300	k__Bacteria;p__Bacteroidetes;c__Sphingobacteriia;o__Sphingobacteriales;f__Saprospiraceae;g__Lewinella
ASV1301	k__Bacteria;p__Proteobacteria;c__Gammaproteobacteria;o__Oceanospirillales;f__Oceanospirillales_incertae_sedis;g__Pseudohongiella
ASV1302	k__Bacteria;p__Bacteroidetes
ASV1303	k__Bacteria;p__Acidobacteria;c__Acidobacteria_Gp16;o__Gp16;f__Gp16;g__Gp16
ASV1304	k__Bacteria;p__Bacteroidetes;c__Flavobacteriia;o__Flavobacteriales;f__Flavobacteriaceae;g__Robiginitalea
ASV1305	k__Bacteria;p__Fusobacteria;c__Fusobacteriia;o__Fusobacteriales;f__Fusobacteriaceae;g__Cetobacterium
ASV1306	k__Bacteria;p__Chloroflexi;c__Caldilineae;o__Caldilineales;f__Caldilineaceae;g__Litorilinea
ASV1307*	k__Bacteria;p__Patescibacteria;c__Parcubacteria;o__Candidatus_Kaiserbacteria
ASV1308	k__Bacteria;p__Proteobacteria;c__Alphaproteobacteria;o__SAR11;f__SAR11;g__Candidatus_Pelagibacter
ASV1309	k__Bacteria;p__Proteobacteria;c__Epsilonproteobacteria;o__Campylobacterales;f__Campylobacteraceae;g__Arcobacter
ASV1310	k__Bacteria;p__Actinobacteria;c__Actinobacteria;o__Actinomycetales;f__Microbacteriaceae;g__Pontimonas
ASV1311	k__Bacteria;p__Proteobacteria;c__Alphaproteobacteria;o__SAR11;f__SAR11;g__Candidatus_Pelagibacter
ASV1312	k__Bacteria;p__Bacteroidetes
ASV1313	k__Bacteria;p__Proteobacteria;c__Alphaproteobacteria;o__Rhodobacterales;f__Rhodobacteraceae
ASV1314	k__Bacteria;p__Proteobacteria;c__Gammaproteobacteria;o__Chromatiales
ASV1315	k__Bacteria;p__Actinobacteria
ASV1316	k__Bacteria;p__Proteobacteria;c__Gammaproteobacteria
ASV1317	k__Bacteria;p__Planctomycetes;c__Planctomycetia;o__Planctomycetales;f__Planctomycetaceae
ASV1318	k__Bacteria;p__Bacteroidetes;c__Flavobacteriia;o__Flavobacteriales
ASV1319*	k__Bacteria;p__Patescibacteria;c__Gracilibacteria;o__JGI_0000069-P22
ASV1320	k__Bacteria;p__Proteobacteria;c__Alphaproteobacteria;o__Rhodobacterales;f__Rhodobacteraceae
ASV1321	k__Bacteria;p__Proteobacteria;c__Deltaproteobacteria
ASV1322	k__Bacteria;p__Proteobacteria;c__Deltaproteobacteria
ASV1323*	k__Bacteria;p__Patescibacteria;c__Saccharimonadia;o__Saccharimonadales;f__Saccharimonadaceae
ASV1324	k__Bacteria;p__Proteobacteria;c__Deltaproteobacteria;o__Desulfobacterales;f__Desulfobacteraceae;g__Desulfosarcina
ASV1325	k__Bacteria;p__Actinobacteria;c__Actinobacteria;o__Actinomycetales
ASV1326	k__Bacteria;p__Proteobacteria;c__Alphaproteobacteria;o__SAR11;f__SAR11;g__Candidatus_Pelagibacter
ASV1327	k__Bacteria;p__Bacteroidetes;c__Sphingobacteriia;o__Sphingobacteriales;f__Saprospiraceae
ASV1328	k__Bacteria;p__Chlamydiae;c__Chlamydiia;o__Chlamydiales;f__Parachlamydiaceae
ASV1329	k__Bacteria;p__Proteobacteria;c__Epsilonproteobacteria;o__Campylobacterales;f__Campylobacteraceae;g__Arcobacter
ASV1330	k__Bacteria;p__Bacteroidetes;c__Sphingobacteriia;o__Sphingobacteriales;f__Saprospiraceae;g__Phaeodactylibacter
ASV1331*	k__Bacteria;p__Patescibacteria;c__WWE3
ASV1332	k__Bacteria;p__Proteobacteria;c__Alphaproteobacteria;o__Rhodobacterales;f__Rhodobacteraceae
ASV1333	k__Bacteria;p__Cyanobacteria;c__Cyanobacteria;o__Family_IV;f__Family_IV;g__GpIV
ASV1334	k__Bacteria;p__Planctomycetes;c__Planctomycetia;o__Planctomycetales;f__Planctomycetaceae
ASV1335	k__Bacteria;p__Cyanobacteria;c__Chloroplast;o__Chloroplast;f__Chloroplast
ASV1336	k__Bacteria;p__Bacteroidetes;c__Cytophagia;o__Cytophagales;f__Cyclobacteriaceae;g__Cyclobacterium
ASV1337	k__Bacteria;p__Verrucomicrobia;c__Spartobacteria
ASV1338	k__Bacteria;p__Actinobacteria;c__Actinobacteria;o__Actinomycetales;f__Microbacteriaceae
ASV1339	k__Bacteria;p__Bacteroidetes
ASV1340	k__Bacteria;p__Planctomycetes;c__Planctomycetia;o__Planctomycetales;f__Planctomycetaceae
ASV1341	k__Bacteria;p__Proteobacteria;c__Alphaproteobacteria;o__Rhodospirillales;f__Acetobacteraceae;g__Roseomonas
ASV1342	k__Bacteria;p__Planctomycetes;c__Planctomycetia;o__Planctomycetales;f__Planctomycetaceae
ASV1343	k__Bacteria;p__Bacteroidetes;c__Flavobacteriia;o__Flavobacteriales;f__Flavobacteriaceae;g__Robiginitalea
ASV1344	k__Bacteria;p__Planctomycetes;c__Planctomycetia;o__Planctomycetales;f__Planctomycetaceae
ASV1345	k__Bacteria;p__Planctomycetes;c__Planctomycetia;o__Planctomycetales;f__Planctomycetaceae
ASV1346	k__Bacteria;p__Proteobacteria;c__Gammaproteobacteria;o__Vibrionales;f__Vibrionaceae;g__Vibrio
ASV1347	k__Bacteria;p__Proteobacteria;c__Deltaproteobacteria
ASV1348	k__Bacteria;p__Proteobacteria
ASV1349	k__Bacteria;p__Proteobacteria
ASV1350	k__Bacteria;p__Proteobacteria;c__Deltaproteobacteria;o__Bdellovibrionales;f__Bacteriovoracaceae
ASV1351	k__Bacteria;p__Proteobacteria;c__Deltaproteobacteria;o__Desulfobacterales;f__Desulfobacteraceae;g__Desulfosarcina
ASV1352	k__Bacteria;p__Bacteroidetes;c__Sphingobacteriia;o__Sphingobacteriales;f__Saprospiraceae
ASV1353*	k__Bacteria;p__Tenericutes;c__Mollicutes;o__Mycoplasmatales;f__Mycoplasmataceae
ASV1354	k__Bacteria;p__Bacteroidetes;c__Cytophagia;o__Cytophagales;f__Cyclobacteriaceae;g__Lunatimonas
ASV1355	k__Bacteria;p__Proteobacteria;c__Alphaproteobacteria
ASV1356	k__Bacteria;p__Chloroflexi;c__Anaerolineae;o__Anaerolineales;f__Anaerolineaceae
ASV1357	k__Bacteria;p__Bacteroidetes
ASV1358	k__Bacteria;p__Bacteroidetes;c__Cytophagia;o__Cytophagales
ASV1359	k__Bacteria;p__Chlamydiae;c__Chlamydiia;o__Chlamydiales
ASV1360	k__Bacteria;p__Proteobacteria;c__Gammaproteobacteria
ASV1361	k__Bacteria;p__Proteobacteria;c__Gammaproteobacteria
ASV1362	k__Bacteria;p__Proteobacteria;c__Deltaproteobacteria;o__Myxococcales
ASV1363	k__Bacteria;p__Proteobacteria;c__Alphaproteobacteria;o__Rhodobacterales;f__Rhodobacteraceae;g__Oceanicola
ASV1364*	k__Bacteria;p__Patescibacteria;c__ABY1;o__Candidatus_Magasanikbacteria
ASV1365	k__Bacteria;p__Proteobacteria;c__Gammaproteobacteria;o__Vibrionales;f__Vibrionaceae;g__Vibrio
ASV1366	k__Bacteria;p__Proteobacteria;c__Gammaproteobacteria;o__Alteromonadales;f__Alteromonadaceae;g__Haliea
ASV1367	k__Bacteria;p__Proteobacteria;c__Alphaproteobacteria;o__Rhodobacterales;f__Rhodobacteraceae
ASV1368	k__Bacteria;p__Planctomycetes;c__Planctomycetia;o__Planctomycetales;f__Planctomycetaceae
ASV1369	k__Bacteria;p__Proteobacteria;c__Alphaproteobacteria;o__Rhodobacterales;f__Rhodobacteraceae
ASV1370	k__Bacteria;p__Proteobacteria;c__Alphaproteobacteria;o__Rhizobiales;f__Rhizobiaceae;g__Ensifer
ASV1371	k__Bacteria;p__Proteobacteria;c__Alphaproteobacteria
ASV1372	k__Bacteria;p__Planctomycetes;c__Planctomycetia;o__Planctomycetales;f__Planctomycetaceae
ASV1373	k__Bacteria;p__Planctomycetes;c__Planctomycetia;o__Planctomycetales;f__Planctomycetaceae;g__Rhodopirellula
ASV1374	k__Bacteria;p__Chlamydiae;c__Chlamydiia;o__Chlamydiales;f__Parachlamydiaceae
ASV1375	k__Bacteria;p__Proteobacteria;c__Alphaproteobacteria;o__Rhodobacterales;f__Rhodobacteraceae
ASV1376*	k__Bacteria;p__Planctomycetes;c__OM190
ASV1377*	k__Bacteria;p__Planctomycetes;c__Pla4_lineage
ASV1378	k__Bacteria;p__Proteobacteria;c__Gammaproteobacteria
ASV1379	k__Bacteria;p__Proteobacteria;c__Alphaproteobacteria
ASV1380	k__Bacteria;p__Proteobacteria;c__Gammaproteobacteria
ASV1381	k__Bacteria;p__Planctomycetes;c__Planctomycetia;o__Planctomycetales;f__Planctomycetaceae
ASV1382	k__Bacteria;p__Bacteroidetes;c__Flavobacteriia;o__Flavobacteriales;f__Flavobacteriaceae
ASV1383	k__Bacteria;p__Proteobacteria;c__Alphaproteobacteria;o__Rhodospirillales;f__Rhodospirillaceae
ASV1384	k__Bacteria;p__Proteobacteria;c__Alphaproteobacteria;o__Rhodobacterales;f__Rhodobacteraceae;g__Aliiroseovarius
ASV1385	k__Bacteria;p__Proteobacteria;c__Epsilonproteobacteria;o__Campylobacterales;f__Helicobacteraceae;g__Sulfurimonas
ASV1386	k__Bacteria;p__Verrucomicrobia;c__Subdivision3;o__Subdivision3_genera_incertae_sedis;f__Subdivision3_genera_incertae_sedis;g__Subdivision3_genera_incertae_sedis
ASV1387	k__Bacteria;p__Verrucomicrobia;c__Spartobacteria;o__Spartobacteria_genera_incertae_sedis;f__Spartobacteria_genera_incertae_sedis;g__Spartobacteria_genera_incertae_sedis
ASV1388*	k__Bacteria;p__Cyanobacteria;c__Melainabacteria;o__Caenarcaniphilales
ASV1389	k__Bacteria;p__Proteobacteria;c__Deltaproteobacteria;o__Bdellovibrionales;f__Bacteriovoracaceae
ASV1390	k__Bacteria;p__Candidatus_Saccharibacteria;c__Saccharibacteria_genera_incertae_sedis;o__Saccharibacteria_genera_incertae_sedis;f__Saccharibacteria_genera_incertae_sedis;g__Saccharibacteria_genera_incertae_sedis
ASV1391	k__Bacteria;p__Proteobacteria;c__Gammaproteobacteria;o__Vibrionales;f__Vibrionaceae;g__Vibrio
ASV1392	k__Bacteria;p__Proteobacteria;c__Alphaproteobacteria;o__Rhizobiales
ASV1393	k__Bacteria;p__Proteobacteria;c__Gammaproteobacteria;o__Xanthomonadales;f__Xanthomonadaceae
ASV1394*	k__Bacteria;p__BRC1
ASV1395	k__Bacteria;p__Proteobacteria;c__Epsilonproteobacteria;o__Campylobacterales;f__Helicobacteraceae;g__Sulfurimonas
ASV1396	k__Bacteria;p__Cyanobacteria;c__Cyanobacteria;o__Family_II;f__Family_II;g__GpIIa
ASV1397	k__Bacteria;p__Proteobacteria
ASV1398*	k__Bacteria;p__Chloroflexi;c__Anaerolineae;o__SBR1031
ASV1399	k__Bacteria;p__Parcubacteria;c__Parcubacteria_genera_incertae_sedis;o__Parcubacteria_genera_incertae_sedis;f__Parcubacteria_genera_incertae_sedis;g__Parcubacteria_genera_incertae_sedis
ASV1400	k__Bacteria;p__Proteobacteria;c__Gammaproteobacteria;o__Alteromonadales;f__Alteromonadaceae;g__Marinobacter
ASV1401	k__Bacteria;p__Planctomycetes;c__Planctomycetia;o__Planctomycetales;f__Planctomycetaceae
ASV1402	k__Bacteria;p__Fusobacteria;c__Fusobacteriia;o__Fusobacteriales;f__Fusobacteriaceae
ASV1403*	k__Bacteria;p__Patescibacteria;c__Gracilibacteria;o__Candidatus_Peribacteria
ASV1404*	k__Bacteria;p__Patescibacteria;c__Parcubacteria;o__Candidatus_Kaiserbacteria
ASV1405*	k__Bacteria;p__Patescibacteria;c__Gracilibacteria;o__Absconditabacteriales_(SR1)
ASV1406	k__Bacteria;p__Proteobacteria;c__Gammaproteobacteria;o__Oceanospirillales;f__Halomonadaceae;g__Cobetia
ASV1407	k__Bacteria;p__Proteobacteria;c__Gammaproteobacteria;o__Gammaproteobacteria_incertae_sedis
ASV1408	k__Bacteria;p__Planctomycetes;c__Planctomycetia;o__Planctomycetales;f__Planctomycetaceae;g__Rhodopirellula
ASV1409*	k__Bacteria;p__Gemmatimonadetes;c__Gemmatimonadetes;o__Gemmatimonadales;f__Gemmatimonadaceae
ASV1410	k__Bacteria;p__Bacteroidetes;c__Sphingobacteriia;o__Sphingobacteriales;f__Saprospiraceae
ASV1411	k__Bacteria;p__Actinobacteria;c__Actinobacteria;o__Actinomycetales
ASV1412	k__Bacteria;p__Bacteroidetes;c__Flavobacteriia;o__Flavobacteriales;f__Flavobacteriaceae;g__Flavobacterium
ASV1413*	k__Bacteria;p__Dependentiae;c__Babeliae;o__Babeliales
ASV1414	k__Bacteria;p__Proteobacteria;c__Gammaproteobacteria;o__Alteromonadales;f__Idiomarinaceae;g__Idiomarina
ASV1415*	k__Bacteria;p__Patescibacteria;c__Gracilibacteria;o__Candidatus_Peregrinibacteria
ASV1416	k__Bacteria;p__Planctomycetes;c__Planctomycetia;o__Planctomycetales;f__Planctomycetaceae;g__Rhodopirellula
ASV1417	k__Bacteria;p__Bacteroidetes;c__Flavobacteriia;o__Flavobacteriales;f__Flavobacteriaceae;g__Tenacibaculum
ASV1418	k__Bacteria;p__Bacteroidetes;c__Cytophagia;o__Cytophagales;f__Flammeovirgaceae
ASV1419	k__Bacteria;p__Proteobacteria;c__Alphaproteobacteria
ASV1420	k__Bacteria;p__Proteobacteria;c__Alphaproteobacteria
ASV1421	k__Bacteria;p__Proteobacteria;c__Alphaproteobacteria;o__Rhodobacterales;f__Rhodobacteraceae
ASV1422	k__Bacteria;p__Bacteroidetes;c__Cytophagia;o__Cytophagales
ASV1423	k__Bacteria;p__Proteobacteria;c__Alphaproteobacteria;o__Rhodobacterales;f__Rhodobacteraceae
ASV1424	k__Bacteria;p__Proteobacteria;c__Gammaproteobacteria;o__Alteromonadales;f__Pseudoalteromonadaceae;g__Pseudoalteromonas
ASV1425	k__Bacteria;p__Proteobacteria;c__Gammaproteobacteria;o__Alteromonadales;f__Pseudoalteromonadaceae;g__Pseudoalteromonas
ASV1426*	k__Bacteria;p__Patescibacteria;c__Parcubacteria;o__GWA2-38-13b
ASV1427	k__Bacteria;p__Cyanobacteria;c__Chloroplast;o__Chloroplast;f__Chloroplast;g__Bacillariophyta
ASV1428	k__Bacteria;p__Bacteroidetes;c__Flavobacteriia;o__Flavobacteriales;f__Flavobacteriaceae;g__Hanstruepera
ASV1429	k__Bacteria;p__Proteobacteria;c__Alphaproteobacteria;o__Rhodobacterales;f__Rhodobacteraceae
ASV1430	k__Bacteria;p__Proteobacteria;c__Alphaproteobacteria;o__Rhodobacterales;f__Rhodobacteraceae
ASV1431	k__Bacteria;p__Planctomycetes;c__Planctomycetia;o__Planctomycetales;f__Planctomycetaceae;g__Thermogutta
ASV1432	k__Bacteria;p__Cyanobacteria;c__Cyanobacteria
ASV1433	k__Bacteria;p__Proteobacteria;c__Deltaproteobacteria;o__Desulfobacterales;f__Desulfobulbaceae
ASV1434*	k__Bacteria;p__Bacteroidetes;c__Ignavibacteria;o__OPB56
ASV1435	k__Bacteria;p__Proteobacteria;c__Alphaproteobacteria;o__Rhodobacterales;f__Rhodobacteraceae;g__Tropicibacter
ASV1436*	k__Bacteria;p__Acidobacteria;c__Acidobacteriia;o__Solibacterales;f__Solibacteraceae_(Subgroup_3);g__PAUC26f
ASV1437	k__Bacteria;p__Proteobacteria;c__Gammaproteobacteria;o__Chromatiales;f__Chromatiaceae;g__Rheinheimera
ASV1438	k__Bacteria;p__Proteobacteria;c__Alphaproteobacteria;o__Sphingomonadales;f__Erythrobacteraceae;g__Erythrobacter
ASV1439	k__Bacteria;p__Proteobacteria;c__Alphaproteobacteria;o__Rhodobacterales;f__Rhodobacteraceae
ASV1440	k__Bacteria;p__Verrucomicrobia
ASV1441	k__Bacteria;p__Bacteroidetes
ASV1442	k__Bacteria;p__Planctomycetes;c__Planctomycetia;o__Planctomycetales;f__Planctomycetaceae
ASV1443*	k__Bacteria;p__Patescibacteria;c__WS6_(Dojkabacteria)
ASV1444	k__Bacteria;p__Proteobacteria;c__Gammaproteobacteria
ASV1445	k__Bacteria;p__Proteobacteria;c__Alphaproteobacteria;o__Rhizobiales
ASV1446	k__Bacteria;p__Proteobacteria;c__Gammaproteobacteria
ASV1447	k__Bacteria;p__Proteobacteria;c__Gammaproteobacteria;o__Thiotrichales;f__Francisellaceae;g__Francisella
ASV1448*	k__Bacteria;p__Patescibacteria;c__WWE3
ASV1449	k__Bacteria;p__Proteobacteria;c__Epsilonproteobacteria;o__Campylobacterales;f__Campylobacteraceae;g__Arcobacter
ASV1450	k__Bacteria;p__Proteobacteria;c__Epsilonproteobacteria;o__Campylobacterales;f__Campylobacteraceae;g__Arcobacter
ASV1451	k__Bacteria;p__Proteobacteria
ASV1452	k__Bacteria;p__Proteobacteria;c__Alphaproteobacteria;o__SAR11;f__SAR11;g__Candidatus_Pelagibacter
ASV1453*	k__Bacteria;p__Planctomycetes;c__OM190
ASV1454	k__Bacteria;p__Cyanobacteria;c__Chloroplast;o__Chloroplast;f__Chloroplast;g__Streptophyta
ASV1455	k__Bacteria;p__Bacteroidetes;c__Bacteroidia;o__Bacteroidales
ASV1456	k__Bacteria;p__Planctomycetes;c__Planctomycetia;o__Planctomycetales;f__Planctomycetaceae
ASV1457*	k__Bacteria;p__Patescibacteria;c__Parcubacteria;o__Candidatus_Moranbacteria
ASV1458	k__Bacteria;p__Planctomycetes;c__Planctomycetia;o__Planctomycetales;f__Planctomycetaceae
ASV1459*	k__Bacteria;p__Patescibacteria;c__Parcubacteria;o__Candidatus_Moranbacteria
ASV1460	k__Bacteria;p__Bacteroidetes
ASV1461	k__Bacteria;p__Proteobacteria;c__Epsilonproteobacteria;o__Campylobacterales;f__Campylobacteraceae;g__Arcobacter
ASV1462	k__Bacteria;p__Proteobacteria;c__Gammaproteobacteria
ASV1463	k__Bacteria;p__Verrucomicrobia
ASV1464	k__Bacteria;p__Proteobacteria;c__Gammaproteobacteria;o__Vibrionales;f__Vibrionaceae;g__Photobacterium
ASV1465	k__Bacteria;p__Planctomycetes;c__Planctomycetia;o__Planctomycetales;f__Planctomycetaceae;g__Gimesia
ASV1466	k__Bacteria;p__Proteobacteria;c__Alphaproteobacteria;o__Rhodobacterales;f__Rhodobacteraceae;g__Ruegeria
ASV1467*	k__Bacteria;p__Patescibacteria;c__Parcubacteria;o__Candidatus_Campbellbacteria
ASV1468	k__Bacteria;p__Proteobacteria;c__Gammaproteobacteria
ASV1469	k__Bacteria;p__Bacteroidetes;c__Flavobacteriia;o__Flavobacteriales;f__Flavobacteriaceae;g__Namhaeicola
ASV1470	k__Bacteria;p__Proteobacteria;c__Alphaproteobacteria;o__Rhodobacterales;f__Rhodobacteraceae;g__Marivita
ASV1471	k__Bacteria;p__Proteobacteria;c__Alphaproteobacteria;o__Rhodobacterales;f__Rhodobacteraceae
ASV1472	k__Bacteria;p__Proteobacteria;c__Betaproteobacteria;o__Burkholderiales;f__Comamonadaceae
ASV1473	k__Bacteria;p__Bacteroidetes;c__Sphingobacteriia;o__Sphingobacteriales;f__Saprospiraceae;g__Aureispira
ASV1474	k__Bacteria;p__Bacteroidetes;c__Sphingobacteriia;o__Sphingobacteriales
ASV1475	k__Bacteria;p__Proteobacteria;c__Gammaproteobacteria
ASV1476	k__Bacteria;p__Proteobacteria;c__Alphaproteobacteria;o__Rhodobacterales;f__Rhodobacteraceae
ASV1477	k__Bacteria;p__Proteobacteria;c__Deltaproteobacteria;o__Desulfobacterales;f__Desulfobulbaceae
ASV1478	k__Bacteria;p__Proteobacteria;c__Gammaproteobacteria;o__Vibrionales;f__Vibrionaceae;g__Grimontia
ASV1479	k__Bacteria;p__Bacteroidetes;c__Flavobacteriia;o__Flavobacteriales;f__Flavobacteriaceae;g__Mesoflavibacter
ASV1480	k__Bacteria;p__Bacteroidetes
ASV1481*	k__Bacteria;p__Patescibacteria;c__Parcubacteria;o__Candidatus_Campbellbacteria
ASV1482	k__Bacteria;p__Proteobacteria;c__Alphaproteobacteria;o__Rhodobacterales;f__Rhodobacteraceae
ASV1483*	k__Bacteria;p__Patescibacteria;c__Gracilibacteria
ASV1484	k__Bacteria;p__Proteobacteria;c__Gammaproteobacteria
ASV1485	k__Bacteria;p__Bacteroidetes;c__Bacteroidia;o__Bacteroidales;f__Marinilabiliaceae;g__Carboxylicivirga
ASV1486	k__Bacteria;p__Chlamydiae;c__Chlamydiia;o__Chlamydiales;f__Parachlamydiaceae;g__Parachlamydia
ASV1487	k__Bacteria;p__Bacteroidetes
ASV1488	k__Bacteria;p__Planctomycetes;c__Planctomycetia;o__Planctomycetales;f__Planctomycetaceae;g__Rhodopirellula
ASV1489	k__Bacteria;p__Bacteroidetes;c__Sphingobacteriia;o__Sphingobacteriales;f__Saprospiraceae;g__Lewinella
ASV1490	k__Bacteria;p__Cyanobacteria;c__Chloroplast;o__Chloroplast;f__Chloroplast
ASV1491	k__Bacteria;p__Proteobacteria
ASV1492	k__Bacteria;p__Proteobacteria;c__Alphaproteobacteria
ASV1493	k__Bacteria;p__Proteobacteria;c__Betaproteobacteria;o__Burkholderiales
ASV1494	k__Bacteria;p__Bacteroidetes;c__Sphingobacteriia;o__Sphingobacteriales;f__Saprospiraceae
ASV1495	k__Bacteria;p__Actinobacteria;c__Actinobacteria;o__Actinomycetales
ASV1496	k__Bacteria;p__Chlamydiae;c__Chlamydiia;o__Chlamydiales;f__Waddliaceae;g__Waddlia
ASV1497	k__Bacteria;p__Proteobacteria;c__Alphaproteobacteria
ASV1498	k__Bacteria;p__Proteobacteria;c__Alphaproteobacteria;o__Rhodobacterales;f__Rhodobacteraceae;g__Paracoccus
ASV1499*	k__Bacteria;p__Calditrichaeota;c__Calditrichia;o__Calditrichales;f__Calditrichaceae
ASV1500*	k__Bacteria;p__Patescibacteria;c__ABY1
ASV1501	k__Bacteria;p__Proteobacteria;c__Gammaproteobacteria;o__Xanthomonadales;f__Sinobacteraceae
ASV1502*	k__Bacteria;p__Patescibacteria;c__WWE3
ASV1503	k__Bacteria;p__Planctomycetes;c__Planctomycetia;o__Planctomycetales;f__Planctomycetaceae
ASV1504	k__Bacteria;p__Proteobacteria;c__Deltaproteobacteria;o__Desulfobacterales;f__Desulfobulbaceae
ASV1505	k__Bacteria;p__Proteobacteria;c__Gammaproteobacteria;o__Vibrionales;f__Vibrionaceae;g__Vibrio
ASV1506	k__Bacteria;p__Proteobacteria;c__Alphaproteobacteria;o__Rhodobacterales;f__Rhodobacteraceae
ASV1507	k__Bacteria;p__Candidatus_Saccharibacteria;c__Saccharibacteria_genera_incertae_sedis;o__Saccharibacteria_genera_incertae_sedis;f__Saccharibacteria_genera_incertae_sedis;g__Saccharibacteria_genera_incertae_sedis
ASV1508*	k__Bacteria;p__Patescibacteria;c__ABY1
ASV1509	k__Bacteria;p__Proteobacteria;c__Gammaproteobacteria
ASV1510	k__Bacteria;p__Proteobacteria;c__Gammaproteobacteria;o__Alteromonadales;f__Alteromonadaceae;g__Aestuariibacter
ASV1511	k__Bacteria;p__Proteobacteria;c__Gammaproteobacteria;o__Gammaproteobacteria_incertae_sedis
ASV1512	k__Bacteria;p__Bacteroidetes;c__Sphingobacteriia;o__Sphingobacteriales;f__Saprospiraceae;g__Phaeodactylibacter
ASV1513	k__Bacteria;p__Proteobacteria;c__Deltaproteobacteria;o__Bdellovibrionales;f__Bacteriovoracaceae
ASV1514	k__Bacteria;p__Proteobacteria;c__Alphaproteobacteria;o__Rhizobiales;f__Rhodobiaceae;g__Anderseniella
ASV1515	k__Bacteria;p__Bacteroidetes;c__Flavobacteriia;o__Flavobacteriales
ASV1516	k__Bacteria;p__Planctomycetes;c__Planctomycetia;o__Planctomycetales;f__Planctomycetaceae
ASV1517	k__Bacteria;p__Proteobacteria;c__Gammaproteobacteria;o__Thiotrichales;f__Francisellaceae;g__Francisella
ASV1518	k__Bacteria;p__Proteobacteria;c__Epsilonproteobacteria;o__Campylobacterales;f__Helicobacteraceae;g__Sulfurovum
ASV1519*	k__Bacteria;p__Patescibacteria;c__ABY1;o__Candidatus_Magasanikbacteria
ASV1520	k__Bacteria;p__Cyanobacteria;c__Cyanobacteria
ASV1521	k__Bacteria;p__Proteobacteria;c__Alphaproteobacteria;o__Rhizobiales;f__Phyllobacteriaceae
ASV1522	k__Bacteria;p__Proteobacteria;c__Alphaproteobacteria;o__Rhodospirillales;f__Rhodospirillaceae
ASV1523	k__Bacteria;p__Proteobacteria;c__Gammaproteobacteria;o__Pseudomonadales;f__Pseudomonadaceae;g__Cellvibrio
ASV1524	k__Bacteria;p__Proteobacteria;c__Gammaproteobacteria
ASV1525	k__Bacteria;p__Bacteroidetes;c__Sphingobacteriia;o__Sphingobacteriales;f__Saprospiraceae;g__Lewinella
ASV1526	k__Bacteria;p__Proteobacteria
ASV1527*	k__Bacteria;p__Planctomycetes;c__Pla4_lineage
ASV1528*	k__Bacteria;p__Planctomycetes;c__BD7-11
ASV1529	k__Bacteria;p__Proteobacteria;c__Alphaproteobacteria;o__Rhodobacterales;f__Rhodobacteraceae
ASV1530	k__Bacteria;p__Chloroflexi;c__Anaerolineae;o__Anaerolineales;f__Anaerolineaceae
ASV1531	k__Bacteria;p__Proteobacteria;c__Alphaproteobacteria
ASV1532	k__Bacteria;p__Planctomycetes;c__Planctomycetia;o__Planctomycetales;f__Planctomycetaceae
ASV1533	k__Bacteria;p__Proteobacteria;c__Gammaproteobacteria;o__Chromatiales
ASV1534	k__Bacteria;p__Proteobacteria;c__Gammaproteobacteria;o__Oceanospirillales;f__Oceanospirillaceae;g__Oceanospirillum
ASV1535*	k__Bacteria;p__Proteobacteria;c__Alphaproteobacteria;o__Rickettsiales
ASV1536*	k__Bacteria
ASV1537	k__Bacteria;p__Bacteroidetes
ASV1538	k__Bacteria;p__Proteobacteria;c__Betaproteobacteria;o__Burkholderiales;f__Comamonadaceae
ASV1539	k__Bacteria;p__Planctomycetes;c__Planctomycetia;o__Planctomycetales;f__Planctomycetaceae
ASV1540	k__Bacteria;p__Proteobacteria;c__Gammaproteobacteria
ASV1541	k__Bacteria;p__Bacteroidetes;c__Flavobacteriia;o__Flavobacteriales
ASV1542	k__Bacteria;p__Proteobacteria;c__Alphaproteobacteria;o__Rhizobiales
ASV1543*	k__Bacteria;p__Proteobacteria;c__Deltaproteobacteria;o__Bdellovibrionales;f__Bdellovibrionaceae;g__Bdellovibrio
ASV1544*	k__Bacteria;p__Dependentiae;c__Babeliae;o__Babeliales
ASV1545	k__Bacteria;p__Proteobacteria;c__Gammaproteobacteria;o__Vibrionales;f__Vibrionaceae
ASV1546	k__Bacteria;p__Proteobacteria;c__Gammaproteobacteria;o__Vibrionales;f__Vibrionaceae
ASV1547	k__Bacteria;p__Proteobacteria;c__Alphaproteobacteria;o__Rhodobacterales;f__Rhodobacteraceae;g__Gemmobacter
ASV1548*	k__Bacteria;p__Patescibacteria;c__Gracilibacteria;o__JGI_0000069-P22
ASV1549	k__Bacteria;p__Bacteroidetes;c__Flavobacteriia;o__Flavobacteriales;f__Flavobacteriaceae
ASV1550	k__Bacteria;p__Proteobacteria;c__Alphaproteobacteria;o__Rhodobacterales;f__Rhodobacteraceae
ASV1551	k__Bacteria;p__Planctomycetes;c__Planctomycetia;o__Planctomycetales;f__Planctomycetaceae;g__Rhodopirellula
ASV1552	k__Bacteria;p__Cyanobacteria;c__Chloroplast;o__Chloroplast;f__Chloroplast
ASV1553	k__Bacteria;p__Proteobacteria;c__Alphaproteobacteria;o__Rhizobiales;f__Phyllobacteriaceae
ASV1554	k__Bacteria;p__Chlamydiae;c__Chlamydiia;o__Chlamydiales;f__Parachlamydiaceae
ASV1555	k__Bacteria;p__Planctomycetes;c__Planctomycetia;o__Planctomycetales;f__Planctomycetaceae;g__Rubinisphaera
ASV1556	k__Bacteria;p__Proteobacteria;c__Gammaproteobacteria
ASV1557	k__Bacteria;p__Planctomycetes;c__Planctomycetia;o__Planctomycetales;f__Planctomycetaceae
ASV1558	k__Bacteria;p__Actinobacteria;c__Actinobacteria;o__Acidimicrobiales;f__Acidimicrobiaceae;g__Ilumatobacter
ASV1559	k__Bacteria;p__Candidatus_Saccharibacteria;c__Saccharibacteria_genera_incertae_sedis;o__Saccharibacteria_genera_incertae_sedis;f__Saccharibacteria_genera_incertae_sedis;g__Saccharibacteria_genera_incertae_sedis
ASV1560*	k__Bacteria;p__Planctomycetes;c__OM190
ASV1561	k__Bacteria;p__Chloroflexi;c__Caldilineae;o__Caldilineales;f__Caldilineaceae;g__Litorilinea
ASV1562	k__Bacteria;p__Proteobacteria
ASV1563	k__Bacteria;p__Bacteroidetes
ASV1564*	k__Bacteria;p__Omnitrophicaeota;c__Omnitrophia;o__Omnitrophales;f__Omnitrophaceae;g__Candidatus_Omnitrophus
ASV1565	k__Bacteria;p__Proteobacteria;c__Alphaproteobacteria;o__Rhodospirillales
ASV1566	k__Bacteria;p__Planctomycetes;c__Planctomycetia;o__Planctomycetales;f__Planctomycetaceae;g__Gimesia
ASV1567	k__Bacteria;p__Proteobacteria;c__Alphaproteobacteria;o__Rhodobacterales;f__Rhodobacteraceae
ASV1568	k__Bacteria;p__Proteobacteria;c__Alphaproteobacteria;o__Rhodobacterales;f__Rhodobacteraceae;g__Roseovarius
ASV1569	k__Bacteria;p__Proteobacteria;c__Gammaproteobacteria;o__Vibrionales;f__Vibrionaceae;g__Vibrio
ASV1570	k__Bacteria;p__Planctomycetes;c__Planctomycetia;o__Planctomycetales;f__Planctomycetaceae
ASV1571*	k__Bacteria;p__Patescibacteria;c__Saccharimonadia;o__Saccharimonadales
ASV1572	k__Bacteria;p__Bacteroidetes
ASV1573	k__Bacteria;p__SR1;c__SR1_genera_incertae_sedis;o__SR1_genera_incertae_sedis;f__SR1_genera_incertae_sedis;g__SR1_genera_incertae_sedis
ASV1574	k__Bacteria;p__Proteobacteria;c__Gammaproteobacteria
ASV1575	k__Bacteria;p__Proteobacteria;c__Betaproteobacteria;o__Burkholderiales
ASV1576	k__Bacteria;p__Proteobacteria;c__Betaproteobacteria;o__Burkholderiales;f__Comamonadaceae
ASV1577	k__Bacteria;p__Proteobacteria;c__Alphaproteobacteria;o__Rhodobacterales;f__Rhodobacteraceae
ASV1578	k__Bacteria;p__Proteobacteria;c__Alphaproteobacteria;o__SAR11;f__SAR11;g__Candidatus_Pelagibacter
ASV1579	k__Bacteria;p__Bacteroidetes;c__Sphingobacteriia;o__Sphingobacteriales;f__Saprospiraceae
ASV1580	k__Bacteria;p__Verrucomicrobia
ASV1581	k__Bacteria;p__Proteobacteria;c__Alphaproteobacteria;o__Rhodobacterales;f__Rhodobacteraceae
ASV1582	k__Bacteria;p__Planctomycetes;c__Planctomycetia;o__Planctomycetales;f__Planctomycetaceae;g__Rhodopirellula
ASV1583*	k__Bacteria;p__Fibrobacteres;c__Fibrobacteria;o__Fibrobacterales;f__Fibrobacteraceae
ASV1584*	k__Bacteria;p__Cyanobacteria;c__Melainabacteria;o__Vampirovibrionales
ASV1585	k__Bacteria;p__Proteobacteria;c__Alphaproteobacteria;o__Rhodobacterales;f__Rhodobacteraceae
ASV1586	k__Bacteria;p__Bacteroidetes;c__Flavobacteriia;o__Flavobacteriales;f__Cryomorphaceae
ASV1587	k__Bacteria;p__Parcubacteria;c__Parcubacteria_genera_incertae_sedis;o__Parcubacteria_genera_incertae_sedis;f__Parcubacteria_genera_incertae_sedis;g__Parcubacteria_genera_incertae_sedis
ASV1588	k__Bacteria;p__Cyanobacteria;c__Chloroplast;o__Chloroplast;f__Chloroplast;g__Chlorophyta
ASV1589	k__Bacteria;p__Proteobacteria;c__Deltaproteobacteria;o__Bdellovibrionales;f__Bacteriovoracaceae
ASV1590*	k__Bacteria;p__Patescibacteria;c__Parcubacteria;o__Candidatus_Campbellbacteria
ASV1591	k__Bacteria;p__Proteobacteria;c__Deltaproteobacteria;o__Desulfobacterales;f__Desulfobacteraceae;g__Desulfosarcina
ASV1592*	k__Bacteria;p__Patescibacteria;c__Parcubacteria;o__Candidatus_Campbellbacteria
ASV1593	k__Bacteria;p__Proteobacteria;c__Alphaproteobacteria;o__Rhodobacterales;f__Rhodobacteraceae
ASV1594	k__Bacteria;p__Proteobacteria;c__Alphaproteobacteria;o__Rhodobacterales;f__Rhodobacteraceae
ASV1595	k__Bacteria;p__Proteobacteria;c__Alphaproteobacteria;o__Rhodobacterales;f__Rhodobacteraceae
ASV1596	k__Bacteria;p__Proteobacteria;c__Alphaproteobacteria;o__Rhodobacterales;f__Rhodobacteraceae
ASV1597	k__Bacteria;p__Proteobacteria;c__Deltaproteobacteria
ASV1598*	k__Bacteria;p__Planctomycetes;c__BD7-11
ASV1599	k__Bacteria;p__Verrucomicrobia;c__Verrucomicrobiae;o__Verrucomicrobiales;f__Verrucomicrobiaceae
ASV1600	k__Bacteria;p__Proteobacteria;c__Betaproteobacteria;o__Burkholderiales
ASV1601*	k__Bacteria;p__Planctomycetes;c__OM190
ASV1602	k__Bacteria;p__Acidobacteria;c__Holophagae;o__Acanthopleuribacterales;f__Acanthopleuribacteraceae;g__Acanthopleuribacter
ASV1603*	Unclassified
ASV1604	k__Bacteria;p__Bacteroidetes;c__Sphingobacteriia;o__Sphingobacteriales;f__Saprospiraceae;g__Lewinella
ASV1605	k__Bacteria;p__Proteobacteria;c__Gammaproteobacteria;o__Pseudomonadales;f__Moraxellaceae;g__Acinetobacter
ASV1606	k__Bacteria;p__Proteobacteria;c__Deltaproteobacteria;o__Desulfobacterales;f__Desulfobulbaceae
ASV1607	k__Bacteria;p__Proteobacteria;c__Gammaproteobacteria;o__Xanthomonadales;f__Sinobacteraceae
ASV1608*	k__Bacteria;p__Patescibacteria
ASV1609	k__Bacteria;p__Proteobacteria;c__Alphaproteobacteria;o__Rhodobacterales;f__Rhodobacteraceae
ASV1610	k__Bacteria;p__Proteobacteria;c__Alphaproteobacteria;o__Rhodobacterales;f__Rhodobacteraceae
ASV1611	k__Bacteria;p__Proteobacteria;c__Gammaproteobacteria
ASV1612	k__Bacteria;p__Parcubacteria;c__Parcubacteria_genera_incertae_sedis;o__Parcubacteria_genera_incertae_sedis;f__Parcubacteria_genera_incertae_sedis;g__Parcubacteria_genera_incertae_sedis
ASV1613	k__Bacteria;p__Proteobacteria
ASV1614	k__Bacteria;p__Verrucomicrobia;c__Verrucomicrobiae;o__Verrucomicrobiales;f__Verrucomicrobiaceae;g__Roseibacillus
ASV1615	k__Bacteria;p__Bacteroidetes
ASV1616	k__Bacteria;p__Bacteroidetes;c__Flavobacteriia;o__Flavobacteriales
ASV1617	k__Bacteria;p__Proteobacteria;c__Deltaproteobacteria;o__Bdellovibrionales;f__Pseudobacteriovoracaceae;g__Pseudobacteriovorax
ASV1618*	k__Bacteria;p__Patescibacteria;c__Gracilibacteria;o__Candidatus_Peregrinibacteria
ASV1619	k__Bacteria;p__Proteobacteria;c__Alphaproteobacteria;o__Rhodobacterales;f__Rhodobacteraceae
ASV1620*	k__Bacteria;p__Cyanobacteria;c__Oxyphotobacteria;o__Chloroplast
ASV1621	k__Bacteria;p__Proteobacteria;c__Gammaproteobacteria;o__Vibrionales;f__Vibrionaceae;g__Vibrio
ASV1622	k__Bacteria;p__Proteobacteria;c__Deltaproteobacteria;o__Bdellovibrionales;f__Bacteriovoracaceae
ASV1623	k__Bacteria;p__Proteobacteria;c__Deltaproteobacteria;o__Bdellovibrionales;f__Bacteriovoracaceae
ASV1624	k__Bacteria;p__Proteobacteria;c__Betaproteobacteria;o__Burkholderiales;f__Alcaligenaceae
ASV1625	k__Bacteria;p__Proteobacteria;c__Alphaproteobacteria;o__Rhodobacterales;f__Rhodobacteraceae
ASV1626	k__Bacteria;p__Proteobacteria
ASV1627	k__Bacteria;p__Proteobacteria;c__Alphaproteobacteria;o__Rhodobacterales;f__Rhodobacteraceae
ASV1628	k__Bacteria;p__Cyanobacteria
ASV1629	k__Bacteria;p__Verrucomicrobia;c__Spartobacteria
ASV1630*	k__Bacteria;p__Planctomycetes;c__BD7-11
ASV1631	k__Bacteria;p__Proteobacteria;c__Deltaproteobacteria
ASV1632	k__Bacteria;p__Proteobacteria;c__Gammaproteobacteria;o__Alteromonadales
ASV1633	k__Bacteria;p__Planctomycetes;c__Planctomycetia;o__Planctomycetales;f__Planctomycetaceae;g__Blastopirellula
ASV1634	k__Bacteria;p__Actinobacteria;c__Actinobacteria;o__Acidimicrobiales
ASV1635	k__Bacteria;p__Actinobacteria;c__Actinobacteria;o__Acidimicrobiales;f__Acidimicrobiaceae;g__Ilumatobacter
ASV1636	k__Bacteria;p__Actinobacteria;c__Actinobacteria;o__Actinomycetales;f__Demequinaceae;g__Demequina
ASV1637	k__Bacteria;p__Bacteroidetes;c__Flavobacteriia;o__Flavobacteriales
ASV1638	k__Bacteria;p__Bacteroidetes
ASV1639	k__Bacteria;p__Proteobacteria;c__Gammaproteobacteria;o__Oceanospirillales
ASV1640	k__Bacteria;p__Bacteroidetes;c__Cytophagia;o__Cytophagales;f__Flammeovirgaceae;g__Roseivirga
ASV1641	k__Bacteria;p__Proteobacteria;c__Alphaproteobacteria
ASV1642	k__Bacteria;p__Proteobacteria;c__Gammaproteobacteria
ASV1643	k__Bacteria;p__Verrucomicrobia;c__Opitutae;o__Puniceicoccales;f__Puniceicoccaceae
ASV1644	k__Bacteria;p__Bacteroidetes;c__Flavobacteriia;o__Flavobacteriales;f__Flavobacteriaceae
ASV1645	k__Bacteria;p__Bacteroidetes;c__Sphingobacteriia;o__Sphingobacteriales;f__Saprospiraceae
ASV1646	k__Bacteria;p__Proteobacteria;c__Deltaproteobacteria;o__Desulfobacterales;f__Desulfobulbaceae
ASV1647	k__Bacteria;p__Cyanobacteria;c__Cyanobacteria;o__Family_X;f__Family_X;g__GpX
ASV1648	k__Bacteria;p__Actinobacteria
ASV1649*	k__Bacteria;p__Patescibacteria;c__WS6_(Dojkabacteria)
ASV1650	k__Bacteria;p__Proteobacteria;c__Betaproteobacteria;o__Burkholderiales;f__Alcaligenaceae
ASV1651*	k__Bacteria;p__Proteobacteria;c__Deltaproteobacteria;o__Bdellovibrionales;f__Bdellovibrionaceae;g__Bdellovibrio
ASV1652	k__Bacteria;p__Proteobacteria;c__Alphaproteobacteria;o__Rhodobacterales;f__Rhodobacteraceae;g__Roseovarius
ASV1653	k__Bacteria;p__Proteobacteria;c__Alphaproteobacteria;o__Rhodobacterales;f__Rhodobacteraceae;g__Pseudoruegeria
ASV1654	k__Bacteria;p__Proteobacteria;c__Alphaproteobacteria;o__Sphingomonadales;f__Erythrobacteraceae;g__Altererythrobacter
ASV1655	k__Bacteria;p__Bacteroidetes;c__Flavobacteriia;o__Flavobacteriales;f__Flavobacteriaceae;g__Flavobacterium
ASV1656	k__Bacteria;p__Proteobacteria;c__Gammaproteobacteria;o__Alteromonadales;f__Alteromonadaceae
ASV1657	k__Bacteria;p__Proteobacteria;c__Gammaproteobacteria
ASV1658	k__Bacteria;p__Proteobacteria;c__Deltaproteobacteria;o__Myxococcales
ASV1659	k__Bacteria;p__Deinococcus-Thermus;c__Deinococci;o__Deinococcales;f__Trueperaceae;g__Truepera
ASV1660	k__Bacteria;p__Chloroflexi;c__Anaerolineae;o__Anaerolineales;f__Anaerolineaceae
ASV1661	k__Bacteria;p__Bacteroidetes;c__Sphingobacteriia;o__Sphingobacteriales;f__Saprospiraceae
ASV1662	k__Bacteria;p__Bacteroidetes;c__Sphingobacteriia;o__Sphingobacteriales;f__Saprospiraceae;g__Lewinella
ASV1663	k__Bacteria;p__Candidatus_Saccharibacteria;c__Saccharibacteria_genera_incertae_sedis;o__Saccharibacteria_genera_incertae_sedis;f__Saccharibacteria_genera_incertae_sedis;g__Saccharibacteria_genera_incertae_sedis
ASV1664	k__Bacteria;p__Proteobacteria;c__Gammaproteobacteria;o__Alteromonadales
ASV1665	k__Bacteria;p__Proteobacteria;c__Gammaproteobacteria
ASV1666	k__Bacteria;p__Proteobacteria;c__Deltaproteobacteria;o__Desulfobacterales;f__Desulfobacteraceae;g__Desulfosarcina
ASV1667	k__Bacteria;p__Cyanobacteria;c__Cyanobacteria;o__Family_II;f__Family_II;g__GpIIa
ASV1668	k__Bacteria;p__Proteobacteria;c__Deltaproteobacteria;o__Desulfobacterales;f__Desulfobacteraceae;g__Desulfosarcina
ASV1669	k__Bacteria;p__Bacteroidetes;c__Flavobacteriia;o__Flavobacteriales;f__Flavobacteriaceae
ASV1670	k__Bacteria;p__Proteobacteria;c__Gammaproteobacteria
ASV1671	k__Archaea;p__Woesearchaeota
ASV1672	k__Bacteria;p__Planctomycetes;c__Planctomycetia;o__Planctomycetales;f__Planctomycetaceae;g__Gimesia
ASV1673	k__Bacteria;p__Proteobacteria;c__Deltaproteobacteria;o__Myxococcales;f__Nannocystaceae
ASV1674*	k__Bacteria;p__Patescibacteria;c__Parcubacteria;o__Candidatus_Kaiserbacteria
ASV1675	k__Bacteria;p__Parcubacteria;c__Parcubacteria_genera_incertae_sedis;o__Parcubacteria_genera_incertae_sedis;f__Parcubacteria_genera_incertae_sedis;g__Parcubacteria_genera_incertae_sedis
ASV1676	k__Bacteria;p__Proteobacteria;c__Alphaproteobacteria;o__Rhodobacterales;f__Rhodobacteraceae
ASV1677	k__Bacteria;p__Proteobacteria;c__Alphaproteobacteria;o__Rhodobacterales;f__Rhodobacteraceae
ASV1678	k__Bacteria;p__Planctomycetes;c__Planctomycetia;o__Planctomycetales;f__Planctomycetaceae;g__Gimesia
ASV1679	k__Bacteria;p__Bacteroidetes;c__Flavobacteriia;o__Flavobacteriales;f__Flavobacteriaceae;g__Flavobacterium
ASV1680	k__Bacteria;p__Proteobacteria;c__Alphaproteobacteria;o__Rhodobacterales;f__Rhodobacteraceae;g__Rubribacterium
ASV1681	k__Bacteria;p__Proteobacteria;c__Alphaproteobacteria;o__Rhodobacterales;f__Rhodobacteraceae
ASV1682	k__Bacteria;p__Proteobacteria;c__Alphaproteobacteria;o__Rhodobacterales;f__Rhodobacteraceae
ASV1683	k__Bacteria;p__Cyanobacteria
ASV1684	k__Bacteria;p__Proteobacteria;c__Deltaproteobacteria;o__Myxococcales;f__Nannocystaceae
ASV1685	k__Bacteria;p__Proteobacteria;c__Gammaproteobacteria;o__Alteromonadales;f__Idiomarinaceae;g__Idiomarina
ASV1686*	k__Bacteria;p__LCP-89
ASV1687	k__Bacteria;p__Bacteroidetes
ASV1688	k__Bacteria;p__Proteobacteria;c__Alphaproteobacteria;o__Rhodospirillales;f__Rhodospirillaceae;g__Thalassobaculum
ASV1689	k__Bacteria;p__Planctomycetes;c__Planctomycetia;o__Planctomycetales;f__Planctomycetaceae
ASV1690	k__Bacteria;p__Proteobacteria;c__Alphaproteobacteria;o__Rhodobacterales;f__Rhodobacteraceae
ASV1691	k__Bacteria;p__Bacteroidetes;c__Cytophagia;o__Cytophagales
ASV1692*	k__Bacteria;p__Kiritimatiellaeota;c__Kiritimatiellae;o__WCHB1-41
ASV1693	k__Bacteria;p__Bacteroidetes;c__Flavobacteriia;o__Flavobacteriales;f__Flavobacteriaceae;g__Winogradskyella
ASV1694	k__Bacteria;p__Planctomycetes;c__Planctomycetia;o__Planctomycetales;f__Planctomycetaceae
ASV1695	k__Bacteria;p__Candidatus_Saccharibacteria;c__Saccharibacteria_genera_incertae_sedis;o__Saccharibacteria_genera_incertae_sedis;f__Saccharibacteria_genera_incertae_sedis;g__Saccharibacteria_genera_incertae_sedis
ASV1696	k__Bacteria;p__Proteobacteria;c__Alphaproteobacteria;o__Rhodobacterales;f__Rhodobacteraceae
ASV1697	k__Bacteria;p__Planctomycetes;c__Planctomycetia;o__Planctomycetales;f__Planctomycetaceae
ASV1698*	k__Bacteria;p__Patescibacteria;c__WS6_(Dojkabacteria)
ASV1699	k__Bacteria;p__Proteobacteria;c__Epsilonproteobacteria;o__Campylobacterales;f__Campylobacteraceae;g__Arcobacter
ASV1700	k__Bacteria;p__Proteobacteria;c__Alphaproteobacteria;o__Sphingomonadales;f__Sphingomonadaceae;g__Novosphingobium
ASV1701	k__Bacteria;p__Bacteroidetes;c__Sphingobacteriia;o__Sphingobacteriales;f__Saprospiraceae;g__Phaeodactylibacter
ASV1702	k__Bacteria;p__Bacteroidetes;c__Sphingobacteriia;o__Sphingobacteriales;f__Saprospiraceae
ASV1703	k__Archaea;p__Pacearchaeota;c__Pacearchaeota_Incertae_Sedis_AR13;o__Pacearchaeota_Incertae_Sedis_AR13;f__Pacearchaeota_Incertae_Sedis_AR13;g__Pacearchaeota_Incertae_Sedis_AR13
ASV1704	k__Bacteria;p__Proteobacteria;c__Gammaproteobacteria;o__Vibrionales;f__Vibrionaceae;g__Vibrio
ASV1705*	k__Bacteria;p__Patescibacteria;c__ABY1;o__Candidatus_Uhrbacteria
ASV1706*	k__Bacteria;p__Patescibacteria;c__ABY1;o__Candidatus_Magasanikbacteria
ASV1707	k__Bacteria;p__Proteobacteria;c__Alphaproteobacteria
ASV1708*	k__Bacteria;p__Gemmatimonadetes;c__BD2-11_terrestrial_group
ASV1709*	k__Bacteria;p__Patescibacteria;c__Parcubacteria;o__Candidatus_Moranbacteria
ASV1710	k__Bacteria;p__Candidatus_Saccharibacteria;c__Saccharibacteria_genera_incertae_sedis;o__Saccharibacteria_genera_incertae_sedis;f__Saccharibacteria_genera_incertae_sedis;g__Saccharibacteria_genera_incertae_sedis
ASV1711*	k__Bacteria;p__Planctomycetes;c__Phycisphaerae;o__Phycisphaerales;f__Phycisphaeraceae;g__Urania-1B-19_marine_sediment_group
ASV1712	k__Bacteria;p__Proteobacteria;c__Alphaproteobacteria;o__Rhodobacterales;f__Rhodobacteraceae
ASV1713	k__Bacteria;p__Proteobacteria;c__Gammaproteobacteria;o__Thiotrichales;f__Thiotrichaceae;g__Thiothrix
ASV1714	k__Bacteria;p__Proteobacteria;c__Alphaproteobacteria;o__Rhodobacterales;f__Rhodobacteraceae
ASV1715	k__Bacteria;p__Proteobacteria;c__Betaproteobacteria;o__Burkholderiales
ASV1716	k__Bacteria;p__Firmicutes;c__Clostridia;o__Clostridiales;f__Lachnospiraceae;g__Clostridium_XlVa
ASV1717	k__Bacteria;p__Proteobacteria;c__Epsilonproteobacteria;o__Campylobacterales;f__Helicobacteraceae;g__Sulfurovum
ASV1718	k__Bacteria;p__Proteobacteria;c__Gammaproteobacteria;o__Oceanospirillales;f__Oceanospirillaceae;g__Marinomonas
ASV1719	k__Bacteria;p__Proteobacteria;c__Alphaproteobacteria;o__Rhodobacterales;f__Rhodobacteraceae
ASV1720	k__Bacteria;p__Actinobacteria;c__Actinobacteria;o__Actinomycetales
ASV1721	k__Bacteria;p__Planctomycetes;c__Planctomycetia;o__Planctomycetales;f__Planctomycetaceae
ASV1722	k__Bacteria;p__Proteobacteria;c__Gammaproteobacteria;o__Alteromonadales;f__Shewanellaceae;g__Shewanella
ASV1723	k__Bacteria;p__Proteobacteria;c__Gammaproteobacteria;o__Alteromonadales
ASV1724	k__Bacteria;p__Proteobacteria;c__Gammaproteobacteria;o__Vibrionales;f__Vibrionaceae;g__Vibrio
ASV1725	k__Bacteria;p__Planctomycetes;c__Planctomycetia;o__Planctomycetales;f__Planctomycetaceae
ASV1726	k__Bacteria;p__Proteobacteria;c__Alphaproteobacteria;o__Rhodobacterales;f__Rhodobacteraceae;g__Rhodobacter
ASV1727	k__Bacteria;p__Planctomycetes;c__Planctomycetia;o__Planctomycetales;f__Planctomycetaceae
ASV1728	k__Bacteria;p__Firmicutes;c__Clostridia;o__Clostridiales;f__Peptostreptococcaceae;g__Proteocatella
ASV1729	k__Bacteria;p__Proteobacteria;c__Deltaproteobacteria;o__Bdellovibrionales;f__Bacteriovoracaceae;g__Halobacteriovorax
ASV1730	k__Bacteria;p__Actinobacteria;c__Actinobacteria;o__Actinomycetales;f__Microbacteriaceae;g__Pontimonas
ASV1731	k__Bacteria;p__Bacteroidetes;c__Flavobacteriia;o__Flavobacteriales;f__Cryomorphaceae
ASV1732	k__Bacteria;p__Proteobacteria;c__Alphaproteobacteria;o__Rhodospirillales;f__Rhodospirillaceae
ASV1733	k__Bacteria;p__Proteobacteria;c__Deltaproteobacteria
ASV1734	k__Bacteria;p__Proteobacteria;c__Gammaproteobacteria;o__Oceanospirillales;f__Oceanospirillaceae
ASV1735	k__Bacteria;p__Proteobacteria;c__Alphaproteobacteria;o__Rhodospirillales;f__Rhodospirillaceae;g__Aestuariispira
ASV1736	k__Bacteria;p__Bacteroidetes;c__Flavobacteriia;o__Flavobacteriales;f__Cryomorphaceae
ASV1737	k__Bacteria;p__Proteobacteria;c__Gammaproteobacteria;o__Gammaproteobacteria_incertae_sedis
ASV1738	k__Bacteria;p__Proteobacteria;c__Alphaproteobacteria;o__Rhodospirillales;f__Rhodospirillaceae
ASV1739*	k__Bacteria;p__Patescibacteria;c__Gracilibacteria;o__JGI_0000069-P22
ASV1740	k__Bacteria;p__Proteobacteria;c__Gammaproteobacteria;o__Gammaproteobacteria_incertae_sedis;f__Pseudohaliea;g__Pseudohaliea
ASV1741*	k__Bacteria;p__Planctomycetes;c__Phycisphaerae;o__Phycisphaerales;f__Phycisphaeraceae;g__SM1A02
ASV1742	k__Bacteria;p__Proteobacteria;c__Gammaproteobacteria;o__Vibrionales;f__Vibrionaceae;g__Vibrio
ASV1743*	k__Bacteria;p__Cyanobacteria;c__Oxyphotobacteria;o__Chloroplast
ASV1744	k__Bacteria;p__Verrucomicrobia;c__Opitutae;o__Puniceicoccales;f__Puniceicoccaceae;g__Puniceicoccus
ASV1745	k__Bacteria;p__Proteobacteria;c__Gammaproteobacteria
ASV1746	k__Bacteria;p__Bacteroidetes;c__Flavobacteriia;o__Flavobacteriales
ASV1747	k__Archaea;p__Euryarchaeota;c__Thermoplasmata;o__Methanomassiliicoccales;f__Methanomassiliicoccaceae;g__Methanomassiliicoccus
ASV1748	k__Bacteria;p__Proteobacteria;c__Alphaproteobacteria;o__Rhodobacterales;f__Rhodobacteraceae
ASV1749	k__Bacteria;p__Proteobacteria;c__Alphaproteobacteria;o__Rhodobacterales;f__Rhodobacteraceae
ASV1750	k__Bacteria;p__Bacteroidetes;c__Cytophagia;o__Cytophagales
ASV1751	k__Bacteria;p__Proteobacteria;c__Alphaproteobacteria;o__Rhodobacterales;f__Rhodobacteraceae
ASV1752*	k__Bacteria;p__Proteobacteria;c__Deltaproteobacteria;o__Bdellovibrionales;f__Bdellovibrionaceae;g__Bdellovibrio
ASV1753	k__Bacteria;p__Chlamydiae;c__Chlamydiia;o__Chlamydiales;f__Parachlamydiaceae
ASV1754*	k__Bacteria;p__Planctomycetes;c__Pla4_lineage
ASV1755	k__Bacteria;p__Proteobacteria;c__Alphaproteobacteria;o__Parvularculales;f__Parvularculaceae
ASV1756	k__Bacteria;p__Proteobacteria;c__Betaproteobacteria;o__Burkholderiales;f__Comamonadaceae
ASV1757	k__Bacteria;p__Proteobacteria;c__Alphaproteobacteria;o__Rhodobacterales;f__Rhodobacteraceae
ASV1758	k__Bacteria;p__Proteobacteria;c__Gammaproteobacteria;o__Alteromonadales
ASV1759	k__Bacteria;p__Parcubacteria;c__Parcubacteria_genera_incertae_sedis;o__Parcubacteria_genera_incertae_sedis;f__Parcubacteria_genera_incertae_sedis;g__Parcubacteria_genera_incertae_sedis
ASV1760	k__Bacteria;p__Proteobacteria;c__Gammaproteobacteria;o__Alteromonadales
ASV1761	k__Bacteria;p__Proteobacteria;c__Gammaproteobacteria;o__Alteromonadales;f__Shewanellaceae;g__Shewanella
ASV1762	k__Bacteria;p__Planctomycetes;c__Planctomycetia;o__Planctomycetales;f__Planctomycetaceae
ASV1763	k__Bacteria;p__Actinobacteria;c__Actinobacteria;o__Acidimicrobiales;f__Acidimicrobiaceae;g__Ilumatobacter
ASV1764*	k__Bacteria;p__Patescibacteria;c__CPR2
ASV1765	k__Bacteria;p__Chloroflexi;c__Anaerolineae;o__Anaerolineales;f__Anaerolineaceae;g__Pelolinea
ASV1766	k__Bacteria;p__Proteobacteria;c__Alphaproteobacteria;o__Rhodospirillales;f__Rhodospirillaceae
ASV1767	k__Bacteria;p__Proteobacteria;c__Alphaproteobacteria
ASV1768	k__Bacteria;p__Proteobacteria;c__Alphaproteobacteria;o__Sphingomonadales;f__Erythrobacteraceae
ASV1769	k__Bacteria;p__Proteobacteria
ASV1770	k__Bacteria;p__Proteobacteria
ASV1771	k__Bacteria;p__Bacteroidetes;c__Flavobacteriia;o__Flavobacteriales
ASV1772	k__Bacteria;p__Proteobacteria;c__Gammaproteobacteria
ASV1773	k__Bacteria;p__Proteobacteria;c__Deltaproteobacteria
ASV1774	k__Bacteria;p__Actinobacteria;c__Actinobacteria;o__Actinomycetales
ASV1775	k__Bacteria;p__Proteobacteria;c__Gammaproteobacteria;o__Vibrionales;f__Vibrionaceae;g__Vibrio
ASV1776	k__Bacteria;p__Proteobacteria;c__Alphaproteobacteria;o__Rhodobacterales;f__Rhodobacteraceae
ASV1777	k__Bacteria;p__Proteobacteria;c__Epsilonproteobacteria;o__Campylobacterales;f__Helicobacteraceae;g__Sulfurovum
ASV1778	k__Bacteria;p__Proteobacteria;c__Gammaproteobacteria;o__Vibrionales;f__Vibrionaceae;g__Vibrio
ASV1779	k__Bacteria;p__Bacteroidetes
ASV1780	k__Bacteria;p__Proteobacteria;c__Deltaproteobacteria;o__Myxococcales;f__Sandaracinaceae;g__Sandaracinus
ASV1781	k__Bacteria;p__Bacteroidetes;c__Cytophagia;o__Cytophagales
ASV1782	k__Bacteria;p__Bacteroidetes;c__Sphingobacteriia;o__Sphingobacteriales;f__Saprospiraceae;g__Lewinella
ASV1783*	k__Bacteria;p__Patescibacteria;c__Gracilibacteria
ASV1784	k__Bacteria;p__Proteobacteria;c__Alphaproteobacteria;o__Rhizobiales;f__Hyphomicrobiaceae;g__Devosia
ASV1785	k__Bacteria;p__Bacteroidetes
ASV1786	k__Bacteria;p__Proteobacteria;c__Deltaproteobacteria;o__Myxococcales;f__Nannocystaceae
ASV1787*	k__Bacteria;p__Patescibacteria;c__Gracilibacteria;o__Absconditabacteriales_(SR1)
ASV1788	k__Bacteria;p__Proteobacteria;c__Deltaproteobacteria
ASV1789	k__Bacteria;p__Bacteroidetes
ASV1790	k__Bacteria;p__Actinobacteria;c__Actinobacteria;o__Actinomycetales
ASV1791	k__Bacteria;p__Proteobacteria;c__Gammaproteobacteria
ASV1792	k__Bacteria;p__Proteobacteria;c__Gammaproteobacteria;o__Alteromonadales
ASV1793	k__Bacteria;p__Proteobacteria;c__Gammaproteobacteria
ASV1794	k__Bacteria;p__Proteobacteria;c__Gammaproteobacteria;o__Alteromonadales
ASV1795	k__Bacteria;p__Planctomycetes;c__Planctomycetia;o__Planctomycetales;f__Planctomycetaceae
ASV1796	k__Bacteria;p__Bacteroidetes;c__Bacteroidia;o__Bacteroidales;f__Prolixibacteraceae
ASV1797	k__Bacteria;p__Planctomycetes;c__Planctomycetia;o__Planctomycetales;f__Planctomycetaceae;g__Gimesia
ASV1798	k__Bacteria;p__Bacteroidetes;c__Cytophagia;o__Cytophagales;f__Flammeovirgaceae
ASV1799	k__Bacteria;p__Bacteroidetes;c__Sphingobacteriia;o__Sphingobacteriales
ASV1800	k__Bacteria;p__Proteobacteria;c__Betaproteobacteria;o__Burkholderiales;f__Comamonadaceae;g__Hydrogenophaga
ASV1801	k__Bacteria;p__Actinobacteria;c__Actinobacteria;o__Solirubrobacterales;f__Conexibacteraceae;g__Conexibacter
ASV1802	k__Bacteria;p__Proteobacteria;c__Gammaproteobacteria
ASV1803	k__Bacteria;p__Verrucomicrobia;c__Opitutae;o__Puniceicoccales;f__Puniceicoccaceae;g__Pelagicoccus
ASV1804	k__Bacteria;p__Actinobacteria;c__Actinobacteria;o__Acidimicrobiales;f__Acidimicrobiaceae;g__Ilumatobacter
ASV1805	k__Bacteria;p__Proteobacteria;c__Gammaproteobacteria;o__Oceanospirillales;f__Oceanospirillaceae;g__Oceanospirillum
ASV1806	k__Bacteria;p__Parcubacteria;c__Parcubacteria_genera_incertae_sedis;o__Parcubacteria_genera_incertae_sedis;f__Parcubacteria_genera_incertae_sedis;g__Parcubacteria_genera_incertae_sedis
ASV1807	k__Bacteria;p__Chlamydiae;c__Chlamydiia;o__Chlamydiales;f__Simkaniaceae;g__Simkania
ASV1808	k__Bacteria;p__Bacteroidetes
ASV1809*	k__Bacteria;p__Patescibacteria;c__Parcubacteria;o__Candidatus_Kaiserbacteria
ASV1810	k__Bacteria;p__Proteobacteria;c__Deltaproteobacteria;o__Bdellovibrionales;f__Bacteriovoracaceae;g__Halobacteriovorax
ASV1811	k__Bacteria;p__Bacteroidetes
ASV1812	k__Bacteria;p__Proteobacteria;c__Gammaproteobacteria;o__Vibrionales;f__Vibrionaceae
ASV1813	k__Bacteria;p__Parcubacteria;c__Parcubacteria_genera_incertae_sedis;o__Parcubacteria_genera_incertae_sedis;f__Parcubacteria_genera_incertae_sedis;g__Parcubacteria_genera_incertae_sedis
ASV1814*	k__Bacteria;p__Patescibacteria;c__Gracilibacteria
ASV1815	k__Bacteria;p__Proteobacteria;c__Gammaproteobacteria;o__Vibrionales;f__Vibrionaceae;g__Vibrio
ASV1816	k__Bacteria;p__Proteobacteria;c__Alphaproteobacteria;o__Rhizobiales;f__Phyllobacteriaceae
ASV1817	k__Bacteria;p__Actinobacteria;c__Actinobacteria
ASV1818	k__Bacteria;p__Planctomycetes;c__Planctomycetia;o__Planctomycetales;f__Planctomycetaceae;g__Gimesia
ASV1819	k__Bacteria;p__Bacteroidetes;c__Cytophagia;o__Cytophagales;f__Cyclobacteriaceae;g__Cyclobacterium
ASV1820	k__Bacteria;p__Actinobacteria;c__Actinobacteria;o__Actinomycetales;f__Microbacteriaceae
ASV1821	k__Bacteria;p__Proteobacteria;c__Gammaproteobacteria
ASV1822	k__Bacteria;p__Parcubacteria;c__Parcubacteria_genera_incertae_sedis;o__Parcubacteria_genera_incertae_sedis;f__Parcubacteria_genera_incertae_sedis;g__Parcubacteria_genera_incertae_sedis
ASV1823	k__Bacteria;p__Planctomycetes;c__Planctomycetia;o__Planctomycetales;f__Planctomycetaceae
ASV1824	k__Bacteria;p__Bacteroidetes;c__Sphingobacteriia;o__Sphingobacteriales;f__Saprospiraceae;g__Lewinella
ASV1825	k__Bacteria;p__Proteobacteria;c__Gammaproteobacteria
ASV1826	k__Bacteria;p__Bacteroidetes;c__Sphingobacteriia;o__Sphingobacteriales;f__Saprospiraceae
ASV1827	k__Bacteria;p__Proteobacteria;c__Gammaproteobacteria;o__Alteromonadales
ASV1828	k__Bacteria;p__Proteobacteria;c__Gammaproteobacteria;o__Oceanospirillales;f__Oceanospirillaceae;g__Marinomonas
ASV1829	k__Bacteria;p__Planctomycetes;c__Planctomycetia;o__Planctomycetales;f__Planctomycetaceae;g__Gimesia
ASV1830*	k__Bacteria;p__Patescibacteria;c__WWE3
ASV1831	k__Bacteria;p__Planctomycetes;c__Planctomycetia;o__Planctomycetales;f__Planctomycetaceae;g__Rhodopirellula
ASV1832	k__Bacteria;p__Proteobacteria;c__Alphaproteobacteria;o__Rhodobacterales;f__Rhodobacteraceae;g__Gemmobacter
ASV1833	k__Bacteria;p__Proteobacteria;c__Alphaproteobacteria;o__Rhodobacterales;f__Rhodobacteraceae;g__Rhodovulum
ASV1834	k__Bacteria;p__Proteobacteria;c__Betaproteobacteria
ASV1835	k__Bacteria;p__Proteobacteria;c__Gammaproteobacteria
ASV1836	k__Bacteria;p__Chloroflexi
ASV1837	k__Bacteria;p__Planctomycetes;c__Planctomycetia;o__Planctomycetales;f__Planctomycetaceae;g__Gimesia
ASV1838	k__Bacteria;p__Planctomycetes;c__Planctomycetia;o__Planctomycetales;f__Planctomycetaceae
ASV1839	k__Bacteria;p__Proteobacteria;c__Alphaproteobacteria;o__Parvularculales;f__Parvularculaceae;g__Parvularcula
ASV1840	k__Bacteria;p__Proteobacteria;c__Gammaproteobacteria;o__Thiotrichales;f__Francisellaceae;g__Francisella
ASV1841	k__Bacteria;p__Bacteroidetes;c__Flavobacteriia;o__Flavobacteriales;f__Cryomorphaceae;g__Crocinitomix
ASV1842	k__Bacteria;p__Parcubacteria;c__Parcubacteria_genera_incertae_sedis;o__Parcubacteria_genera_incertae_sedis;f__Parcubacteria_genera_incertae_sedis;g__Parcubacteria_genera_incertae_sedis
ASV1843	k__Bacteria;p__Proteobacteria;c__Deltaproteobacteria
ASV1844	k__Bacteria;p__Bacteroidetes;c__Sphingobacteriia;o__Sphingobacteriales;f__Rhodothermaceae
ASV1845	k__Bacteria;p__Planctomycetes;c__Planctomycetia;o__Planctomycetales;f__Planctomycetaceae
ASV1846	k__Bacteria;p__Proteobacteria;c__Gammaproteobacteria;o__Gammaproteobacteria_incertae_sedis;f__Halioglobus;g__Halioglobus
ASV1847	k__Bacteria;p__Proteobacteria;c__Deltaproteobacteria
ASV1848	k__Bacteria;p__Bacteroidetes;c__Sphingobacteriia;o__Sphingobacteriales;f__Saprospiraceae
ASV1849	k__Bacteria;p__Bacteroidetes
ASV1850	k__Bacteria;p__Bacteroidetes;c__Flavobacteriia;o__Flavobacteriales;f__Cryomorphaceae;g__Phaeocystidibacter
ASV1851	k__Bacteria;p__Firmicutes
ASV1852*	k__Bacteria;p__Bacteroidetes;c__Ignavibacteria;o__OPB56
ASV1853	k__Bacteria;p__Proteobacteria;c__Gammaproteobacteria;o__Gammaproteobacteria_incertae_sedis;f__Halioglobus;g__Halioglobus
ASV1854	k__Bacteria;p__Actinobacteria;c__Actinobacteria;o__Acidimicrobiales;f__Acidimicrobiaceae;g__Ilumatobacter
ASV1855	k__Bacteria;p__Actinobacteria;c__Actinobacteria;o__Nitriliruptorales;f__Nitriliruptoraceae;g__Nitriliruptor
ASV1856*	k__Bacteria;p__Patescibacteria;c__Gracilibacteria
ASV1857	k__Bacteria;p__Proteobacteria;c__Gammaproteobacteria
ASV1858	k__Bacteria;p__Proteobacteria
ASV1859	k__Bacteria;p__Proteobacteria;c__Deltaproteobacteria;o__Desulfobacterales;f__Desulfobulbaceae;g__Desulfocapsa
ASV1860	k__Bacteria;p__Planctomycetes;c__Planctomycetia;o__Planctomycetales;f__Planctomycetaceae
ASV1861	k__Bacteria;p__Planctomycetes;c__Planctomycetia;o__Planctomycetales;f__Planctomycetaceae
ASV1862	k__Bacteria;p__Firmicutes;c__Clostridia;o__Clostridiales
ASV1863	k__Bacteria;p__Proteobacteria;c__Alphaproteobacteria;o__Rhodobacterales;f__Rhodobacteraceae
ASV1864	k__Bacteria;p__Proteobacteria;c__Gammaproteobacteria;o__Vibrionales;f__Vibrionaceae;g__Photobacterium
ASV1865	k__Bacteria;p__Proteobacteria;c__Alphaproteobacteria;o__Rhodobacterales;f__Rhodobacteraceae
ASV1866	k__Bacteria;p__Proteobacteria;c__Alphaproteobacteria;o__Rhizobiales;f__Phyllobacteriaceae
ASV1867	k__Bacteria;p__Proteobacteria;c__Alphaproteobacteria;o__Rhodobacterales;f__Rhodobacteraceae
ASV1868	k__Bacteria;p__Bacteroidetes;c__Flavobacteriia;o__Flavobacteriales;f__Flavobacteriaceae;g__Flavobacterium
ASV1869	k__Bacteria;p__Cyanobacteria;c__Chloroplast;o__Chloroplast;f__Chloroplast
ASV1870	k__Bacteria;p__Proteobacteria;c__Betaproteobacteria;o__Burkholderiales;f__Comamonadaceae
ASV1871	k__Bacteria;p__Proteobacteria;c__Gammaproteobacteria
ASV1872	k__Bacteria;p__Parcubacteria;c__Parcubacteria_genera_incertae_sedis;o__Parcubacteria_genera_incertae_sedis;f__Parcubacteria_genera_incertae_sedis;g__Parcubacteria_genera_incertae_sedis
ASV1873*	k__Bacteria;p__Patescibacteria;c__Parcubacteria;o__Candidatus_Campbellbacteria
ASV1874	k__Bacteria;p__Proteobacteria;c__Deltaproteobacteria
ASV1875	k__Bacteria;p__Proteobacteria;c__Alphaproteobacteria;o__Rhizobiales;f__Phyllobacteriaceae
ASV1876	k__Bacteria;p__Cyanobacteria
ASV1877	k__Bacteria;p__Cyanobacteria;c__Chloroplast;o__Chloroplast;f__Chloroplast;g__Bacillariophyta
ASV1878	k__Bacteria;p__Proteobacteria;c__Gammaproteobacteria
ASV1879	k__Bacteria;p__Bacteroidetes;c__Sphingobacteriia;o__Sphingobacteriales;f__Saprospiraceae;g__Lewinella
ASV1880*	k__Bacteria;p__BRC1
ASV1881	k__Bacteria;p__Planctomycetes;c__Planctomycetia;o__Planctomycetales;f__Planctomycetaceae;g__Planctomicrobium
ASV1882	k__Bacteria;p__Bacteroidetes;c__Sphingobacteriia;o__Sphingobacteriales;f__Saprospiraceae;g__Lewinella
ASV1883	k__Bacteria;p__Proteobacteria;c__Alphaproteobacteria
ASV1884	k__Bacteria;p__Proteobacteria;c__Gammaproteobacteria;o__Alteromonadales
ASV1885	k__Bacteria;p__Actinobacteria;c__Actinobacteria;o__Actinomycetales;f__Nocardiaceae;g__Gordonia
ASV1886	k__Bacteria;p__Actinobacteria;c__Actinobacteria;o__Acidimicrobiales;f__Acidimicrobiaceae;g__Ilumatobacter
ASV1887	k__Bacteria;p__Proteobacteria;c__Gammaproteobacteria;o__Xanthomonadales;f__Sinobacteraceae
ASV1888	k__Bacteria;p__Chloroflexi;c__Anaerolineae;o__Anaerolineales;f__Anaerolineaceae
ASV1889	k__Bacteria;p__Planctomycetes;c__Planctomycetia;o__Planctomycetales;f__Planctomycetaceae;g__Gimesia
ASV1890	k__Bacteria;p__Proteobacteria;c__Gammaproteobacteria;o__Alteromonadales;f__Pseudoalteromonadaceae;g__Pseudoalteromonas
ASV1891	k__Bacteria;p__Planctomycetes;c__Planctomycetia;o__Planctomycetales;f__Planctomycetaceae
ASV1892	k__Bacteria;p__Planctomycetes;c__Planctomycetia;o__Planctomycetales;f__Planctomycetaceae
ASV1893	k__Bacteria;p__Proteobacteria;c__Gammaproteobacteria;o__Alteromonadales;f__Shewanellaceae;g__Shewanella
ASV1894	k__Bacteria;p__Proteobacteria;c__Alphaproteobacteria;o__Rhodobacterales;f__Rhodobacteraceae
ASV1895*	k__Bacteria;p__Proteobacteria;c__Alphaproteobacteria;o__Rickettsiales;f__Mitochondria
ASV1896	k__Bacteria;p__Bacteroidetes;c__Cytophagia;o__Cytophagales
ASV1897	k__Bacteria;p__Bacteroidetes;c__Flavobacteriia;o__Flavobacteriales
ASV1898*	k__Bacteria;p__Kiritimatiellaeota;c__Kiritimatiellae;o__WCHB1-41
ASV1899*	k__Bacteria;p__Patescibacteria;c__ABY1;o__Candidatus_Falkowbacteria
ASV1900	k__Bacteria;p__Proteobacteria;c__Gammaproteobacteria;o__Oceanospirillales;f__Oceanospirillaceae;g__Oceanospirillum
ASV1901	k__Bacteria;p__Proteobacteria;c__Gammaproteobacteria;o__Gammaproteobacteria_incertae_sedis
ASV1902	k__Bacteria;p__Planctomycetes;c__Planctomycetia;o__Planctomycetales;f__Planctomycetaceae
ASV1903	k__Bacteria;p__Proteobacteria;c__Alphaproteobacteria;o__Rhodobacterales;f__Rhodobacteraceae
ASV1904	k__Bacteria;p__Bacteroidetes;c__Flavobacteriia;o__Flavobacteriales;f__Flavobacteriaceae
ASV1905	k__Bacteria;p__Bacteroidetes
ASV1906*	k__Bacteria;p__Patescibacteria;c__WWE3
ASV1907	k__Bacteria;p__Proteobacteria;c__Gammaproteobacteria
ASV1908	k__Bacteria;p__Planctomycetes;c__Planctomycetia;o__Planctomycetales;f__Planctomycetaceae;g__Thermogutta
ASV1909	k__Bacteria;p__Proteobacteria
ASV1910	k__Bacteria;p__Bacteroidetes;c__Flavobacteriia;o__Flavobacteriales;f__Flavobacteriaceae;g__Tenacibaculum
ASV1911*	k__Bacteria;p__Bacteroidetes;c__Ignavibacteria;o__OPB56
ASV1912	k__Bacteria;p__Proteobacteria;c__Alphaproteobacteria
ASV1913*	k__Bacteria;p__Patescibacteria;c__Parcubacteria;o__Candidatus_Kaiserbacteria
ASV1914	k__Bacteria;p__Bacteroidetes;c__Flavobacteriia;o__Flavobacteriales;f__Flavobacteriaceae
ASV1915*	k__Bacteria;p__Patescibacteria;c__Gracilibacteria;o__Candidatus_Peregrinibacteria
ASV1916	k__Bacteria;p__Proteobacteria;c__Alphaproteobacteria;o__Rhodobacterales;f__Rhodobacteraceae
ASV1917	k__Bacteria;p__Proteobacteria;c__Betaproteobacteria;o__Burkholderiales;f__Comamonadaceae
ASV1918	k__Bacteria;p__Proteobacteria;c__Alphaproteobacteria;o__Rhodobacterales;f__Rhodobacteraceae;g__Gemmobacter
ASV1919*	k__Bacteria;p__Chloroflexi;c__Chloroflexia;o__Chloroflexales;f__Roseiflexaceae
ASV1920	k__Bacteria;p__Proteobacteria;c__Alphaproteobacteria;o__Rhizobiales;f__Phyllobacteriaceae
ASV1921	k__Bacteria;p__Proteobacteria;c__Alphaproteobacteria;o__Rhodobacterales;f__Rhodobacteraceae
ASV1922	k__Bacteria;p__Planctomycetes;c__Planctomycetia;o__Planctomycetales;f__Planctomycetaceae
ASV1923	k__Bacteria;p__Planctomycetes;c__Planctomycetia;o__Planctomycetales;f__Planctomycetaceae;g__Blastopirellula
ASV1924	k__Bacteria;p__Proteobacteria;c__Alphaproteobacteria
ASV1925	k__Bacteria;p__Bacteroidetes;c__Bacteroidia;o__Bacteroidales;f__Prolixibacteraceae
ASV1926	k__Bacteria;p__Proteobacteria;c__Alphaproteobacteria;o__Rhodobacterales;f__Rhodobacteraceae
ASV1927	k__Bacteria;p__Planctomycetes;c__Planctomycetia;o__Planctomycetales;f__Planctomycetaceae
ASV1928	k__Bacteria;p__Planctomycetes;c__Phycisphaerae;o__Phycisphaerales;f__Phycisphaeraceae;g__Phycisphaera
ASV1929*	k__Bacteria;p__Proteobacteria;c__Gammaproteobacteria
ASV1930	k__Bacteria;p__Proteobacteria;c__Alphaproteobacteria;o__Rhodobacterales;f__Rhodobacteraceae
ASV1931	k__Bacteria;p__Proteobacteria;c__Alphaproteobacteria
ASV1932	k__Bacteria;p__Bacteroidetes
ASV1933	k__Bacteria;p__Bacteroidetes;c__Flavobacteriia;o__Flavobacteriales;f__Flavobacteriaceae
ASV1934	k__Bacteria;p__Cyanobacteria;c__Chloroplast;o__Chloroplast;f__Chloroplast;g__Bacillariophyta
ASV1935	k__Bacteria;p__Planctomycetes
ASV1936	k__Bacteria;p__Proteobacteria;c__Alphaproteobacteria;o__Rhodobacterales;f__Rhodobacteraceae
ASV1937	k__Bacteria;p__Proteobacteria;c__Gammaproteobacteria
ASV1938	k__Bacteria;p__Proteobacteria;c__Gammaproteobacteria;o__Oceanospirillales;f__Oceanospirillaceae;g__Oceanospirillum
ASV1939*	k__Bacteria;p__Bacteroidetes;c__Ignavibacteria;o__OPB56
ASV1940	k__Bacteria;p__Proteobacteria;c__Alphaproteobacteria;o__Rhizobiales;f__Rhodobiaceae;g__Anderseniella
ASV1941*	k__Bacteria;p__Patescibacteria;c__Gracilibacteria
ASV1942	k__Bacteria;p__Bacteroidetes;c__Sphingobacteriia;o__Sphingobacteriales;f__Saprospiraceae
ASV1943*	k__Bacteria;p__Nitrospirae;c__Thermodesulfovibrionia
ASV1944*	k__Bacteria;p__Proteobacteria;c__Deltaproteobacteria;o__Bdellovibrionales;f__Bdellovibrionaceae;g__OM27_clade
ASV1945	k__Bacteria;p__Proteobacteria;c__Alphaproteobacteria;o__Rhodobacterales;f__Rhodobacteraceae
ASV1946	k__Bacteria;p__Proteobacteria;c__Gammaproteobacteria;o__Alteromonadales;f__Pseudoalteromonadaceae;g__Pseudoalteromonas
ASV1947	k__Bacteria;p__Bacteroidetes
ASV1948	k__Bacteria;p__Proteobacteria;c__Alphaproteobacteria;o__SAR11;f__SAR11;g__Candidatus_Pelagibacter
ASV1949	k__Bacteria;p__Bacteroidetes;c__Flavobacteriia;o__Flavobacteriales;f__Cryomorphaceae
ASV1950	k__Bacteria;p__Chlamydiae;c__Chlamydiia;o__Chlamydiales
ASV1951	k__Bacteria;p__Planctomycetes;c__Planctomycetia;o__Planctomycetales;f__Planctomycetaceae;g__Rhodopirellula
ASV1952	k__Bacteria;p__Proteobacteria;c__Alphaproteobacteria
ASV1953	k__Bacteria;p__Chloroflexi;c__Chloroflexia;o__Chloroflexales;f__Oscillochloridaceae;g__Oscillochloris
ASV1954	k__Bacteria;p__Verrucomicrobia;c__Verrucomicrobiae;o__Verrucomicrobiales;f__Verrucomicrobiaceae
ASV1955	k__Bacteria;p__Gemmatimonadetes;c__Gemmatimonadetes;o__Gemmatimonadales;f__Gemmatimonadaceae;g__Gemmatimonas
ASV1956	k__Bacteria;p__Planctomycetes;c__Planctomycetia;o__Planctomycetales;f__Planctomycetaceae
ASV1957	k__Bacteria;p__Proteobacteria;c__Deltaproteobacteria
ASV1958	k__Bacteria;p__Proteobacteria
ASV1959	k__Bacteria;p__Proteobacteria;c__Alphaproteobacteria;o__Sphingomonadales;f__Sphingomonadaceae;g__Novosphingobium
ASV1960	k__Bacteria;p__Proteobacteria;c__Gammaproteobacteria;o__Alteromonadales;f__Pseudoalteromonadaceae;g__Pseudoalteromonas
ASV1961	k__Bacteria;p__Proteobacteria;c__Alphaproteobacteria;o__Rhodobacterales;f__Rhodobacteraceae;g__Labrenzia
ASV1962*	k__Bacteria;p__Patescibacteria;c__Microgenomatia
ASV1963	k__Bacteria;p__Proteobacteria;c__Deltaproteobacteria;o__Desulfobacterales;f__Desulfobacteraceae
ASV1964	k__Bacteria;p__Proteobacteria;c__Deltaproteobacteria;o__Desulfobacterales;f__Desulfobacteraceae
ASV1965	k__Bacteria;p__Cyanobacteria;c__Chloroplast;o__Chloroplast;f__Chloroplast;g__Bacillariophyta
ASV1966	k__Bacteria;p__Planctomycetes;c__Planctomycetia;o__Planctomycetales;f__Planctomycetaceae
ASV1967	k__Bacteria;p__Planctomycetes;c__Planctomycetia;o__Planctomycetales;f__Planctomycetaceae
ASV1968	k__Bacteria;p__Planctomycetes
ASV1969	k__Bacteria;p__Proteobacteria;c__Alphaproteobacteria;o__Rhodobacterales;f__Rhodobacteraceae;g__Rubrimonas
ASV1970	k__Bacteria;p__Bacteroidetes
ASV1971	k__Bacteria;p__Planctomycetes;c__Planctomycetia;o__Planctomycetales;f__Planctomycetaceae;g__Rhodopirellula
ASV1972	k__Bacteria;p__Bacteroidetes;c__Flavobacteriia;o__Flavobacteriales;f__Cryomorphaceae
ASV1973	k__Bacteria;p__Verrucomicrobia;c__Opitutae;o__Puniceicoccales;f__Puniceicoccaceae;g__Pelagicoccus
ASV1974	k__Bacteria;p__Actinobacteria;c__Actinobacteria;o__Acidimicrobiales
ASV1975	k__Bacteria;p__Proteobacteria;c__Alphaproteobacteria;o__Rhodobacterales;f__Rhodobacteraceae
ASV1976	k__Bacteria;p__Proteobacteria;c__Epsilonproteobacteria;o__Campylobacterales;f__Helicobacteraceae;g__Sulfurimonas
ASV1977	k__Bacteria;p__Proteobacteria;c__Gammaproteobacteria;o__Alteromonadales;f__Pseudoalteromonadaceae;g__Pseudoalteromonas
ASV1978	k__Bacteria;p__Proteobacteria;c__Alphaproteobacteria;o__Rhodobacterales;f__Rhodobacteraceae
ASV1979*	k__Bacteria;p__Patescibacteria;c__ABY1;o__Candidatus_Uhrbacteria
ASV1980	k__Bacteria;p__Bacteroidetes
ASV1981	k__Bacteria;p__Proteobacteria;c__Gammaproteobacteria;o__Vibrionales;f__Vibrionaceae;g__Vibrio
ASV1982	k__Bacteria;p__Proteobacteria;c__Alphaproteobacteria;o__Rhodobacterales;f__Rhodobacteraceae
ASV1983	k__Bacteria;p__Bacteroidetes;c__Sphingobacteriia;o__Sphingobacteriales;f__Saprospiraceae
ASV1984	k__Bacteria;p__Proteobacteria;c__Gammaproteobacteria;o__Vibrionales;f__Vibrionaceae;g__Vibrio
ASV1985	k__Bacteria;p__Proteobacteria;c__Gammaproteobacteria;o__Vibrionales;f__Vibrionaceae;g__Photobacterium
ASV1986*	k__Bacteria;p__Planctomycetes;c__OM190
ASV1987	k__Bacteria;p__Proteobacteria;c__Alphaproteobacteria;o__Sphingomonadales;f__Erythrobacteraceae;g__Altererythrobacter
ASV1988	k__Bacteria;p__Actinobacteria;c__Actinobacteria;o__Actinomycetales
ASV1989	k__Bacteria;p__Proteobacteria;c__Alphaproteobacteria;o__Rhodobacterales;f__Rhodobacteraceae;g__Gemmobacter
ASV1990	k__Bacteria;p__Proteobacteria;c__Betaproteobacteria;o__Burkholderiales;f__Comamonadaceae
ASV1991	k__Bacteria;p__Proteobacteria;c__Betaproteobacteria
ASV1992	k__Bacteria;p__Cyanobacteria;c__Cyanobacteria
ASV1993	k__Bacteria;p__Proteobacteria;c__Gammaproteobacteria
ASV1994	k__Bacteria;p__Proteobacteria;c__Gammaproteobacteria
ASV1995	k__Bacteria;p__Bacteroidetes;c__Flavobacteriia;o__Flavobacteriales;f__Flavobacteriaceae;g__Flavobacterium
ASV1996	k__Bacteria;p__Proteobacteria;c__Gammaproteobacteria
ASV1997	k__Bacteria;p__Bacteroidetes;c__Sphingobacteriia;o__Sphingobacteriales;f__Saprospiraceae;g__Lewinella
ASV1998	k__Bacteria;p__Planctomycetes;c__Planctomycetia;o__Planctomycetales;f__Planctomycetaceae;g__Zavarzinella
ASV1999*	k__Bacteria;p__Proteobacteria;c__Deltaproteobacteria;o__Bdellovibrionales;f__Bdellovibrionaceae;g__Bdellovibrio
ASV2000	k__Bacteria;p__Verrucomicrobia;c__Verrucomicrobiae;o__Verrucomicrobiales;f__Rubritaleaceae;g__Rubritalea
[truncated: 2,005 more rows]
