# Supplementary material for: Microbiome analysis of Pacific white shrimp gut and rearing water from Malaysia and Vietnam: implications for aquaculture research and management
Source: PeerJ. 2018 Oct 30;6:e5826. doi: 10.7717/peerj.5826 (PMC6214229; doi:10.7717/peerj.5826)
Supplement: Data S4 — OTUs assigned by SINA are annotated with an asterisk, while the remaining were annotated with the default RDP classifier. [file peerj-06-5826-s009.csv]

OTU1	k__Bacteria;p__Fusobacteria;c__Fusobacteriia;o__Fusobacteriales;f__Fusobacteriaceae
OTU2	k__Bacteria;p__Proteobacteria;c__Gammaproteobacteria;o__Vibrionales;f__Vibrionaceae;g__Vibrio
OTU3	k__Bacteria;p__Cyanobacteria;c__Cyanobacteria;o__Family_II;f__Family_II;g__GpIIa
OTU4*	k__Bacteria;p__Actinobacteria;c__Acidimicrobiia;o__Actinomarinales;f__Actinomarinaceae;g__Candidatus_Actinomarina
OTU5	k__Bacteria;p__Proteobacteria;c__Gammaproteobacteria;o__Vibrionales;f__Vibrionaceae;g__Photobacterium
OTU6	k__Bacteria;p__Actinobacteria;c__Actinobacteria;o__Acidimicrobiales;f__Acidimicrobiaceae;g__Ilumatobacter
OTU7	k__Bacteria;p__Proteobacteria;c__Betaproteobacteria;o__Burkholderiales;f__Alcaligenaceae;g__Achromobacter
OTU8	k__Bacteria;p__Cyanobacteria;c__Chloroplast;o__Chloroplast;f__Chloroplast;g__Chlorophyta
OTU9	k__Bacteria;p__Proteobacteria;c__Gammaproteobacteria;o__Alteromonadales
OTU10	k__Bacteria;p__Proteobacteria;c__Gammaproteobacteria;o__Vibrionales;f__Vibrionaceae;g__Vibrio
OTU11	k__Bacteria;p__Actinobacteria;c__Actinobacteria;o__Actinomycetales;f__Microbacteriaceae
OTU12	k__Bacteria;p__Bacteroidetes;c__Bacteroidia;o__Bacteroidales;f__Marinilabiliaceae;g__Carboxylicivirga
OTU13	k__Bacteria;p__Cyanobacteria;c__Chloroplast;o__Chloroplast;f__Chloroplast;g__Bacillariophyta
OTU14	k__Bacteria;p__Verrucomicrobia;c__Verrucomicrobiae;o__Verrucomicrobiales;f__Verrucomicrobiaceae
OTU15	k__Bacteria;p__Proteobacteria;c__Alphaproteobacteria;o__Rhodobacterales;f__Rhodobacteraceae;g__Paracoccus
OTU16*	k__Bacteria;p__Planctomycetes
OTU17	k__Bacteria;p__Proteobacteria;c__Alphaproteobacteria;o__Rhodobacterales;f__Rhodobacteraceae
OTU18	k__Bacteria;p__Proteobacteria;c__Alphaproteobacteria;o__Rhodobacterales;f__Rhodobacteraceae;g__Gemmobacter
OTU19	k__Bacteria;p__Bacteroidetes;c__Sphingobacteriia;o__Sphingobacteriales;f__Saprospiraceae;g__Lewinella
OTU20	k__Bacteria;p__Bacteroidetes;c__Cytophagia;o__Cytophagales;f__Cytophagaceae;g__Dyadobacter
OTU21	k__Bacteria;p__Proteobacteria;c__Gammaproteobacteria;o__Alteromonadales
OTU22	k__Bacteria;p__Bacteroidetes;c__Sphingobacteriia;o__Sphingobacteriales;f__Chitinophagaceae;g__Gracilimonas
OTU23	k__Bacteria;p__Proteobacteria;c__Alphaproteobacteria;o__Rhodobacterales;f__Rhodobacteraceae;g__Marivita
OTU24	k__Bacteria;p__Actinobacteria;c__Actinobacteria;o__Actinomycetales
OTU25	k__Bacteria;p__Proteobacteria
OTU26*	k__Bacteria;p__Planctomycetes;c__Phycisphaerae;o__Phycisphaerales;f__Phycisphaeraceae;g__CL500-3
OTU27	k__Bacteria;p__Proteobacteria;c__Gammaproteobacteria
OTU28	k__Bacteria;p__Bacteroidetes
OTU29	k__Bacteria;p__Proteobacteria;c__Betaproteobacteria;o__Burkholderiales;f__Comamonadaceae
OTU30	k__Bacteria;p__Bacteroidetes
OTU31	k__Bacteria;p__Proteobacteria;c__Gammaproteobacteria
OTU32	k__Bacteria;p__Firmicutes
OTU33	k__Bacteria;p__Proteobacteria;c__Gammaproteobacteria
OTU34	k__Bacteria;p__Fusobacteria;c__Fusobacteriia;o__Fusobacteriales;f__Fusobacteriaceae
OTU35	k__Bacteria;p__Proteobacteria;c__Alphaproteobacteria;o__SAR11;f__SAR11;g__Candidatus_Pelagibacter
OTU36	k__Bacteria;p__Bacteroidetes;c__Flavobacteriia;o__Flavobacteriales;f__Flavobacteriaceae
OTU37	k__Bacteria;p__Actinobacteria;c__Actinobacteria;o__Nitriliruptorales;f__Nitriliruptoraceae;g__Nitriliruptor
OTU38	k__Bacteria;p__Planctomycetes;c__Planctomycetia;o__Planctomycetales;f__Planctomycetaceae
OTU39	k__Bacteria;p__Bacteroidetes;c__Flavobacteriia;o__Flavobacteriales;f__Flavobacteriaceae;g__Spongiimonas
OTU40	k__Bacteria;p__Bacteroidetes;c__Flavobacteriia;o__Flavobacteriales;f__Flavobacteriaceae
OTU41	k__Bacteria;p__Bacteroidetes
OTU42	k__Bacteria;p__Bacteroidetes;c__Flavobacteriia;o__Flavobacteriales;f__Flavobacteriaceae;g__Flavobacterium
OTU43*	k__Bacteria;p__Chloroflexi;c__Anaerolineae;o__Caldilineales;f__Caldilineaceae
OTU44	k__Bacteria;p__Cyanobacteria;c__Cyanobacteria;o__Family_II;f__Family_II;g__GpIIa
OTU45	k__Bacteria;p__Proteobacteria;c__Alphaproteobacteria;o__Rhodobacterales;f__Rhodobacteraceae
OTU46	k__Bacteria;p__Actinobacteria;c__Actinobacteria;o__Actinomycetales
OTU47	k__Bacteria;p__Proteobacteria;c__Gammaproteobacteria;o__Chromatiales;f__Chromatiaceae;g__Rheinheimera
OTU48	k__Bacteria;p__Bacteroidetes;c__Sphingobacteriia;o__Sphingobacteriales;f__Saprospiraceae
OTU49	k__Bacteria;p__Actinobacteria;c__Actinobacteria;o__Acidimicrobiales
OTU50	k__Bacteria;p__Bacteroidetes;c__Flavobacteriia;o__Flavobacteriales;f__Flavobacteriaceae
OTU51	k__Bacteria;p__Proteobacteria;c__Deltaproteobacteria;o__Bdellovibrionales;f__Bacteriovoracaceae;g__Halobacteriovorax
OTU52*	k__Bacteria;p__Proteobacteria;c__Deltaproteobacteria;o__SAR324_clade(Marine_group_B)
OTU53	k__Bacteria;p__Bacteroidetes;c__Cytophagia;o__Cytophagales;f__Cyclobacteriaceae;g__Algoriphagus
OTU54	k__Bacteria;p__Proteobacteria;c__Gammaproteobacteria;o__Alteromonadales;f__Alteromonadaceae;g__Catenovulum
OTU55	k__Bacteria;p__Bacteroidetes;c__Flavobacteriia;o__Flavobacteriales
OTU56	k__Bacteria;p__Bacteroidetes;c__Sphingobacteriia;o__Sphingobacteriales;f__Chitinophagaceae
OTU57	k__Bacteria;p__Proteobacteria;c__Betaproteobacteria
OTU58	k__Bacteria;p__Bacteroidetes;c__Sphingobacteriia;o__Sphingobacteriales;f__Saprospiraceae
OTU59	k__Bacteria;p__Bacteroidetes;c__Sphingobacteriia;o__Sphingobacteriales;f__Saprospiraceae
OTU60	k__Bacteria;p__Proteobacteria;c__Alphaproteobacteria;o__Rhodobacterales;f__Rhodobacteraceae
OTU61	k__Bacteria;p__Bacteroidetes;c__Flavobacteriia;o__Flavobacteriales;f__Flavobacteriaceae
OTU62*	k__Bacteria;p__Patescibacteria;c__Parcubacteria;o__Candidatus_Campbellbacteria
OTU63	k__Bacteria;p__Cyanobacteria
OTU64	k__Bacteria;p__Bacteroidetes;c__Sphingobacteriia;o__Sphingobacteriales
OTU65	k__Bacteria;p__Actinobacteria;c__Actinobacteria;o__Actinomycetales
OTU66	k__Bacteria;p__Proteobacteria;c__Alphaproteobacteria
OTU67	k__Bacteria;p__Cyanobacteria
OTU68	k__Bacteria;p__Planctomycetes;c__Planctomycetia;o__Planctomycetales;f__Planctomycetaceae;g__Gimesia
OTU69	k__Bacteria;p__Bacteroidetes
OTU70	k__Bacteria;p__Bacteroidetes;c__Flavobacteriia;o__Flavobacteriales
OTU71	k__Bacteria;p__Proteobacteria;c__Epsilonproteobacteria;o__Campylobacterales;f__Campylobacteraceae;g__Arcobacter
OTU72	k__Bacteria;p__Bacteroidetes;c__Sphingobacteriia;o__Sphingobacteriales;f__Saprospiraceae
OTU73	k__Bacteria;p__Actinobacteria;c__Actinobacteria;o__Actinomycetales
OTU74	k__Bacteria;p__Planctomycetes;c__Planctomycetia;o__Planctomycetales;f__Planctomycetaceae
OTU75*	k__Bacteria;p__Bacteroidetes;c__Ignavibacteria;o__OPB56
OTU76*	k__Bacteria;p__Patescibacteria;c__ABY1;o__Candidatus_Uhrbacteria
OTU77*	k__Bacteria;p__Patescibacteria;c__ABY1;o__Candidatus_Uhrbacteria
OTU78	k__Bacteria;p__Bacteroidetes;c__Flavobacteriia;o__Flavobacteriales;f__Cryomorphaceae
OTU79	k__Bacteria;p__Planctomycetes;c__Planctomycetia;o__Planctomycetales;f__Planctomycetaceae;g__Rubinisphaera
OTU80	k__Bacteria;p__Cyanobacteria
OTU81	k__Bacteria;p__Verrucomicrobia;c__Verrucomicrobiae;o__Verrucomicrobiales;f__Verrucomicrobiaceae;g__Luteolibacter
OTU82	k__Bacteria;p__Proteobacteria;c__Alphaproteobacteria
OTU83	k__Bacteria;p__Deinococcus-Thermus;c__Deinococci;o__Deinococcales;f__Trueperaceae;g__Truepera
OTU84	k__Bacteria;p__Bacteroidetes;c__Sphingobacteriia;o__Sphingobacteriales;f__Saprospiraceae
OTU85	k__Bacteria;p__Bacteroidetes
OTU86	k__Bacteria;p__Cyanobacteria;c__Chloroplast;o__Chloroplast;f__Chloroplast;g__Bacillariophyta
OTU87	k__Bacteria;p__Bacteroidetes;c__Flavobacteriia;o__Flavobacteriales;f__Flavobacteriaceae
OTU88	k__Bacteria;p__Bacteroidetes;c__Flavobacteriia;o__Flavobacteriales;f__Flavobacteriaceae;g__Hanstruepera
OTU89	k__Bacteria;p__Proteobacteria;c__Gammaproteobacteria;o__Alteromonadales;f__Pseudoalteromonadaceae;g__Pseudoalteromonas
OTU90	k__Bacteria;p__Bacteroidetes
OTU91	k__Bacteria;p__Cyanobacteria;c__Chloroplast;o__Chloroplast;f__Chloroplast;g__Chlorophyta
OTU92	k__Bacteria;p__SR1;c__SR1_genera_incertae_sedis;o__SR1_genera_incertae_sedis;f__SR1_genera_incertae_sedis;g__SR1_genera_incertae_sedis
OTU93*	k__Bacteria;p__Patescibacteria;c__Gracilibacteria
OTU94	k__Bacteria;p__Bacteroidetes;c__Sphingobacteriia;o__Sphingobacteriales;f__Rhodothermaceae
OTU95	k__Bacteria;p__Bacteroidetes;c__Flavobacteriia;o__Flavobacteriales;f__Flavobacteriaceae
OTU96	k__Bacteria;p__Bacteroidetes;c__Sphingobacteriia;o__Sphingobacteriales;f__Chitinophagaceae
OTU97	k__Bacteria;p__Planctomycetes;c__Planctomycetia;o__Planctomycetales;f__Planctomycetaceae
OTU98	k__Bacteria;p__Proteobacteria;c__Alphaproteobacteria;o__Rhodobacterales;f__Rhodobacteraceae
OTU99	k__Bacteria;p__Chloroflexi;c__Caldilineae;o__Caldilineales;f__Caldilineaceae;g__Litorilinea
OTU100	k__Bacteria;p__Proteobacteria;c__Alphaproteobacteria;o__Rhodospirillales;f__Rhodospirillaceae;g__Aestuariispira
OTU101	k__Bacteria;p__Bacteroidetes
OTU102*	k__Bacteria
OTU103	k__Bacteria;p__Firmicutes
OTU104	k__Bacteria;p__Bacteroidetes;c__Flavobacteriia;o__Flavobacteriales;f__Flavobacteriaceae
OTU105	k__Bacteria;p__Bacteroidetes
OTU106*	k__Bacteria;p__Patescibacteria;c__WWE3
OTU107	k__Bacteria;p__Proteobacteria;c__Gammaproteobacteria
OTU108	k__Bacteria;p__Proteobacteria;c__Gammaproteobacteria;o__Thiotrichales;f__Thiotrichaceae;g__Thiothrix
OTU109	k__Bacteria;p__Bacteroidetes
OTU110	k__Bacteria;p__Proteobacteria;c__Betaproteobacteria;o__Burkholderiales;f__Comamonadaceae;g__Hydrogenophaga
OTU111	k__Bacteria;p__Proteobacteria;c__Alphaproteobacteria
OTU112*	k__Bacteria;p__Patescibacteria;c__Microgenomatia;o__Candidatus_Pacebacteria
OTU113*	k__Bacteria;p__Bacteroidetes;c__Ignavibacteria;o__OPB56
OTU114	k__Bacteria;p__Proteobacteria;c__Deltaproteobacteria;o__Bdellovibrionales;f__Bacteriovoracaceae;g__Halobacteriovorax
OTU115	k__Bacteria;p__Verrucomicrobia
OTU116	k__Bacteria;p__Proteobacteria;c__Betaproteobacteria;o__Burkholderiales;f__Comamonadaceae
OTU117	k__Bacteria;p__Proteobacteria;c__Alphaproteobacteria;o__SAR11;f__SAR11;g__Candidatus_Pelagibacter
OTU118	k__Bacteria;p__Proteobacteria;c__Alphaproteobacteria;o__Rickettsiales;f__Rickettsiaceae
OTU119	k__Bacteria;p__Proteobacteria;c__Alphaproteobacteria;o__Rhodobacterales;f__Rhodobacteraceae
OTU120*	k__Bacteria;p__Bacteroidetes;c__Ignavibacteria;o__OPB56
OTU121	k__Bacteria;p__Planctomycetes;c__Planctomycetia;o__Planctomycetales;f__Planctomycetaceae;g__Gimesia
OTU122	k__Bacteria;p__Bacteroidetes;c__Flavobacteriia;o__Flavobacteriales;f__Flavobacteriaceae;g__Robiginitalea
OTU123	k__Bacteria;p__Bacteroidetes;c__Sphingobacteriia;o__Sphingobacteriales;f__Saprospiraceae
OTU124	k__Bacteria;p__Planctomycetes;c__Planctomycetia;o__Planctomycetales;f__Planctomycetaceae;g__Planctomicrobium
OTU125	k__Bacteria;p__Planctomycetes
OTU126	k__Bacteria;p__Bacteroidetes;c__Flavobacteriia;o__Flavobacteriales;f__Cryomorphaceae;g__Phaeocystidibacter
OTU127	k__Bacteria;p__Bacteroidetes;c__Flavobacteriia;o__Flavobacteriales;f__Flavobacteriaceae
OTU128*	k__Bacteria;p__Margulisbacteria
OTU129	k__Bacteria;p__Bacteroidetes;c__Flavobacteriia;o__Flavobacteriales;f__Flavobacteriaceae
OTU130	k__Bacteria;p__Bacteroidetes;c__Flavobacteriia;o__Flavobacteriales;f__Cryomorphaceae
OTU131*	k__Bacteria;p__Cyanobacteria;c__Melainabacteria;o__Caenarcaniphilales
OTU132	k__Bacteria;p__Parcubacteria;c__Parcubacteria_genera_incertae_sedis;o__Parcubacteria_genera_incertae_sedis;f__Parcubacteria_genera_incertae_sedis;g__Parcubacteria_genera_incertae_sedis
OTU133	k__Bacteria;p__Proteobacteria;c__Betaproteobacteria
OTU134	k__Bacteria;p__Bacteroidetes
OTU135	k__Bacteria;p__Candidatus_Saccharibacteria;c__Saccharibacteria_genera_incertae_sedis;o__Saccharibacteria_genera_incertae_sedis;f__Saccharibacteria_genera_incertae_sedis;g__Saccharibacteria_genera_incertae_sedis
OTU136	k__Bacteria;p__Cyanobacteria
OTU137	k__Bacteria;p__Bacteroidetes;c__Flavobacteriia;o__Flavobacteriales;f__Cryomorphaceae;g__Owenweeksia
OTU138	k__Bacteria;p__Bacteroidetes;c__Sphingobacteriia;o__Sphingobacteriales;f__Chitinophagaceae
OTU139	k__Bacteria;p__Proteobacteria;c__Gammaproteobacteria
OTU140	k__Bacteria;p__Parcubacteria;c__Parcubacteria_genera_incertae_sedis;o__Parcubacteria_genera_incertae_sedis;f__Parcubacteria_genera_incertae_sedis;g__Parcubacteria_genera_incertae_sedis
OTU141	k__Bacteria;p__Proteobacteria;c__Alphaproteobacteria;o__Rhodospirillales;f__Rhodospirillaceae
OTU142	k__Bacteria;p__Actinobacteria;c__Actinobacteria
OTU143	k__Bacteria;p__Bacteroidetes;c__Flavobacteriia;o__Flavobacteriales;f__Flavobacteriaceae
OTU144	k__Bacteria;p__Proteobacteria;c__Deltaproteobacteria;o__Bdellovibrionales;f__Bacteriovoracaceae
OTU145	k__Bacteria;p__Planctomycetes
OTU146	k__Bacteria;p__Bacteroidetes;c__Flavobacteriia;o__Flavobacteriales;f__Flavobacteriaceae;g__Winogradskyella
OTU147	k__Bacteria;p__Bacteroidetes;c__Sphingobacteriia;o__Sphingobacteriales;f__Saprospiraceae
OTU148	k__Bacteria;p__Actinobacteria;c__Actinobacteria;o__Nitriliruptorales;f__Nitriliruptoraceae;g__Nitriliruptor
OTU149	k__Bacteria;p__Bacteroidetes
OTU150	k__Bacteria;p__Bacteroidetes;c__Flavobacteriia;o__Flavobacteriales
OTU151*	k__Bacteria;p__Planctomycetes;c__OM190
OTU152	k__Bacteria;p__Proteobacteria;c__Gammaproteobacteria;o__Oceanospirillales;f__Oceanospirillaceae;g__Marinomonas
OTU153*	k__Bacteria;p__Margulisbacteria
OTU154	k__Bacteria;p__Planctomycetes;c__Planctomycetia;o__Planctomycetales;f__Planctomycetaceae;g__Planctomicrobium
OTU155	k__Bacteria;p__Bacteroidetes;c__Sphingobacteriia;o__Sphingobacteriales;f__Saprospiraceae
OTU156	k__Bacteria;p__Verrucomicrobia;c__Verrucomicrobiae;o__Verrucomicrobiales;f__Verrucomicrobiaceae
OTU157	k__Bacteria;p__Bacteroidetes;c__Flavobacteriia;o__Flavobacteriales;f__Flavobacteriaceae
OTU158	k__Bacteria;p__Bacteroidetes;c__Flavobacteriia;o__Flavobacteriales
OTU159	k__Bacteria;p__Proteobacteria;c__Alphaproteobacteria;o__SAR11;f__SAR11;g__Candidatus_Pelagibacter
OTU160	k__Bacteria;p__Proteobacteria;c__Gammaproteobacteria
OTU161	k__Bacteria;p__Proteobacteria;c__Alphaproteobacteria;o__Rhodobacterales;f__Rhodobacteraceae
OTU162	k__Bacteria;p__Proteobacteria;c__Gammaproteobacteria;o__Oceanospirillales;f__Oceanospirillaceae;g__Neptuniibacter
OTU163	k__Bacteria;p__Cyanobacteria
OTU164	k__Bacteria;p__Proteobacteria
OTU165	k__Bacteria;p__Verrucomicrobia;c__Spartobacteria;o__Spartobacteria_genera_incertae_sedis;f__Spartobacteria_genera_incertae_sedis;g__Spartobacteria_genera_incertae_sedis
OTU166*	k__Bacteria;p__Patescibacteria;c__Parcubacteria;o__Candidatus_Campbellbacteria
OTU167	k__Bacteria;p__Chloroflexi;c__Caldilineae;o__Caldilineales;f__Caldilineaceae;g__Litorilinea
OTU168	k__Bacteria;p__Proteobacteria;c__Gammaproteobacteria;o__Xanthomonadales;f__Xanthomonadaceae;g__Lysobacter
OTU169	k__Bacteria;p__Cyanobacteria;c__Cyanobacteria
OTU170	k__Bacteria;p__Bacteroidetes;c__Sphingobacteriia;o__Sphingobacteriales;f__Saprospiraceae
OTU171	k__Bacteria;p__Bacteroidetes
OTU172	k__Bacteria;p__Proteobacteria;c__Alphaproteobacteria;o__Rhodobacterales;f__Rhodobacteraceae
OTU173	k__Archaea;p__Woesearchaeota;c__Woesearchaeota_Incertae_Sedis_AR16;o__Woesearchaeota_Incertae_Sedis_AR16;f__Woesearchaeota_Incertae_Sedis_AR16;g__Woesearchaeota_Incertae_Sedis_AR16
OTU174	k__Bacteria;p__Proteobacteria;c__Alphaproteobacteria;o__Rhodobacterales;f__Rhodobacteraceae
OTU175	k__Bacteria;p__Bacteroidetes;c__Sphingobacteriia;o__Sphingobacteriales;f__Saprospiraceae
OTU176	k__Bacteria;p__Planctomycetes;c__Planctomycetia;o__Planctomycetales;f__Planctomycetaceae
OTU177	k__Bacteria;p__Actinobacteria;c__Actinobacteria
OTU178	k__Bacteria;p__Verrucomicrobia;c__Opitutae;o__Opitutales;f__Opitutaceae;g__Opitutus
OTU179	k__Bacteria;p__Cyanobacteria;c__Chloroplast;o__Chloroplast;f__Chloroplast;g__Cryptomonadaceae
OTU180	k__Bacteria;p__Proteobacteria;c__Gammaproteobacteria;o__Gammaproteobacteria_incertae_sedis
OTU181	k__Bacteria;p__Planctomycetes;c__Planctomycetia;o__Planctomycetales;f__Planctomycetaceae;g__Gimesia
OTU182	k__Bacteria;p__Candidatus_Saccharibacteria;c__Saccharibacteria_genera_incertae_sedis;o__Saccharibacteria_genera_incertae_sedis;f__Saccharibacteria_genera_incertae_sedis;g__Saccharibacteria_genera_incertae_sedis
OTU183	k__Bacteria;p__Proteobacteria;c__Deltaproteobacteria
OTU184	k__Bacteria;p__Bacteroidetes;c__Flavobacteriia;o__Flavobacteriales;f__Flavobacteriaceae
OTU185	k__Bacteria;p__Proteobacteria;c__Betaproteobacteria;o__Burkholderiales
OTU186*	k__Bacteria;p__Actinobacteria;c__Acidimicrobiia;o__Microtrichales;f__Microtrichaceae
OTU187	k__Bacteria;p__Proteobacteria;c__Gammaproteobacteria;o__Oceanospirillales;f__Oceanospirillales_incertae_sedis;g__Pseudohongiella
OTU188*	k__Bacteria;p__Bacteroidetes;c__Ignavibacteria;o__OPB56
OTU189	k__Bacteria;p__Planctomycetes;c__Planctomycetia;o__Planctomycetales;f__Planctomycetaceae;g__Rhodopirellula
OTU190	k__Bacteria;p__Actinobacteria;c__Actinobacteria;o__Actinomycetales
OTU191	k__Bacteria;p__Bacteroidetes;c__Flavobacteriia;o__Flavobacteriales;f__Flavobacteriaceae;g__Tenacibaculum
OTU192*	k__Bacteria;p__Planctomycetes;c__Phycisphaerae;o__Phycisphaerales;f__Phycisphaeraceae
OTU193*	k__Bacteria;p__Planctomycetes;c__OM190
OTU194	k__Bacteria;p__Proteobacteria;c__Alphaproteobacteria;o__Rhizobiales;f__Phyllobacteriaceae
OTU195*	k__Bacteria
OTU196	k__Bacteria;p__Bacteroidetes;c__Flavobacteriia;o__Flavobacteriales;f__Cryomorphaceae;g__Wandonia
OTU197	k__Bacteria;p__Proteobacteria;c__Alphaproteobacteria;o__Rhodospirillales;f__Rhodospirillaceae
OTU198	k__Bacteria;p__Proteobacteria;c__Epsilonproteobacteria;o__Campylobacterales;f__Helicobacteraceae;g__Sulfurovum
OTU199	k__Bacteria;p__Actinobacteria;c__Actinobacteria;o__Acidimicrobiales;f__Acidimicrobiaceae;g__Ilumatobacter
OTU200	k__Bacteria;p__Proteobacteria;c__Gammaproteobacteria;o__Alteromonadales;f__Alteromonadaceae;g__Alteromonas
OTU201	k__Bacteria;p__Proteobacteria;c__Alphaproteobacteria;o__Caulobacterales;f__Caulobacteraceae
OTU202	k__Bacteria;p__candidate_division_ZB3;c__ZB3_genera_incertae_sedis;o__ZB3_genera_incertae_sedis;f__ZB3_genera_incertae_sedis;g__ZB3_genera_incertae_sedis
OTU203	k__Bacteria;p__Bacteroidetes;c__Flavobacteriia;o__Flavobacteriales;f__Flavobacteriaceae
OTU204	k__Bacteria;p__Actinobacteria;c__Actinobacteria;o__Actinomycetales;f__Mycobacteriaceae;g__Mycobacterium
OTU205	k__Bacteria;p__Proteobacteria;c__Gammaproteobacteria;o__Oceanospirillales;f__Oceanospirillaceae
OTU206*	k__Bacteria;p__Gemmatimonadetes;c__BD2-11_terrestrial_group
OTU207	k__Bacteria;p__Verrucomicrobia;c__Verrucomicrobiae;o__Verrucomicrobiales;f__Verrucomicrobiaceae;g__Haloferula
OTU208*	k__Bacteria;p__Bacteroidetes;c__Ignavibacteria;o__OPB56
OTU209	k__Bacteria;p__Firmicutes
OTU210	k__Bacteria;p__Proteobacteria;c__Gammaproteobacteria;o__Oceanospirillales;f__Oceanospirillales_incertae_sedis;g__Pseudohongiella
OTU211	k__Bacteria;p__Bacteroidetes
OTU212	k__Bacteria;p__Planctomycetes;c__Planctomycetia;o__Planctomycetales;f__Planctomycetaceae
OTU213	k__Bacteria;p__Proteobacteria;c__Gammaproteobacteria
OTU214	k__Bacteria;p__Bacteroidetes;c__Cytophagia;o__Cytophagales;f__Chryseolinea;g__Chryseolinea
OTU215	k__Bacteria;p__Bacteroidetes
OTU216	k__Bacteria;p__Bacteroidetes;c__Sphingobacteriia;o__Sphingobacteriales;f__Saprospiraceae;g__Phaeodactylibacter
OTU217	k__Bacteria;p__Proteobacteria;c__Deltaproteobacteria
OTU218	k__Bacteria;p__Bacteroidetes
OTU219	k__Bacteria;p__Bacteroidetes
OTU220	k__Bacteria;p__Proteobacteria;c__Gammaproteobacteria;o__Alteromonadales;f__Ferrimonadaceae;g__Ferrimonas
OTU221*	k__Bacteria;p__Patescibacteria;c__Microgenomatia;o__Candidatus_Pacebacteria
OTU222*	k__Bacteria;p__Patescibacteria;c__WS6_(Dojkabacteria)
OTU223	k__Bacteria;p__Fusobacteria;c__Fusobacteriia;o__Fusobacteriales;f__Fusobacteriaceae
OTU224	k__Bacteria;p__Candidatus_Saccharibacteria;c__Saccharibacteria_genera_incertae_sedis;o__Saccharibacteria_genera_incertae_sedis;f__Saccharibacteria_genera_incertae_sedis;g__Saccharibacteria_genera_incertae_sedis
OTU225	k__Bacteria;p__Verrucomicrobia;c__Verrucomicrobiae;o__Verrucomicrobiales;f__Verrucomicrobiaceae
OTU226	k__Bacteria;p__Proteobacteria;c__Gammaproteobacteria;o__Xanthomonadales;f__Xanthomonadaceae;g__Lysobacter
OTU227*	k__Bacteria;p__Kiritimatiellaeota;c__Kiritimatiellae;o__WCHB1-41
OTU228	k__Bacteria;p__Bacteroidetes;c__Cytophagia;o__Cytophagales;f__Cyclobacteriaceae;g__Algoriphagus
OTU229	k__Bacteria;p__Proteobacteria;c__Alphaproteobacteria;o__SAR11;f__SAR11;g__Candidatus_Pelagibacter
OTU230	k__Bacteria;p__Proteobacteria;c__Alphaproteobacteria;o__Rhizobiales;f__Rhodobiaceae;g__Anderseniella
OTU231	k__Bacteria;p__Bacteroidetes;c__Cytophagia;o__Cytophagales;f__Flammeovirgaceae
OTU232	k__Bacteria;p__Proteobacteria;c__Alphaproteobacteria;o__Alphaproteobacteria_incertae_sedis;f__Geminicoccus;g__Geminicoccus
OTU233	k__Bacteria;p__Bacteroidetes;c__Sphingobacteriia;o__Sphingobacteriales;f__Rhodothermaceae
OTU234	k__Bacteria;p__Proteobacteria;c__Alphaproteobacteria;o__Rhodospirillales;f__Rhodospirillaceae
OTU235	k__Bacteria;p__Verrucomicrobia;c__Subdivision3
OTU236	k__Bacteria;p__Actinobacteria;c__Actinobacteria;o__Actinomycetales;f__Demequinaceae;g__Demequina
OTU237	k__Bacteria;p__Bacteroidetes;c__Cytophagia;o__Cytophagales;f__Cytophagaceae
OTU238*	k__Bacteria;p__Patescibacteria;c__WWE3
OTU239	k__Bacteria;p__Proteobacteria;c__Alphaproteobacteria
OTU240	k__Bacteria;p__Proteobacteria;c__Alphaproteobacteria;o__Rhodospirillales;f__Rhodospirillaceae
OTU241	k__Bacteria;p__Firmicutes;c__Bacilli;o__Bacillales
OTU242	k__Bacteria;p__Bacteroidetes
OTU243	k__Bacteria;p__Bacteroidetes;c__Sphingobacteriia;o__Sphingobacteriales;f__Saprospiraceae
OTU244	k__Bacteria;p__Verrucomicrobia;c__Spartobacteria;o__Terrimicrobium;f__Terrimicrobium;g__Terrimicrobium
OTU245	k__Bacteria;p__Proteobacteria;c__Alphaproteobacteria;o__Rhodobacterales;f__Rhodobacteraceae;g__Rhodobacter
OTU246	k__Bacteria;p__Proteobacteria;c__Deltaproteobacteria
OTU247	k__Bacteria;p__Proteobacteria;c__Gammaproteobacteria;o__Chromatiales
OTU248	k__Bacteria;p__Bacteroidetes
OTU249	k__Bacteria;p__Cyanobacteria
OTU250	k__Bacteria;p__Bacteroidetes;c__Flavobacteriia;o__Flavobacteriales;f__Flavobacteriaceae
OTU251	k__Bacteria;p__Bacteroidetes;c__Flavobacteriia;o__Flavobacteriales;f__Flavobacteriaceae
OTU252	k__Bacteria;p__Proteobacteria;c__Gammaproteobacteria
OTU253	k__Bacteria;p__Bacteroidetes;c__Cytophagia;o__Cytophagales;f__Cytophagaceae;g__Fluviimonas
OTU254	k__Bacteria;p__Proteobacteria;c__Gammaproteobacteria
OTU255	k__Bacteria;p__Bacteroidetes;c__Flavobacteriia;o__Flavobacteriales
OTU256*	k__Bacteria;p__Patescibacteria;c__Saccharimonadia;o__Saccharimonadales
OTU257	k__Bacteria;p__Planctomycetes;c__Phycisphaerae
OTU258	k__Bacteria;p__Proteobacteria;c__Deltaproteobacteria
OTU259	k__Bacteria;p__Parcubacteria;c__Parcubacteria_genera_incertae_sedis;o__Parcubacteria_genera_incertae_sedis;f__Parcubacteria_genera_incertae_sedis;g__Parcubacteria_genera_incertae_sedis
OTU260*	k__Bacteria;p__Planctomycetes;c__OM190
OTU261	k__Bacteria;p__Bacteroidetes;c__Sphingobacteriia;o__Sphingobacteriales;f__Saprospiraceae
OTU262	k__Bacteria;p__Planctomycetes;c__Planctomycetia;o__Planctomycetales;f__Planctomycetaceae
OTU263	k__Bacteria;p__Proteobacteria;c__Alphaproteobacteria;o__Rhodospirillales;f__Rhodospirillaceae
OTU264	k__Archaea;p__Euryarchaeota
OTU265	k__Bacteria;p__Proteobacteria;c__Alphaproteobacteria;o__Rhodobacterales;f__Rhodobacteraceae
OTU266	k__Bacteria;p__Proteobacteria;c__Gammaproteobacteria
OTU267	k__Bacteria;p__Bacteroidetes;c__Cytophagia;o__Cytophagales;f__Flammeovirgaceae;g__Fabibacter
OTU268	k__Bacteria;p__Firmicutes
OTU269	k__Bacteria;p__Bacteroidetes
OTU270	k__Bacteria;p__Parcubacteria;c__Parcubacteria_genera_incertae_sedis;o__Parcubacteria_genera_incertae_sedis;f__Parcubacteria_genera_incertae_sedis;g__Parcubacteria_genera_incertae_sedis
OTU271	k__Bacteria;p__Bacteroidetes;c__Sphingobacteriia;o__Sphingobacteriales;f__Saprospiraceae;g__Lewinella
OTU272	k__Bacteria;p__Proteobacteria;c__Deltaproteobacteria
OTU273	k__Bacteria;p__Proteobacteria
OTU274	k__Bacteria;p__Proteobacteria;c__Gammaproteobacteria;o__Vibrionales;f__Vibrionaceae;g__Photobacterium
OTU275	k__Bacteria;p__Verrucomicrobia;c__Verrucomicrobiae;o__Verrucomicrobiales;f__Verrucomicrobiaceae
OTU276	k__Bacteria;p__Cyanobacteria;c__Cyanobacteria;o__Family_XI;f__Family_XI;g__GpXI
OTU277	k__Bacteria;p__Bacteroidetes;c__Flavobacteriia;o__Flavobacteriales;f__Cryomorphaceae
OTU278	k__Bacteria;p__Cyanobacteria;c__Cyanobacteria
OTU279	k__Bacteria;p__Actinobacteria;c__Actinobacteria;o__Acidimicrobiales;f__Acidimicrobiaceae;g__Ilumatobacter
OTU280	k__Bacteria;p__Planctomycetes;c__Planctomycetia;o__Planctomycetales;f__Planctomycetaceae
OTU281	k__Bacteria;p__Bacteroidetes
OTU282	k__Bacteria;p__Bacteroidetes
OTU283	k__Bacteria;p__Bacteroidetes;c__Sphingobacteriia;o__Sphingobacteriales;f__Saprospiraceae
OTU284	k__Bacteria;p__Proteobacteria;c__Gammaproteobacteria;o__Chromatiales
OTU285	k__Bacteria;p__Bacteroidetes;c__Flavobacteriia;o__Flavobacteriales
OTU286	k__Archaea;p__Euryarchaeota
OTU287	k__Bacteria;p__Proteobacteria;c__Betaproteobacteria;o__Burkholderiales;f__Alcaligenaceae
OTU288	k__Bacteria;p__Bacteroidetes
OTU289	k__Archaea;p__Euryarchaeota
OTU290	k__Bacteria;p__Proteobacteria
OTU291	k__Bacteria;p__Verrucomicrobia
OTU292	k__Bacteria;p__Proteobacteria;c__Gammaproteobacteria;o__Chromatiales
OTU293	k__Bacteria;p__Bacteroidetes;c__Sphingobacteriia;o__Sphingobacteriales;f__Chitinophagaceae
OTU294	k__Bacteria;p__Planctomycetes;c__Planctomycetia;o__Planctomycetales;f__Planctomycetaceae;g__Rubinisphaera
OTU295*	k__Bacteria;p__Planctomycetes;c__OM190
OTU296	k__Bacteria;p__Verrucomicrobia
OTU297	k__Bacteria;p__Proteobacteria;c__Alphaproteobacteria
OTU298	k__Bacteria;p__Proteobacteria;c__Betaproteobacteria;o__Burkholderiales;f__Comamonadaceae
OTU299	k__Bacteria;p__Bacteroidetes;c__Flavobacteriia;o__Flavobacteriales;f__Cryomorphaceae
OTU300	k__Bacteria;p__Planctomycetes;c__Planctomycetia;o__Planctomycetales;f__Planctomycetaceae;g__Blastopirellula
OTU301	k__Bacteria;p__Bacteroidetes;c__Sphingobacteriia;o__Sphingobacteriales;f__Saprospiraceae
OTU302	k__Bacteria;p__Proteobacteria;c__Gammaproteobacteria
OTU303*	k__Bacteria;p__Patescibacteria;c__Parcubacteria;o__Candidatus_Moranbacteria
OTU304	k__Bacteria;p__Planctomycetes;c__Planctomycetia;o__Planctomycetales;f__Planctomycetaceae
OTU305	k__Bacteria;p__Bacteroidetes;c__Flavobacteriia;o__Flavobacteriales;f__Cryomorphaceae;g__Brumimicrobium
OTU306*	k__Bacteria;p__Bacteroidetes;c__Ignavibacteria;o__OPB56
OTU307	k__Bacteria;p__Proteobacteria;c__Gammaproteobacteria;o__Alteromonadales;f__Alteromonadaceae;g__Haliea
OTU308	k__Bacteria;p__Bacteroidetes;c__Flavobacteriia;o__Flavobacteriales;f__Cryomorphaceae;g__Wandonia
OTU309	k__Bacteria;p__Proteobacteria;c__Alphaproteobacteria;o__Rhodospirillales
OTU310*	k__Bacteria;p__Patescibacteria;c__ABY1;o__Candidatus_Magasanikbacteria
OTU311	k__Bacteria;p__Proteobacteria;c__Alphaproteobacteria
OTU312*	k__Bacteria;p__Patescibacteria;c__ABY1;o__Candidatus_Uhrbacteria
OTU313	k__Bacteria;p__Proteobacteria;c__Gammaproteobacteria
OTU314*	k__Bacteria;p__Patescibacteria;c__ABY1;o__Candidatus_Magasanikbacteria
OTU315	k__Bacteria;p__Bacteroidetes
OTU316	k__Bacteria;p__Bacteroidetes;c__Cytophagia;o__Cytophagales;f__Cyclobacteriaceae;g__Cyclobacterium
OTU317	k__Bacteria;p__Bacteroidetes
OTU318	k__Bacteria;p__Proteobacteria;c__Betaproteobacteria
OTU319	k__Bacteria;p__Verrucomicrobia;c__Verrucomicrobiae;o__Verrucomicrobiales;f__Verrucomicrobiaceae
OTU320	k__Bacteria;p__Verrucomicrobia;c__Verrucomicrobiae;o__Verrucomicrobiales;f__Verrucomicrobiaceae;g__Roseibacillus
OTU321	k__Bacteria;p__Bacteroidetes
OTU322	k__Bacteria;p__Planctomycetes;c__Planctomycetia;o__Planctomycetales;f__Planctomycetaceae;g__Blastopirellula
OTU323	k__Bacteria;p__Proteobacteria;c__Alphaproteobacteria;o__Rhodobacterales;f__Rhodobacteraceae
OTU324	k__Bacteria;p__Bacteroidetes
OTU325	k__Bacteria;p__Tenericutes;c__Mollicutes;o__Acholeplasmatales;f__Acholeplasmataceae;g__Acholeplasma
OTU326	k__Bacteria;p__Proteobacteria;c__Gammaproteobacteria;o__Xanthomonadales;f__Xanthomonadaceae
OTU327	k__Bacteria;p__Proteobacteria;c__Alphaproteobacteria;o__Rhizobiales
OTU328	k__Bacteria;p__Verrucomicrobia;c__Opitutae;o__Puniceicoccales;f__Puniceicoccaceae;g__Coraliomargarita
OTU329	k__Bacteria;p__Bacteroidetes
OTU330	k__Bacteria;p__Proteobacteria
OTU331	k__Bacteria;p__Proteobacteria;c__Alphaproteobacteria;o__Rhodobacterales;f__Rhodobacteraceae
OTU332	k__Bacteria;p__Planctomycetes;c__Planctomycetia;o__Planctomycetales;f__Planctomycetaceae;g__Rhodopirellula
OTU333	k__Bacteria;p__Proteobacteria;c__Alphaproteobacteria;o__Rhodobacterales;f__Rhodobacteraceae
OTU334	k__Bacteria;p__Cyanobacteria;c__Chloroplast;o__Chloroplast;f__Chloroplast;g__Chlorophyta
OTU335	k__Bacteria;p__Proteobacteria;c__Gammaproteobacteria;o__Alteromonadales;f__Shewanellaceae;g__Shewanella
OTU336	k__Bacteria;p__Proteobacteria;c__Alphaproteobacteria;o__Rhodospirillales;f__Rhodospirillaceae;g__Nisaea
OTU337	k__Bacteria;p__Planctomycetes;c__Planctomycetia;o__Planctomycetales;f__Planctomycetaceae
OTU338	k__Bacteria;p__Candidatus_Saccharibacteria;c__Saccharibacteria_genera_incertae_sedis;o__Saccharibacteria_genera_incertae_sedis;f__Saccharibacteria_genera_incertae_sedis;g__Saccharibacteria_genera_incertae_sedis
OTU339	k__Bacteria;p__Bacteroidetes
OTU340	k__Bacteria;p__Bacteroidetes;c__Sphingobacteriia;o__Sphingobacteriales;f__Saprospiraceae
OTU341	k__Bacteria;p__Bacteroidetes
OTU342	k__Bacteria;p__Bacteroidetes;c__Flavobacteriia;o__Flavobacteriales;f__Cryomorphaceae
OTU343*	k__Bacteria;p__Planctomycetes;c__OM190
OTU344	k__Bacteria;p__Fusobacteria;c__Fusobacteriia;o__Fusobacteriales;f__Fusobacteriaceae;g__Cetobacterium
OTU345	k__Bacteria;p__Proteobacteria;c__Gammaproteobacteria
OTU346	k__Bacteria;p__Proteobacteria;c__Alphaproteobacteria;o__Rhodobacterales;f__Rhodobacteraceae
OTU347	k__Bacteria;p__Cyanobacteria;c__Chloroplast;o__Chloroplast;f__Chloroplast
OTU348	k__Bacteria;p__Proteobacteria;c__Deltaproteobacteria
OTU349	k__Bacteria;p__Planctomycetes;c__Planctomycetia;o__Planctomycetales;f__Planctomycetaceae
OTU350	k__Bacteria;p__Actinobacteria
OTU351	k__Bacteria;p__Cyanobacteria;c__Cyanobacteria
OTU352	k__Bacteria;p__Proteobacteria;c__Alphaproteobacteria;o__Rhodobacterales;f__Rhodobacteraceae
OTU353*	k__Bacteria;p__Patescibacteria;c__Gracilibacteria;o__Candidatus_Peregrinibacteria
OTU354	k__Bacteria;p__Proteobacteria;c__Gammaproteobacteria;o__Oceanospirillales;f__Oceanospirillaceae;g__Marinomonas
OTU355	k__Bacteria;p__Proteobacteria;c__Betaproteobacteria;o__Nitrosomonadales;f__Nitrosomonadaceae;g__Nitrosomonas
OTU356	k__Bacteria;p__Bacteroidetes;c__Sphingobacteriia;o__Sphingobacteriales;f__Saprospiraceae
OTU357	k__Archaea;p__Euryarchaeota
OTU358	k__Bacteria;p__Bacteroidetes;c__Cytophagia;o__Cytophagales
OTU359	k__Bacteria;p__SR1;c__SR1_genera_incertae_sedis;o__SR1_genera_incertae_sedis;f__SR1_genera_incertae_sedis;g__SR1_genera_incertae_sedis
OTU360	k__Bacteria;p__Proteobacteria;c__Alphaproteobacteria
OTU361	k__Bacteria;p__Planctomycetes;c__Planctomycetia;o__Planctomycetales;f__Planctomycetaceae
OTU362*	k__Bacteria;p__Patescibacteria;c__WWE3
OTU363	k__Bacteria;p__Planctomycetes;c__Planctomycetia;o__Planctomycetales;f__Planctomycetaceae
OTU364	k__Bacteria;p__Proteobacteria;c__Epsilonproteobacteria;o__Campylobacterales;f__Campylobacteraceae;g__Arcobacter
OTU365	k__Bacteria;p__Bacteroidetes
OTU366	k__Bacteria;p__Planctomycetes;c__Planctomycetia;o__Planctomycetales;f__Planctomycetaceae
OTU367	k__Bacteria;p__Proteobacteria
OTU368	k__Bacteria;p__Bacteroidetes;c__Flavobacteriia;o__Flavobacteriales;f__Cryomorphaceae
OTU369	k__Bacteria;p__Bacteroidetes
OTU370	k__Bacteria;p__Proteobacteria
OTU371	k__Bacteria;p__Proteobacteria;c__Gammaproteobacteria
OTU372	k__Bacteria;p__Bacteroidetes
OTU373*	k__Bacteria;p__Planctomycetes;c__OM190
OTU374	k__Bacteria;p__Proteobacteria;c__Gammaproteobacteria;o__Oceanospirillales;f__Oceanospirillaceae;g__Marinomonas
OTU375	k__Bacteria;p__Cyanobacteria;c__Chloroplast;o__Chloroplast;f__Chloroplast;g__Chlorophyta
OTU376	k__Bacteria;p__Planctomycetes;c__Planctomycetia;o__Planctomycetales;f__Planctomycetaceae;g__Gimesia
OTU377	k__Bacteria;p__Verrucomicrobia;c__Opitutae
OTU378	k__Bacteria;p__Proteobacteria;c__Deltaproteobacteria;o__Bdellovibrionales;f__Bacteriovoracaceae;g__Halobacteriovorax
OTU379	k__Bacteria;p__Planctomycetes;c__Phycisphaerae
OTU380	k__Bacteria;p__Proteobacteria;c__Deltaproteobacteria;o__Bdellovibrionales;f__Bacteriovoracaceae;g__Halobacteriovorax
OTU381	k__Bacteria;p__Bacteroidetes;c__Cytophagia;o__Cytophagales
OTU382	k__Bacteria;p__Bacteroidetes
OTU383	k__Bacteria;p__Proteobacteria;c__Alphaproteobacteria
OTU384*	k__Bacteria;p__Proteobacteria;c__Deltaproteobacteria;o__PB19
OTU385	k__Bacteria;p__Proteobacteria;c__Gammaproteobacteria
OTU386	k__Bacteria;p__Proteobacteria;c__Deltaproteobacteria;o__Desulfobacterales;f__Desulfobulbaceae
OTU387	k__Bacteria;p__Proteobacteria;c__Gammaproteobacteria
OTU388	k__Bacteria;p__Proteobacteria;c__Gammaproteobacteria
OTU389	k__Bacteria;p__Proteobacteria;c__Gammaproteobacteria;o__Chromatiales;f__Chromatiaceae;g__Rheinheimera
OTU390	k__Bacteria;p__Bacteroidetes;c__Flavobacteriia;o__Flavobacteriales;f__Cryomorphaceae
OTU391	k__Bacteria;p__Bacteroidetes;c__Flavobacteriia;o__Flavobacteriales;f__Cryomorphaceae;g__Phaeocystidibacter
OTU392	k__Bacteria;p__Bacteroidetes;c__Flavobacteriia;o__Flavobacteriales;f__Cryomorphaceae
OTU393	k__Bacteria;p__Planctomycetes;c__Planctomycetia;o__Planctomycetales;f__Planctomycetaceae
OTU394	k__Bacteria;p__Proteobacteria;c__Deltaproteobacteria
OTU395	k__Bacteria;p__Bacteroidetes
OTU396	k__Bacteria;p__Proteobacteria;c__Deltaproteobacteria;o__Bdellovibrionales;f__Bacteriovoracaceae
OTU397	k__Bacteria;p__Proteobacteria;c__Epsilonproteobacteria;o__Campylobacterales;f__Campylobacteraceae;g__Arcobacter
OTU398	k__Bacteria;p__Bacteroidetes
OTU399	k__Bacteria;p__Bacteroidetes;c__Flavobacteriia;o__Flavobacteriales;f__Cryomorphaceae;g__Brumimicrobium
OTU400	k__Bacteria;p__Proteobacteria;c__Gammaproteobacteria;o__Gammaproteobacteria_incertae_sedis
OTU401*	k__Bacteria;p__Patescibacteria;c__ABY1;o__Candidatus_Magasanikbacteria
OTU402	k__Bacteria;p__Proteobacteria;c__Gammaproteobacteria
OTU403	k__Bacteria;p__Proteobacteria;c__Gammaproteobacteria;o__Vibrionales;f__Vibrionaceae;g__Vibrio
OTU404	k__Bacteria;p__Planctomycetes;c__Planctomycetia;o__Planctomycetales;f__Planctomycetaceae
OTU405	k__Bacteria;p__Proteobacteria;c__Alphaproteobacteria
OTU406	k__Bacteria;p__Bacteroidetes
OTU407	k__Bacteria;p__Bacteroidetes
OTU408	k__Bacteria;p__Chlamydiae;c__Chlamydiia;o__Chlamydiales;f__Parachlamydiaceae
OTU409*	k__Bacteria;p__Kiritimatiellaeota;c__Kiritimatiellae;o__WCHB1-41
OTU410	k__Bacteria;p__Proteobacteria;c__Gammaproteobacteria;o__Alteromonadales;f__Idiomarinaceae;g__Idiomarina
OTU411	k__Bacteria;p__Proteobacteria;c__Alphaproteobacteria
OTU412	k__Bacteria;p__Planctomycetes;c__Planctomycetia;o__Planctomycetales;f__Planctomycetaceae
OTU413	k__Bacteria;p__Bacteroidetes;c__Flavobacteriia;o__Flavobacteriales;f__Flavobacteriaceae;g__Tenacibaculum
OTU414	k__Bacteria;p__Proteobacteria;c__Alphaproteobacteria;o__Sphingomonadales;f__Erythrobacteraceae;g__Erythrobacter
OTU415	k__Bacteria;p__Candidatus_Saccharibacteria;c__Saccharibacteria_genera_incertae_sedis;o__Saccharibacteria_genera_incertae_sedis;f__Saccharibacteria_genera_incertae_sedis;g__Saccharibacteria_genera_incertae_sedis
OTU416*	k__Bacteria;p__BRC1
OTU417	k__Bacteria;p__Actinobacteria;c__Actinobacteria;o__Acidimicrobiales;f__Acidimicrobiaceae;g__Ilumatobacter
OTU418	k__Bacteria;p__Proteobacteria;c__Deltaproteobacteria
OTU419	k__Bacteria;p__Proteobacteria;c__Gammaproteobacteria
OTU420	k__Bacteria;p__Bacteroidetes;c__Sphingobacteriia;o__Sphingobacteriales;f__Saprospiraceae
OTU421	k__Bacteria;p__Planctomycetes;c__Planctomycetia;o__Planctomycetales;f__Planctomycetaceae;g__Thermogutta
OTU422	k__Bacteria;p__Bacteroidetes;c__Bacteroidia;o__Bacteroidales;f__Prolixibacteraceae
OTU423	k__Bacteria;p__Proteobacteria;c__Deltaproteobacteria;o__Myxococcales
OTU424	k__Bacteria;p__Proteobacteria;c__Alphaproteobacteria;o__Rhizobiales;f__Phyllobacteriaceae
OTU425	k__Bacteria;p__Proteobacteria;c__Deltaproteobacteria;o__Bdellovibrionales;f__Bacteriovoracaceae;g__Halobacteriovorax
OTU426	k__Bacteria;p__Proteobacteria
OTU427	k__Bacteria;p__Verrucomicrobia;c__Verrucomicrobiae;o__Verrucomicrobiales;f__Verrucomicrobiaceae;g__Roseibacillus
OTU428	k__Bacteria;p__Proteobacteria;c__Betaproteobacteria;o__Burkholderiales;f__Burkholderiaceae;g__Ralstonia
OTU429	k__Bacteria;p__Actinobacteria;c__Actinobacteria;o__Acidimicrobiales
OTU430	k__Bacteria;p__Proteobacteria;c__Alphaproteobacteria;o__Rhodospirillales;f__Rhodospirillaceae;g__Thalassobaculum
OTU431	k__Bacteria;p__Proteobacteria;c__Gammaproteobacteria
OTU432	k__Bacteria;p__Planctomycetes
OTU433	k__Bacteria;p__Bacteroidetes;c__Flavobacteriia;o__Flavobacteriales;f__Cryomorphaceae
OTU434	k__Bacteria;p__Planctomycetes;c__Planctomycetia;o__Planctomycetales;f__Planctomycetaceae
OTU435	k__Bacteria;p__Planctomycetes;c__Planctomycetia;o__Planctomycetales;f__Planctomycetaceae
OTU436	k__Bacteria;p__Planctomycetes;c__Planctomycetia;o__Planctomycetales;f__Planctomycetaceae
OTU437	k__Bacteria;p__Proteobacteria;c__Deltaproteobacteria
OTU438	k__Bacteria;p__Bacteroidetes;c__Flavobacteriia;o__Flavobacteriales;f__Cryomorphaceae
OTU439	k__Bacteria;p__Chlamydiae;c__Chlamydiia;o__Chlamydiales;f__Parachlamydiaceae;g__Parachlamydia
OTU440	k__Bacteria;p__Proteobacteria;c__Gammaproteobacteria;o__Gammaproteobacteria_incertae_sedis;f__Halioglobus;g__Halioglobus
OTU441*	k__Bacteria;p__Tenericutes;c__Mollicutes;o__Mycoplasmatales;f__Mycoplasmataceae
OTU442	k__Bacteria;p__Proteobacteria
OTU443	k__Bacteria;p__Verrucomicrobia;c__Verrucomicrobiae;o__Verrucomicrobiales;f__Verrucomicrobiaceae
OTU444	k__Bacteria;p__Bacteroidetes;c__Sphingobacteriia;o__Sphingobacteriales;f__Chitinophagaceae
OTU445	k__Bacteria;p__Proteobacteria;c__Gammaproteobacteria;o__Gammaproteobacteria_incertae_sedis
OTU446	k__Bacteria;p__Actinobacteria;c__Actinobacteria;o__Actinomycetales
OTU447	k__Bacteria;p__Actinobacteria
OTU448*	k__Bacteria;p__Margulisbacteria
OTU449	k__Bacteria;p__Bacteroidetes;c__Flavobacteriia;o__Flavobacteriales;f__Cryomorphaceae
OTU450	k__Bacteria;p__Planctomycetes;c__Planctomycetia;o__Planctomycetales;f__Planctomycetaceae;g__Blastopirellula
OTU451	k__Bacteria;p__Chlamydiae;c__Chlamydiia;o__Chlamydiales;f__Parachlamydiaceae
OTU452*	k__Bacteria;p__Cyanobacteria;c__Oxyphotobacteria;o__Chloroplast
OTU453*	k__Bacteria;p__Planctomycetes;c__BD7-11
OTU454	k__Bacteria;p__Proteobacteria;c__Alphaproteobacteria;o__Rhodospirillales;f__Rhodospirillaceae
OTU455*	k__Bacteria;p__Patescibacteria;c__Gracilibacteria;o__Candidatus_Peregrinibacteria
OTU456	k__Bacteria;p__Proteobacteria;c__Gammaproteobacteria;o__Gammaproteobacteria_incertae_sedis;f__Halioglobus;g__Halioglobus
OTU457	k__Bacteria;p__Proteobacteria;c__Gammaproteobacteria
OTU458	k__Bacteria;p__Bacteroidetes;c__Flavobacteriia;o__Flavobacteriales
OTU459*	k__Bacteria;p__Patescibacteria;c__Microgenomatia;o__Candidatus_Pacebacteria
OTU460	k__Bacteria;p__Proteobacteria;c__Gammaproteobacteria;o__Vibrionales;f__Vibrionaceae
OTU461	k__Bacteria;p__Planctomycetes;c__Planctomycetia;o__Planctomycetales;f__Planctomycetaceae
OTU462	k__Bacteria;p__Proteobacteria;c__Gammaproteobacteria
OTU463	k__Bacteria;p__Proteobacteria;c__Deltaproteobacteria;o__Desulfobacterales;f__Desulfobulbaceae
OTU464	k__Bacteria;p__Proteobacteria;c__Deltaproteobacteria
OTU465	k__Bacteria;p__Bacteroidetes;c__Flavobacteriia;o__Flavobacteriales;f__Flavobacteriaceae;g__Namhaeicola
OTU466*	k__Bacteria;p__Planctomycetes;c__Pla4_lineage
OTU467	k__Bacteria;p__Proteobacteria;c__Alphaproteobacteria
OTU468	k__Bacteria;p__Parcubacteria;c__Parcubacteria_genera_incertae_sedis;o__Parcubacteria_genera_incertae_sedis;f__Parcubacteria_genera_incertae_sedis;g__Parcubacteria_genera_incertae_sedis
OTU469	k__Bacteria;p__Proteobacteria;c__Gammaproteobacteria;o__Gammaproteobacteria_incertae_sedis
OTU470*	k__Bacteria;p__Patescibacteria;c__Parcubacteria;o__Candidatus_Campbellbacteria
OTU471	k__Bacteria;p__Bacteroidetes;c__Flavobacteriia;o__Flavobacteriales;f__Flavobacteriaceae;g__Muricauda
OTU472	k__Archaea;p__Euryarchaeota
OTU473	k__Bacteria;p__Planctomycetes;c__Planctomycetia;o__Planctomycetales;f__Planctomycetaceae
OTU474	k__Bacteria;p__Bacteroidetes
OTU475	k__Archaea;p__Pacearchaeota;c__Pacearchaeota_Incertae_Sedis_AR13;o__Pacearchaeota_Incertae_Sedis_AR13;f__Pacearchaeota_Incertae_Sedis_AR13;g__Pacearchaeota_Incertae_Sedis_AR13
OTU476	k__Bacteria;p__Proteobacteria;c__Gammaproteobacteria
OTU477	k__Archaea;p__Euryarchaeota
OTU478	k__Bacteria;p__Proteobacteria;c__Alphaproteobacteria;o__Rhodobacterales;f__Rhodobacteraceae
OTU479	k__Bacteria;p__Parcubacteria;c__Parcubacteria_genera_incertae_sedis;o__Parcubacteria_genera_incertae_sedis;f__Parcubacteria_genera_incertae_sedis;g__Parcubacteria_genera_incertae_sedis
OTU480	k__Bacteria;p__Verrucomicrobia;c__Verrucomicrobiae;o__Verrucomicrobiales;f__Verrucomicrobiaceae
OTU481	k__Bacteria;p__Planctomycetes;c__Planctomycetia;o__Planctomycetales;f__Planctomycetaceae
OTU482	k__Bacteria;p__Bacteroidetes
OTU483	k__Bacteria;p__Parcubacteria;c__Parcubacteria_genera_incertae_sedis;o__Parcubacteria_genera_incertae_sedis;f__Parcubacteria_genera_incertae_sedis;g__Parcubacteria_genera_incertae_sedis
OTU484	k__Bacteria;p__Planctomycetes
OTU485	k__Bacteria;p__Proteobacteria;c__Alphaproteobacteria;o__Sphingomonadales;f__Erythrobacteraceae;g__Altererythrobacter
OTU486	k__Bacteria;p__Bacteroidetes;c__Cytophagia;o__Cytophagales;f__Cytophagaceae
OTU487	k__Bacteria;p__Cyanobacteria;c__Cyanobacteria;o__Family_IV;f__Family_IV;g__GpIV
OTU488	k__Bacteria;p__Proteobacteria;c__Gammaproteobacteria;o__Oceanospirillales;f__Oceanospirillaceae;g__Neptuniibacter
OTU489*	k__Bacteria;p__Patescibacteria;c__Gracilibacteria;o__JGI_0000069-P22
OTU490	k__Bacteria;p__Planctomycetes;c__Planctomycetia;o__Planctomycetales;f__Planctomycetaceae
OTU491	k__Bacteria;p__Candidatus_Saccharibacteria;c__Saccharibacteria_genera_incertae_sedis;o__Saccharibacteria_genera_incertae_sedis;f__Saccharibacteria_genera_incertae_sedis;g__Saccharibacteria_genera_incertae_sedis
OTU492	k__Bacteria;p__Bacteroidetes
OTU493	k__Bacteria;p__Parcubacteria;c__Parcubacteria_genera_incertae_sedis;o__Parcubacteria_genera_incertae_sedis;f__Parcubacteria_genera_incertae_sedis;g__Parcubacteria_genera_incertae_sedis
OTU494*	k__Bacteria;p__Patescibacteria;c__Gracilibacteria;o__Candidatus_Peregrinibacteria
OTU495	k__Bacteria;p__Proteobacteria
OTU496	k__Bacteria;p__Bacteroidetes;c__Flavobacteriia;o__Flavobacteriales;f__Flavobacteriaceae;g__Robiginitalea
OTU497	k__Bacteria;p__Verrucomicrobia;c__Verrucomicrobiae;o__Verrucomicrobiales;f__Rubritaleaceae;g__Rubritalea
OTU498	k__Bacteria;p__Bacteroidetes
OTU499	k__Bacteria;p__Proteobacteria;c__Alphaproteobacteria;o__Alphaproteobacteria_incertae_sedis;f__Geminicoccus;g__Geminicoccus
OTU500	k__Bacteria;p__Proteobacteria;c__Gammaproteobacteria
OTU501	k__Bacteria;p__Spirochaetes;c__Spirochaetia;o__Spirochaetales;f__Leptospiraceae;g__Turneriella
OTU502	k__Bacteria;p__Actinobacteria;c__Actinobacteria;o__Actinomycetales;f__Microbacteriaceae;g__Microbacterium
OTU503	k__Bacteria;p__Candidatus_Saccharibacteria;c__Saccharibacteria_genera_incertae_sedis;o__Saccharibacteria_genera_incertae_sedis;f__Saccharibacteria_genera_incertae_sedis;g__Saccharibacteria_genera_incertae_sedis
OTU504	k__Bacteria;p__Bacteroidetes
OTU505	k__Bacteria;p__Proteobacteria;c__Deltaproteobacteria;o__Bdellovibrionales;f__Bacteriovoracaceae;g__Halobacteriovorax
OTU506	k__Bacteria;p__Bacteroidetes
OTU507	k__Bacteria;p__Proteobacteria;c__Gammaproteobacteria
OTU508*	k__Bacteria;p__WPS-2
OTU509	k__Bacteria;p__Proteobacteria;c__Gammaproteobacteria;o__Gammaproteobacteria_incertae_sedis
OTU510	k__Bacteria;p__Proteobacteria;c__Alphaproteobacteria;o__Rhodobacterales;f__Rhodobacteraceae;g__Roseibium
OTU511	k__Bacteria;p__Proteobacteria;c__Deltaproteobacteria
OTU512	k__Bacteria;p__Proteobacteria;c__Gammaproteobacteria;o__Oceanospirillales;f__Oceanospirillaceae;g__Oceanospirillum
OTU513	k__Bacteria;p__Proteobacteria
OTU514	k__Bacteria;p__Proteobacteria;c__Alphaproteobacteria;o__Rhodobacterales;f__Rhodobacteraceae
OTU515*	k__Bacteria;p__Planctomycetes;c__OM190
OTU516	k__Bacteria;p__Proteobacteria;c__Betaproteobacteria;o__Burkholderiales;f__Comamonadaceae
OTU517	k__Bacteria;p__Bacteroidetes;c__Sphingobacteriia;o__Sphingobacteriales;f__Saprospiraceae
OTU518	k__Bacteria;p__Planctomycetes;c__Phycisphaerae
OTU519	k__Bacteria;p__Proteobacteria;c__Deltaproteobacteria;o__Desulfobacterales;f__Desulfobacteraceae;g__Desulfosarcina
OTU520*	k__Bacteria;p__Cyanobacteria;c__Melainabacteria;o__Caenarcaniphilales
OTU521	k__Bacteria;p__Proteobacteria;c__Alphaproteobacteria;o__Caulobacterales;f__Hyphomonadaceae;g__Hyphomonas
OTU522	k__Bacteria;p__Proteobacteria;c__Deltaproteobacteria
OTU523	k__Bacteria;p__Actinobacteria;c__Actinobacteria
OTU524	k__Bacteria;p__Proteobacteria;c__Alphaproteobacteria;o__Rhodospirillales;f__Rhodospirillaceae
OTU525	k__Bacteria;p__Planctomycetes;c__Planctomycetia;o__Planctomycetales;f__Planctomycetaceae
OTU526	k__Bacteria;p__Planctomycetes;c__Planctomycetia;o__Planctomycetales;f__Planctomycetaceae
OTU527	k__Bacteria;p__Proteobacteria
OTU528	k__Bacteria;p__Bacteroidetes
OTU529	k__Bacteria;p__Proteobacteria;c__Betaproteobacteria;o__Rhodocyclales;f__Rhodocyclaceae;g__Azoarcus
OTU530*	k__Bacteria;p__Planctomycetes;c__OM190
OTU531	k__Bacteria;p__Candidatus_Saccharibacteria;c__Saccharibacteria_genera_incertae_sedis;o__Saccharibacteria_genera_incertae_sedis;f__Saccharibacteria_genera_incertae_sedis;g__Saccharibacteria_genera_incertae_sedis
OTU532	k__Bacteria;p__Proteobacteria;c__Deltaproteobacteria
OTU533	k__Bacteria;p__Parcubacteria;c__Parcubacteria_genera_incertae_sedis;o__Parcubacteria_genera_incertae_sedis;f__Parcubacteria_genera_incertae_sedis;g__Parcubacteria_genera_incertae_sedis
OTU534*	k__Bacteria;p__Planctomycetes;c__OM190
OTU535	k__Bacteria;p__Bacteroidetes;c__Cytophagia;o__Cytophagales;f__Flammeovirgaceae;g__Fulvivirga
OTU536	k__Archaea;p__Pacearchaeota;c__Pacearchaeota_Incertae_Sedis_AR13;o__Pacearchaeota_Incertae_Sedis_AR13;f__Pacearchaeota_Incertae_Sedis_AR13;g__Pacearchaeota_Incertae_Sedis_AR13
OTU537	k__Bacteria;p__Bacteroidetes
OTU538	k__Bacteria;p__Bacteroidetes
OTU539	k__Bacteria;p__Planctomycetes;c__Planctomycetia;o__Planctomycetales;f__Planctomycetaceae;g__Rhodopirellula
OTU540	k__Bacteria;p__Bacteroidetes
OTU541*	k__Bacteria;p__Patescibacteria;c__ABY1;o__Candidatus_Magasanikbacteria
OTU542	k__Bacteria;p__Planctomycetes;c__Planctomycetia;o__Planctomycetales;f__Planctomycetaceae;g__Rhodopirellula
OTU543	k__Bacteria;p__Proteobacteria;c__Alphaproteobacteria;o__Rhodobacterales;f__Rhodobacteraceae
OTU544	k__Bacteria;p__Planctomycetes;c__Planctomycetia;o__Planctomycetales;f__Planctomycetaceae;g__Blastopirellula
OTU545	k__Bacteria;p__Proteobacteria;c__Alphaproteobacteria
OTU546*	k__Bacteria;p__Patescibacteria;c__ABY1;o__Candidatus_Magasanikbacteria
OTU547	k__Bacteria;p__Bacteroidetes;c__Sphingobacteriia;o__Sphingobacteriales;f__Saprospiraceae
OTU548	k__Bacteria;p__Cyanobacteria;c__Cyanobacteria
OTU549	k__Bacteria;p__Proteobacteria;c__Alphaproteobacteria
OTU550*	k__Bacteria;p__BRC1
OTU551	k__Bacteria;p__Bacteroidetes
OTU552	k__Bacteria;p__Bacteroidetes
OTU553*	k__Bacteria;p__Proteobacteria;c__Alphaproteobacteria;o__Rickettsiales
OTU554*	k__Bacteria;p__Patescibacteria;c__ABY1;o__Candidatus_Magasanikbacteria
OTU555	k__Bacteria;p__Proteobacteria;c__Alphaproteobacteria
OTU556	k__Bacteria;p__Proteobacteria;c__Alphaproteobacteria;o__Rhodobacterales;f__Rhodobacteraceae;g__Rhodovulum
OTU557	k__Bacteria;p__Planctomycetes;c__Planctomycetia;o__Planctomycetales;f__Planctomycetaceae
OTU558	k__Bacteria;p__Proteobacteria;c__Alphaproteobacteria;o__Sphingomonadales;f__Erythrobacteraceae;g__Porphyrobacter
OTU559	k__Bacteria;p__Proteobacteria;c__Betaproteobacteria;o__Burkholderiales;f__Comamonadaceae
OTU560*	k__Bacteria;p__Planctomycetes;c__Pla4_lineage
OTU561	k__Bacteria;p__Proteobacteria;c__Deltaproteobacteria;o__Myxococcales;f__Nannocystaceae
OTU562	k__Bacteria;p__Bacteroidetes;c__Flavobacteriia;o__Flavobacteriales;f__Cryomorphaceae
OTU563	k__Bacteria;p__Bacteroidetes;c__Cytophagia;o__Cytophagales;f__Flammeovirgaceae;g__Fulvivirga
OTU564	k__Bacteria;p__Proteobacteria;c__Alphaproteobacteria
OTU565*	k__Bacteria;p__Proteobacteria;c__Alphaproteobacteria;o__Rickettsiales;f__Mitochondria
OTU566*	k__Bacteria;p__Acidobacteria;c__Acidobacteriia;o__Solibacterales;f__Solibacteraceae_(Subgroup_3);g__PAUC26f
OTU567	k__Bacteria;p__Parcubacteria;c__Parcubacteria_genera_incertae_sedis;o__Parcubacteria_genera_incertae_sedis;f__Parcubacteria_genera_incertae_sedis;g__Parcubacteria_genera_incertae_sedis
OTU568	k__Bacteria;p__Firmicutes;c__Clostridia;o__Clostridiales;f__Lachnospiraceae
OTU569	k__Bacteria;p__Bacteroidetes
OTU570	k__Bacteria;p__Proteobacteria;c__Deltaproteobacteria;o__Bdellovibrionales;f__Bacteriovoracaceae
OTU571*	k__Bacteria;p__Patescibacteria;c__Gracilibacteria
OTU572	k__Bacteria;p__Planctomycetes;c__Planctomycetia;o__Planctomycetales;f__Planctomycetaceae;g__Gimesia
OTU573	k__Bacteria;p__Planctomycetes;c__Planctomycetia;o__Planctomycetales;f__Planctomycetaceae;g__Blastopirellula
OTU574*	k__Bacteria;p__Patescibacteria;c__ABY1;o__Candidatus_Magasanikbacteria
OTU575	k__Bacteria;p__Proteobacteria;c__Alphaproteobacteria
OTU576	k__Bacteria;p__Proteobacteria
OTU577	k__Bacteria;p__Proteobacteria;c__Alphaproteobacteria;o__Rhodobacterales;f__Rhodobacteraceae
OTU578	k__Bacteria;p__Proteobacteria;c__Alphaproteobacteria;o__Rhodospirillales;f__Rhodospirillaceae
OTU579	k__Bacteria;p__Bacteroidetes;c__Flavobacteriia;o__Flavobacteriales;f__Flavobacteriaceae
OTU580	k__Bacteria;p__Proteobacteria;c__Gammaproteobacteria
OTU581*	k__Bacteria;p__Chloroflexi;c__Anaerolineae;o__Caldilineales;f__Caldilineaceae
OTU582	k__Bacteria;p__Proteobacteria;c__Alphaproteobacteria
OTU583	k__Bacteria;p__Proteobacteria;c__Betaproteobacteria;o__Burkholderiales
OTU584*	k__Bacteria;p__Patescibacteria;c__ABY1;o__Candidatus_Magasanikbacteria
OTU585	k__Bacteria;p__Proteobacteria;c__Alphaproteobacteria;o__Sphingomonadales;f__Erythrobacteraceae;g__Erythrobacter
OTU586*	k__Bacteria;p__Lentisphaerae
OTU587	k__Bacteria;p__Chloroflexi;c__Caldilineae;o__Caldilineales;f__Caldilineaceae;g__Litorilinea
OTU588	k__Bacteria;p__Proteobacteria;c__Gammaproteobacteria;o__Vibrionales;f__Vibrionaceae
OTU589	k__Bacteria;p__Proteobacteria;c__Gammaproteobacteria
OTU590	k__Bacteria;p__Gemmatimonadetes;c__Gemmatimonadetes;o__Gemmatimonadales;f__Gemmatimonadaceae;g__Gemmatimonas
OTU591	k__Bacteria;p__Chloroflexi;c__Anaerolineae;o__Anaerolineales;f__Anaerolineaceae
OTU592	k__Bacteria;p__Bacteroidetes
OTU593	k__Bacteria;p__Actinobacteria;c__Actinobacteria;o__Actinomycetales;f__Microbacteriaceae
OTU594	k__Bacteria;p__Planctomycetes;c__Planctomycetia;o__Planctomycetales;f__Planctomycetaceae
OTU595*	k__Bacteria;p__Planctomycetes;c__OM190
OTU596	k__Bacteria;p__Acidobacteria;c__Acidobacteria_Gp16;o__Gp16;f__Gp16;g__Gp16
OTU597	k__Bacteria;p__Verrucomicrobia;c__Subdivision3;o__Subdivision3_genera_incertae_sedis;f__Subdivision3_genera_incertae_sedis;g__Subdivision3_genera_incertae_sedis
OTU598	k__Bacteria;p__Verrucomicrobia;c__Opitutae;o__Puniceicoccales;f__Puniceicoccaceae
OTU599*	k__Bacteria;p__Patescibacteria;c__Gracilibacteria;o__Absconditabacteriales_(SR1)
OTU600	k__Bacteria;p__Spirochaetes;c__Spirochaetia;o__Spirochaetales;f__Leptospiraceae
OTU601	k__Bacteria;p__Proteobacteria
OTU602	k__Bacteria;p__Parcubacteria;c__Parcubacteria_genera_incertae_sedis;o__Parcubacteria_genera_incertae_sedis;f__Parcubacteria_genera_incertae_sedis;g__Parcubacteria_genera_incertae_sedis
OTU603	k__Bacteria;p__Cyanobacteria;c__Chloroplast;o__Chloroplast;f__Chloroplast;g__Cryptomonadaceae
OTU604	k__Bacteria;p__Proteobacteria;c__Deltaproteobacteria;o__Bdellovibrionales;f__Bacteriovoracaceae
OTU605	k__Bacteria;p__Proteobacteria;c__Gammaproteobacteria;o__Chromatiales
OTU606	k__Bacteria;p__Cyanobacteria;c__Cyanobacteria;o__Family_IV;f__Family_IV;g__GpIV
OTU607	k__Bacteria;p__Verrucomicrobia;c__Verrucomicrobiae;o__Verrucomicrobiales;f__Verrucomicrobiaceae
OTU608*	k__Bacteria;p__Proteobacteria;c__Deltaproteobacteria;o__SAR324_clade(Marine_group_B)
OTU609	k__Bacteria;p__Proteobacteria
OTU610	k__Bacteria;p__Planctomycetes;c__Planctomycetia;o__Planctomycetales;f__Planctomycetaceae
OTU611	k__Bacteria;p__Bacteroidetes;c__Flavobacteriia;o__Flavobacteriales;f__Flavobacteriaceae;g__Mesoflavibacter
OTU612	k__Bacteria;p__Chloroflexi;c__Anaerolineae;o__Anaerolineales;f__Anaerolineaceae
OTU613	k__Bacteria;p__Bacteroidetes;c__Flavobacteriia;o__Flavobacteriales;f__Flavobacteriaceae;g__Flavobacterium
OTU614	k__Bacteria;p__Actinobacteria;c__Actinobacteria;o__Acidimicrobiales
OTU615	k__Bacteria;p__Bacteroidetes;c__Cytophagia;o__Cytophagales
OTU616	k__Bacteria;p__Bacteroidetes;c__Flavobacteriia;o__Flavobacteriales;f__Flavobacteriaceae;g__Maribacter
OTU617*	k__Bacteria;p__Dependentiae;c__Babeliae;o__Babeliales;f__Vermiphilaceae
OTU618	k__Bacteria;p__Proteobacteria
OTU619	k__Bacteria;p__Proteobacteria;c__Gammaproteobacteria
OTU620	k__Bacteria;p__Proteobacteria;c__Betaproteobacteria;o__Burkholderiales;f__Burkholderiaceae;g__Limnobacter
OTU621	k__Bacteria;p__Actinobacteria;c__Actinobacteria;o__Acidimicrobiales;f__Acidimicrobiaceae;g__Ilumatobacter
OTU622	k__Bacteria;p__Planctomycetes;c__Planctomycetia;o__Planctomycetales;f__Planctomycetaceae
OTU623	k__Bacteria;p__Bacteroidetes;c__Sphingobacteriia;o__Sphingobacteriales;f__Chitinophagaceae
OTU624	k__Bacteria;p__Bacteroidetes
OTU625	k__Bacteria;p__Verrucomicrobia;c__Verrucomicrobiae;o__Verrucomicrobiales;f__Verrucomicrobiaceae
OTU626	k__Bacteria;p__Proteobacteria;c__Alphaproteobacteria;o__Rhodobacterales;f__Rhodobacteraceae;g__Rubribacterium
OTU627	k__Bacteria;p__Planctomycetes
OTU628	k__Bacteria;p__Bacteroidetes
OTU629	k__Bacteria;p__Bacteroidetes
OTU630	k__Bacteria;p__Chloroflexi;c__Anaerolineae;o__Anaerolineales;f__Anaerolineaceae
OTU631	k__Bacteria;p__Verrucomicrobia;c__Opitutae;o__Puniceicoccales;f__Puniceicoccaceae
OTU632	k__Bacteria;p__Planctomycetes;c__Planctomycetia;o__Planctomycetales;f__Planctomycetaceae;g__Rhodopirellula
OTU633	k__Bacteria;p__Proteobacteria;c__Gammaproteobacteria;o__Pseudomonadales;f__Pseudomonadaceae;g__Pseudomonas
OTU634	k__Bacteria;p__Planctomycetes;c__Planctomycetia;o__Planctomycetales;f__Planctomycetaceae
OTU635	k__Bacteria;p__Proteobacteria
OTU636	k__Bacteria;p__Proteobacteria;c__Alphaproteobacteria
OTU637	k__Bacteria;p__Planctomycetes;c__Planctomycetia;o__Planctomycetales;f__Planctomycetaceae
OTU638	k__Bacteria;p__Proteobacteria;c__Alphaproteobacteria;o__Rhodobacterales;f__Rhodobacteraceae
OTU639	k__Bacteria;p__Parcubacteria;c__Parcubacteria_genera_incertae_sedis;o__Parcubacteria_genera_incertae_sedis;f__Parcubacteria_genera_incertae_sedis;g__Parcubacteria_genera_incertae_sedis
OTU640	k__Bacteria;p__Bacteroidetes;c__Flavobacteriia;o__Flavobacteriales;f__Flavobacteriaceae
OTU641	k__Bacteria;p__Proteobacteria;c__Alphaproteobacteria
OTU642	k__Bacteria;p__Proteobacteria
OTU643*	k__Bacteria;p__Cyanobacteria;c__Melainabacteria;o__Vampirovibrionales
OTU644*	k__Bacteria;p__Planctomycetes;c__028H05-P-BN-P5
OTU645	k__Bacteria;p__Bacteroidetes;c__Cytophagia;o__Cytophagales
OTU646	k__Bacteria;p__Actinobacteria;c__Actinobacteria
OTU647	k__Bacteria;p__Bacteroidetes;c__Flavobacteriia;o__Flavobacteriales;f__Flavobacteriaceae
OTU648	k__Bacteria;p__Bacteroidetes;c__Flavobacteriia;o__Flavobacteriales;f__Cryomorphaceae;g__Owenweeksia
OTU649*	k__Bacteria;p__Chloroflexi;c__Chloroflexia;o__Chloroflexales;f__Roseiflexaceae
OTU650	k__Bacteria;p__Proteobacteria;c__Gammaproteobacteria;o__Pseudomonadales;f__Moraxellaceae;g__Acinetobacter
OTU651	k__Bacteria;p__Proteobacteria;c__Alphaproteobacteria;o__Rhodospirillales;f__Rhodospirillaceae
OTU652	k__Bacteria;p__Proteobacteria;c__Gammaproteobacteria
OTU653	k__Bacteria;p__Proteobacteria;c__Deltaproteobacteria;o__Myxococcales
OTU654	k__Bacteria;p__Proteobacteria;c__Deltaproteobacteria;o__Bdellovibrionales;f__Bacteriovoracaceae;g__Halobacteriovorax
OTU655*	k__Bacteria;p__Patescibacteria;c__Microgenomatia;o__Candidatus_Pacebacteria
OTU656	k__Bacteria;p__Bacteroidetes;c__Flavobacteriia;o__Flavobacteriales;f__Cryomorphaceae
OTU657	k__Bacteria;p__Proteobacteria;c__Gammaproteobacteria
OTU658	k__Bacteria;p__Proteobacteria;c__Gammaproteobacteria;o__Thiotrichales;f__Thiotrichaceae;g__Thiothrix
OTU659	k__Bacteria;p__Planctomycetes;c__Planctomycetia;o__Planctomycetales;f__Planctomycetaceae
OTU660	k__Bacteria;p__Cyanobacteria;c__Cyanobacteria;o__Family_VIII;f__Family_VIII;g__GpVIII
OTU661*	k__Bacteria;p__Dependentiae;c__Babeliae;o__Babeliales;f__Vermiphilaceae
OTU662	k__Bacteria;p__Planctomycetes;c__Planctomycetia;o__Planctomycetales;f__Planctomycetaceae
OTU663	k__Bacteria;p__Actinobacteria;c__Actinobacteria
OTU664	k__Bacteria;p__Proteobacteria;c__Gammaproteobacteria;o__Alteromonadales;f__Idiomarinaceae;g__Idiomarina
OTU665	k__Bacteria;p__Bacteroidetes;c__Sphingobacteriia;o__Sphingobacteriales;f__Saprospiraceae
OTU666*	k__Bacteria;p__Patescibacteria;c__WS6_(Dojkabacteria)
OTU667	k__Bacteria;p__Bacteroidetes;c__Flavobacteriia;o__Flavobacteriales
OTU668	k__Bacteria;p__Proteobacteria;c__Gammaproteobacteria;o__Xanthomonadales;f__Xanthomonadaceae
OTU669	k__Bacteria;p__Cyanobacteria;c__Chloroplast;o__Chloroplast;f__Chloroplast
OTU670	k__Bacteria;p__Chlamydiae;c__Chlamydiia;o__Chlamydiales
OTU671	k__Bacteria;p__Proteobacteria;c__Alphaproteobacteria;o__Rhodospirillales;f__Acetobacteraceae;g__Stella
OTU672	k__Bacteria;p__Parcubacteria;c__Parcubacteria_genera_incertae_sedis;o__Parcubacteria_genera_incertae_sedis;f__Parcubacteria_genera_incertae_sedis;g__Parcubacteria_genera_incertae_sedis
OTU673	k__Bacteria;p__Proteobacteria
OTU674	k__Bacteria;p__Proteobacteria;c__Gammaproteobacteria;o__Gammaproteobacteria_incertae_sedis
OTU675	k__Bacteria;p__Bacteroidetes;c__Flavobacteriia;o__Flavobacteriales;f__Flavobacteriaceae;g__Polaribacter
OTU676	k__Bacteria;p__Bacteroidetes
OTU677	k__Bacteria;p__Verrucomicrobia;c__Opitutae;o__Puniceicoccales;f__Puniceicoccaceae
OTU678*	k__Bacteria;p__Cyanobacteria;c__Oxyphotobacteria;o__Chloroplast
OTU679*	k__Bacteria;p__Patescibacteria;c__Parcubacteria;o__Candidatus_Moranbacteria
OTU680	k__Bacteria;p__Bacteroidetes;c__Flavobacteriia;o__Flavobacteriales;f__Cryomorphaceae
OTU681	k__Bacteria;p__Proteobacteria;c__Gammaproteobacteria;o__Chromatiales
OTU682	k__Bacteria;p__Bacteroidetes;c__Flavobacteriia;o__Flavobacteriales;f__Flavobacteriaceae;g__Flavobacterium
OTU683	k__Bacteria;p__Proteobacteria;c__Deltaproteobacteria;o__Bdellovibrionales;f__Bacteriovoracaceae;g__Peredibacter
OTU684	k__Bacteria;p__Verrucomicrobia;c__Opitutae;o__Puniceicoccales;f__Puniceicoccaceae
OTU685	k__Bacteria;p__Actinobacteria;c__Actinobacteria
OTU686*	k__Bacteria;p__Patescibacteria;c__WWE3
OTU687	k__Bacteria;p__Bacteroidetes;c__Flavobacteriia;o__Flavobacteriales;f__Flavobacteriaceae
OTU688	k__Bacteria;p__Acidobacteria;c__Acidobacteria_Gp3;o__Gp3;f__Gp3;g__Gp3
OTU689	k__Bacteria;p__Bacteroidetes
OTU690*	k__Bacteria;p__Kiritimatiellaeota;c__Kiritimatiellae;o__WCHB1-41
OTU691	k__Bacteria;p__Bacteroidetes
OTU692	k__Bacteria;p__Planctomycetes;c__Planctomycetia;o__Planctomycetales;f__Planctomycetaceae
OTU693	k__Bacteria;p__Bacteroidetes
OTU694	k__Bacteria;p__Proteobacteria;c__Gammaproteobacteria;o__Oceanospirillales;f__Oceanospirillales_incertae_sedis;g__Pseudohongiella
OTU695	k__Bacteria;p__Acidobacteria;c__Acidobacteria_Gp16;o__Gp16;f__Gp16;g__Gp16
OTU696	k__Bacteria;p__Bacteroidetes;c__Flavobacteriia;o__Flavobacteriales;f__Flavobacteriaceae;g__Robiginitalea
OTU697	k__Bacteria;p__Chloroflexi;c__Caldilineae;o__Caldilineales;f__Caldilineaceae;g__Litorilinea
OTU698*	k__Bacteria;p__Patescibacteria;c__Parcubacteria;o__Candidatus_Kaiserbacteria
OTU699	k__Bacteria;p__Bacteroidetes
OTU700	k__Bacteria;p__Proteobacteria;c__Gammaproteobacteria;o__Chromatiales
OTU701	k__Bacteria;p__Actinobacteria
OTU702	k__Bacteria;p__Proteobacteria;c__Gammaproteobacteria
OTU703	k__Bacteria;p__Planctomycetes;c__Planctomycetia;o__Planctomycetales;f__Planctomycetaceae
OTU704*	k__Bacteria;p__Patescibacteria;c__Gracilibacteria;o__JGI_0000069-P22
OTU705	k__Bacteria;p__Proteobacteria;c__Deltaproteobacteria
OTU706	k__Bacteria;p__Proteobacteria;c__Deltaproteobacteria
OTU707*	k__Bacteria;p__Patescibacteria;c__Saccharimonadia;o__Saccharimonadales;f__Saccharimonadaceae
OTU708	k__Bacteria;p__Actinobacteria;c__Actinobacteria;o__Actinomycetales
OTU709	k__Bacteria;p__Chlamydiae;c__Chlamydiia;o__Chlamydiales;f__Parachlamydiaceae
OTU710	k__Bacteria;p__Bacteroidetes;c__Sphingobacteriia;o__Sphingobacteriales;f__Saprospiraceae;g__Phaeodactylibacter
OTU711	k__Bacteria;p__Planctomycetes;c__Planctomycetia;o__Planctomycetales;f__Planctomycetaceae
OTU712	k__Bacteria;p__Proteobacteria;c__Alphaproteobacteria;o__Rhodospirillales;f__Acetobacteraceae;g__Roseomonas
OTU713	k__Bacteria;p__Planctomycetes;c__Planctomycetia;o__Planctomycetales;f__Planctomycetaceae
OTU714	k__Bacteria;p__Proteobacteria
OTU715	k__Bacteria;p__Proteobacteria
OTU716	k__Bacteria;p__Bacteroidetes;c__Sphingobacteriia;o__Sphingobacteriales;f__Saprospiraceae
OTU717*	k__Bacteria;p__Tenericutes;c__Mollicutes;o__Mycoplasmatales;f__Mycoplasmataceae
OTU718	k__Bacteria;p__Bacteroidetes;c__Cytophagia;o__Cytophagales;f__Cyclobacteriaceae;g__Lunatimonas
OTU719	k__Bacteria;p__Proteobacteria;c__Alphaproteobacteria
OTU720	k__Bacteria;p__Bacteroidetes;c__Cytophagia;o__Cytophagales
OTU721	k__Bacteria;p__Proteobacteria;c__Deltaproteobacteria;o__Myxococcales
OTU722*	k__Bacteria;p__Patescibacteria;c__ABY1;o__Candidatus_Magasanikbacteria
OTU723	k__Bacteria;p__Proteobacteria;c__Gammaproteobacteria;o__Alteromonadales;f__Alteromonadaceae;g__Haliea
OTU724	k__Bacteria;p__Proteobacteria;c__Alphaproteobacteria;o__Rhizobiales;f__Rhizobiaceae;g__Ensifer
OTU725	k__Bacteria;p__Planctomycetes;c__Planctomycetia;o__Planctomycetales;f__Planctomycetaceae;g__Rhodopirellula
OTU726	k__Bacteria;p__Chlamydiae;c__Chlamydiia;o__Chlamydiales;f__Parachlamydiaceae
OTU727*	k__Bacteria;p__Planctomycetes;c__OM190
OTU728	k__Bacteria;p__Proteobacteria;c__Alphaproteobacteria
OTU729	k__Bacteria;p__Planctomycetes;c__Planctomycetia;o__Planctomycetales;f__Planctomycetaceae
OTU730	k__Bacteria;p__Proteobacteria;c__Epsilonproteobacteria;o__Campylobacterales;f__Helicobacteraceae;g__Sulfurimonas
OTU731	k__Bacteria;p__Verrucomicrobia;c__Subdivision3;o__Subdivision3_genera_incertae_sedis;f__Subdivision3_genera_incertae_sedis;g__Subdivision3_genera_incertae_sedis
OTU732*	k__Bacteria;p__BRC1
OTU733	k__Bacteria;p__Proteobacteria;c__Epsilonproteobacteria;o__Campylobacterales;f__Helicobacteraceae;g__Sulfurimonas
OTU734	k__Bacteria;p__Cyanobacteria;c__Cyanobacteria;o__Family_II;f__Family_II;g__GpIIa
OTU735*	k__Bacteria;p__Chloroflexi;c__Anaerolineae;o__SBR1031
OTU736	k__Bacteria;p__Parcubacteria;c__Parcubacteria_genera_incertae_sedis;o__Parcubacteria_genera_incertae_sedis;f__Parcubacteria_genera_incertae_sedis;g__Parcubacteria_genera_incertae_sedis
OTU737	k__Bacteria;p__Proteobacteria;c__Gammaproteobacteria;o__Alteromonadales;f__Alteromonadaceae;g__Marinobacter
OTU738*	k__Bacteria;p__Patescibacteria;c__Gracilibacteria;o__Candidatus_Peribacteria
OTU739*	k__Bacteria;p__Patescibacteria;c__Parcubacteria;o__Candidatus_Kaiserbacteria
OTU740	k__Bacteria;p__Proteobacteria;c__Gammaproteobacteria;o__Oceanospirillales;f__Halomonadaceae;g__Cobetia
OTU741*	k__Bacteria;p__Gemmatimonadetes;c__Gemmatimonadetes;o__Gemmatimonadales;f__Gemmatimonadaceae
OTU742*	k__Bacteria;p__Dependentiae;c__Babeliae;o__Babeliales
OTU743	k__Bacteria;p__Proteobacteria;c__Gammaproteobacteria;o__Alteromonadales;f__Idiomarinaceae;g__Idiomarina
OTU744*	k__Bacteria;p__Patescibacteria;c__Gracilibacteria;o__Candidatus_Peregrinibacteria
OTU745	k__Bacteria;p__Planctomycetes;c__Planctomycetia;o__Planctomycetales;f__Planctomycetaceae;g__Rhodopirellula
OTU746	k__Bacteria;p__Proteobacteria;c__Alphaproteobacteria
OTU747	k__Bacteria;p__Bacteroidetes;c__Cytophagia;o__Cytophagales
OTU748	k__Bacteria;p__Proteobacteria;c__Gammaproteobacteria;o__Alteromonadales;f__Pseudoalteromonadaceae;g__Pseudoalteromonas
OTU749*	k__Bacteria;p__Patescibacteria;c__Parcubacteria;o__GWA2-38-13b
OTU750*	k__Bacteria;p__Acidobacteria;c__Acidobacteriia;o__Solibacterales;f__Solibacteraceae_(Subgroup_3);g__PAUC26f
OTU751	k__Bacteria;p__Planctomycetes;c__Planctomycetia;o__Planctomycetales;f__Planctomycetaceae
OTU752*	k__Bacteria;p__Patescibacteria;c__WS6_(Dojkabacteria)
OTU753	k__Bacteria;p__Proteobacteria;c__Alphaproteobacteria;o__Rhizobiales
OTU754	k__Bacteria;p__Proteobacteria;c__Gammaproteobacteria;o__Thiotrichales;f__Francisellaceae;g__Francisella
OTU755	k__Bacteria;p__Proteobacteria;c__Epsilonproteobacteria;o__Campylobacterales;f__Campylobacteraceae;g__Arcobacter
OTU756	k__Bacteria;p__Proteobacteria
OTU757*	k__Bacteria;p__Planctomycetes;c__OM190
OTU758	k__Bacteria;p__Cyanobacteria;c__Chloroplast;o__Chloroplast;f__Chloroplast;g__Streptophyta
OTU759	k__Bacteria;p__Bacteroidetes;c__Bacteroidia;o__Bacteroidales
OTU760*	k__Bacteria;p__Patescibacteria;c__Parcubacteria;o__Candidatus_Moranbacteria
OTU761*	k__Bacteria;p__Patescibacteria;c__Parcubacteria;o__Candidatus_Moranbacteria
OTU762	k__Bacteria;p__Proteobacteria;c__Gammaproteobacteria
OTU763	k__Bacteria;p__Planctomycetes;c__Planctomycetia;o__Planctomycetales;f__Planctomycetaceae;g__Gimesia
OTU764*	k__Bacteria;p__Patescibacteria;c__Parcubacteria;o__Candidatus_Campbellbacteria
OTU765	k__Bacteria;p__Proteobacteria;c__Gammaproteobacteria
OTU766	k__Bacteria;p__Bacteroidetes;c__Sphingobacteriia;o__Sphingobacteriales;f__Saprospiraceae;g__Aureispira
OTU767	k__Bacteria;p__Bacteroidetes;c__Sphingobacteriia;o__Sphingobacteriales
OTU768	k__Bacteria;p__Proteobacteria;c__Deltaproteobacteria;o__Desulfobacterales;f__Desulfobulbaceae
OTU769	k__Bacteria;p__Bacteroidetes
OTU770*	k__Bacteria;p__Patescibacteria;c__Gracilibacteria
OTU771	k__Bacteria;p__Bacteroidetes;c__Bacteroidia;o__Bacteroidales;f__Marinilabiliaceae;g__Carboxylicivirga
OTU772	k__Bacteria;p__Bacteroidetes
OTU773	k__Bacteria;p__Planctomycetes;c__Planctomycetia;o__Planctomycetales;f__Planctomycetaceae;g__Rhodopirellula
OTU774	k__Bacteria;p__Cyanobacteria;c__Chloroplast;o__Chloroplast;f__Chloroplast
OTU775	k__Bacteria;p__Proteobacteria
OTU776	k__Bacteria;p__Proteobacteria;c__Alphaproteobacteria
OTU777	k__Bacteria;p__Bacteroidetes;c__Sphingobacteriia;o__Sphingobacteriales;f__Saprospiraceae
OTU778	k__Bacteria;p__Actinobacteria;c__Actinobacteria;o__Actinomycetales
OTU779	k__Bacteria;p__Chlamydiae;c__Chlamydiia;o__Chlamydiales;f__Waddliaceae;g__Waddlia
OTU780	k__Bacteria;p__Proteobacteria;c__Alphaproteobacteria
OTU781*	k__Bacteria;p__Calditrichaeota;c__Calditrichia;o__Calditrichales;f__Calditrichaceae
OTU782*	k__Bacteria;p__Patescibacteria;c__ABY1
OTU783	k__Bacteria;p__Proteobacteria;c__Gammaproteobacteria;o__Xanthomonadales;f__Sinobacteraceae
OTU784*	k__Bacteria;p__Patescibacteria;c__WWE3
OTU785	k__Bacteria;p__Planctomycetes;c__Planctomycetia;o__Planctomycetales;f__Planctomycetaceae
OTU786	k__Bacteria;p__Proteobacteria;c__Deltaproteobacteria;o__Desulfobacterales;f__Desulfobulbaceae
OTU787	k__Bacteria;p__Candidatus_Saccharibacteria;c__Saccharibacteria_genera_incertae_sedis;o__Saccharibacteria_genera_incertae_sedis;f__Saccharibacteria_genera_incertae_sedis;g__Saccharibacteria_genera_incertae_sedis
OTU788*	k__Bacteria;p__Patescibacteria;c__ABY1
OTU789	k__Bacteria;p__Proteobacteria;c__Gammaproteobacteria
OTU790	k__Bacteria;p__Proteobacteria;c__Gammaproteobacteria;o__Alteromonadales;f__Alteromonadaceae;g__Aestuariibacter
OTU791	k__Bacteria;p__Bacteroidetes;c__Flavobacteriia;o__Flavobacteriales
OTU792	k__Bacteria;p__Planctomycetes;c__Planctomycetia;o__Planctomycetales;f__Planctomycetaceae
OTU793	k__Bacteria;p__Proteobacteria;c__Gammaproteobacteria;o__Thiotrichales;f__Francisellaceae;g__Francisella
OTU794	k__Bacteria;p__Proteobacteria;c__Gammaproteobacteria;o__Pseudomonadales;f__Pseudomonadaceae;g__Cellvibrio
OTU795*	k__Bacteria;p__Planctomycetes;c__BD7-11
OTU796	k__Bacteria;p__Chloroflexi;c__Anaerolineae;o__Anaerolineales;f__Anaerolineaceae
OTU797	k__Bacteria;p__Proteobacteria;c__Alphaproteobacteria
OTU798	k__Bacteria;p__Planctomycetes;c__Planctomycetia;o__Planctomycetales;f__Planctomycetaceae
OTU799	k__Bacteria;p__Proteobacteria;c__Gammaproteobacteria;o__Chromatiales
OTU800	k__Bacteria;p__Proteobacteria;c__Gammaproteobacteria;o__Oceanospirillales;f__Oceanospirillaceae;g__Oceanospirillum
OTU801*	k__Bacteria;p__Proteobacteria;c__Alphaproteobacteria;o__Rickettsiales
OTU802*	k__Bacteria
OTU803	k__Bacteria;p__Planctomycetes;c__Planctomycetia;o__Planctomycetales;f__Planctomycetaceae
OTU804	k__Bacteria;p__Proteobacteria;c__Alphaproteobacteria;o__Rhizobiales
OTU805*	k__Bacteria;p__Proteobacteria;c__Deltaproteobacteria;o__Bdellovibrionales;f__Bdellovibrionaceae;g__Bdellovibrio
OTU806*	k__Bacteria;p__Dependentiae;c__Babeliae;o__Babeliales
OTU807	k__Bacteria;p__Bacteroidetes;c__Flavobacteriia;o__Flavobacteriales;f__Flavobacteriaceae
OTU808	k__Bacteria;p__Planctomycetes;c__Planctomycetia;o__Planctomycetales;f__Planctomycetaceae;g__Rhodopirellula
OTU809	k__Bacteria;p__Chlamydiae;c__Chlamydiia;o__Chlamydiales;f__Parachlamydiaceae
OTU810	k__Bacteria;p__Planctomycetes;c__Planctomycetia;o__Planctomycetales;f__Planctomycetaceae;g__Rubinisphaera
OTU811	k__Bacteria;p__Proteobacteria;c__Gammaproteobacteria
OTU812	k__Bacteria;p__Actinobacteria;c__Actinobacteria;o__Acidimicrobiales;f__Acidimicrobiaceae;g__Ilumatobacter
OTU813	k__Bacteria;p__Candidatus_Saccharibacteria;c__Saccharibacteria_genera_incertae_sedis;o__Saccharibacteria_genera_incertae_sedis;f__Saccharibacteria_genera_incertae_sedis;g__Saccharibacteria_genera_incertae_sedis
OTU814*	k__Bacteria;p__Planctomycetes;c__OM190
OTU815	k__Bacteria;p__Chloroflexi;c__Caldilineae;o__Caldilineales;f__Caldilineaceae;g__Litorilinea
OTU816	k__Bacteria;p__Proteobacteria
OTU817*	k__Bacteria;p__Omnitrophicaeota;c__Omnitrophia;o__Omnitrophales;f__Omnitrophaceae;g__Candidatus_Omnitrophus
OTU818	k__Bacteria;p__Proteobacteria;c__Alphaproteobacteria;o__Rhodospirillales
OTU819	k__Bacteria;p__Planctomycetes;c__Planctomycetia;o__Planctomycetales;f__Planctomycetaceae
OTU820*	k__Bacteria;p__Patescibacteria;c__Saccharimonadia;o__Saccharimonadales
OTU821	k__Bacteria;p__Bacteroidetes
OTU822	k__Bacteria;p__SR1;c__SR1_genera_incertae_sedis;o__SR1_genera_incertae_sedis;f__SR1_genera_incertae_sedis;g__SR1_genera_incertae_sedis
OTU823	k__Bacteria;p__Proteobacteria;c__Gammaproteobacteria
OTU824*	k__Bacteria;p__Fibrobacteres;c__Fibrobacteria;o__Fibrobacterales;f__Fibrobacteraceae
OTU825*	k__Bacteria;p__Cyanobacteria;c__Melainabacteria;o__Vampirovibrionales
OTU826	k__Bacteria;p__Parcubacteria;c__Parcubacteria_genera_incertae_sedis;o__Parcubacteria_genera_incertae_sedis;f__Parcubacteria_genera_incertae_sedis;g__Parcubacteria_genera_incertae_sedis
OTU827	k__Bacteria;p__Cyanobacteria;c__Chloroplast;o__Chloroplast;f__Chloroplast;g__Chlorophyta
OTU828*	k__Bacteria;p__Patescibacteria;c__Parcubacteria;o__Candidatus_Campbellbacteria
OTU829*	k__Bacteria;p__Patescibacteria;c__Parcubacteria;o__Candidatus_Campbellbacteria
OTU830	k__Bacteria;p__Proteobacteria;c__Alphaproteobacteria;o__Rhodobacterales;f__Rhodobacteraceae
OTU831*	k__Bacteria;p__Planctomycetes;c__BD7-11
OTU832	k__Bacteria;p__Acidobacteria;c__Holophagae;o__Acanthopleuribacterales;f__Acanthopleuribacteraceae;g__Acanthopleuribacter
OTU833*	Unclassified
OTU834	k__Bacteria;p__Proteobacteria;c__Deltaproteobacteria;o__Desulfobacterales;f__Desulfobulbaceae
OTU835	k__Bacteria;p__Proteobacteria;c__Gammaproteobacteria;o__Xanthomonadales;f__Sinobacteraceae
OTU836*	k__Bacteria;p__Patescibacteria
OTU837	k__Bacteria;p__Proteobacteria;c__Alphaproteobacteria;o__Rhodobacterales;f__Rhodobacteraceae
OTU838	k__Bacteria;p__Parcubacteria;c__Parcubacteria_genera_incertae_sedis;o__Parcubacteria_genera_incertae_sedis;f__Parcubacteria_genera_incertae_sedis;g__Parcubacteria_genera_incertae_sedis
OTU839	k__Bacteria;p__Proteobacteria
OTU840	k__Bacteria;p__Proteobacteria;c__Deltaproteobacteria;o__Bdellovibrionales;f__Pseudobacteriovoracaceae;g__Pseudobacteriovorax
OTU841	k__Bacteria;p__Proteobacteria;c__Deltaproteobacteria;o__Bdellovibrionales;f__Bacteriovoracaceae
OTU842	k__Bacteria;p__Proteobacteria;c__Betaproteobacteria;o__Burkholderiales;f__Alcaligenaceae
OTU843	k__Bacteria;p__Cyanobacteria;c__Cyanobacteria;o__Family_II;f__Family_II;g__GpIIa
OTU844	k__Bacteria;p__Proteobacteria
OTU845	k__Bacteria;p__Verrucomicrobia;c__Spartobacteria
OTU846*	k__Bacteria;p__Planctomycetes;c__BD7-11
OTU847	k__Bacteria;p__Proteobacteria;c__Deltaproteobacteria
OTU848	k__Bacteria;p__Planctomycetes;c__Planctomycetia;o__Planctomycetales;f__Planctomycetaceae;g__Blastopirellula
OTU849	k__Bacteria;p__Actinobacteria;c__Actinobacteria;o__Acidimicrobiales
OTU850	k__Bacteria;p__Actinobacteria;c__Actinobacteria;o__Acidimicrobiales;f__Acidimicrobiaceae;g__Ilumatobacter
OTU851	k__Bacteria;p__Bacteroidetes;c__Flavobacteriia;o__Flavobacteriales
OTU852	k__Bacteria;p__Bacteroidetes
OTU853	k__Bacteria;p__Proteobacteria;c__Gammaproteobacteria;o__Oceanospirillales
OTU854	k__Bacteria;p__Proteobacteria;c__Gammaproteobacteria
OTU855	k__Bacteria;p__Cyanobacteria;c__Cyanobacteria;o__Family_X;f__Family_X;g__GpX
OTU856*	k__Bacteria;p__Patescibacteria;c__WS6_(Dojkabacteria)
OTU857	k__Bacteria;p__Proteobacteria;c__Betaproteobacteria;o__Burkholderiales;f__Alcaligenaceae
OTU858*	k__Bacteria;p__Proteobacteria;c__Deltaproteobacteria;o__Bdellovibrionales;f__Bdellovibrionaceae;g__Bdellovibrio
OTU859	k__Bacteria;p__Bacteroidetes;c__Flavobacteriia;o__Flavobacteriales;f__Flavobacteriaceae;g__Flavobacterium
OTU860	k__Bacteria;p__Proteobacteria;c__Gammaproteobacteria;o__Alteromonadales;f__Alteromonadaceae
OTU861	k__Bacteria;p__Proteobacteria;c__Deltaproteobacteria;o__Myxococcales
OTU862	k__Bacteria;p__Deinococcus-Thermus;c__Deinococci;o__Deinococcales;f__Trueperaceae;g__Truepera
OTU863	k__Bacteria;p__Candidatus_Saccharibacteria;c__Saccharibacteria_genera_incertae_sedis;o__Saccharibacteria_genera_incertae_sedis;f__Saccharibacteria_genera_incertae_sedis;g__Saccharibacteria_genera_incertae_sedis
OTU864	k__Bacteria;p__Bacteroidetes;c__Flavobacteriia;o__Flavobacteriales;f__Flavobacteriaceae
OTU865	k__Bacteria;p__Proteobacteria;c__Gammaproteobacteria
OTU866	k__Archaea;p__Woesearchaeota
OTU867	k__Bacteria;p__Proteobacteria;c__Deltaproteobacteria;o__Myxococcales;f__Nannocystaceae
OTU868*	k__Bacteria;p__Patescibacteria;c__Parcubacteria;o__Candidatus_Kaiserbacteria
OTU869	k__Bacteria;p__Parcubacteria;c__Parcubacteria_genera_incertae_sedis;o__Parcubacteria_genera_incertae_sedis;f__Parcubacteria_genera_incertae_sedis;g__Parcubacteria_genera_incertae_sedis
OTU870	k__Bacteria;p__Bacteroidetes;c__Flavobacteriia;o__Flavobacteriales;f__Flavobacteriaceae;g__Flavobacterium
OTU871	k__Bacteria;p__Proteobacteria;c__Deltaproteobacteria;o__Myxococcales;f__Nannocystaceae
OTU872*	k__Bacteria;p__LCP-89
OTU873	k__Bacteria;p__Bacteroidetes
OTU874	k__Bacteria;p__Proteobacteria;c__Alphaproteobacteria;o__Rhodospirillales;f__Rhodospirillaceae;g__Thalassobaculum
OTU875	k__Bacteria;p__Planctomycetes;c__Planctomycetia;o__Planctomycetales;f__Planctomycetaceae
OTU876	k__Bacteria;p__Bacteroidetes;c__Cytophagia;o__Cytophagales
OTU877*	k__Bacteria;p__Kiritimatiellaeota;c__Kiritimatiellae;o__WCHB1-41
OTU878	k__Bacteria;p__Proteobacteria;c__Gammaproteobacteria;o__Alteromonadales
OTU879	k__Bacteria;p__Candidatus_Saccharibacteria;c__Saccharibacteria_genera_incertae_sedis;o__Saccharibacteria_genera_incertae_sedis;f__Saccharibacteria_genera_incertae_sedis;g__Saccharibacteria_genera_incertae_sedis
OTU880*	k__Bacteria;p__Patescibacteria;c__WS6_(Dojkabacteria)
OTU881	k__Bacteria;p__Bacteroidetes;c__Sphingobacteriia;o__Sphingobacteriales;f__Saprospiraceae;g__Phaeodactylibacter
OTU882	k__Bacteria;p__Bacteroidetes;c__Sphingobacteriia;o__Sphingobacteriales;f__Saprospiraceae
OTU883	k__Archaea;p__Pacearchaeota;c__Pacearchaeota_Incertae_Sedis_AR13;o__Pacearchaeota_Incertae_Sedis_AR13;f__Pacearchaeota_Incertae_Sedis_AR13;g__Pacearchaeota_Incertae_Sedis_AR13
OTU884	k__Bacteria;p__Proteobacteria;c__Alphaproteobacteria
OTU885*	k__Bacteria;p__Gemmatimonadetes;c__BD2-11_terrestrial_group
OTU886*	k__Bacteria;p__Patescibacteria;c__Parcubacteria;o__Candidatus_Moranbacteria
OTU887	k__Bacteria;p__Candidatus_Saccharibacteria;c__Saccharibacteria_genera_incertae_sedis;o__Saccharibacteria_genera_incertae_sedis;f__Saccharibacteria_genera_incertae_sedis;g__Saccharibacteria_genera_incertae_sedis
OTU888*	k__Bacteria;p__Planctomycetes;c__Phycisphaerae;o__Phycisphaerales;f__Phycisphaeraceae;g__Urania-1B-19_marine_sediment_group
OTU889	k__Bacteria;p__Firmicutes;c__Clostridia;o__Clostridiales;f__Lachnospiraceae;g__Clostridium_XlVa
OTU890	k__Bacteria;p__Planctomycetes;c__Planctomycetia;o__Planctomycetales;f__Planctomycetaceae
OTU891	k__Bacteria;p__Planctomycetes;c__Planctomycetia;o__Planctomycetales;f__Planctomycetaceae
OTU892	k__Bacteria;p__Firmicutes;c__Clostridia;o__Clostridiales;f__Peptostreptococcaceae;g__Proteocatella
OTU893	k__Bacteria;p__Proteobacteria;c__Deltaproteobacteria;o__Bdellovibrionales;f__Bacteriovoracaceae;g__Halobacteriovorax
OTU894	k__Bacteria;p__Proteobacteria;c__Alphaproteobacteria;o__Rhodospirillales;f__Rhodospirillaceae
OTU895	k__Bacteria;p__Proteobacteria;c__Deltaproteobacteria
OTU896	k__Bacteria;p__Proteobacteria;c__Alphaproteobacteria;o__Rhodospirillales;f__Rhodospirillaceae;g__Aestuariispira
OTU897	k__Bacteria;p__Proteobacteria;c__Gammaproteobacteria;o__Gammaproteobacteria_incertae_sedis
OTU898	k__Bacteria;p__Proteobacteria;c__Alphaproteobacteria;o__Rhodospirillales;f__Rhodospirillaceae
OTU899*	k__Bacteria;p__Patescibacteria;c__Gracilibacteria;o__JGI_0000069-P22
OTU900*	k__Bacteria;p__Planctomycetes;c__Phycisphaerae;o__Phycisphaerales;f__Phycisphaeraceae;g__SM1A02
OTU901	k__Bacteria;p__Verrucomicrobia;c__Opitutae;o__Puniceicoccales;f__Puniceicoccaceae;g__Puniceicoccus
OTU902	k__Bacteria;p__Bacteroidetes;c__Flavobacteriia;o__Flavobacteriales
OTU903	k__Archaea;p__Euryarchaeota;c__Thermoplasmata;o__Methanomassiliicoccales;f__Methanomassiliicoccaceae;g__Methanomassiliicoccus
OTU904	k__Bacteria;p__Proteobacteria;c__Alphaproteobacteria;o__Rhodobacterales;f__Rhodobacteraceae;g__Ruegeria
OTU905*	k__Bacteria;p__Proteobacteria;c__Deltaproteobacteria;o__Bdellovibrionales;f__Bdellovibrionaceae;g__Bdellovibrio
OTU906	k__Bacteria;p__Chlamydiae;c__Chlamydiia;o__Chlamydiales;f__Parachlamydiaceae
OTU907	k__Bacteria;p__Proteobacteria;c__Alphaproteobacteria;o__Parvularculales;f__Parvularculaceae
OTU908	k__Bacteria;p__Proteobacteria;c__Betaproteobacteria;o__Burkholderiales;f__Comamonadaceae
OTU909	k__Bacteria;p__Proteobacteria;c__Gammaproteobacteria;o__Alteromonadales
OTU910*	k__Bacteria;p__Patescibacteria;c__CPR2
OTU911	k__Bacteria;p__Chloroflexi;c__Anaerolineae;o__Anaerolineales;f__Anaerolineaceae;g__Pelolinea
OTU912	k__Bacteria;p__Proteobacteria;c__Alphaproteobacteria;o__Rhodospirillales;f__Rhodospirillaceae
OTU913	k__Bacteria;p__Proteobacteria;c__Alphaproteobacteria
OTU914	k__Bacteria;p__Proteobacteria
OTU915	k__Bacteria;p__Bacteroidetes;c__Flavobacteriia;o__Flavobacteriales
OTU916	k__Bacteria;p__Proteobacteria;c__Gammaproteobacteria
OTU917	k__Bacteria;p__Proteobacteria;c__Alphaproteobacteria;o__Rhodobacterales;f__Rhodobacteraceae
OTU918	k__Bacteria;p__Bacteroidetes
OTU919	k__Bacteria;p__Proteobacteria;c__Deltaproteobacteria;o__Myxococcales;f__Sandaracinaceae;g__Sandaracinus
OTU920*	k__Bacteria;p__Patescibacteria;c__Gracilibacteria
OTU921	k__Bacteria;p__Proteobacteria;c__Alphaproteobacteria;o__Rhizobiales;f__Hyphomicrobiaceae;g__Devosia
OTU922	k__Bacteria;p__Bacteroidetes
OTU923*	k__Bacteria;p__Patescibacteria;c__Gracilibacteria;o__Absconditabacteriales_(SR1)
OTU924	k__Bacteria;p__Proteobacteria;c__Deltaproteobacteria
OTU925	k__Bacteria;p__Bacteroidetes
OTU926	k__Bacteria;p__Planctomycetes;c__Planctomycetia;o__Planctomycetales;f__Planctomycetaceae
OTU927	k__Bacteria;p__Bacteroidetes;c__Bacteroidia;o__Bacteroidales;f__Prolixibacteraceae
OTU928	k__Bacteria;p__Bacteroidetes;c__Cytophagia;o__Cytophagales;f__Flammeovirgaceae
OTU929	k__Bacteria;p__Actinobacteria;c__Actinobacteria;o__Solirubrobacterales;f__Conexibacteraceae;g__Conexibacter
OTU930	k__Bacteria;p__Proteobacteria;c__Gammaproteobacteria
OTU931	k__Bacteria;p__Verrucomicrobia;c__Opitutae;o__Puniceicoccales;f__Puniceicoccaceae;g__Pelagicoccus
OTU932	k__Bacteria;p__Parcubacteria;c__Parcubacteria_genera_incertae_sedis;o__Parcubacteria_genera_incertae_sedis;f__Parcubacteria_genera_incertae_sedis;g__Parcubacteria_genera_incertae_sedis
OTU933	k__Bacteria;p__Chlamydiae;c__Chlamydiia;o__Chlamydiales;f__Simkaniaceae;g__Simkania
OTU934	k__Bacteria;p__Bacteroidetes
OTU935*	k__Bacteria;p__Patescibacteria;c__Parcubacteria;o__Candidatus_Kaiserbacteria
OTU936	k__Bacteria;p__Parcubacteria;c__Parcubacteria_genera_incertae_sedis;o__Parcubacteria_genera_incertae_sedis;f__Parcubacteria_genera_incertae_sedis;g__Parcubacteria_genera_incertae_sedis
OTU937*	k__Bacteria;p__Patescibacteria;c__Gracilibacteria
OTU938	k__Bacteria;p__Actinobacteria;c__Actinobacteria
OTU939	k__Bacteria;p__Proteobacteria;c__Gammaproteobacteria
OTU940	k__Bacteria;p__Parcubacteria;c__Parcubacteria_genera_incertae_sedis;o__Parcubacteria_genera_incertae_sedis;f__Parcubacteria_genera_incertae_sedis;g__Parcubacteria_genera_incertae_sedis
OTU941	k__Bacteria;p__Proteobacteria;c__Gammaproteobacteria
OTU942	k__Bacteria;p__Bacteroidetes;c__Sphingobacteriia;o__Sphingobacteriales;f__Saprospiraceae
OTU943	k__Bacteria;p__Proteobacteria;c__Gammaproteobacteria;o__Oceanospirillales;f__Oceanospirillaceae;g__Marinomonas
OTU944	k__Bacteria;p__Planctomycetes;c__Planctomycetia;o__Planctomycetales;f__Planctomycetaceae;g__Gimesia
OTU945*	k__Bacteria;p__Patescibacteria;c__WWE3
OTU946	k__Bacteria;p__Planctomycetes;c__Planctomycetia;o__Planctomycetales;f__Planctomycetaceae;g__Rhodopirellula
OTU947	k__Bacteria;p__Proteobacteria;c__Alphaproteobacteria;o__Rhodobacterales;f__Rhodobacteraceae;g__Rhodovulum
OTU948	k__Bacteria;p__Proteobacteria;c__Betaproteobacteria
OTU949	k__Bacteria;p__Proteobacteria;c__Gammaproteobacteria
OTU950	k__Bacteria;p__Chloroflexi
OTU951	k__Bacteria;p__Planctomycetes;c__Planctomycetia;o__Planctomycetales;f__Planctomycetaceae;g__Gimesia
OTU952	k__Bacteria;p__Planctomycetes;c__Planctomycetia;o__Planctomycetales;f__Planctomycetaceae
OTU953	k__Bacteria;p__Proteobacteria;c__Alphaproteobacteria;o__Parvularculales;f__Parvularculaceae;g__Parvularcula
OTU954	k__Bacteria;p__Bacteroidetes;c__Flavobacteriia;o__Flavobacteriales;f__Cryomorphaceae;g__Crocinitomix
OTU955	k__Bacteria;p__Parcubacteria;c__Parcubacteria_genera_incertae_sedis;o__Parcubacteria_genera_incertae_sedis;f__Parcubacteria_genera_incertae_sedis;g__Parcubacteria_genera_incertae_sedis
OTU956	k__Bacteria;p__Proteobacteria;c__Deltaproteobacteria
OTU957	k__Bacteria;p__Proteobacteria;c__Gammaproteobacteria;o__Gammaproteobacteria_incertae_sedis;f__Halioglobus;g__Halioglobus
OTU958	k__Bacteria;p__Proteobacteria;c__Deltaproteobacteria
OTU959*	k__Bacteria;p__Patescibacteria;c__Gracilibacteria
OTU960	k__Bacteria;p__Proteobacteria;c__Gammaproteobacteria
OTU961	k__Bacteria;p__Proteobacteria
OTU962	k__Bacteria;p__Proteobacteria;c__Deltaproteobacteria;o__Desulfobacterales;f__Desulfobulbaceae;g__Desulfocapsa
OTU963	k__Bacteria;p__Planctomycetes;c__Planctomycetia;o__Planctomycetales;f__Planctomycetaceae
OTU964	k__Bacteria;p__Firmicutes;c__Clostridia;o__Clostridiales
OTU965	k__Bacteria;p__Proteobacteria;c__Gammaproteobacteria;o__Vibrionales;f__Vibrionaceae;g__Photobacterium
OTU966	k__Bacteria;p__Bacteroidetes;c__Flavobacteriia;o__Flavobacteriales;f__Flavobacteriaceae;g__Flavobacterium
OTU967	k__Bacteria;p__Proteobacteria;c__Gammaproteobacteria
OTU968	k__Bacteria;p__Parcubacteria;c__Parcubacteria_genera_incertae_sedis;o__Parcubacteria_genera_incertae_sedis;f__Parcubacteria_genera_incertae_sedis;g__Parcubacteria_genera_incertae_sedis
OTU969*	k__Bacteria;p__Patescibacteria;c__Parcubacteria;o__Candidatus_Campbellbacteria
OTU970	k__Bacteria;p__Proteobacteria;c__Deltaproteobacteria
OTU971	k__Bacteria;p__Cyanobacteria;c__Chloroplast;o__Chloroplast;f__Chloroplast;g__Bacillariophyta
OTU972*	k__Bacteria;p__BRC1
OTU973	k__Bacteria;p__Proteobacteria;c__Alphaproteobacteria
OTU974	k__Bacteria;p__Actinobacteria;c__Actinobacteria;o__Actinomycetales;f__Nocardiaceae;g__Gordonia
OTU975	k__Bacteria;p__Planctomycetes;c__Planctomycetia;o__Planctomycetales;f__Planctomycetaceae
OTU976*	k__Bacteria;p__Proteobacteria;c__Alphaproteobacteria;o__Rickettsiales;f__Mitochondria
OTU977	k__Bacteria;p__Bacteroidetes;c__Cytophagia;o__Cytophagales
OTU978*	k__Bacteria;p__Patescibacteria;c__ABY1;o__Candidatus_Falkowbacteria
OTU979	k__Bacteria;p__Bacteroidetes;c__Flavobacteriia;o__Flavobacteriales;f__Flavobacteriaceae
OTU980	k__Bacteria;p__Bacteroidetes
OTU981*	k__Bacteria;p__Patescibacteria;c__WWE3
OTU982	k__Bacteria;p__Proteobacteria;c__Gammaproteobacteria
OTU983	k__Bacteria;p__Proteobacteria
OTU984	k__Bacteria;p__Proteobacteria;c__Alphaproteobacteria
OTU985*	k__Bacteria;p__Patescibacteria;c__Parcubacteria;o__Candidatus_Kaiserbacteria
OTU986	k__Bacteria;p__Bacteroidetes;c__Flavobacteriia;o__Flavobacteriales;f__Flavobacteriaceae
OTU987*	k__Bacteria;p__Patescibacteria;c__Gracilibacteria;o__Candidatus_Peregrinibacteria
OTU988*	k__Bacteria;p__Chloroflexi;c__Chloroflexia;o__Chloroflexales;f__Roseiflexaceae
OTU989	k__Bacteria;p__Planctomycetes;c__Planctomycetia;o__Planctomycetales;f__Planctomycetaceae;g__Blastopirellula
OTU990	k__Bacteria;p__Proteobacteria;c__Alphaproteobacteria
OTU991	k__Bacteria;p__Bacteroidetes;c__Bacteroidia;o__Bacteroidales;f__Prolixibacteraceae
OTU992	k__Bacteria;p__Planctomycetes;c__Planctomycetia;o__Planctomycetales;f__Planctomycetaceae
OTU993	k__Bacteria;p__Planctomycetes;c__Phycisphaerae;o__Phycisphaerales;f__Phycisphaeraceae;g__Phycisphaera
OTU994*	k__Bacteria;p__Proteobacteria;c__Gammaproteobacteria
OTU995	k__Bacteria;p__Proteobacteria;c__Alphaproteobacteria
OTU996	k__Bacteria;p__Bacteroidetes;c__Flavobacteriia;o__Flavobacteriales;f__Flavobacteriaceae
OTU997	k__Bacteria;p__Planctomycetes
OTU998	k__Bacteria;p__Proteobacteria;c__Gammaproteobacteria
OTU999*	k__Bacteria;p__Bacteroidetes;c__Ignavibacteria;o__OPB56
OTU1000*	k__Bacteria;p__Patescibacteria;c__Gracilibacteria
OTU1001	k__Bacteria;p__Bacteroidetes;c__Sphingobacteriia;o__Sphingobacteriales;f__Saprospiraceae
OTU1002*	k__Bacteria;p__Nitrospirae;c__Thermodesulfovibrionia
OTU1003*	k__Bacteria;p__Proteobacteria;c__Deltaproteobacteria;o__Bdellovibrionales;f__Bdellovibrionaceae;g__OM27_clade
OTU1004	k__Bacteria;p__Bacteroidetes;c__Flavobacteriia;o__Flavobacteriales;f__Cryomorphaceae
OTU1005	k__Bacteria;p__Chlamydiae;c__Chlamydiia;o__Chlamydiales
OTU1006	k__Bacteria;p__Proteobacteria;c__Alphaproteobacteria
OTU1007	k__Bacteria;p__Chloroflexi;c__Chloroflexia;o__Chloroflexales;f__Oscillochloridaceae;g__Oscillochloris
OTU1008	k__Bacteria;p__Proteobacteria
OTU1009	k__Bacteria;p__Proteobacteria;c__Alphaproteobacteria;o__Sphingomonadales;f__Sphingomonadaceae;g__Novosphingobium
OTU1010*	k__Bacteria;p__Patescibacteria;c__Microgenomatia
OTU1011	k__Bacteria;p__Proteobacteria;c__Deltaproteobacteria;o__Desulfobacterales;f__Desulfobacteraceae
OTU1012	k__Bacteria;p__Proteobacteria;c__Deltaproteobacteria;o__Desulfobacterales;f__Desulfobacteraceae
OTU1013	k__Bacteria;p__Planctomycetes
OTU1014	k__Bacteria;p__Proteobacteria;c__Epsilonproteobacteria;o__Campylobacterales;f__Helicobacteraceae;g__Sulfurimonas
OTU1015	k__Bacteria;p__Proteobacteria;c__Alphaproteobacteria;o__Rhodobacterales;f__Rhodobacteraceae
OTU1016*	k__Bacteria;p__Patescibacteria;c__ABY1;o__Candidatus_Uhrbacteria
OTU1017	k__Bacteria;p__Bacteroidetes
OTU1018	k__Bacteria;p__Proteobacteria;c__Alphaproteobacteria;o__Rhodobacterales;f__Rhodobacteraceae
OTU1019	k__Bacteria;p__Bacteroidetes;c__Sphingobacteriia;o__Sphingobacteriales;f__Saprospiraceae
OTU1020*	k__Bacteria;p__Planctomycetes;c__OM190
OTU1021	k__Bacteria;p__Actinobacteria;c__Actinobacteria;o__Actinomycetales
OTU1022	k__Bacteria;p__Proteobacteria;c__Gammaproteobacteria
OTU1023	k__Bacteria;p__Proteobacteria;c__Gammaproteobacteria
OTU1024	k__Bacteria;p__Bacteroidetes;c__Flavobacteriia;o__Flavobacteriales;f__Flavobacteriaceae;g__Flavobacterium
OTU1025	k__Bacteria;p__Proteobacteria;c__Gammaproteobacteria
OTU1026	k__Bacteria;p__Planctomycetes;c__Planctomycetia;o__Planctomycetales;f__Planctomycetaceae;g__Zavarzinella
OTU1027*	k__Bacteria;p__Proteobacteria;c__Deltaproteobacteria;o__Bdellovibrionales;f__Bdellovibrionaceae;g__Bdellovibrio
OTU1028	k__Bacteria;p__Proteobacteria;c__Deltaproteobacteria;o__Desulfobacterales;f__Desulfobulbaceae
OTU1029*	k__Bacteria;p__Kiritimatiellaeota;c__Kiritimatiellae
OTU1030*	k__Bacteria;p__Planctomycetes;c__Phycisphaerae;o__Phycisphaerales;f__Phycisphaeraceae;g__SM1A02
OTU1031	k__Bacteria;p__Proteobacteria;c__Gammaproteobacteria;o__Pseudomonadales;f__Pseudomonadaceae;g__Pseudomonas
OTU1032	k__Bacteria;p__Proteobacteria
OTU1033	k__Bacteria;p__Proteobacteria
OTU1034	k__Bacteria;p__Proteobacteria;c__Gammaproteobacteria;o__Oceanospirillales;f__Oceanospirillaceae;g__Thalassolituus
OTU1035	k__Bacteria;p__Bacteroidetes;c__Sphingobacteriia;o__Sphingobacteriales
OTU1036	k__Bacteria;p__Proteobacteria;c__Alphaproteobacteria;o__Rhodospirillales;f__Rhodospirillaceae
OTU1037	k__Bacteria;p__Cyanobacteria;c__Chloroplast;o__Chloroplast;f__Chloroplast;g__Chlorophyta
OTU1038	k__Bacteria;p__Proteobacteria;c__Gammaproteobacteria
OTU1039	k__Bacteria;p__Proteobacteria;c__Deltaproteobacteria;o__Bdellovibrionales;f__Bacteriovoracaceae;g__Halobacteriovorax
OTU1040	k__Bacteria;p__Proteobacteria;c__Gammaproteobacteria;o__Chromatiales
OTU1041	k__Bacteria;p__Chloroflexi;c__Caldilineae;o__Caldilineales;f__Caldilineaceae;g__Litorilinea
OTU1042	k__Bacteria;p__Proteobacteria;c__Gammaproteobacteria;o__Alteromonadales
OTU1043*	k__Bacteria;p__Planctomycetes;c__OM190
OTU1044	k__Bacteria;p__Bacteroidetes
OTU1045	k__Bacteria;p__Proteobacteria;c__Alphaproteobacteria;o__Rhodobacterales;f__Rhodobacteraceae
OTU1046	k__Bacteria;p__Bacteroidetes;c__Flavobacteriia;o__Flavobacteriales;f__Flavobacteriaceae
OTU1047	k__Bacteria;p__Spirochaetes;c__Spirochaetia;o__Spirochaetales;f__Spirochaetaceae;g__Salinispira
OTU1048	k__Bacteria;p__Proteobacteria;c__Deltaproteobacteria;o__Desulfobacterales;f__Desulfobacteraceae;g__Desulfobacter
OTU1049	k__Bacteria;p__Planctomycetes
OTU1050	k__Bacteria;p__Lentisphaerae;c__Lentisphaeria;o__Lentisphaerales;f__Lentisphaeraceae;g__Lentisphaera
OTU1051*	k__Bacteria;p__Bacteroidetes;c__Bacteroidia;o__SM1A07
OTU1052	k__Bacteria;p__Planctomycetes;c__Planctomycetia;o__Planctomycetales;f__Planctomycetaceae
OTU1053	k__Bacteria;p__Proteobacteria;c__Alphaproteobacteria
OTU1054	k__Bacteria;p__Bacteroidetes;c__Sphingobacteriia;o__Sphingobacteriales;f__Saprospiraceae
OTU1055	k__Bacteria;p__Bacteroidetes;c__Flavobacteriia;o__Flavobacteriales;f__Flavobacteriaceae
OTU1056*	k__Bacteria;p__Patescibacteria;c__WS6_(Dojkabacteria)
OTU1057	k__Bacteria;p__Planctomycetes;c__Planctomycetia;o__Planctomycetales;f__Planctomycetaceae
OTU1058	k__Bacteria;p__Actinobacteria;c__Actinobacteria;o__Actinomycetales;f__Propionibacteriaceae;g__Propionibacterium
OTU1059*	k__Bacteria;p__Patescibacteria;c__Parcubacteria;o__Candidatus_Kaiserbacteria
OTU1060	k__Bacteria;p__Proteobacteria;c__Gammaproteobacteria
OTU1061*	k__Bacteria;p__Planctomycetes;c__Phycisphaerae;o__Phycisphaerales;f__Phycisphaeraceae;g__SM1A02
OTU1062	k__Bacteria;p__Proteobacteria
OTU1063	k__Bacteria;p__Proteobacteria;c__Alphaproteobacteria;o__Rhodospirillales
OTU1064	k__Bacteria;p__Bacteroidetes;c__Cytophagia;o__Cytophagales;f__Cytophagaceae
OTU1065	k__Bacteria;p__Proteobacteria;c__Alphaproteobacteria;o__Rhodobacterales;f__Rhodobacteraceae
OTU1066*	k__Bacteria;p__Proteobacteria;c__Deltaproteobacteria;o__Myxococcales;f__bacteriap25
OTU1067*	k__Bacteria;p__Planctomycetes;c__OM190
OTU1068	k__Bacteria;p__Proteobacteria;c__Alphaproteobacteria;o__Rhizobiales;f__Phyllobacteriaceae
OTU1069	k__Bacteria;p__Bacteroidetes;c__Sphingobacteriia;o__Sphingobacteriales;f__Saprospiraceae
OTU1070	k__Bacteria;p__Proteobacteria;c__Alphaproteobacteria
OTU1071	k__Bacteria;p__Candidatus_Saccharibacteria;c__Saccharibacteria_genera_incertae_sedis;o__Saccharibacteria_genera_incertae_sedis;f__Saccharibacteria_genera_incertae_sedis;g__Saccharibacteria_genera_incertae_sedis
OTU1072	k__Bacteria;p__Verrucomicrobia;c__Verrucomicrobiae;o__Verrucomicrobiales;f__Verrucomicrobiaceae
OTU1073	k__Bacteria;p__Proteobacteria;c__Deltaproteobacteria
OTU1074	k__Bacteria;p__Proteobacteria
OTU1075*	k__Bacteria;p__Patescibacteria;c__Gracilibacteria;o__Candidatus_Peregrinibacteria
OTU1076	k__Bacteria;p__Parcubacteria;c__Parcubacteria_genera_incertae_sedis;o__Parcubacteria_genera_incertae_sedis;f__Parcubacteria_genera_incertae_sedis;g__Parcubacteria_genera_incertae_sedis
OTU1077	k__Bacteria;p__Proteobacteria;c__Deltaproteobacteria
OTU1078	k__Bacteria;p__Proteobacteria;c__Deltaproteobacteria
OTU1079*	k__Bacteria;p__Lentisphaerae;c__Lentisphaeria;o__Victivallales;f__PRD18C08
OTU1080*	k__Archaea;p__Nanoarchaeaeota;c__Woesearchaeia
OTU1081*	k__Bacteria;p__Patescibacteria;c__Parcubacteria;o__Candidatus_Wolfebacteria
OTU1082	k__Bacteria;p__Proteobacteria;c__Alphaproteobacteria
OTU1083	k__Bacteria;p__Proteobacteria;c__Gammaproteobacteria
OTU1084	k__Bacteria;p__Proteobacteria;c__Gammaproteobacteria
OTU1085	k__Bacteria;p__Proteobacteria;c__Gammaproteobacteria;o__Vibrionales;f__Vibrionaceae;g__Vibrio
OTU1086	k__Bacteria;p__Parcubacteria;c__Parcubacteria_genera_incertae_sedis;o__Parcubacteria_genera_incertae_sedis;f__Parcubacteria_genera_incertae_sedis;g__Parcubacteria_genera_incertae_sedis
OTU1087	k__Bacteria;p__Proteobacteria;c__Deltaproteobacteria;o__Desulfobacterales;f__Desulfobulbaceae
OTU1088	k__Bacteria;p__Bacteroidetes;c__Sphingobacteriia;o__Sphingobacteriales
OTU1089*	k__Bacteria;p__Planctomycetes;c__OM190
OTU1090	k__Bacteria;p__Proteobacteria;c__Gammaproteobacteria;o__Xanthomonadales;f__Xanthomonadaceae;g__Aquimonas
OTU1091	k__Bacteria;p__Proteobacteria;c__Alphaproteobacteria
OTU1092*	k__Bacteria;p__Patescibacteria;c__WWE3
OTU1093	k__Bacteria;p__Proteobacteria;c__Deltaproteobacteria;o__Bdellovibrionales;f__Bacteriovoracaceae
OTU1094*	k__Bacteria;p__Patescibacteria;c__ABY1;o__Candidatus_Kerfeldbacteria
OTU1095	k__Bacteria;p__Cyanobacteria
OTU1096	k__Bacteria;p__Bacteroidetes;c__Cytophagia;o__Cytophagales;f__Flammeovirgaceae
OTU1097	k__Bacteria;p__Chloroflexi;c__Anaerolineae;o__Anaerolineales;f__Anaerolineaceae
OTU1098*	k__Bacteria;p__Patescibacteria;c__Gracilibacteria
OTU1099	k__Bacteria;p__Bacteroidetes;c__Flavobacteriia;o__Flavobacteriales;f__Flavobacteriaceae;g__Tenacibaculum
OTU1100	k__Bacteria;p__Proteobacteria;c__Deltaproteobacteria
OTU1101*	k__Bacteria;p__Dependentiae;c__Babeliae;o__Babeliales;f__Vermiphilaceae
OTU1102	k__Bacteria;p__Proteobacteria;c__Gammaproteobacteria;o__Gammaproteobacteria_incertae_sedis;f__Marinicella;g__Marinicella
OTU1103	k__Bacteria;p__Actinobacteria
OTU1104	k__Bacteria;p__Proteobacteria;c__Alphaproteobacteria
OTU1105	k__Bacteria;p__Proteobacteria;c__Alphaproteobacteria
OTU1106	k__Bacteria;p__Planctomycetes;c__Planctomycetia;o__Planctomycetales;f__Planctomycetaceae
OTU1107	k__Bacteria;p__Bacteroidetes
OTU1108	k__Bacteria;p__Proteobacteria;c__Deltaproteobacteria;o__Myxococcales
OTU1109	k__Bacteria;p__Parcubacteria;c__Parcubacteria_genera_incertae_sedis;o__Parcubacteria_genera_incertae_sedis;f__Parcubacteria_genera_incertae_sedis;g__Parcubacteria_genera_incertae_sedis
OTU1110	k__Bacteria;p__Proteobacteria;c__Alphaproteobacteria
OTU1111	k__Bacteria;p__Proteobacteria;c__Deltaproteobacteria;o__Myxococcales
OTU1112	k__Bacteria;p__Parcubacteria;c__Parcubacteria_genera_incertae_sedis;o__Parcubacteria_genera_incertae_sedis;f__Parcubacteria_genera_incertae_sedis;g__Parcubacteria_genera_incertae_sedis
OTU1113	k__Bacteria;p__Planctomycetes;c__Planctomycetia;o__Planctomycetales;f__Planctomycetaceae
OTU1114	k__Bacteria;p__Proteobacteria;c__Alphaproteobacteria;o__Rhizobiales;f__Rhizobiaceae;g__Rhizobium
OTU1115	k__Bacteria;p__Proteobacteria;c__Gammaproteobacteria
OTU1116*	k__Bacteria;p__Patescibacteria;c__WWE3
OTU1117	k__Bacteria;p__Bacteroidetes;c__Flavobacteriia;o__Flavobacteriales;f__Flavobacteriaceae;g__Tenacibaculum
OTU1118	k__Bacteria;p__Proteobacteria;c__Gammaproteobacteria
OTU1119*	k__Archaea;p__Euryarchaeota;c__Thermoplasmata;o__Marine_Group_II
OTU1120*	k__Bacteria;p__Cyanobacteria;c__Melainabacteria;o__Caenarcaniphilales
OTU1121	k__Bacteria;p__Proteobacteria;c__Gammaproteobacteria;o__Oceanospirillales;f__Oceanospirillaceae;g__Neptunomonas
OTU1122	k__Bacteria;p__Proteobacteria;c__Epsilonproteobacteria;o__Campylobacterales;f__Campylobacteraceae;g__Arcobacter
OTU1123*	k__Bacteria;p__Patescibacteria;c__Parcubacteria;o__Candidatus_Kaiserbacteria
OTU1124	k__Bacteria;p__Proteobacteria;c__Alphaproteobacteria
OTU1125*	k__Bacteria;p__Patescibacteria;c__Microgenomatia;o__Candidatus_Pacebacteria
OTU1126	k__Bacteria;p__Planctomycetes;c__Planctomycetia;o__Planctomycetales;f__Planctomycetaceae
OTU1127	k__Bacteria;p__Chloroflexi
OTU1128*	k__Bacteria;p__Hydrogenedentes;c__Hydrogenedentia;o__Hydrogenedentiales;f__Hydrogenedensaceae
OTU1129*	k__Bacteria;p__WS2
OTU1130*	k__Bacteria;p__Chloroflexi;c__Anaerolineae;o__SBR1031
OTU1131	k__Bacteria;p__Proteobacteria;c__Gammaproteobacteria;o__Gammaproteobacteria_incertae_sedis;f__Halioglobus;g__Halioglobus
OTU1132*	k__Bacteria;p__Patescibacteria;c__Parcubacteria;o__Candidatus_Kaiserbacteria
OTU1133	k__Bacteria;p__Actinobacteria
OTU1134	k__Bacteria;p__Bacteroidetes
OTU1135	k__Bacteria;p__Proteobacteria;c__Deltaproteobacteria;o__Myxococcales
OTU1136*	k__Bacteria;p__Patescibacteria;c__Gracilibacteria;o__Candidatus_Peregrinibacteria
OTU1137*	k__Bacteria;p__Patescibacteria;c__Parcubacteria;o__Candidatus_Kaiserbacteria
OTU1138	k__Bacteria;p__Planctomycetes;c__Planctomycetia;o__Planctomycetales;f__Planctomycetaceae;g__Rhodopirellula
OTU1139	k__Bacteria;p__Bacteroidetes;c__Flavobacteriia;o__Flavobacteriales;f__Flavobacteriaceae
OTU1140	k__Bacteria;p__Lentisphaerae;c__Lentisphaeria
OTU1141	k__Bacteria;p__Proteobacteria;c__Gammaproteobacteria
OTU1142	k__Bacteria;p__Bacteroidetes
OTU1143	k__Bacteria;p__Bacteroidetes
OTU1144*	k__Bacteria;p__Planctomycetes;c__Phycisphaerae;o__Phycisphaerales;f__Phycisphaeraceae;g__Urania-1B-19_marine_sediment_group
OTU1145	k__Bacteria;p__Proteobacteria;c__Deltaproteobacteria;o__Desulfovibrionales;f__Desulfomicrobiaceae;g__Desulfomicrobium
OTU1146	k__Bacteria;p__Bacteroidetes
OTU1147*	k__Bacteria;p__Planctomycetes;c__Phycisphaerae;o__Phycisphaerales;f__Phycisphaeraceae;g__SM1A02
OTU1148	k__Bacteria;p__Candidatus_Saccharibacteria;c__Saccharibacteria_genera_incertae_sedis;o__Saccharibacteria_genera_incertae_sedis;f__Saccharibacteria_genera_incertae_sedis;g__Saccharibacteria_genera_incertae_sedis
OTU1149*	k__Bacteria;p__Patescibacteria;c__WS6_(Dojkabacteria)
OTU1150	k__Bacteria;p__Candidatus_Saccharibacteria;c__Saccharibacteria_genera_incertae_sedis;o__Saccharibacteria_genera_incertae_sedis;f__Saccharibacteria_genera_incertae_sedis;g__Saccharibacteria_genera_incertae_sedis
OTU1151	k__Bacteria;p__Planctomycetes;c__Planctomycetia;o__Planctomycetales;f__Planctomycetaceae
OTU1152	k__Bacteria;p__Planctomycetes;c__Phycisphaerae;o__Phycisphaerales;f__Phycisphaeraceae;g__Phycisphaera
OTU1153	k__Bacteria;p__Proteobacteria;c__Gammaproteobacteria;o__Chromatiales;f__Chromatiaceae
OTU1154	k__Bacteria;p__Acidobacteria;c__Acidobacteria_Gp17;o__Gp17;f__Gp17;g__Gp17
OTU1155	k__Bacteria;p__Actinobacteria;c__Actinobacteria
OTU1156	k__Bacteria;p__Proteobacteria;c__Gammaproteobacteria;o__Thiotrichales
OTU1157	k__Bacteria;p__Bacteroidetes;c__Bacteroidia;o__Bacteroidales;f__Prolixibacteraceae
OTU1158	k__Bacteria;p__Chloroflexi;c__Caldilineae;o__Caldilineales;f__Caldilineaceae;g__Litorilinea
OTU1159	k__Bacteria;p__Proteobacteria;c__Gammaproteobacteria;o__Oceanospirillales;f__Oceanospirillaceae
OTU1160	k__Bacteria;p__Bacteroidetes;c__Sphingobacteriia;o__Sphingobacteriales;f__Saprospiraceae
OTU1161	k__Bacteria;p__Bacteroidetes;c__Flavobacteriia;o__Flavobacteriales;f__Cryomorphaceae
OTU1162	k__Bacteria;p__Proteobacteria;c__Gammaproteobacteria
OTU1163*	k__Bacteria;p__Omnitrophicaeota;c__Omnitrophia
OTU1164	k__Bacteria;p__Parcubacteria;c__Parcubacteria_genera_incertae_sedis;o__Parcubacteria_genera_incertae_sedis;f__Parcubacteria_genera_incertae_sedis;g__Parcubacteria_genera_incertae_sedis
OTU1165	k__Bacteria;p__Bacteroidetes;c__Flavobacteriia;o__Flavobacteriales;f__Flavobacteriaceae;g__Winogradskyella
OTU1166	k__Bacteria;p__Cyanobacteria;c__Cyanobacteria
OTU1167*	k__Archaea;p__Nanoarchaeaeota;c__Woesearchaeia
OTU1168	k__Bacteria;p__Bacteroidetes;c__Sphingobacteriia;o__Sphingobacteriales;f__Saprospiraceae;g__Aureispira
OTU1169*	k__Bacteria;p__Patescibacteria;c__Parcubacteria;o__Candidatus_Yanofskybacteria
OTU1170*	k__Bacteria;p__Patescibacteria;c__WWE3
OTU1171	k__Bacteria;p__Proteobacteria;c__Gammaproteobacteria
OTU1172*	k__Bacteria;p__Planctomycetes;c__OM190
OTU1173	k__Bacteria;p__Bacteroidetes;c__Flavobacteriia;o__Flavobacteriales;f__Flavobacteriaceae;g__Pseudofulvibacter
OTU1174	k__Bacteria;p__Bacteroidetes;c__Flavobacteriia;o__Flavobacteriales;f__Cryomorphaceae;g__Crocinitomix
OTU1175	k__Bacteria;p__Bacteroidetes
OTU1176	k__Bacteria;p__Proteobacteria;c__Gammaproteobacteria
OTU1177	k__Bacteria;p__Proteobacteria;c__Alphaproteobacteria;o__Rhodobacterales;f__Rhodobacteraceae
OTU1178	k__Bacteria;p__Planctomycetes;c__Planctomycetia;o__Planctomycetales;f__Planctomycetaceae;g__Blastopirellula
OTU1179	k__Bacteria;p__Planctomycetes;c__Planctomycetia;o__Planctomycetales;f__Planctomycetaceae;g__Gimesia
OTU1180	k__Bacteria;p__Proteobacteria;c__Deltaproteobacteria;o__Bdellovibrionales;f__Bacteriovoracaceae;g__Peredibacter
OTU1181	k__Bacteria;p__Proteobacteria;c__Alphaproteobacteria
OTU1182	k__Bacteria;p__Proteobacteria;c__Epsilonproteobacteria;o__Campylobacterales
OTU1183	k__Bacteria;p__Proteobacteria;c__Gammaproteobacteria
OTU1184	k__Bacteria;p__Verrucomicrobia;c__Verrucomicrobiae;o__Verrucomicrobiales;f__Verrucomicrobiaceae
OTU1185*	k__Bacteria;p__Patescibacteria;c__Microgenomatia;o__Candidatus_Pacebacteria
OTU1186	k__Bacteria;p__Planctomycetes;c__Planctomycetia;o__Planctomycetales;f__Planctomycetaceae
OTU1187*	k__Bacteria;p__Actinobacteria;c__Coriobacteriia;o__OPB41
OTU1188	k__Bacteria;p__Bacteroidetes;c__Bacteroidia;o__Bacteroidales;f__Prolixibacteraceae
OTU1189	k__Bacteria;p__Bacteroidetes
OTU1190*	k__Bacteria;p__Patescibacteria;c__Parcubacteria;o__Candidatus_Campbellbacteria
OTU1191	k__Bacteria;p__Proteobacteria;c__Gammaproteobacteria;o__Alteromonadales;f__Alteromonadaceae;g__Marinobacter
OTU1192	k__Bacteria;p__Proteobacteria;c__Alphaproteobacteria
OTU1193	k__Bacteria;p__Bacteroidetes;c__Flavobacteriia;o__Flavobacteriales;f__Flavobacteriaceae;g__Gilvibacter
OTU1194	k__Bacteria;p__Bacteroidetes
OTU1195	k__Bacteria;p__Proteobacteria;c__Gammaproteobacteria;o__Oceanospirillales;f__Oceanospirillaceae
OTU1196	k__Bacteria;p__Parcubacteria;c__Parcubacteria_genera_incertae_sedis;o__Parcubacteria_genera_incertae_sedis;f__Parcubacteria_genera_incertae_sedis;g__Parcubacteria_genera_incertae_sedis
OTU1197	k__Bacteria;p__Cyanobacteria;c__Cyanobacteria;o__Family_VIII;f__Family_VIII;g__GpVIII
OTU1198	k__Bacteria;p__Planctomycetes;c__Planctomycetia;o__Planctomycetales;f__Planctomycetaceae
OTU1199*	k__Bacteria
OTU1200	k__Bacteria;p__Proteobacteria;c__Gammaproteobacteria;o__Chromatiales;f__Ectothiorhodospiraceae
OTU1201	k__Bacteria;p__Planctomycetes;c__Planctomycetia;o__Planctomycetales;f__Planctomycetaceae
OTU1202	k__Bacteria;p__Chloroflexi;c__Caldilineae;o__Caldilineales;f__Caldilineaceae;g__Litorilinea
OTU1203*	k__Bacteria;p__WPS-2
OTU1204*	k__Bacteria;p__Planctomycetes;c__OM190
OTU1205*	k__Bacteria;p__Proteobacteria;c__Deltaproteobacteria;o__Bdellovibrionales;f__Bdellovibrionaceae;g__Bdellovibrio
OTU1206	k__Bacteria;p__Proteobacteria;c__Alphaproteobacteria
OTU1207	k__Bacteria;p__Bacteroidetes;c__Sphingobacteriia;o__Sphingobacteriales;f__Saprospiraceae;g__Lewinella
OTU1208	k__Bacteria;p__Verrucomicrobia;c__Opitutae;o__Puniceicoccales;f__Puniceicoccaceae;g__Pelagicoccus
OTU1209	k__Bacteria;p__Tenericutes;c__Mollicutes;o__Acholeplasmatales;f__Acholeplasmataceae;g__Acholeplasma
OTU1210	k__Bacteria;p__Firmicutes;c__Clostridia;o__Clostridiales
OTU1211	k__Bacteria;p__Proteobacteria;c__Betaproteobacteria;o__Burkholderiales
OTU1212*	k__Bacteria;p__Patescibacteria;c__Parcubacteria;o__Candidatus_Moranbacteria
OTU1213	k__Bacteria;p__Planctomycetes;c__Planctomycetia;o__Planctomycetales;f__Planctomycetaceae
OTU1214*	k__Bacteria;p__Patescibacteria;c__WS6_(Dojkabacteria)
OTU1215	k__Bacteria;p__Planctomycetes;c__Planctomycetia;o__Planctomycetales;f__Planctomycetaceae
OTU1216*	k__Bacteria;p__Patescibacteria;c__WS6_(Dojkabacteria)
OTU1217	k__Bacteria;p__Proteobacteria;c__Gammaproteobacteria;o__Chromatiales;f__Chromatiaceae
OTU1218	k__Bacteria;p__Chloroflexi;c__Caldilineae;o__Caldilineales;f__Caldilineaceae
OTU1219	k__Bacteria;p__Deinococcus-Thermus;c__Deinococci;o__Deinococcales;f__Trueperaceae;g__Truepera
OTU1220	k__Bacteria;p__Proteobacteria;c__Gammaproteobacteria
OTU1221	k__Bacteria;p__Proteobacteria;c__Gammaproteobacteria;o__Oceanospirillales;f__Oceanospirillaceae;g__Marinobacterium
OTU1222*	k__Bacteria;p__Patescibacteria;c__Parcubacteria;o__Candidatus_Kaiserbacteria
OTU1223*	k__Bacteria;p__Patescibacteria;c__ABY1
OTU1224*	k__Bacteria;p__Proteobacteria;c__Alphaproteobacteria
OTU1225	k__Bacteria;p__Bacteroidetes;c__Cytophagia;o__Cytophagales
OTU1226	k__Bacteria;p__Proteobacteria;c__Alphaproteobacteria
OTU1227	k__Bacteria;p__Parcubacteria;c__Parcubacteria_genera_incertae_sedis;o__Parcubacteria_genera_incertae_sedis;f__Parcubacteria_genera_incertae_sedis;g__Parcubacteria_genera_incertae_sedis
OTU1228	k__Bacteria;p__Proteobacteria;c__Gammaproteobacteria;o__Oceanospirillales;f__Oceanospirillaceae;g__Thalassolituus
OTU1229	k__Bacteria;p__Proteobacteria;c__Alphaproteobacteria
OTU1230	k__Bacteria;p__Bacteroidetes;c__Flavobacteriia;o__Flavobacteriales;f__Flavobacteriaceae
OTU1231*	k__Bacteria;p__Actinobacteria;c__Acidimicrobiia;o__Actinomarinales
OTU1232	k__Bacteria;p__Verrucomicrobia;c__Verrucomicrobiae;o__Verrucomicrobiales;f__Verrucomicrobiaceae;g__Luteolibacter
OTU1233	k__Bacteria;p__Planctomycetes;c__Planctomycetia;o__Planctomycetales;f__Planctomycetaceae
OTU1234	k__Bacteria;p__Proteobacteria;c__Deltaproteobacteria
OTU1235	k__Bacteria;p__Proteobacteria;c__Deltaproteobacteria
OTU1236*	k__Bacteria;p__Fusobacteria;c__Fusobacteriia;o__Fusobacteriales;f__Leptotrichiaceae
OTU1237	k__Bacteria;p__Proteobacteria;c__Gammaproteobacteria
OTU1238	k__Bacteria;p__Proteobacteria;c__Alphaproteobacteria;o__Caulobacterales;f__Hyphomonadaceae;g__Henriciella
OTU1239	k__Bacteria;p__Proteobacteria;c__Alphaproteobacteria;o__Rhizobiales;f__Hyphomicrobiaceae;g__Pelagibacterium
OTU1240	k__Bacteria;p__Cyanobacteria;c__Chloroplast;o__Chloroplast;f__Chloroplast;g__Chlorophyta
OTU1241	k__Bacteria;p__Proteobacteria;c__Gammaproteobacteria
OTU1242	k__Bacteria;p__Proteobacteria;c__Epsilonproteobacteria;o__Campylobacterales;f__Helicobacteraceae;g__Sulfurimonas
OTU1243*	k__Bacteria;p__Tenericutes;c__Mollicutes;o__Mycoplasmatales;f__Mycoplasmataceae
OTU1244	k__Bacteria;p__Proteobacteria;c__Gammaproteobacteria
OTU1245	k__Bacteria;p__Proteobacteria;c__Gammaproteobacteria;o__Xanthomonadales;f__Xanthomonadaceae
OTU1246	k__Bacteria;p__Bacteroidetes
OTU1247	k__Bacteria;p__Proteobacteria;c__Alphaproteobacteria;o__Rhodospirillales
OTU1248	k__Bacteria;p__Proteobacteria;c__Betaproteobacteria
OTU1249	k__Bacteria;p__Planctomycetes;c__Planctomycetia;o__Planctomycetales;f__Planctomycetaceae
OTU1250	k__Bacteria;p__Proteobacteria;c__Betaproteobacteria
OTU1251	k__Bacteria;p__Acidobacteria;c__Acidobacteria_Gp4;o__Gp4;f__Gp4;g__Gp4
OTU1252*	k__Bacteria;p__Planctomycetes;c__BD7-11
OTU1253	k__Bacteria;p__Bacteroidetes;c__Flavobacteriia;o__Flavobacteriales;f__Flavobacteriaceae;g__Chryseobacterium
OTU1254	k__Bacteria;p__Acidobacteria;c__Acidobacteria_Gp7;o__Gp7;f__Gp7;g__Gp7
OTU1255	k__Bacteria;p__Chlamydiae;c__Chlamydiia;o__Chlamydiales
OTU1256	k__Bacteria;p__Actinobacteria;c__Actinobacteria;o__Coriobacteriales;f__Coriobacteriaceae
OTU1257	k__Bacteria;p__Planctomycetes;c__Planctomycetia;o__Planctomycetales;f__Planctomycetaceae
OTU1258	k__Bacteria;p__Planctomycetes;c__Planctomycetia;o__Planctomycetales;f__Planctomycetaceae
OTU1259	k__Bacteria;p__Planctomycetes;c__Planctomycetia;o__Planctomycetales;f__Planctomycetaceae;g__Planctomicrobium
OTU1260*	k__Bacteria;p__Actinobacteria;c__Thermoleophilia;o__Gaiellales
OTU1261	k__Bacteria;p__Bacteroidetes;c__Bacteroidia;o__Bacteroidales;f__Prolixibacteraceae;g__Mangrovibacterium
OTU1262	k__Bacteria;p__Proteobacteria;c__Gammaproteobacteria;o__Oceanospirillales;f__Oceanospirillaceae;g__Marinobacterium
OTU1263	k__Bacteria;p__Proteobacteria;c__Alphaproteobacteria;o__Rhodospirillales;f__Rhodospirillaceae;g__Novispirillum
OTU1264	k__Bacteria;p__Proteobacteria;c__Alphaproteobacteria
OTU1265	k__Bacteria;p__Proteobacteria;c__Alphaproteobacteria
OTU1266	k__Bacteria;p__Proteobacteria;c__Gammaproteobacteria
OTU1267*	k__Bacteria;p__Margulisbacteria
OTU1268	k__Bacteria;p__Bacteroidetes;c__Flavobacteriia;o__Flavobacteriales;f__Flavobacteriaceae
OTU1269	k__Bacteria;p__Cyanobacteria;c__Chloroplast;o__Chloroplast;f__Chloroplast;g__Bacillariophyta
OTU1270*	k__Bacteria;p__Planctomycetes
OTU1271	k__Bacteria;p__Proteobacteria;c__Alphaproteobacteria;o__Rhodobacterales;f__Rhodobacteraceae
OTU1272	k__Bacteria;p__Proteobacteria
OTU1273*	k__Bacteria;p__Patescibacteria;c__Gracilibacteria
OTU1274	k__Bacteria;p__Candidatus_Saccharibacteria;c__Saccharibacteria_genera_incertae_sedis;o__Saccharibacteria_genera_incertae_sedis;f__Saccharibacteria_genera_incertae_sedis;g__Saccharibacteria_genera_incertae_sedis
OTU1275*	k__Bacteria;p__Kiritimatiellaeota;c__Kiritimatiellae
OTU1276	k__Bacteria;p__Cyanobacteria;c__Cyanobacteria;o__Family_XIII;f__Family_XIII;g__GpXIII
OTU1277*	k__Bacteria;p__Kiritimatiellaeota;c__Kiritimatiellae;o__WCHB1-41
OTU1278	k__Bacteria;p__Bacteroidetes;c__Bacteroidia;o__Bacteroidales;f__Marinilabiliaceae;g__Carboxylicivirga
OTU1279*	k__Bacteria;p__Proteobacteria
OTU1280*	k__Bacteria;p__Patescibacteria;c__Gracilibacteria
OTU1281	k__Bacteria;p__Bacteroidetes;c__Sphingobacteriia;o__Sphingobacteriales;f__Saprospiraceae
OTU1282*	k__Bacteria;p__Planctomycetes;c__Pla4_lineage
OTU1283	k__Bacteria;p__Actinobacteria;c__Actinobacteria;o__Actinomycetales;f__Microbacteriaceae;g__Rhodoluna
OTU1284*	k__Bacteria;p__Proteobacteria;c__Alphaproteobacteria;o__Rickettsiales;f__Anaplasmataceae;g__Ehrlichia
OTU1285	k__Bacteria;p__Proteobacteria;c__Deltaproteobacteria
OTU1286	k__Bacteria;p__Proteobacteria;c__Deltaproteobacteria;o__Myxococcales;f__Nannocystaceae
OTU1287	k__Bacteria;p__Bacteroidetes
OTU1288	k__Bacteria;p__Bacteroidetes
OTU1289	k__Bacteria;p__Planctomycetes;c__Planctomycetia;o__Planctomycetales;f__Planctomycetaceae
OTU1290	k__Bacteria;p__Proteobacteria
OTU1291	k__Bacteria;p__Planctomycetes;c__Planctomycetia;o__Planctomycetales;f__Planctomycetaceae
OTU1292*	k__Bacteria;p__Actinobacteria;c__Thermoleophilia;o__Gaiellales
OTU1293	k__Bacteria;p__Acidobacteria;c__Acidobacteria_Gp23;o__Gp23;f__Gp23;g__Gp23
OTU1294	k__Bacteria;p__Bacteroidetes;c__Cytophagia;o__Cytophagales
OTU1295*	k__Bacteria;p__Patescibacteria;c__WS6_(Dojkabacteria)
OTU1296*	k__Bacteria;p__Patescibacteria;c__Microgenomatia;o__Candidatus_Pacebacteria
OTU1297	k__Bacteria;p__Chloroflexi
OTU1298	k__Bacteria;p__Proteobacteria;c__Gammaproteobacteria
OTU1299	k__Bacteria;p__Planctomycetes;c__Planctomycetia;o__Planctomycetales;f__Planctomycetaceae
OTU1300	k__Bacteria;p__Chlamydiae;c__Chlamydiia;o__Chlamydiales;f__Parachlamydiaceae
OTU1301	k__Bacteria;p__Planctomycetes;c__Planctomycetia;o__Planctomycetales;f__Planctomycetaceae
OTU1302*	k__Bacteria;p__Patescibacteria;c__ABY1;o__Candidatus_Magasanikbacteria
OTU1303	k__Bacteria;p__Actinobacteria;c__Actinobacteria;o__Acidimicrobiales
OTU1304	k__Bacteria;p__Bacteroidetes
OTU1305	k__Bacteria;p__Proteobacteria;c__Deltaproteobacteria;o__Bdellovibrionales;f__Bacteriovoracaceae
OTU1306	k__Bacteria;p__Proteobacteria
OTU1307	k__Bacteria;p__Proteobacteria;c__Gammaproteobacteria;o__Thiotrichales;f__Francisellaceae;g__Francisella
OTU1308	k__Archaea;p__Woesearchaeota
OTU1309	k__Bacteria;p__Proteobacteria;c__Alphaproteobacteria
OTU1310	k__Bacteria;p__Proteobacteria;c__Deltaproteobacteria;o__Bdellovibrionales;f__Bacteriovoracaceae
OTU1311*	k__Bacteria;p__Planctomycetes;c__Phycisphaerae;o__Phycisphaerales;f__Phycisphaeraceae;g__SM1A02
OTU1312	k__Bacteria;p__Proteobacteria;c__Deltaproteobacteria
OTU1313*	k__Bacteria;p__Patescibacteria;c__ABY1;o__Candidatus_Magasanikbacteria
OTU1314*	k__Bacteria;p__Kiritimatiellaeota;c__Kiritimatiellae;o__Kiritimatiellales;f__Kiritimatiellaceae;g__R76-B128
OTU1315	k__Bacteria;p__Parcubacteria;c__Parcubacteria_genera_incertae_sedis;o__Parcubacteria_genera_incertae_sedis;f__Parcubacteria_genera_incertae_sedis;g__Parcubacteria_genera_incertae_sedis
OTU1316	k__Bacteria;p__Parcubacteria;c__Parcubacteria_genera_incertae_sedis;o__Parcubacteria_genera_incertae_sedis;f__Parcubacteria_genera_incertae_sedis;g__Parcubacteria_genera_incertae_sedis
OTU1317	k__Bacteria;p__Proteobacteria;c__Alphaproteobacteria;o__Rhodospirillales
OTU1318*	k__Bacteria;p__Patescibacteria;c__Parcubacteria;o__Candidatus_Kaiserbacteria
OTU1319	k__Bacteria;p__Thermotogae;c__Thermotogae;o__Petrotogales;f__Petrotogaceae;g__Oceanotoga
OTU1320	k__Bacteria;p__Proteobacteria;c__Gammaproteobacteria;o__Vibrionales;f__Vibrionaceae;g__Vibrio
OTU1321	k__Bacteria;p__Proteobacteria;c__Gammaproteobacteria;o__Chromatiales
OTU1322	k__Bacteria;p__Proteobacteria;c__Gammaproteobacteria;o__Gammaproteobacteria_incertae_sedis;f__Eionea;g__Eionea
OTU1323	k__Bacteria;p__Proteobacteria
OTU1324*	k__Bacteria;p__Patescibacteria;c__Gracilibacteria
OTU1325*	k__Bacteria;p__Patescibacteria;c__WS6_(Dojkabacteria)
OTU1326*	k__Bacteria;p__Gemmatimonadetes;c__PAUC43f_marine_benthic_group
OTU1327*	k__Bacteria;p__WS2
OTU1328	k__Bacteria;p__Planctomycetes;c__Planctomycetia;o__Planctomycetales;f__Planctomycetaceae
OTU1329	k__Bacteria;p__Proteobacteria;c__Deltaproteobacteria;o__Desulfobacterales;f__Desulfobacteraceae;g__Desulfobacter
OTU1330*	k__Archaea;p__Crenarchaeota;c__Bathyarchaeia
OTU1331*	k__Bacteria
OTU1332	k__Bacteria;p__Proteobacteria;c__Gammaproteobacteria
OTU1333	k__Bacteria;p__Verrucomicrobia;c__Verrucomicrobiae;o__Verrucomicrobiales;f__Rubritaleaceae;g__Rubritalea
OTU1334	k__Bacteria;p__Proteobacteria;c__Deltaproteobacteria;o__Myxococcales;f__Sandaracinaceae;g__Sandaracinus
OTU1335	k__Bacteria;p__Bacteroidetes;c__Flavobacteriia;o__Flavobacteriales;f__Flavobacteriaceae
OTU1336	k__Bacteria;p__Proteobacteria;c__Deltaproteobacteria;o__Bdellovibrionales;f__Bacteriovoracaceae;g__Halobacteriovorax
OTU1337	k__Bacteria;p__Actinobacteria;c__Actinobacteria
OTU1338	k__Bacteria;p__Bacteroidetes
OTU1339*	k__Bacteria;p__Spirochaetes;c__Leptospirae;o__Leptospirales;f__Leptospiraceae;g__Leptospira
OTU1340*	k__Bacteria;p__Proteobacteria;c__Deltaproteobacteria;o__SAR324_clade(Marine_group_B)
OTU1341	k__Bacteria;p__Proteobacteria;c__Epsilonproteobacteria;o__Campylobacterales;f__Campylobacteraceae;g__Arcobacter
OTU1342	k__Bacteria;p__Proteobacteria;c__Gammaproteobacteria
OTU1343	k__Bacteria;p__Proteobacteria;c__Gammaproteobacteria
OTU1344	k__Bacteria;p__Proteobacteria;c__Gammaproteobacteria
OTU1345	k__Bacteria;p__Proteobacteria;c__Gammaproteobacteria
OTU1346	k__Bacteria;p__Bacteroidetes
OTU1347	k__Bacteria;p__Bacteroidetes;c__Bacteroidia;o__Bacteroidales;f__Marinilabiliaceae;g__Carboxylicivirga
OTU1348	k__Bacteria;p__Proteobacteria;c__Deltaproteobacteria;o__Desulfobacterales;f__Desulfobulbaceae
OTU1349	k__Bacteria;p__Actinobacteria;c__Actinobacteria;o__Actinomycetales
OTU1350*	k__Bacteria;p__Patescibacteria;c__Saccharimonadia;o__Saccharimonadales
OTU1351*	k__Bacteria;p__Chloroflexi;c__Anaerolineae;o__Ardenticatenales
OTU1352	k__Bacteria;p__Proteobacteria;c__Gammaproteobacteria
OTU1353	k__Bacteria;p__Planctomycetes;c__Planctomycetia;o__Planctomycetales;f__Planctomycetaceae
OTU1354	k__Bacteria;p__Planctomycetes;c__Planctomycetia;o__Planctomycetales;f__Planctomycetaceae
OTU1355*	k__Bacteria;p__Planctomycetes;c__Pla4_lineage
OTU1356*	k__Bacteria;p__Cyanobacteria;c__Oxyphotobacteria;o__Chloroplast
OTU1357*	k__Bacteria;p__Proteobacteria;c__Alphaproteobacteria;o__Rickettsiales;f__Mitochondria
OTU1358	k__Bacteria;p__Parcubacteria;c__Parcubacteria_genera_incertae_sedis;o__Parcubacteria_genera_incertae_sedis;f__Parcubacteria_genera_incertae_sedis;g__Parcubacteria_genera_incertae_sedis
OTU1359	k__Bacteria;p__Planctomycetes;c__Planctomycetia;o__Planctomycetales;f__Planctomycetaceae;g__Planctomicrobium
OTU1360	k__Bacteria;p__Planctomycetes;c__Planctomycetia;o__Planctomycetales;f__Planctomycetaceae
OTU1361	k__Bacteria;p__Proteobacteria;c__Deltaproteobacteria
OTU1362	k__Bacteria;p__Chlamydiae;c__Chlamydiia;o__Chlamydiales;f__Parachlamydiaceae
OTU1363	k__Bacteria;p__Proteobacteria;c__Alphaproteobacteria
OTU1364*	k__Archaea;p__Nanoarchaeaeota;c__Woesearchaeia
OTU1365	k__Bacteria;p__Proteobacteria;c__Gammaproteobacteria;o__Gammaproteobacteria_incertae_sedis
OTU1366*	k__Bacteria;p__Proteobacteria;c__Deltaproteobacteria;o__PB19
OTU1367	k__Bacteria;p__Bacteroidetes;c__Sphingobacteriia;o__Sphingobacteriales;f__Saprospiraceae
OTU1368	k__Bacteria;p__Bacteroidetes
OTU1369	k__Bacteria;p__Proteobacteria;c__Gammaproteobacteria
OTU1370	k__Bacteria;p__Proteobacteria;c__Alphaproteobacteria;o__Sphingomonadales;f__Sphingomonadaceae
OTU1371	k__Bacteria;p__Proteobacteria;c__Gammaproteobacteria
OTU1372	k__Bacteria;p__Proteobacteria;c__Gammaproteobacteria;o__Alteromonadales;f__Ferrimonadaceae;g__Ferrimonas
OTU1373	k__Bacteria;p__Bacteroidetes;c__Bacteroidia;o__Bacteroidales;f__Prolixibacteraceae;g__Mariniphaga
OTU1374	k__Bacteria;p__Proteobacteria;c__Alphaproteobacteria
OTU1375	k__Bacteria;p__Proteobacteria
OTU1376	k__Bacteria;p__Proteobacteria;c__Alphaproteobacteria
OTU1377	k__Bacteria;p__Proteobacteria
OTU1378	k__Bacteria;p__Proteobacteria;c__Alphaproteobacteria
OTU1379	k__Bacteria;p__Verrucomicrobia;c__Verrucomicrobiae;o__Verrucomicrobiales;f__Verrucomicrobiaceae
OTU1380	k__Bacteria;p__Proteobacteria
OTU1381	k__Bacteria;p__Chlamydiae;c__Chlamydiia;o__Chlamydiales;f__Parachlamydiaceae;g__Parachlamydia
OTU1382	k__Bacteria;p__Proteobacteria;c__Deltaproteobacteria;o__Desulfobacterales;f__Desulfobacteraceae
OTU1383	k__Bacteria;p__Parcubacteria;c__Parcubacteria_genera_incertae_sedis;o__Parcubacteria_genera_incertae_sedis;f__Parcubacteria_genera_incertae_sedis;g__Parcubacteria_genera_incertae_sedis
OTU1384	k__Bacteria;p__Proteobacteria;c__Gammaproteobacteria
OTU1385	k__Bacteria;p__Cyanobacteria;c__Cyanobacteria
OTU1386	k__Bacteria;p__Bacteroidetes;c__Bacteroidia;o__Bacteroidales;f__Prolixibacteraceae
OTU1387	k__Bacteria;p__Acidobacteria;c__Acidobacteria_Gp2;o__Gp2;f__Gp2;g__Gp2
OTU1388	k__Bacteria;p__Planctomycetes;c__Planctomycetia;o__Planctomycetales;f__Planctomycetaceae
OTU1389	k__Bacteria;p__Proteobacteria;c__Deltaproteobacteria;o__Desulfobacterales;f__Desulfobulbaceae
OTU1390	k__Bacteria;p__Bacteroidetes;c__Sphingobacteriia;o__Sphingobacteriales;f__Saprospiraceae
OTU1391*	k__Bacteria;p__Patescibacteria;c__Gracilibacteria;o__Absconditabacteriales_(SR1)
OTU1392	k__Bacteria;p__Bacteroidetes;c__Flavobacteriia;o__Flavobacteriales
OTU1393	k__Bacteria;p__Proteobacteria
OTU1394*	k__Bacteria;p__Patescibacteria;c__ABY1;o__Candidatus_Uhrbacteria
OTU1395	k__Bacteria;p__Planctomycetes;c__Planctomycetia;o__Planctomycetales;f__Planctomycetaceae
OTU1396	k__Bacteria;p__Bacteroidetes
OTU1397	k__Bacteria;p__Proteobacteria;c__Gammaproteobacteria;o__Chromatiales;f__Ectothiorhodospiraceae
OTU1398	k__Bacteria;p__Proteobacteria;c__Gammaproteobacteria;o__Alteromonadales;f__Alteromonadaceae;g__Marinobacter
OTU1399	k__Bacteria;p__Proteobacteria;c__Alphaproteobacteria;o__Rhodobacterales;f__Rhodobacteraceae
OTU1400	k__Archaea;p__Woesearchaeota
OTU1401	k__Bacteria;p__Cyanobacteria;c__Chloroplast;o__Chloroplast;f__Chloroplast;g__Bacillariophyta
OTU1402	k__Bacteria;p__Proteobacteria;c__Alphaproteobacteria;o__Rhodobacterales;f__Rhodobacteraceae
OTU1403	k__Bacteria;p__Actinobacteria;c__Actinobacteria;o__Actinomycetales
OTU1404	k__Bacteria;p__Firmicutes;c__Clostridia;o__Clostridiales;f__Peptostreptococcaceae;g__Acetoanaerobium
OTU1405*	k__Bacteria;p__Planctomycetes;c__Pla4_lineage
OTU1406	k__Archaea;p__Euryarchaeota;c__Halobacteria;o__Natrialbales;f__Natrialbaceae;g__Halovivax
OTU1407	k__Bacteria;p__Firmicutes;c__Bacilli;o__Bacillales;f__Bacillales_Incertae_Sedis_XII;g__Exiguobacterium
OTU1408*	k__Bacteria;p__Patescibacteria;c__Microgenomatia;o__Candidatus_Pacebacteria
OTU1409*	k__Bacteria;p__Patescibacteria;c__Microgenomatia;o__Candidatus_Pacebacteria
OTU1410	k__Bacteria;p__Proteobacteria;c__Deltaproteobacteria;o__Myxococcales
OTU1411*	k__Bacteria;p__Planctomycetes;c__Phycisphaerae;o__Phycisphaerales;f__Phycisphaeraceae;g__SM1A02
OTU1412	k__Bacteria;p__Bacteroidetes;c__Cytophagia;o__Cytophagales;f__Cyclobacteriaceae;g__Shivajiella
OTU1413	k__Bacteria;p__Planctomycetes;c__Planctomycetia;o__Planctomycetales;f__Planctomycetaceae
OTU1414*	k__Bacteria;p__BRC1
OTU1415*	k__Bacteria;p__Patescibacteria;c__ABY1;o__Candidatus_Magasanikbacteria
OTU1416	k__Bacteria;p__Bacteroidetes;c__Sphingobacteriia;o__Sphingobacteriales;f__Saprospiraceae;g__Aureispira
OTU1417	k__Bacteria;p__Bacteroidetes;c__Sphingobacteriia;o__Sphingobacteriales;f__Saprospiraceae
OTU1418	k__Bacteria;p__Proteobacteria;c__Gammaproteobacteria;o__Chromatiales
OTU1419*	k__Bacteria;p__Proteobacteria;c__Deltaproteobacteria;o__Bdellovibrionales;f__Bdellovibrionaceae;g__OM27_clade
OTU1420	k__Bacteria;p__Proteobacteria;c__Alphaproteobacteria;o__Rhodospirillales
OTU1421	k__Bacteria;p__Proteobacteria;c__Gammaproteobacteria
OTU1422	k__Bacteria;p__Proteobacteria;c__Epsilonproteobacteria;o__Campylobacterales;f__Campylobacteraceae;g__Arcobacter
OTU1423*	k__Bacteria;p__Patescibacteria;c__Gracilibacteria;o__JGI_0000069-P22
OTU1424	k__Bacteria;p__Proteobacteria;c__Gammaproteobacteria;o__Oceanospirillales;f__Oceanospirillaceae;g__Litoribrevibacter
OTU1425	k__Bacteria;p__Bacteroidetes
OTU1426	k__Bacteria;p__Parcubacteria;c__Parcubacteria_genera_incertae_sedis;o__Parcubacteria_genera_incertae_sedis;f__Parcubacteria_genera_incertae_sedis;g__Parcubacteria_genera_incertae_sedis
OTU1427	k__Archaea;p__Pacearchaeota;c__Pacearchaeota_Incertae_Sedis_AR13;o__Pacearchaeota_Incertae_Sedis_AR13;f__Pacearchaeota_Incertae_Sedis_AR13;g__Pacearchaeota_Incertae_Sedis_AR13
OTU1428	k__Bacteria;p__Proteobacteria;c__Deltaproteobacteria
OTU1429	k__Bacteria;p__Planctomycetes;c__Planctomycetia;o__Planctomycetales;f__Planctomycetaceae
OTU1430	k__Bacteria;p__Bacteroidetes;c__Flavobacteriia;o__Flavobacteriales;f__Cryomorphaceae
OTU1431	k__Bacteria;p__Proteobacteria;c__Gammaproteobacteria
OTU1432*	k__Bacteria;p__Patescibacteria;c__Parcubacteria;o__Candidatus_Kaiserbacteria
OTU1433	k__Bacteria;p__Proteobacteria;c__Gammaproteobacteria;o__Xanthomonadales;f__Sinobacteraceae;g__Nevskia
OTU1434	k__Bacteria;p__Proteobacteria;c__Alphaproteobacteria;o__Rhizobiales;f__Methylocystaceae;g__Terasakiella
OTU1435	k__Bacteria;p__Proteobacteria;c__Alphaproteobacteria
OTU1436*	k__Bacteria;p__Proteobacteria;c__Alphaproteobacteria;o__Holosporales;f__Holosporaceae
OTU1437	k__Bacteria;p__Proteobacteria;c__Deltaproteobacteria;o__Bdellovibrionales;f__Bacteriovoracaceae
OTU1438	k__Bacteria;p__Bacteroidetes
OTU1439	k__Bacteria;p__Planctomycetes;c__Planctomycetia;o__Planctomycetales;f__Planctomycetaceae
OTU1440	k__Bacteria;p__Proteobacteria;c__Alphaproteobacteria;o__Rhodobacterales;f__Rhodobacteraceae
OTU1441	k__Bacteria;p__Candidatus_Saccharibacteria;c__Saccharibacteria_genera_incertae_sedis;o__Saccharibacteria_genera_incertae_sedis;f__Saccharibacteria_genera_incertae_sedis;g__Saccharibacteria_genera_incertae_sedis
OTU1442	k__Bacteria;p__Proteobacteria;c__Gammaproteobacteria;o__Chromatiales
OTU1443	k__Bacteria;p__Bacteroidetes;c__Bacteroidia;o__Bacteroidales;f__Prolixibacteraceae
OTU1444*	k__Bacteria;p__Patescibacteria;c__Gracilibacteria;o__Candidatus_Peregrinibacteria
OTU1445	k__Bacteria;p__Planctomycetes;c__Planctomycetia;o__Planctomycetales;f__Planctomycetaceae
OTU1446	k__Bacteria;p__Verrucomicrobia;c__Verrucomicrobiae;o__Verrucomicrobiales;f__Verrucomicrobiaceae
OTU1447	k__Archaea;p__Crenarchaeota;c__Thermoprotei
OTU1448	k__Bacteria;p__Planctomycetes;c__Planctomycetia;o__Planctomycetales;f__Planctomycetaceae;g__Blastopirellula
OTU1449	k__Bacteria;p__Proteobacteria
OTU1450	k__Bacteria;p__SR1;c__SR1_genera_incertae_sedis;o__SR1_genera_incertae_sedis;f__SR1_genera_incertae_sedis;g__SR1_genera_incertae_sedis
OTU1451	k__Bacteria;p__Proteobacteria;c__Alphaproteobacteria
OTU1452	k__Bacteria;p__Proteobacteria;c__Betaproteobacteria;o__Burkholderiales
OTU1453	k__Bacteria;p__Proteobacteria
OTU1454	k__Bacteria;p__Proteobacteria;c__Deltaproteobacteria;o__Myxococcales;f__Nannocystaceae
OTU1455	k__Bacteria;p__Proteobacteria;c__Betaproteobacteria;o__Burkholderiales
OTU1456	k__Bacteria;p__Proteobacteria;c__Deltaproteobacteria
OTU1457	k__Bacteria;p__Proteobacteria
OTU1458	k__Bacteria;p__Bacteroidetes;c__Bacteroidia;o__Bacteroidales;f__Prolixibacteraceae
OTU1459	k__Bacteria;p__Proteobacteria
OTU1460	k__Bacteria;p__Proteobacteria;c__Gammaproteobacteria;o__Xanthomonadales;f__Xanthomonadaceae
OTU1461*	k__Bacteria;p__Patescibacteria;c__Gracilibacteria;o__Candidatus_Peregrinibacteria
OTU1462*	k__Bacteria;p__Planctomycetes;c__OM190
OTU1463	k__Bacteria;p__Bacteroidetes;c__Sphingobacteriia;o__Sphingobacteriales;f__Saprospiraceae
OTU1464	k__Bacteria;p__Bacteroidetes;c__Sphingobacteriia;o__Sphingobacteriales;f__Chitinophagaceae;g__Ferruginibacter
OTU1465	k__Bacteria;p__Planctomycetes;c__Planctomycetia;o__Planctomycetales;f__Planctomycetaceae
OTU1466	k__Bacteria;p__Proteobacteria;c__Gammaproteobacteria;o__Gammaproteobacteria_incertae_sedis;f__Simiduia;g__Simiduia
OTU1467	k__Bacteria;p__Proteobacteria;c__Alphaproteobacteria;o__Rhizobiales;f__Bradyrhizobiaceae;g__Salinarimonas
OTU1468	k__Bacteria;p__Planctomycetes;c__Planctomycetia;o__Planctomycetales;f__Planctomycetaceae
OTU1469	k__Bacteria;p__Chlamydiae;c__Chlamydiia;o__Chlamydiales;f__Parachlamydiaceae
OTU1470	k__Bacteria;p__Chloroflexi;c__Anaerolineae;o__Anaerolineales;f__Anaerolineaceae
OTU1471	k__Bacteria;p__Actinobacteria;c__Actinobacteria;o__Acidimicrobiales;f__Iamiaceae;g__Iamia
OTU1472	k__Bacteria;p__Planctomycetes;c__Planctomycetia;o__Planctomycetales;f__Planctomycetaceae
OTU1473	k__Bacteria;p__Proteobacteria;c__Deltaproteobacteria;o__Desulfobacterales;f__Desulfobulbaceae;g__Desulfocapsa
OTU1474	k__Bacteria;p__Planctomycetes;c__Planctomycetia;o__Planctomycetales;f__Planctomycetaceae;g__Blastopirellula
OTU1475	k__Bacteria;p__Planctomycetes;c__Planctomycetia;o__Planctomycetales;f__Planctomycetaceae
OTU1476*	k__Bacteria;p__Patescibacteria;c__Microgenomatia;o__Candidatus_Roizmanbacteria
OTU1477	k__Bacteria;p__Firmicutes;c__Clostridia;o__Clostridiales;f__Peptostreptococcaceae;g__Romboutsia
OTU1478	k__Bacteria;p__Proteobacteria;c__Gammaproteobacteria
OTU1479*	k__Bacteria;p__Planctomycetes;c__OM190
OTU1480	k__Bacteria;p__Bacteroidetes;c__Bacteroidia;o__Bacteroidales
OTU1481	k__Bacteria;p__Acidobacteria;c__Acidobacteria_Gp10;o__Gp10;f__Gp10;g__Gp10
OTU1482*	k__Bacteria;p__Latescibacteria
OTU1483	k__Bacteria;p__Bacteroidetes
OTU1484	k__Bacteria;p__Chlamydiae;c__Chlamydiia;o__Chlamydiales;f__Parachlamydiaceae;g__Parachlamydia
OTU1485*	k__Bacteria;p__Proteobacteria;c__Alphaproteobacteria;o__Rickettsiales;f__Mitochondria
OTU1486	k__Bacteria;p__Planctomycetes;c__Planctomycetia;o__Planctomycetales;f__Planctomycetaceae
OTU1487	k__Bacteria;p__Verrucomicrobia
OTU1488*	k__Bacteria;p__Planctomycetes;c__OM190
OTU1489*	k__Bacteria;p__Patescibacteria;c__Parcubacteria;o__Candidatus_Kaiserbacteria
OTU1490	k__Bacteria;p__Proteobacteria
OTU1491	k__Bacteria;p__Bacteroidetes
OTU1492	k__Bacteria;p__Proteobacteria;c__Gammaproteobacteria;o__Alteromonadales;f__Pseudoalteromonadaceae;g__Psychrosphaera
OTU1493*	k__Bacteria;p__Proteobacteria;c__Deltaproteobacteria;o__Oligoflexales;f__Oligoflexaceae
OTU1494	k__Bacteria;p__Cyanobacteria;c__Chloroplast;o__Chloroplast;f__Chloroplast;g__Chlorophyta
OTU1495	k__Bacteria;p__Chlamydiae;c__Chlamydiia;o__Chlamydiales;f__Simkaniaceae;g__Simkania
OTU1496	k__Bacteria;p__Proteobacteria;c__Alphaproteobacteria;o__Rhodospirillales;f__Rhodospirillaceae
OTU1497	k__Bacteria;p__Parcubacteria;c__Parcubacteria_genera_incertae_sedis;o__Parcubacteria_genera_incertae_sedis;f__Parcubacteria_genera_incertae_sedis;g__Parcubacteria_genera_incertae_sedis
OTU1498	k__Bacteria;p__Proteobacteria;c__Gammaproteobacteria;o__Alteromonadales;f__Pseudoalteromonadaceae;g__Algicola
OTU1499	k__Bacteria;p__Proteobacteria;c__Alphaproteobacteria;o__Rhodobacterales;f__Rhodobacteraceae
OTU1500	k__Bacteria;p__Proteobacteria
OTU1501	k__Archaea;p__Woesearchaeota
OTU1502	k__Bacteria;p__Bacteroidetes
OTU1503	k__Bacteria;p__Synergistetes;c__Synergistia;o__Synergistales;f__Synergistaceae
OTU1504	k__Bacteria;p__Bacteroidetes;c__Bacteroidia;o__Bacteroidales;f__Marinilabiliaceae;g__Carboxylicivirga
OTU1505	k__Bacteria;p__Planctomycetes;c__Planctomycetia;o__Planctomycetales;f__Planctomycetaceae
OTU1506	k__Bacteria;p__Proteobacteria;c__Deltaproteobacteria;o__Desulfobacterales;f__Desulfobulbaceae
OTU1507*	k__Bacteria;p__Patescibacteria;c__WS6_(Dojkabacteria)
OTU1508	k__Bacteria;p__Proteobacteria;c__Gammaproteobacteria
OTU1509	k__Bacteria;p__Proteobacteria;c__Gammaproteobacteria
OTU1510	k__Bacteria;p__Bacteroidetes;c__Flavobacteriia;o__Flavobacteriales;f__Flavobacteriaceae;g__Formosa
OTU1511	k__Bacteria;p__Chloroflexi
OTU1512*	k__Bacteria;p__Patescibacteria;c__Gracilibacteria
OTU1513	k__Bacteria;p__Proteobacteria;c__Deltaproteobacteria
OTU1514	k__Bacteria;p__Bacteroidetes;c__Flavobacteriia;o__Flavobacteriales;f__Cryomorphaceae
OTU1515	k__Bacteria;p__Bacteroidetes;c__Sphingobacteriia;o__Sphingobacteriales;f__Saprospiraceae
OTU1516	k__Bacteria;p__Bacteroidetes
OTU1517*	k__Bacteria;p__Patescibacteria;c__Gracilibacteria
OTU1518*	k__Bacteria;p__Patescibacteria;c__Gracilibacteria;o__JGI_0000069-P22
OTU1519*	k__Bacteria;p__Patescibacteria;c__Gracilibacteria
OTU1520	k__Bacteria;p__Actinobacteria;c__Actinobacteria;o__Acidimicrobiales
OTU1521*	k__Bacteria;p__Dependentiae;c__Babeliae;o__Babeliales
OTU1522	k__Bacteria;p__Bacteroidetes;c__Cytophagia;o__Cytophagales;f__Ohtaekwangia;g__Ohtaekwangia
OTU1523	k__Bacteria;p__Proteobacteria;c__Deltaproteobacteria;o__Bdellovibrionales;f__Bacteriovoracaceae;g__Peredibacter
OTU1524	k__Bacteria;p__Bacteroidetes;c__Flavobacteriia;o__Flavobacteriales
OTU1525	k__Bacteria;p__Bacteroidetes
OTU1526*	k__Bacteria;p__BRC1
OTU1527	k__Bacteria;p__Proteobacteria;c__Epsilonproteobacteria;o__Campylobacterales;f__Campylobacteraceae
OTU1528	k__Bacteria;p__Proteobacteria;c__Alphaproteobacteria;o__Rhizobiales;f__Hyphomicrobiaceae
OTU1529	k__Bacteria;p__Proteobacteria
OTU1530	k__Bacteria;p__Proteobacteria;c__Alphaproteobacteria
OTU1531*	k__Bacteria;p__Proteobacteria;c__Alphaproteobacteria
OTU1532	k__Bacteria;p__Proteobacteria;c__Gammaproteobacteria;o__Pseudomonadales;f__Moraxellaceae;g__Psychrobacter
OTU1533	k__Bacteria;p__Chloroflexi;c__Anaerolineae;o__Anaerolineales;f__Anaerolineaceae
OTU1534	k__Bacteria;p__Chloroflexi
OTU1535*	k__Bacteria;p__Planctomycetes;c__OM190
OTU1536*	k__Bacteria;p__Planctomycetes;c__OM190
OTU1537	k__Bacteria;p__Actinobacteria;c__Actinobacteria;o__Actinomycetales
OTU1538	k__Bacteria;p__Bacteroidetes;c__Sphingobacteriia;o__Sphingobacteriales;f__Saprospiraceae
OTU1539	k__Bacteria;p__Proteobacteria;c__Gammaproteobacteria;o__Alteromonadales
OTU1540	k__Bacteria;p__Chloroflexi;c__Anaerolineae;o__Anaerolineales;f__Anaerolineaceae
OTU1541	k__Bacteria;p__Planctomycetes;c__Planctomycetia;o__Planctomycetales;f__Planctomycetaceae
OTU1542	k__Bacteria;p__Proteobacteria;c__Gammaproteobacteria
OTU1543	k__Bacteria;p__Acidobacteria;c__Acidobacteria_Gp10;o__Gp10;f__Gp10;g__Gp10
OTU1544	k__Bacteria;p__Firmicutes;c__Negativicutes;o__Selenomonadales;f__Acidaminococcaceae
OTU1545*	k__Bacteria;p__Patescibacteria;c__Saccharimonadia;o__Saccharimonadales
OTU1546*	k__Bacteria;p__Chlamydiae;c__LD1-PA32
OTU1547	k__Bacteria;p__Planctomycetes;c__Planctomycetia;o__Planctomycetales;f__Planctomycetaceae
OTU1548	k__Bacteria;p__Bacteroidetes;c__Sphingobacteriia;o__Sphingobacteriales;f__Saprospiraceae
OTU1549*	k__Bacteria;p__Proteobacteria;c__Deltaproteobacteria;o__Oligoflexales;f__0319-6G20
OTU1550	k__Bacteria;p__Bacteroidetes;c__Sphingobacteriia;o__Sphingobacteriales;f__Saprospiraceae
OTU1551	k__Bacteria;p__Planctomycetes;c__Planctomycetia;o__Planctomycetales;f__Planctomycetaceae
OTU1552	k__Bacteria;p__Proteobacteria;c__Alphaproteobacteria
OTU1553	k__Bacteria;p__Proteobacteria;c__Gammaproteobacteria
OTU1554	k__Bacteria;p__Proteobacteria;c__Gammaproteobacteria;o__Gammaproteobacteria_incertae_sedis;f__Halioglobus;g__Halioglobus
OTU1555	k__Bacteria;p__Proteobacteria
OTU1556	k__Archaea;p__Pacearchaeota;c__Pacearchaeota_Incertae_Sedis_AR13;o__Pacearchaeota_Incertae_Sedis_AR13;f__Pacearchaeota_Incertae_Sedis_AR13;g__Pacearchaeota_Incertae_Sedis_AR13
OTU1557	k__Bacteria;p__Verrucomicrobia
OTU1558	k__Bacteria;p__Proteobacteria;c__Betaproteobacteria;o__Methylophilales;f__Methylophilaceae
OTU1559*	k__Bacteria;p__Acidobacteria;c__Subgroup_26
OTU1560	k__Bacteria;p__Verrucomicrobia;c__Opitutae;o__Opitutales;f__Opitutaceae;g__Opitutus
OTU1561	k__Bacteria;p__Proteobacteria
OTU1562	k__Bacteria;p__Proteobacteria;c__Gammaproteobacteria;o__Gammaproteobacteria_incertae_sedis;f__Marinicella;g__Marinicella
OTU1563*	k__Bacteria;p__Patescibacteria;c__Parcubacteria;o__Candidatus_Kaiserbacteria
OTU1564	k__Bacteria;p__Tenericutes;c__Mollicutes;o__Acholeplasmatales;f__Acholeplasmataceae;g__Acholeplasma
OTU1565	k__Bacteria;p__Proteobacteria;c__Alphaproteobacteria;o__Rhodospirillales;f__Rhodospirillaceae
OTU1566	k__Bacteria;p__Proteobacteria;c__Gammaproteobacteria
OTU1567	k__Bacteria;p__Proteobacteria;c__Deltaproteobacteria;o__Bradymonadales;f__Bradymonadaceae;g__Bradymonas
OTU1568	k__Bacteria;p__Proteobacteria;c__Gammaproteobacteria
OTU1569	k__Bacteria;p__Parcubacteria;c__Parcubacteria_genera_incertae_sedis;o__Parcubacteria_genera_incertae_sedis;f__Parcubacteria_genera_incertae_sedis;g__Parcubacteria_genera_incertae_sedis
OTU1570*	k__Bacteria;p__Proteobacteria;c__Deltaproteobacteria;o__SAR324_clade(Marine_group_B)
OTU1571	k__Bacteria;p__Bacteroidetes
OTU1572	k__Bacteria;p__Parcubacteria;c__Parcubacteria_genera_incertae_sedis;o__Parcubacteria_genera_incertae_sedis;f__Parcubacteria_genera_incertae_sedis;g__Parcubacteria_genera_incertae_sedis
OTU1573	k__Archaea;p__Woesearchaeota;c__Woesearchaeota_Incertae_Sedis_AR16;o__Woesearchaeota_Incertae_Sedis_AR16;f__Woesearchaeota_Incertae_Sedis_AR16;g__Woesearchaeota_Incertae_Sedis_AR16
OTU1574	k__Bacteria;p__Verrucomicrobia
OTU1575	k__Bacteria;p__Fusobacteria;c__Fusobacteriia;o__Fusobacteriales
OTU1576*	k__Bacteria;p__Patescibacteria;c__ABY1
OTU1577	k__Bacteria;p__Bacteroidetes;c__Bacteroidia;o__Bacteroidales
OTU1578*	k__Bacteria;p__Patescibacteria;c__Gracilibacteria;o__Candidatus_Abawacabacteria
OTU1579	k__Bacteria;p__Proteobacteria
OTU1580	k__Bacteria;p__Acidobacteria;c__Acidobacteria_Gp17;o__Gp17;f__Gp17;g__Gp17
OTU1581*	k__Bacteria;p__Hydrogenedentes;c__Hydrogenedentia;o__Hydrogenedentiales;f__Hydrogenedensaceae
OTU1582*	k__Bacteria;p__Patescibacteria;c__WWE3
OTU1583	k__Archaea;p__Euryarchaeota
OTU1584	k__Bacteria;p__Proteobacteria;c__Gammaproteobacteria;o__Gammaproteobacteria_incertae_sedis;f__Halioglobus;g__Halioglobus
OTU1585*	k__Bacteria;p__Kiritimatiellaeota;c__Kiritimatiellae;o__WCHB1-41
OTU1586	k__Bacteria;p__Actinobacteria;c__Actinobacteria
OTU1587*	k__Bacteria;p__Chlamydiae;c__LD1-PA32
OTU1588*	k__Bacteria;p__Acidobacteria;c__Thermoanaerobaculia;o__Thermoanaerobaculales;f__Thermoanaerobaculaceae;g__Subgroup_10
OTU1589	k__Bacteria;p__Bacteroidetes
OTU1590	k__Bacteria;p__Bacteroidetes
OTU1591*	k__Bacteria;p__Planctomycetes;c__OM190
OTU1592	k__Bacteria;p__Planctomycetes;c__Planctomycetia;o__Planctomycetales;f__Planctomycetaceae
OTU1593*	k__Bacteria;p__Planctomycetes;c__Phycisphaerae;o__Phycisphaerales;f__Phycisphaeraceae;g__SM1A02
OTU1594*	k__Bacteria;p__Proteobacteria;c__Deltaproteobacteria;o__Bdellovibrionales;f__Bdellovibrionaceae;g__Bdellovibrio
OTU1595	k__Bacteria;p__Verrucomicrobia;c__Opitutae
OTU1596	k__Bacteria;p__Firmicutes;c__Clostridia;o__Clostridiales;f__Clostridiales_Incertae_Sedis_XII;g__Fusibacter
OTU1597*	k__Bacteria;p__Dependentiae;c__Babeliae;o__Babeliales
OTU1598	k__Bacteria;p__Proteobacteria;c__Epsilonproteobacteria;o__Campylobacterales;f__Campylobacteraceae;g__Arcobacter
OTU1599	k__Bacteria;p__Proteobacteria;c__Epsilonproteobacteria;o__Campylobacterales;f__Campylobacteraceae;g__Sulfurospirillum
OTU1600*	k__Bacteria;p__Planctomycetes;c__BD7-11
OTU1601	k__Bacteria;p__Proteobacteria;c__Alphaproteobacteria
OTU1602	k__Bacteria;p__Proteobacteria;c__Deltaproteobacteria
OTU1603	k__Bacteria;p__Verrucomicrobia;c__Opitutae;o__Puniceicoccales;f__Puniceicoccaceae
OTU1604	k__Bacteria;p__Bacteroidetes
OTU1605	k__Bacteria;p__Bacteroidetes;c__Flavobacteriia;o__Flavobacteriales;f__Flavobacteriaceae
OTU1606	k__Bacteria;p__Ignavibacteriae;c__Ignavibacteria;o__Ignavibacteriales;f__Ignavibacteriaceae;g__Ignavibacterium
OTU1607	k__Bacteria;p__Planctomycetes;c__Planctomycetia;o__Planctomycetales;f__Planctomycetaceae
OTU1608	k__Bacteria;p__Bacteroidetes;c__Bacteroidia;o__Bacteroidales;f__Prolixibacteraceae
OTU1609	k__Bacteria;p__Planctomycetes;c__Planctomycetia;o__Planctomycetales;f__Planctomycetaceae;g__Blastopirellula
OTU1610	k__Bacteria;p__Bacteroidetes;c__Cytophagia;o__Cytophagales;f__Cyclobacteriaceae;g__Mariniradius
OTU1611*	k__Bacteria;p__Patescibacteria;c__WWE3
OTU1612*	k__Bacteria;p__Patescibacteria;c__WWE3
OTU1613	k__Bacteria;p__Planctomycetes;c__Planctomycetia;o__Planctomycetales;f__Planctomycetaceae
OTU1614	k__Bacteria;p__Actinobacteria;c__Actinobacteria;o__Acidimicrobiales;f__Iamiaceae
OTU1615*	k__Bacteria;p__Patescibacteria;c__Microgenomatia;o__Candidatus_Pacebacteria
OTU1616	k__Bacteria;p__Actinobacteria;c__Actinobacteria;o__Actinomycetales;f__Nocardiaceae;g__Rhodococcus
OTU1617	k__Bacteria;p__Proteobacteria
OTU1618*	k__Bacteria;p__BRC1
OTU1619	k__Bacteria;p__Proteobacteria;c__Gammaproteobacteria
OTU1620	k__Bacteria;p__Planctomycetes;c__Planctomycetia;o__Planctomycetales;f__Planctomycetaceae
OTU1621	k__Bacteria;p__Firmicutes;c__Clostridia;o__Clostridiales;f__Lachnospiraceae;g__Clostridium_XlVa
OTU1622*	k__Bacteria;p__Planctomycetes;c__OM190
OTU1623	k__Bacteria;p__Planctomycetes;c__Planctomycetia;o__Planctomycetales;f__Planctomycetaceae;g__Rhodopirellula
OTU1624	k__Bacteria;p__Verrucomicrobia;c__Opitutae;o__Puniceicoccales;f__Puniceicoccaceae;g__Pelagicoccus
OTU1625	k__Bacteria;p__Proteobacteria;c__Betaproteobacteria;o__Rhodocyclales;f__Rhodocyclaceae;g__Thauera
OTU1626	k__Bacteria;p__Proteobacteria;c__Betaproteobacteria
OTU1627	k__Bacteria;p__Parcubacteria;c__Parcubacteria_genera_incertae_sedis;o__Parcubacteria_genera_incertae_sedis;f__Parcubacteria_genera_incertae_sedis;g__Parcubacteria_genera_incertae_sedis
OTU1628	k__Bacteria;p__Bacteroidetes;c__Flavobacteriia;o__Flavobacteriales
OTU1629	k__Bacteria;p__Parcubacteria;c__Parcubacteria_genera_incertae_sedis;o__Parcubacteria_genera_incertae_sedis;f__Parcubacteria_genera_incertae_sedis;g__Parcubacteria_genera_incertae_sedis
OTU1630	k__Bacteria;p__Parcubacteria;c__Parcubacteria_genera_incertae_sedis;o__Parcubacteria_genera_incertae_sedis;f__Parcubacteria_genera_incertae_sedis;g__Parcubacteria_genera_incertae_sedis
OTU1631	k__Bacteria;p__Proteobacteria;c__Deltaproteobacteria
OTU1632	k__Bacteria;p__Chlamydiae;c__Chlamydiia;o__Chlamydiales
OTU1633	k__Bacteria;p__Proteobacteria;c__Gammaproteobacteria
OTU1634*	k__Bacteria;p__Planctomycetes;c__Pla3_lineage
OTU1635	k__Bacteria;p__Proteobacteria;c__Deltaproteobacteria;o__Desulfobacterales;f__Desulfobacteraceae;g__Desulfosarcina
OTU1636	k__Bacteria;p__Candidatus_Saccharibacteria;c__Saccharibacteria_genera_incertae_sedis;o__Saccharibacteria_genera_incertae_sedis;f__Saccharibacteria_genera_incertae_sedis;g__Saccharibacteria_genera_incertae_sedis
OTU1637	k__Bacteria;p__Proteobacteria;c__Gammaproteobacteria;o__Oceanospirillales;f__Oceanospirillaceae;g__Neptuniibacter
OTU1638	k__Bacteria;p__Proteobacteria;c__Alphaproteobacteria;o__Rhizobiales;f__Methylocystaceae;g__Terasakiella
OTU1639	k__Archaea;p__Woesearchaeota
OTU1640	k__Bacteria;p__Proteobacteria;c__Gammaproteobacteria
OTU1641	k__Archaea;p__Crenarchaeota;c__Thermoprotei
OTU1642	k__Bacteria;p__Proteobacteria;c__Alphaproteobacteria;o__Rhodospirillales
OTU1643*	k__Bacteria;p__Patescibacteria;c__Gracilibacteria
OTU1644	k__Bacteria;p__Proteobacteria;c__Gammaproteobacteria;o__Oceanospirillales;f__Oceanospirillaceae;g__Marinobacterium
OTU1645	k__Bacteria;p__Actinobacteria;c__Actinobacteria;o__Actinomycetales
OTU1646	k__Bacteria;p__Proteobacteria;c__Gammaproteobacteria;o__Chromatiales
OTU1647	k__Bacteria;p__Proteobacteria;c__Gammaproteobacteria
OTU1648	k__Bacteria;p__Proteobacteria;c__Alphaproteobacteria;o__Rhodobacterales;f__Rhodobacteraceae
OTU1649	k__Bacteria;p__Proteobacteria
OTU1650	k__Bacteria;p__Proteobacteria;c__Deltaproteobacteria;o__Bdellovibrionales;f__Bacteriovoracaceae
OTU1651	k__Bacteria;p__Proteobacteria;c__Alphaproteobacteria;o__Rhizobiales
OTU1652*	k__Bacteria;p__Patescibacteria;c__WWE3
OTU1653*	k__Bacteria;p__Tenericutes;c__Mollicutes;o__Mycoplasmatales;f__Mycoplasmataceae
OTU1654	k__Bacteria;p__Bacteroidetes;c__Flavobacteriia;o__Flavobacteriales;f__Flavobacteriaceae;g__Tenacibaculum
OTU1655*	k__Bacteria;p__Patescibacteria;c__Gracilibacteria;o__Candidatus_Abawacabacteria
OTU1656	k__Bacteria;p__Verrucomicrobia;c__Verrucomicrobiae;o__Verrucomicrobiales;f__Verrucomicrobiaceae;g__Roseibacillus
OTU1657*	k__Bacteria;p__Patescibacteria;c__Parcubacteria;o__Candidatus_Moranbacteria
OTU1658	k__Bacteria;p__Parcubacteria;c__Parcubacteria_genera_incertae_sedis;o__Parcubacteria_genera_incertae_sedis;f__Parcubacteria_genera_incertae_sedis;g__Parcubacteria_genera_incertae_sedis
OTU1659*	k__Bacteria;p__Cyanobacteria;c__Melainabacteria;o__Vampirovibrionales
OTU1660*	k__Bacteria;p__Patescibacteria;c__WS6_(Dojkabacteria)
OTU1661*	k__Bacteria;p__WS2
OTU1662*	k__Bacteria;p__Patescibacteria;c__WS6_(Dojkabacteria)
OTU1663*	k__Bacteria;p__Proteobacteria;c__Deltaproteobacteria;o__Oligoflexales;f__0319-6G20
OTU1664	k__Bacteria;p__Proteobacteria
OTU1665	k__Bacteria;p__Planctomycetes;c__Planctomycetia;o__Planctomycetales;f__Planctomycetaceae
OTU1666*	k__Bacteria;p__Planctomycetes;c__Phycisphaerae;o__CCM11a
OTU1667	k__Bacteria;p__Proteobacteria;c__Epsilonproteobacteria;o__Campylobacterales;f__Helicobacteraceae
OTU1668	k__Bacteria;p__Planctomycetes;c__Planctomycetia;o__Planctomycetales;f__Planctomycetaceae
OTU1669	k__Bacteria;p__Chloroflexi;c__Anaerolineae;o__Anaerolineales;f__Anaerolineaceae
OTU1670	k__Bacteria;p__Proteobacteria;c__Deltaproteobacteria;o__Desulfobacterales;f__Desulfobulbaceae;g__Desulfopila
OTU1671*	k__Bacteria;p__Patescibacteria;c__Gracilibacteria
OTU1672	k__Bacteria;p__Proteobacteria;c__Alphaproteobacteria;o__Rhodobacterales;f__Rhodobacteraceae
OTU1673	k__Bacteria;p__Proteobacteria;c__Deltaproteobacteria;o__Myxococcales
OTU1674*	k__Bacteria;p__Patescibacteria;c__Gracilibacteria
OTU1675	k__Bacteria;p__Bacteroidetes;c__Flavobacteriia;o__Flavobacteriales;f__Cryomorphaceae
OTU1676	k__Bacteria;p__Bacteroidetes;c__Flavobacteriia;o__Flavobacteriales
OTU1677	k__Bacteria;p__Verrucomicrobia
OTU1678	k__Bacteria;p__Proteobacteria;c__Gammaproteobacteria;o__Alteromonadales;f__Alteromonadaceae;g__Salinimonas
OTU1679	k__Bacteria;p__Bacteroidetes;c__Flavobacteriia;o__Flavobacteriales;f__Flavobacteriaceae;g__Flavobacterium
OTU1680	k__Bacteria;p__Proteobacteria;c__Alphaproteobacteria
OTU1681	k__Bacteria;p__Proteobacteria;c__Gammaproteobacteria;o__Alteromonadales;f__Alteromonadaceae;g__Catenovulum
OTU1682	k__Bacteria;p__Bacteroidetes;c__Cytophagia;o__Cytophagales;f__Cyclobacteriaceae;g__Algoriphagus
OTU1683	k__Bacteria;p__Spirochaetes;c__Spirochaetia;o__Spirochaetales;f__Spirochaetaceae;g__Spirochaeta
OTU1684	k__Bacteria;p__Bacteroidetes;c__Flavobacteriia;o__Flavobacteriales;f__Flavobacteriaceae;g__Flavobacterium
OTU1685	k__Bacteria;p__Spirochaetes;c__Spirochaetia;o__Spirochaetales;f__Leptospiraceae;g__Leptonema
OTU1686	k__Bacteria;p__Fusobacteria;c__Fusobacteriia;o__Fusobacteriales
OTU1687	k__Bacteria;p__Proteobacteria;c__Epsilonproteobacteria;o__Campylobacterales;f__Campylobacteraceae;g__Arcobacter
OTU1688	k__Bacteria;p__Cyanobacteria;c__Chloroplast;o__Chloroplast;f__Chloroplast
OTU1689	k__Bacteria;p__Proteobacteria
OTU1690	k__Bacteria;p__Synergistetes;c__Synergistia;o__Synergistales;f__Synergistaceae;g__Cloacibacillus
OTU1691	k__Bacteria;p__Firmicutes
OTU1692	k__Bacteria;p__Bacteroidetes;c__Cytophagia;o__Cytophagales;f__Flammeovirgaceae
OTU1693	k__Bacteria;p__Chlamydiae;c__Chlamydiia;o__Chlamydiales;f__Parachlamydiaceae
OTU1694	k__Bacteria;p__Verrucomicrobia;c__Opitutae
OTU1695	k__Bacteria;p__Parcubacteria;c__Parcubacteria_genera_incertae_sedis;o__Parcubacteria_genera_incertae_sedis;f__Parcubacteria_genera_incertae_sedis;g__Parcubacteria_genera_incertae_sedis
OTU1696	k__Bacteria;p__Planctomycetes;c__Planctomycetia;o__Planctomycetales;f__Planctomycetaceae;g__Thermogutta
OTU1697	k__Bacteria;p__Proteobacteria;c__Gammaproteobacteria;o__Pseudomonadales;f__Moraxellaceae;g__Psychrobacter
OTU1698*	k__Bacteria;p__Patescibacteria;c__WWE3
OTU1699	k__Bacteria;p__Planctomycetes;c__Planctomycetia;o__Planctomycetales;f__Planctomycetaceae
OTU1700	k__Bacteria;p__Planctomycetes;c__Planctomycetia;o__Planctomycetales;f__Planctomycetaceae
OTU1701	k__Bacteria;p__Chloroflexi
OTU1702*	k__Bacteria;p__Planctomycetes;c__OM190
OTU1703	k__Bacteria;p__Planctomycetes;c__Planctomycetia;o__Planctomycetales;f__Planctomycetaceae
OTU1704*	k__Bacteria;p__Patescibacteria
OTU1705*	k__Bacteria;p__Cyanobacteria;c__Melainabacteria;o__Gastranaerophilales
OTU1706*	k__Bacteria;p__Patescibacteria;c__WS6_(Dojkabacteria)
OTU1707*	k__Bacteria;p__Kiritimatiellaeota;c__Kiritimatiellae
OTU1708	k__Bacteria;p__Acidobacteria;c__Acidobacteria_Gp23;o__Gp23;f__Gp23;g__Gp23
OTU1709*	k__Bacteria;p__Patescibacteria;c__Microgenomatia;o__Candidatus_Pacebacteria
OTU1710	k__Bacteria;p__Proteobacteria;c__Gammaproteobacteria
OTU1711	k__Bacteria;p__Parcubacteria;c__Parcubacteria_genera_incertae_sedis;o__Parcubacteria_genera_incertae_sedis;f__Parcubacteria_genera_incertae_sedis;g__Parcubacteria_genera_incertae_sedis
OTU1712*	k__Bacteria;p__Chlamydiae;c__LD1-PA32
OTU1713	k__Bacteria;p__Proteobacteria;c__Alphaproteobacteria;o__Rickettsiales;f__Rickettsiaceae;g__Orientia
OTU1714	k__Bacteria;p__Bacteroidetes;c__Bacteroidetes_incertae_sedis;o__Marinifilum;f__Marinifilum;g__Marinifilum
OTU1715	k__Bacteria;p__Proteobacteria;c__Gammaproteobacteria
OTU1716	k__Bacteria;p__Bacteroidetes;c__Cytophagia;o__Cytophagales
OTU1717	k__Bacteria;p__Bacteroidetes
OTU1718*	k__Bacteria;p__Planctomycetes;c__OM190
OTU1719	k__Bacteria;p__Planctomycetes;c__Planctomycetia;o__Planctomycetales;f__Planctomycetaceae
OTU1720*	k__Bacteria;p__Proteobacteria;c__Alphaproteobacteria;o__Rickettsiales;f__Mitochondria
OTU1721*	k__Bacteria;p__Patescibacteria;c__WWE3
OTU1722	k__Bacteria;p__Bacteroidetes
OTU1723*	k__Bacteria;p__Patescibacteria;c__ABY1;o__Candidatus_Kerfeldbacteria
OTU1724	k__Bacteria;p__Proteobacteria;c__Alphaproteobacteria;o__Rhodobacterales;f__Rhodobacteraceae
OTU1725	k__Bacteria;p__Firmicutes;c__Clostridia;o__Clostridiales;f__Ruminococcaceae;g__Clostridium_III
OTU1726	k__Bacteria;p__Bacteroidetes;c__Flavobacteriia;o__Flavobacteriales;f__Flavobacteriaceae;g__Nonlabens
OTU1727	k__Bacteria;p__Proteobacteria
OTU1728	k__Bacteria;p__Proteobacteria
OTU1729	k__Bacteria;p__Proteobacteria;c__Epsilonproteobacteria;o__Campylobacterales;f__Helicobacteraceae
OTU1730*	k__Bacteria;p__Patescibacteria;c__Gracilibacteria;o__JGI_0000069-P22
OTU1731*	k__Bacteria;p__Patescibacteria;c__Parcubacteria
OTU1732	k__Bacteria;p__Proteobacteria;c__Alphaproteobacteria
OTU1733	k__Bacteria;p__Proteobacteria
OTU1734*	k__Bacteria;p__PAUC34f
OTU1735	k__Bacteria;p__Bacteroidetes;c__Sphingobacteriia;o__Sphingobacteriales;f__Saprospiraceae
OTU1736	k__Bacteria;p__Bacteroidetes;c__Cytophagia;o__Cytophagales
OTU1737*	k__Bacteria;p__PAUC34f
OTU1738	k__Bacteria;p__Proteobacteria;c__Epsilonproteobacteria;o__Campylobacterales;f__Helicobacteraceae;g__Sulfurimonas
OTU1739	k__Bacteria;p__Proteobacteria;c__Gammaproteobacteria;o__Alteromonadales;f__Alteromonadales_incertae_sedis
OTU1740*	k__Bacteria;p__Dependentiae;c__Babeliae;o__Babeliales
OTU1741*	k__Bacteria;p__Lentisphaerae
OTU1742*	k__Bacteria;p__Kiritimatiellaeota;c__Kiritimatiellae;o__Kiritimatiellales;f__Kiritimatiellaceae;g__R76-B128
OTU1743	k__Bacteria;p__Bacteroidetes;c__Flavobacteriia;o__Flavobacteriales
OTU1744	k__Bacteria;p__Proteobacteria;c__Gammaproteobacteria
OTU1745*	k__Bacteria;p__Patescibacteria;c__ABY1;o__Candidatus_Komeilibacteria
OTU1746	k__Archaea;p__Woesearchaeota
OTU1747	k__Bacteria;p__Planctomycetes;c__Planctomycetia;o__Planctomycetales;f__Planctomycetaceae
OTU1748	k__Bacteria;p__Proteobacteria;c__Gammaproteobacteria
OTU1749*	k__Archaea;p__Nanoarchaeaeota;c__Woesearchaeia
OTU1750	k__Bacteria;p__Bacteroidetes;c__Sphingobacteriia;o__Sphingobacteriales
OTU1751	k__Bacteria;p__Bacteroidetes;c__Flavobacteriia;o__Flavobacteriales;f__Flavobacteriaceae
OTU1752	k__Bacteria;p__Proteobacteria;c__Deltaproteobacteria;o__Bdellovibrionales;f__Bacteriovoracaceae;g__Halobacteriovorax
OTU1753*	k__Bacteria;p__Patescibacteria;c__Gracilibacteria;o__Candidatus_Peribacteria
OTU1754	k__Bacteria;p__Bacteroidetes;c__Flavobacteriia;o__Flavobacteriales;f__Cryomorphaceae
OTU1755	k__Bacteria;p__Cyanobacteria;c__Cyanobacteria;o__Family_II;f__Family_II;g__GpIIa
OTU1756	k__Bacteria;p__Candidatus_Saccharibacteria;c__Saccharibacteria_genera_incertae_sedis;o__Saccharibacteria_genera_incertae_sedis;f__Saccharibacteria_genera_incertae_sedis;g__Saccharibacteria_genera_incertae_sedis
OTU1757*	k__Bacteria;p__Patescibacteria;c__Gracilibacteria;o__Candidatus_Abawacabacteria
OTU1758*	k__Bacteria;p__Patescibacteria;c__Parcubacteria;o__Candidatus_Moranbacteria
OTU1759	k__Bacteria;p__Firmicutes
OTU1760*	k__Bacteria;p__Patescibacteria;c__Gracilibacteria;o__Candidatus_Peregrinibacteria
OTU1761	k__Bacteria;p__Bacteroidetes;c__Cytophagia;o__Cytophagales;f__Flammeovirgaceae
OTU1762	k__Bacteria;p__Planctomycetes;c__Planctomycetia;o__Planctomycetales;f__Planctomycetaceae
OTU1763	k__Bacteria;p__Bacteroidetes;c__Flavobacteriia;o__Flavobacteriales;f__Flavobacteriaceae;g__Robertkochia
OTU1764*	k__Bacteria;p__Patescibacteria;c__Gracilibacteria
OTU1765*	k__Bacteria;p__Patescibacteria;c__Microgenomatia;o__Candidatus_Pacebacteria
OTU1766	k__Bacteria;p__Planctomycetes;c__Planctomycetia;o__Planctomycetales;f__Planctomycetaceae
OTU1767*	k__Bacteria;p__Patescibacteria
OTU1768	k__Bacteria;p__Bacteroidetes;c__Sphingobacteriia;o__Sphingobacteriales;f__Rhodothermaceae
OTU1769	k__Bacteria;p__Planctomycetes;c__Planctomycetia;o__Planctomycetales;f__Planctomycetaceae;g__Thermogutta
OTU1770*	k__Bacteria;p__Patescibacteria;c__WS6_(Dojkabacteria)
OTU1771	k__Bacteria;p__Bacteroidetes
OTU1772	k__Bacteria;p__Proteobacteria;c__Gammaproteobacteria
OTU1773	k__Bacteria;p__Verrucomicrobia;c__Verrucomicrobiae;o__Verrucomicrobiales;f__Verrucomicrobiaceae
OTU1774*	k__Bacteria;p__Patescibacteria;c__Saccharimonadia;o__Saccharimonadales;f__Saccharimonadaceae
OTU1775	k__Bacteria;p__Proteobacteria;c__Gammaproteobacteria;o__Alteromonadales;f__Alteromonadaceae
OTU1776	k__Bacteria;p__Planctomycetes;c__Planctomycetia;o__Planctomycetales;f__Planctomycetaceae;g__Gimesia
OTU1777*	k__Bacteria;p__Kiritimatiellaeota;c__Kiritimatiellae;o__Kiritimatiellales;f__Kiritimatiellaceae;g__R76-B128
OTU1778	k__Bacteria;p__Firmicutes
OTU1779	k__Bacteria;p__Proteobacteria;c__Gammaproteobacteria;o__Oceanospirillales;f__Hahellaceae;g__Endozoicomonas
OTU1780	k__Bacteria;p__Bacteroidetes
OTU1781	k__Bacteria;p__Bacteroidetes;c__Sphingobacteriia;o__Sphingobacteriales;f__Saprospiraceae
OTU1782	k__Bacteria;p__Proteobacteria
OTU1783	k__Bacteria;p__Proteobacteria;c__Alphaproteobacteria
OTU1784	k__Bacteria;p__Proteobacteria;c__Gammaproteobacteria;o__Vibrionales;f__Vibrionaceae;g__Vibrio
OTU1785*	k__Bacteria;p__WPS-2
OTU1786	k__Bacteria;p__Actinobacteria;c__Actinobacteria;o__Actinomycetales;f__Dermabacteraceae;g__Brachybacterium
OTU1787	k__Archaea;p__Pacearchaeota;c__Pacearchaeota_Incertae_Sedis_AR13;o__Pacearchaeota_Incertae_Sedis_AR13;f__Pacearchaeota_Incertae_Sedis_AR13;g__Pacearchaeota_Incertae_Sedis_AR13
OTU1788	k__Bacteria;p__Bacteroidetes
OTU1789	k__Bacteria;p__Proteobacteria;c__Alphaproteobacteria;o__Sphingomonadales;f__Erythrobacteraceae;g__Erythrobacter
OTU1790	k__Bacteria;p__Bacteroidetes;c__Cytophagia;o__Cytophagales
OTU1791*	k__Bacteria;p__Cyanobacteria;c__Sericytochromatia
OTU1792	k__Bacteria;p__Proteobacteria;c__Gammaproteobacteria
OTU1793	k__Bacteria;p__Proteobacteria;c__Deltaproteobacteria
OTU1794	k__Bacteria;p__Firmicutes;c__Clostridia;o__Clostridiales;f__Clostridiales_Incertae_Sedis_XII;g__Acidaminobacter
OTU1795	k__Bacteria;p__Proteobacteria;c__Gammaproteobacteria
OTU1796	k__Bacteria;p__Bacteroidetes;c__Flavobacteriia;o__Flavobacteriales;f__Flavobacteriaceae;g__Flavobacterium
OTU1797	k__Bacteria;p__Bacteroidetes
OTU1798	k__Bacteria;p__Proteobacteria
OTU1799	k__Bacteria;p__Proteobacteria;c__Gammaproteobacteria;o__Vibrionales;f__Vibrionaceae;g__Vibrio
OTU1800*	k__Bacteria;p__Patescibacteria;c__WWE3
OTU1801*	k__Bacteria;p__Chloroflexi;c__Anaerolineae;o__Ardenticatenales
OTU1802	k__Bacteria;p__Actinobacteria;c__Actinobacteria;o__Actinomycetales
OTU1803	k__Bacteria;p__Proteobacteria;c__Deltaproteobacteria;o__Desulfobacterales;f__Desulfobulbaceae;g__Desulfocapsa
OTU1804	k__Bacteria;p__Planctomycetes;c__Planctomycetia;o__Planctomycetales;f__Planctomycetaceae
OTU1805	k__Bacteria;p__Actinobacteria;c__Actinobacteria
OTU1806*	k__Bacteria;p__Patescibacteria
OTU1807*	k__Bacteria;p__Planctomycetes;c__OM190
OTU1808	k__Bacteria;p__Planctomycetes;c__Planctomycetia;o__Planctomycetales;f__Planctomycetaceae
OTU1809*	k__Bacteria;p__Actinobacteria;c__Thermoleophilia;o__Gaiellales
OTU1810*	k__Bacteria;p__Patescibacteria;c__Microgenomatia
OTU1811*	k__Bacteria;p__Bacteroidetes;c__Ignavibacteria;o__Kryptoniales;f__BSV26
OTU1812	k__Bacteria;p__Bacteroidetes;c__Cytophagia;o__Cytophagales;f__Cyclobacteriaceae;g__Aquiflexum
OTU1813*	k__Bacteria;p__Patescibacteria;c__Parcubacteria;o__Candidatus_Moranbacteria
OTU1814*	k__Bacteria;p__Patescibacteria;c__Microgenomatia;o__Candidatus_Pacebacteria
OTU1815	k__Bacteria;p__Planctomycetes;c__Planctomycetia;o__Planctomycetales;f__Planctomycetaceae
OTU1816*	k__Bacteria;p__Actinobacteria;c__WCHB1-81
OTU1817	k__Bacteria;p__Proteobacteria;c__Betaproteobacteria;o__Neisseriales;f__Neisseriaceae
OTU1818	k__Bacteria;p__Chloroflexi;c__Caldilineae;o__Caldilineales;f__Caldilineaceae;g__Litorilinea
OTU1819	k__Bacteria;p__Candidatus_Saccharibacteria;c__Saccharibacteria_genera_incertae_sedis;o__Saccharibacteria_genera_incertae_sedis;f__Saccharibacteria_genera_incertae_sedis;g__Saccharibacteria_genera_incertae_sedis
OTU1820	k__Bacteria;p__Tenericutes;c__Mollicutes;o__Acholeplasmatales;f__Acholeplasmataceae;g__Acholeplasma
OTU1821*	k__Bacteria;p__Planctomycetes;c__BD7-11
OTU1822	k__Bacteria;p__Firmicutes;c__Bacilli;o__Bacillales;f__Staphylococcaceae;g__Staphylococcus
OTU1823*	k__Archaea;p__Nanoarchaeaeota;c__Woesearchaeia
OTU1824	k__Archaea;p__Woesearchaeota
OTU1825	k__Bacteria;p__Proteobacteria;c__Gammaproteobacteria;o__Oceanospirillales;f__Alcanivoracaceae;g__Alcanivorax
OTU1826*	k__Archaea;p__Nanoarchaeaeota;c__Woesearchaeia
OTU1827	k__Bacteria;p__Planctomycetes
OTU1828*	k__Bacteria;p__Chloroflexi;c__Anaerolineae;o__SBR1031
OTU1829	k__Bacteria;p__Bacteroidetes;c__Bacteroidia;o__Bacteroidales;f__Prolixibacteraceae
OTU1830	k__Bacteria;p__Chlamydiae;c__Chlamydiia;o__Chlamydiales
OTU1831	k__Bacteria;p__Bacteroidetes;c__Flavobacteriia;o__Flavobacteriales;f__Flavobacteriaceae;g__Robiginitalea
OTU1832	k__Bacteria;p__Proteobacteria;c__Deltaproteobacteria;o__Myxococcales
OTU1833	k__Archaea;p__Woesearchaeota
OTU1834*	k__Archaea;p__Nanoarchaeaeota;c__Woesearchaeia
OTU1835	k__Bacteria;p__Verrucomicrobia;c__Opitutae;o__Puniceicoccales;f__Puniceicoccaceae;g__Coraliomargarita
OTU1836	k__Bacteria;p__Proteobacteria;c__Alphaproteobacteria
OTU1837	k__Bacteria;p__Bacteroidetes;c__Flavobacteriia;o__Flavobacteriales;f__Flavobacteriaceae
OTU1838	k__Bacteria;p__Proteobacteria;c__Gammaproteobacteria;o__Alteromonadales;f__Alteromonadales_incertae_sedis
OTU1839	k__Bacteria;p__Proteobacteria;c__Epsilonproteobacteria;o__Campylobacterales;f__Campylobacteraceae;g__Arcobacter
OTU1840*	k__Bacteria;p__Patescibacteria;c__ABY1
OTU1841	k__Bacteria;p__Cyanobacteria;c__Chloroplast;o__Chloroplast;f__Chloroplast;g__Chlorophyta
OTU1842	k__Bacteria;p__Proteobacteria;c__Alphaproteobacteria
OTU1843	k__Bacteria;p__Proteobacteria
OTU1844	k__Bacteria;p__Parcubacteria;c__Parcubacteria_genera_incertae_sedis;o__Parcubacteria_genera_incertae_sedis;f__Parcubacteria_genera_incertae_sedis;g__Parcubacteria_genera_incertae_sedis
OTU1845	k__Bacteria;p__Proteobacteria;c__Alphaproteobacteria;o__Rhodospirillales;f__Rhodospirillaceae
OTU1846	k__Bacteria;p__Bacteroidetes;c__Bacteroidia;o__Bacteroidales;f__Prolixibacteraceae;g__Draconibacterium
OTU1847*	k__Bacteria;p__Patescibacteria;c__Gracilibacteria;o__Candidatus_Peregrinibacteria
OTU1848	k__Bacteria;p__Parcubacteria;c__Parcubacteria_genera_incertae_sedis;o__Parcubacteria_genera_incertae_sedis;f__Parcubacteria_genera_incertae_sedis;g__Parcubacteria_genera_incertae_sedis
OTU1849	k__Bacteria;p__Proteobacteria;c__Alphaproteobacteria;o__Rhodospirillales;f__Rhodospirillaceae
OTU1850	k__Bacteria;p__Proteobacteria;c__Alphaproteobacteria
OTU1851	k__Bacteria;p__Parcubacteria;c__Parcubacteria_genera_incertae_sedis;o__Parcubacteria_genera_incertae_sedis;f__Parcubacteria_genera_incertae_sedis;g__Parcubacteria_genera_incertae_sedis
OTU1852	k__Archaea;p__Woesearchaeota
OTU1853	k__Bacteria;p__Chlamydiae;c__Chlamydiia;o__Chlamydiales
OTU1854	k__Bacteria;p__Verrucomicrobia;c__Opitutae;o__Puniceicoccales;f__Puniceicoccaceae;g__Pelagicoccus
OTU1855	k__Bacteria;p__Bacteroidetes
OTU1856*	k__Bacteria;p__Bacteroidetes;c__Ignavibacteria;o__OPB56
OTU1857*	k__Bacteria;p__Patescibacteria;c__Parcubacteria;o__Candidatus_Kaiserbacteria
OTU1858*	k__Bacteria;p__Planctomycetes;c__BD7-11
OTU1859*	k__Bacteria;p__Patescibacteria;c__Parcubacteria;o__Candidatus_Campbellbacteria
OTU1860*	k__Bacteria;p__Patescibacteria;c__ABY1;o__Candidatus_Magasanikbacteria
OTU1861	k__Bacteria;p__Bacteroidetes;c__Flavobacteriia;o__Flavobacteriales;f__Flavobacteriaceae
OTU1862	k__Bacteria;p__Planctomycetes;c__Planctomycetia;o__Planctomycetales;f__Planctomycetaceae
OTU1863	k__Bacteria;p__Chloroflexi;c__Caldilineae;o__Caldilineales;f__Caldilineaceae;g__Litorilinea
OTU1864*	k__Bacteria;p__Patescibacteria;c__Microgenomatia;o__Candidatus_Pacebacteria
OTU1865	k__Bacteria;p__Actinobacteria;c__Actinobacteria;o__Acidimicrobiales;f__Acidimicrobiaceae;g__Ilumatobacter
OTU1866	k__Bacteria;p__Proteobacteria;c__Deltaproteobacteria;o__Bdellovibrionales;f__Bacteriovoracaceae
OTU1867	k__Bacteria;p__Proteobacteria;c__Gammaproteobacteria;o__Alteromonadales;f__Colwelliaceae;g__Thalassotalea
OTU1868*	k__Bacteria;p__Patescibacteria;c__WS6_(Dojkabacteria)
OTU1869	k__Bacteria;p__Firmicutes;c__Clostridia;o__Clostridiales
OTU1870*	k__Bacteria;p__Patescibacteria;c__Parcubacteria;o__Candidatus_Kaiserbacteria
OTU1871*	k__Bacteria;p__Patescibacteria;c__Parcubacteria
OTU1872	k__Bacteria;p__Planctomycetes;c__Planctomycetia;o__Planctomycetales;f__Planctomycetaceae
OTU1873	k__Bacteria;p__Proteobacteria;c__Deltaproteobacteria;o__Bdellovibrionales;f__Bacteriovoracaceae
OTU1874	k__Bacteria;p__Planctomycetes;c__Planctomycetia;o__Planctomycetales;f__Planctomycetaceae;g__Thermogutta
OTU1875	k__Bacteria;p__Verrucomicrobia;c__Subdivision5;o__Subdivision5_genera_incertae_sedis;f__Subdivision5_genera_incertae_sedis;g__Subdivision5_genera_incertae_sedis
OTU1876*	k__Bacteria;p__Patescibacteria;c__Parcubacteria
OTU1877*	k__Bacteria;p__Acidobacteria
OTU1878	k__Bacteria;p__Bacteroidetes;c__Flavobacteriia;o__Flavobacteriales
OTU1879*	k__Bacteria;p__Patescibacteria;c__ABY1;o__Candidatus_Kerfeldbacteria
OTU1880*	k__Bacteria;p__Patescibacteria;c__ABY1;o__Candidatus_Kuenenbacteria
OTU1881*	k__Bacteria;p__Patescibacteria;c__WS6_(Dojkabacteria)
OTU1882*	k__Bacteria;p__Patescibacteria;c__WS6_(Dojkabacteria)
OTU1883	k__Bacteria;p__Actinobacteria;c__Actinobacteria;o__Actinomycetales;f__Micrococcaceae;g__Micrococcus
OTU1884*	k__Bacteria;p__Acidobacteria;c__Aminicenantia;o__Aminicenantales
OTU1885	k__Bacteria;p__Planctomycetes;c__Planctomycetia;o__Planctomycetales;f__Planctomycetaceae
OTU1886	k__Bacteria;p__Actinobacteria;c__Actinobacteria;o__Acidimicrobiales
OTU1887	k__Bacteria;p__Planctomycetes;c__Planctomycetia;o__Planctomycetales;f__Planctomycetaceae
OTU1888	k__Bacteria;p__Proteobacteria;c__Gammaproteobacteria;o__Thiotrichales;f__Thiotrichales_incertae_sedis;g__Fangia
OTU1889	k__Bacteria;p__Bacteroidetes;c__Sphingobacteriia;o__Sphingobacteriales;f__Saprospiraceae
OTU1890*	k__Bacteria
OTU1891	k__Bacteria;p__Bacteroidetes
OTU1892	k__Bacteria;p__Planctomycetes;c__Planctomycetia;o__Planctomycetales;f__Planctomycetaceae
OTU1893	k__Bacteria;p__Bacteroidetes;c__Flavobacteriia;o__Flavobacteriales;f__Flavobacteriaceae;g__Flavobacterium
OTU1894	k__Bacteria;p__Proteobacteria;c__Alphaproteobacteria
OTU1895	k__Bacteria;p__Actinobacteria;c__Actinobacteria;o__Acidimicrobiales
OTU1896	k__Bacteria;p__Proteobacteria;c__Gammaproteobacteria;o__Vibrionales;f__Vibrionaceae
OTU1897	k__Bacteria;p__Bacteroidetes;c__Flavobacteriia;o__Flavobacteriales
OTU1898	k__Bacteria;p__Verrucomicrobia;c__Verrucomicrobiae;o__Verrucomicrobiales;f__Verrucomicrobiaceae
OTU1899	k__Bacteria;p__Proteobacteria;c__Alphaproteobacteria;o__Caulobacterales;f__Hyphomonadaceae
OTU1900*	k__Bacteria;p__BRC1
OTU1901	k__Bacteria;p__Bacteroidetes;c__Bacteroidia;o__Bacteroidales;f__Prolixibacteraceae
OTU1902	k__Bacteria;p__Firmicutes
OTU1903	k__Bacteria;p__Actinobacteria;c__Actinobacteria;o__Actinomycetales
OTU1904	k__Bacteria;p__Bacteroidetes
OTU1905	k__Bacteria;p__Chlamydiae;c__Chlamydiia;o__Chlamydiales
OTU1906	k__Bacteria;p__Proteobacteria
OTU1907	k__Bacteria;p__Proteobacteria;c__Deltaproteobacteria;o__Bdellovibrionales;f__Bacteriovoracaceae
OTU1908	k__Bacteria;p__Proteobacteria;c__Alphaproteobacteria
OTU1909*	k__Bacteria;p__Patescibacteria;c__Gracilibacteria;o__JGI_0000069-P22
OTU1910	k__Bacteria;p__Planctomycetes;c__Planctomycetia;o__Planctomycetales;f__Planctomycetaceae
OTU1911	k__Bacteria;p__Proteobacteria;c__Gammaproteobacteria;o__Aeromonadales;f__Aeromonadaceae;g__Aeromonas
OTU1912	k__Bacteria;p__Verrucomicrobia
OTU1913	k__Bacteria;p__Chlamydiae;c__Chlamydiia;o__Chlamydiales
OTU1914*	k__Bacteria;p__Patescibacteria;c__Parcubacteria;o__Candidatus_Nomurabacteria
OTU1915	k__Bacteria;p__Tenericutes;c__Mollicutes;o__Acholeplasmatales;f__Acholeplasmataceae;g__Acholeplasma
OTU1916	k__Bacteria;p__Bacteroidetes;c__Flavobacteriia;o__Flavobacteriales;f__Flavobacteriaceae;g__Lutibacter
OTU1917	k__Bacteria;p__Bacteroidetes;c__Flavobacteriia;o__Flavobacteriales;f__Flavobacteriaceae;g__Aquimarina
OTU1918	k__Bacteria;p__Synergistetes;c__Synergistia;o__Synergistales;f__Synergistaceae
OTU1919	k__Bacteria;p__Planctomycetes;c__Planctomycetia;o__Planctomycetales;f__Planctomycetaceae
OTU1920*	k__Bacteria;p__Dependentiae;c__Babeliae;o__Babeliales;f__Vermiphilaceae
OTU1921	k__Bacteria;p__Proteobacteria
OTU1922	k__Bacteria;p__Proteobacteria;c__Alphaproteobacteria
OTU1923*	k__Bacteria;p__Fusobacteria;c__Fusobacteriia;o__Fusobacteriales;f__Leptotrichiaceae
OTU1924	k__Bacteria;p__Planctomycetes;c__Planctomycetia;o__Planctomycetales;f__Planctomycetaceae;g__Rubinisphaera
OTU1925	k__Bacteria;p__Actinobacteria;c__Actinobacteria;o__Actinomycetales;f__Nocardioidaceae;g__Nocardioides
OTU1926	k__Bacteria;p__Proteobacteria;c__Gammaproteobacteria;o__Oceanospirillales;f__Oceanospirillaceae;g__Marinomonas
OTU1927	k__Bacteria;p__Proteobacteria;c__Gammaproteobacteria;o__Vibrionales;f__Vibrionaceae;g__Vibrio
OTU1928	k__Bacteria;p__Proteobacteria;c__Deltaproteobacteria;o__Desulfobacterales;f__Desulfobacteraceae
OTU1929	k__Bacteria;p__Planctomycetes;c__Planctomycetia;o__Planctomycetales;f__Planctomycetaceae
OTU1930*	k__Bacteria;p__Patescibacteria;c__Microgenomatia;o__Candidatus_Pacebacteria
OTU1931	k__Bacteria;p__Chloroflexi;c__Anaerolineae;o__Anaerolineales;f__Anaerolineaceae
OTU1932	k__Bacteria;p__Planctomycetes;c__Planctomycetia;o__Planctomycetales;f__Planctomycetaceae
OTU1933	k__Bacteria;p__Planctomycetes;c__Planctomycetia;o__Planctomycetales;f__Planctomycetaceae;g__Blastopirellula
OTU1934	k__Bacteria;p__Planctomycetes;c__Phycisphaerae;o__Tepidisphaerales;f__Tepidisphaeraceae;g__Tepidisphaera
OTU1935	k__Bacteria;p__Bacteroidetes;c__Cytophagia;o__Cytophagales;f__Flammeovirgaceae
OTU1936	k__Bacteria;p__Cyanobacteria;c__Cyanobacteria
OTU1937	k__Bacteria;p__Actinobacteria;c__Actinobacteria;o__Coriobacteriales;f__Coriobacteriaceae
OTU1938	k__Bacteria;p__Verrucomicrobia;c__Verrucomicrobiae;o__Verrucomicrobiales;f__Verrucomicrobiaceae
OTU1939	k__Bacteria;p__Actinobacteria;c__Actinobacteria;o__Acidimicrobiales;f__Acidimicrobiaceae;g__Ilumatobacter
OTU1940	k__Bacteria;p__Candidatus_Saccharibacteria;c__Saccharibacteria_genera_incertae_sedis;o__Saccharibacteria_genera_incertae_sedis;f__Saccharibacteria_genera_incertae_sedis;g__Saccharibacteria_genera_incertae_sedis
OTU1941	k__Bacteria;p__Acidobacteria;c__Acidobacteria_Gp16;o__Gp16;f__Gp16;g__Gp16
OTU1942	k__Bacteria;p__Chloroflexi
OTU1943	k__Bacteria;p__Firmicutes;c__Clostridia;o__Clostridiales;f__Clostridiaceae_1;g__Clostridium_sensu_stricto
OTU1944*	k__Bacteria;p__Planctomycetes;c__OM190
OTU1945	k__Bacteria;p__Verrucomicrobia;c__Verrucomicrobiae;o__Verrucomicrobiales;f__Verrucomicrobiaceae;g__Roseibacillus
OTU1946	k__Bacteria;p__Bacteroidetes
OTU1947	k__Bacteria;p__Proteobacteria;c__Gammaproteobacteria;o__Xanthomonadales;f__Xanthomonadaceae;g__Aquimonas
OTU1948	k__Bacteria;p__Bacteroidetes
OTU1949	k__Bacteria;p__Bacteroidetes;c__Cytophagia;o__Cytophagales
OTU1950	k__Bacteria;p__Proteobacteria;c__Gammaproteobacteria
OTU1951	k__Bacteria;p__Planctomycetes;c__Planctomycetia;o__Planctomycetales;f__Planctomycetaceae;g__Gimesia
OTU1952	k__Bacteria;p__Proteobacteria;c__Deltaproteobacteria;o__Bdellovibrionales;f__Bacteriovoracaceae
OTU1953	k__Bacteria;p__Bacteroidetes;c__Flavobacteriia;o__Flavobacteriales
OTU1954*	k__Bacteria;p__Planctomycetes;c__Phycisphaerae;o__Phycisphaerales;f__Phycisphaeraceae;g__SM1A02
OTU1955*	k__Bacteria;p__Fibrobacteres;c__Fibrobacteria;o__Fibrobacterales;f__Fibrobacteraceae
OTU1956	k__Bacteria;p__Parcubacteria;c__Parcubacteria_genera_incertae_sedis;o__Parcubacteria_genera_incertae_sedis;f__Parcubacteria_genera_incertae_sedis;g__Parcubacteria_genera_incertae_sedis
OTU1957	k__Bacteria;p__Proteobacteria;c__Epsilonproteobacteria;o__Campylobacterales;f__Helicobacteraceae;g__Sulfurovum
OTU1958	k__Archaea;p__Woesearchaeota
OTU1959	k__Bacteria;p__Proteobacteria;c__Gammaproteobacteria
OTU1960*	k__Bacteria;p__Kiritimatiellaeota;c__Kiritimatiellae;o__Kiritimatiellales;f__Kiritimatiellaceae;g__R76-B128
OTU1961	k__Bacteria;p__Bacteroidetes;c__Flavobacteriia;o__Flavobacteriales
OTU1962	k__Bacteria;p__Bacteroidetes
OTU1963	k__Bacteria;p__Bacteroidetes;c__Bacteroidia;o__Bacteroidales
OTU1964	k__Bacteria;p__Proteobacteria;c__Gammaproteobacteria;o__Oceanospirillales;f__Oceanospirillaceae;g__Neptuniibacter
OTU1965	k__Bacteria;p__Proteobacteria;c__Deltaproteobacteria
OTU1966	k__Bacteria;p__Proteobacteria;c__Epsilonproteobacteria;o__Campylobacterales;f__Helicobacteraceae;g__Sulfurimonas
OTU1967*	k__Bacteria;p__Patescibacteria;c__ABY1;o__Candidatus_Magasanikbacteria
OTU1968*	k__Bacteria;p__Planctomycetes;c__OM190
OTU1969	k__Bacteria;p__Proteobacteria;c__Gammaproteobacteria;o__Alteromonadales
OTU1970*	k__Bacteria;p__Cloacimonetes;c__Cloacimonadia;o__Cloacimonadales;f__MSBL8
OTU1971	k__Bacteria;p__Proteobacteria;c__Alphaproteobacteria
OTU1972	k__Bacteria;p__Proteobacteria;c__Gammaproteobacteria;o__Alteromonadales;f__Idiomarinaceae;g__Idiomarina
OTU1973	k__Bacteria;p__Bacteroidetes;c__Flavobacteriia;o__Flavobacteriales;f__Cryomorphaceae;g__Fluviicola
OTU1974*	k__Bacteria;p__Patescibacteria;c__ABY1;o__Candidatus_Kuenenbacteria
OTU1975	k__Bacteria;p__Parcubacteria;c__Parcubacteria_genera_incertae_sedis;o__Parcubacteria_genera_incertae_sedis;f__Parcubacteria_genera_incertae_sedis;g__Parcubacteria_genera_incertae_sedis
OTU1976*	k__Bacteria;p__Dependentiae;c__Babeliae;o__Babeliales;f__Vermiphilaceae
OTU1977*	k__Bacteria
OTU1978	k__Bacteria;p__Parcubacteria;c__Parcubacteria_genera_incertae_sedis;o__Parcubacteria_genera_incertae_sedis;f__Parcubacteria_genera_incertae_sedis;g__Parcubacteria_genera_incertae_sedis
OTU1979	k__Bacteria;p__Proteobacteria;c__Epsilonproteobacteria;o__Campylobacterales;f__Helicobacteraceae;g__Sulfurimonas
OTU1980*	k__Bacteria;p__Planctomycetes;c__Phycisphaerae;o__Phycisphaerales;f__Phycisphaeraceae;g__Urania-1B-19_marine_sediment_group
OTU1981	k__Bacteria;p__Proteobacteria;c__Alphaproteobacteria
OTU1982*	k__Bacteria;p__Patescibacteria;c__Parcubacteria;o__Candidatus_Campbellbacteria
OTU1983	k__Bacteria;p__Proteobacteria;c__Alphaproteobacteria;o__Rhodobacterales;f__Rhodobacteraceae
OTU1984	k__Bacteria;p__Bacteroidetes
OTU1985	k__Bacteria;p__Cyanobacteria;c__Cyanobacteria;o__Family_III;f__Family_III;g__GpIII
OTU1986	k__Bacteria;p__Proteobacteria;c__Deltaproteobacteria
OTU1987	k__Bacteria;p__Proteobacteria;c__Gammaproteobacteria
OTU1988	k__Bacteria;p__Bacteroidetes;c__Flavobacteriia;o__Flavobacteriales
OTU1989*	k__Bacteria;p__Planctomycetes;c__Pla4_lineage
OTU1990	k__Bacteria;p__Chlamydiae;c__Chlamydiia;o__Chlamydiales;f__Simkaniaceae;g__Simkania
OTU1991	k__Archaea;p__Woesearchaeota
OTU1992*	k__Bacteria;p__Cyanobacteria;c__Melainabacteria;o__Caenarcaniphilales
OTU1993*	k__Bacteria;p__Cyanobacteria;c__Melainabacteria;o__Caenarcaniphilales
OTU1994	k__Bacteria;p__Proteobacteria;c__Alphaproteobacteria;o__Sphingomonadales;f__Sphingomonadaceae;g__Sphingobium
OTU1995	k__Bacteria;p__Proteobacteria
OTU1996	k__Bacteria;p__Proteobacteria;c__Epsilonproteobacteria;o__Campylobacterales;f__Helicobacteraceae;g__Sulfurimonas
OTU1997	k__Archaea;p__Woesearchaeota
OTU1998	k__Archaea;p__Woesearchaeota
OTU1999	k__Bacteria;p__Parcubacteria;c__Parcubacteria_genera_incertae_sedis;o__Parcubacteria_genera_incertae_sedis;f__Parcubacteria_genera_incertae_sedis;g__Parcubacteria_genera_incertae_sedis
OTU2000	k__Bacteria;p__Proteobacteria;c__Alphaproteobacteria;o__Caulobacterales;f__Hyphomonadaceae
[truncated: 3,229 more rows]
